# Supplementary material for: Effectiveness of COVID-19 shelter-in-place orders varied by state
Source: PLoS One. 2020 Dec 31;15(12):e0245008. doi: 10.1371/journal.pone.0245008 (PMC7775080; doi:10.1371/journal.pone.0245008)
Supplement: S1 File — (ZIP) [file pone.0245008.s008.zip]

Archive with 214 entries (210 files):
- ahrf.csv
- countypres_2000-2016.tab
- covid_replication.do
- csse_covid_19_data/
- csse_covid_19_data/csse_covid_19_daily_reports/
- csse_covid_19_data/csse_covid_19_daily_reports/.gitignore
- csse_covid_19_data/csse_covid_19_daily_reports/01-22-2020.csv
- csse_covid_19_data/csse_covid_19_daily_reports/01-22-2020.csv.dta
- csse_covid_19_data/csse_covid_19_daily_reports/01-23-2020.csv
- csse_covid_19_data/csse_covid_19_daily_reports/01-23-2020.csv.dta
- csse_covid_19_data/csse_covid_19_daily_reports/01-24-2020.csv
- csse_covid_19_data/csse_covid_19_daily_reports/01-24-2020.csv.dta
- csse_covid_19_data/csse_covid_19_daily_reports/01-25-2020.csv
- csse_covid_19_data/csse_covid_19_daily_reports/01-25-2020.csv.dta
- csse_covid_19_data/csse_covid_19_daily_reports/01-26-2020.csv
- csse_covid_19_data/csse_covid_19_daily_reports/01-26-2020.csv.dta
- csse_covid_19_data/csse_covid_19_daily_reports/01-27-2020.csv
- csse_covid_19_data/csse_covid_19_daily_reports/01-27-2020.csv.dta
- csse_covid_19_data/csse_covid_19_daily_reports/01-28-2020.csv
- csse_covid_19_data/csse_covid_19_daily_reports/01-28-2020.csv.dta
- csse_covid_19_data/csse_covid_19_daily_reports/01-29-2020.csv
- csse_covid_19_data/csse_covid_19_daily_reports/01-29-2020.csv.dta
- csse_covid_19_data/csse_covid_19_daily_reports/01-30-2020.csv
- csse_covid_19_data/csse_covid_19_daily_reports/01-30-2020.csv.dta
- csse_covid_19_data/csse_covid_19_daily_reports/01-31-2020.csv
- csse_covid_19_data/csse_covid_19_daily_reports/01-31-2020.csv.dta
- csse_covid_19_data/csse_covid_19_daily_reports/02-01-2020.csv
- csse_covid_19_data/csse_covid_19_daily_reports/02-01-2020.csv.dta
- csse_covid_19_data/csse_covid_19_daily_reports/02-02-2020.csv
- csse_covid_19_data/csse_covid_19_daily_reports/02-02-2020.csv.dta
- csse_covid_19_data/csse_covid_19_daily_reports/02-03-2020.csv
- csse_covid_19_data/csse_covid_19_daily_reports/02-03-2020.csv.dta
- csse_covid_19_data/csse_covid_19_daily_reports/02-04-2020.csv
- csse_covid_19_data/csse_covid_19_daily_reports/02-04-2020.csv.dta
- csse_covid_19_data/csse_covid_19_daily_reports/02-05-2020.csv
- csse_covid_19_data/csse_covid_19_daily_reports/02-05-2020.csv.dta
- csse_covid_19_data/csse_covid_19_daily_reports/02-06-2020.csv
- csse_covid_19_data/csse_covid_19_daily_reports/02-06-2020.csv.dta
- csse_covid_19_data/csse_covid_19_daily_reports/02-07-2020.csv
- csse_covid_19_data/csse_covid_19_daily_reports/02-07-2020.csv.dta
- csse_covid_19_data/csse_covid_19_daily_reports/02-08-2020.csv
- csse_covid_19_data/csse_covid_19_daily_reports/02-08-2020.csv.dta
- csse_covid_19_data/csse_covid_19_daily_reports/02-09-2020.csv
- csse_covid_19_data/csse_covid_19_daily_reports/02-09-2020.csv.dta
- csse_covid_19_data/csse_covid_19_daily_reports/02-10-2020.csv
- csse_covid_19_data/csse_covid_19_daily_reports/02-10-2020.csv.dta
- csse_covid_19_data/csse_covid_19_daily_reports/02-11-2020.csv
- csse_covid_19_data/csse_covid_19_daily_reports/02-11-2020.csv.dta
- csse_covid_19_data/csse_covid_19_daily_reports/02-12-2020.csv
- csse_covid_19_data/csse_covid_19_daily_reports/02-12-2020.csv.dta
- csse_covid_19_data/csse_covid_19_daily_reports/02-13-2020.csv
- csse_covid_19_data/csse_covid_19_daily_reports/02-13-2020.csv.dta
- csse_covid_19_data/csse_covid_19_daily_reports/02-14-2020.csv
- csse_covid_19_data/csse_covid_19_daily_reports/02-14-2020.csv.dta
- csse_covid_19_data/csse_covid_19_daily_reports/02-15-2020.csv
- csse_covid_19_data/csse_covid_19_daily_reports/02-15-2020.csv.dta
- csse_covid_19_data/csse_covid_19_daily_reports/02-16-2020.csv
- csse_covid_19_data/csse_covid_19_daily_reports/02-16-2020.csv.dta
- csse_covid_19_data/csse_covid_19_daily_reports/02-17-2020.csv
- csse_covid_19_data/csse_covid_19_daily_reports/02-17-2020.csv.dta
- csse_covid_19_data/csse_covid_19_daily_reports/02-18-2020.csv
- csse_covid_19_data/csse_covid_19_daily_reports/02-18-2020.csv.dta
- csse_covid_19_data/csse_covid_19_daily_reports/02-19-2020.csv
- csse_covid_19_data/csse_covid_19_daily_reports/02-19-2020.csv.dta
- csse_covid_19_data/csse_covid_19_daily_reports/02-20-2020.csv
- csse_covid_19_data/csse_covid_19_daily_reports/02-20-2020.csv.dta
- csse_covid_19_data/csse_covid_19_daily_reports/02-21-2020.csv
- csse_covid_19_data/csse_covid_19_daily_reports/02-21-2020.csv.dta
- csse_covid_19_data/csse_covid_19_daily_reports/02-22-2020.csv
- csse_covid_19_data/csse_covid_19_daily_reports/02-22-2020.csv.dta
- csse_covid_19_data/csse_covid_19_daily_reports/02-23-2020.csv
- csse_covid_19_data/csse_covid_19_daily_reports/02-23-2020.csv.dta
- csse_covid_19_data/csse_covid_19_daily_reports/02-24-2020.csv
- csse_covid_19_data/csse_covid_19_daily_reports/02-24-2020.csv.dta
- csse_covid_19_data/csse_covid_19_daily_reports/02-25-2020.csv
- csse_covid_19_data/csse_covid_19_daily_reports/02-25-2020.csv.dta
- csse_covid_19_data/csse_covid_19_daily_reports/02-26-2020.csv
- csse_covid_19_data/csse_covid_19_daily_reports/02-26-2020.csv.dta
- csse_covid_19_data/csse_covid_19_daily_reports/02-27-2020.csv
- csse_covid_19_data/csse_covid_19_daily_reports/02-27-2020.csv.dta
- csse_covid_19_data/csse_covid_19_daily_reports/02-28-2020.csv
- csse_covid_19_data/csse_covid_19_daily_reports/02-28-2020.csv.dta
- csse_covid_19_data/csse_covid_19_daily_reports/02-29-2020.csv
- csse_covid_19_data/csse_covid_19_daily_reports/02-29-2020.csv.dta
- csse_covid_19_data/csse_covid_19_daily_reports/03-01-2020.csv
- csse_covid_19_data/csse_covid_19_daily_reports/03-01-2020.csv.dta
- csse_covid_19_data/csse_covid_19_daily_reports/03-02-2020.csv
- csse_covid_19_data/csse_covid_19_daily_reports/03-02-2020.csv.dta
- csse_covid_19_data/csse_covid_19_daily_reports/03-03-2020.csv
- csse_covid_19_data/csse_covid_19_daily_reports/03-03-2020.csv.dta
- csse_covid_19_data/csse_covid_19_daily_reports/03-04-2020.csv
- csse_covid_19_data/csse_covid_19_daily_reports/03-04-2020.csv.dta
- csse_covid_19_data/csse_covid_19_daily_reports/03-05-2020.csv
- csse_covid_19_data/csse_covid_19_daily_reports/03-05-2020.csv.dta
- csse_covid_19_data/csse_covid_19_daily_reports/03-06-2020.csv
- csse_covid_19_data/csse_covid_19_daily_reports/03-06-2020.csv.dta
- csse_covid_19_data/csse_covid_19_daily_reports/03-07-2020.csv
- csse_covid_19_data/csse_covid_19_daily_reports/03-07-2020.csv.dta
- csse_covid_19_data/csse_covid_19_daily_reports/03-08-2020.csv
- csse_covid_19_data/csse_covid_19_daily_reports/03-08-2020.csv.dta
- csse_covid_19_data/csse_covid_19_daily_reports/03-09-2020.csv
- csse_covid_19_data/csse_covid_19_daily_reports/03-09-2020.csv.dta
- csse_covid_19_data/csse_covid_19_daily_reports/03-10-2020.csv
- csse_covid_19_data/csse_covid_19_daily_reports/03-10-2020.csv.dta
- csse_covid_19_data/csse_covid_19_daily_reports/03-11-2020.csv
- csse_covid_19_data/csse_covid_19_daily_reports/03-11-2020.csv.dta
- csse_covid_19_data/csse_covid_19_daily_reports/03-12-2020.csv
- csse_covid_19_data/csse_covid_19_daily_reports/03-12-2020.csv.dta
- csse_covid_19_data/csse_covid_19_daily_reports/03-13-2020.csv
- csse_covid_19_data/csse_covid_19_daily_reports/03-13-2020.csv.dta
- csse_covid_19_data/csse_covid_19_daily_reports/03-14-2020.csv
- csse_covid_19_data/csse_covid_19_daily_reports/03-14-2020.csv.dta
- csse_covid_19_data/csse_covid_19_daily_reports/03-15-2020.csv
- csse_covid_19_data/csse_covid_19_daily_reports/03-15-2020.csv.dta
- csse_covid_19_data/csse_covid_19_daily_reports/03-16-2020.csv
- csse_covid_19_data/csse_covid_19_daily_reports/03-16-2020.csv.dta
- csse_covid_19_data/csse_covid_19_daily_reports/03-17-2020.csv
- csse_covid_19_data/csse_covid_19_daily_reports/03-17-2020.csv.dta
- csse_covid_19_data/csse_covid_19_daily_reports/03-18-2020.csv
- csse_covid_19_data/csse_covid_19_daily_reports/03-18-2020.csv.dta
- csse_covid_19_data/csse_covid_19_daily_reports/03-19-2020.csv
- csse_covid_19_data/csse_covid_19_daily_reports/03-19-2020.csv.dta
- csse_covid_19_data/csse_covid_19_daily_reports/03-20-2020.csv
- csse_covid_19_data/csse_covid_19_daily_reports/03-20-2020.csv.dta
- csse_covid_19_data/csse_covid_19_daily_reports/03-21-2020.csv
- csse_covid_19_data/csse_covid_19_daily_reports/03-21-2020.csv.dta
- csse_covid_19_data/csse_covid_19_daily_reports/03-22-2020.csv
- csse_covid_19_data/csse_covid_19_daily_reports/03-22-2020.csv.dta
- csse_covid_19_data/csse_covid_19_daily_reports/03-23-2020.csv
- csse_covid_19_data/csse_covid_19_daily_reports/03-23-2020.csv.dta
- csse_covid_19_data/csse_covid_19_daily_reports/03-24-2020.csv
- csse_covid_19_data/csse_covid_19_daily_reports/03-24-2020.csv.dta
- csse_covid_19_data/csse_covid_19_daily_reports/03-25-2020.csv
- csse_covid_19_data/csse_covid_19_daily_reports/03-25-2020.csv.dta
- csse_covid_19_data/csse_covid_19_daily_reports/03-26-2020.csv
- csse_covid_19_data/csse_covid_19_daily_reports/03-26-2020.csv.dta
- csse_covid_19_data/csse_covid_19_daily_reports/03-27-2020.csv
- csse_covid_19_data/csse_covid_19_daily_reports/03-27-2020.csv.dta
- csse_covid_19_data/csse_covid_19_daily_reports/03-28-2020.csv
- csse_covid_19_data/csse_covid_19_daily_reports/03-28-2020.csv.dta
- csse_covid_19_data/csse_covid_19_daily_reports/03-29-2020.csv
- csse_covid_19_data/csse_covid_19_daily_reports/03-29-2020.csv.dta
- csse_covid_19_data/csse_covid_19_daily_reports/03-30-2020.csv
- csse_covid_19_data/csse_covid_19_daily_reports/03-30-2020.csv.dta
- csse_covid_19_data/csse_covid_19_daily_reports/03-31-2020.csv
- csse_covid_19_data/csse_covid_19_daily_reports/03-31-2020.csv.dta
- csse_covid_19_data/csse_covid_19_daily_reports/04-01-2020.csv
- csse_covid_19_data/csse_covid_19_daily_reports/04-01-2020.csv.dta
- csse_covid_19_data/csse_covid_19_daily_reports/04-02-2020.csv
- csse_covid_19_data/csse_covid_19_daily_reports/04-02-2020.csv.dta
- csse_covid_19_data/csse_covid_19_daily_reports/04-03-2020.csv
- csse_covid_19_data/csse_covid_19_daily_reports/04-03-2020.csv.dta
- csse_covid_19_data/csse_covid_19_daily_reports/04-04-2020.csv
- csse_covid_19_data/csse_covid_19_daily_reports/04-04-2020.csv.dta
- csse_covid_19_data/csse_covid_19_daily_reports/04-05-2020.csv
- csse_covid_19_data/csse_covid_19_daily_reports/04-05-2020.csv.dta
- csse_covid_19_data/csse_covid_19_daily_reports/04-06-2020.csv
- csse_covid_19_data/csse_covid_19_daily_reports/04-06-2020.csv.dta
- csse_covid_19_data/csse_covid_19_daily_reports/04-07-2020.csv
- csse_covid_19_data/csse_covid_19_daily_reports/04-07-2020.csv.dta
- csse_covid_19_data/csse_covid_19_daily_reports/04-08-2020.csv
- csse_covid_19_data/csse_covid_19_daily_reports/04-08-2020.csv.dta
- csse_covid_19_data/csse_covid_19_daily_reports/04-09-2020.csv
- csse_covid_19_data/csse_covid_19_daily_reports/04-09-2020.csv.dta
- csse_covid_19_data/csse_covid_19_daily_reports/04-10-2020.csv
- csse_covid_19_data/csse_covid_19_daily_reports/04-10-2020.csv.dta
- csse_covid_19_data/csse_covid_19_daily_reports/04-11-2020.csv
- csse_covid_19_data/csse_covid_19_daily_reports/04-11-2020.csv.dta
- csse_covid_19_data/csse_covid_19_daily_reports/04-12-2020.csv
- csse_covid_19_data/csse_covid_19_daily_reports/04-12-2020.csv.dta
- csse_covid_19_data/csse_covid_19_daily_reports/04-13-2020.csv
- csse_covid_19_data/csse_covid_19_daily_reports/04-13-2020.csv.dta
- csse_covid_19_data/csse_covid_19_daily_reports/04-14-2020.csv
- csse_covid_19_data/csse_covid_19_daily_reports/04-14-2020.csv.dta
- csse_covid_19_data/csse_covid_19_daily_reports/04-15-2020.csv
- csse_covid_19_data/csse_covid_19_daily_reports/04-15-2020.csv.dta
- csse_covid_19_data/csse_covid_19_daily_reports/04-16-2020.csv
- csse_covid_19_data/csse_covid_19_daily_reports/04-16-2020.csv.dta
- csse_covid_19_data/csse_covid_19_daily_reports/04-17-2020.csv
- csse_covid_19_data/csse_covid_19_daily_reports/04-17-2020.csv.dta
- csse_covid_19_data/csse_covid_19_daily_reports/04-18-2020.csv
- csse_covid_19_data/csse_covid_19_daily_reports/04-18-2020.csv.dta
- csse_covid_19_data/csse_covid_19_daily_reports/04-19-2020.csv
- csse_covid_19_data/csse_covid_19_daily_reports/04-19-2020.csv.dta
- csse_covid_19_data/csse_covid_19_daily_reports/04-20-2020.csv
- csse_covid_19_data/csse_covid_19_daily_reports/04-20-2020.csv.dta
- csse_covid_19_data/csse_covid_19_daily_reports/04-21-2020.csv
- csse_covid_19_data/csse_covid_19_daily_reports/04-21-2020.csv.dta
- csse_covid_19_data/csse_covid_19_daily_reports/README.md
- csse_covid_19_data/csse_covid_19_daily_reports_us/
- csse_covid_19_data/csse_covid_19_daily_reports_us/04-12-2020.csv
- csse_covid_19_data/csse_covid_19_daily_reports_us/04-13-2020.csv
- csse_covid_19_data/csse_covid_19_daily_reports_us/04-14-2020.csv
- csse_covid_19_data/csse_covid_19_daily_reports_us/04-15-2020.csv
- csse_covid_19_data/csse_covid_19_daily_reports_us/04-16-2020.csv
- csse_covid_19_data/csse_covid_19_daily_reports_us/04-17-2020.csv
- csse_covid_19_data/csse_covid_19_daily_reports_us/04-18-2020.csv
- csse_covid_19_data/csse_covid_19_daily_reports_us/04-19-2020.csv
- csse_covid_19_data/csse_covid_19_daily_reports_us/04-20-2020.csv
- csse_covid_19_data/csse_covid_19_daily_reports_us/04-21-2020.csv
- csse_covid_19_data/csse_covid_19_daily_reports_us/README.md
- csse_covid_19_data/csse_covid_19_time_series/
- csse_covid_19_data/csse_covid_19_time_series/.gitignore
- csse_covid_19_data/csse_covid_19_time_series/Errata.csv
- csse_covid_19_data/csse_covid_19_time_series/README.md
- csse_covid_19_data/csse_covid_19_time_series/time_series_covid19_confirmed_global.csv
- csse_covid_19_data/csse_covid_19_time_series/time_series_covid19_confirmed_US.csv
- csse_covid_19_data/csse_covid_19_time_series/time_series_covid19_deaths_global.csv
- csse_covid_19_data/csse_covid_19_time_series/time_series_covid19_deaths_US.csv
- csse_covid_19_data/csse_covid_19_time_series/time_series_covid19_recovered_global.csv
- csse_covid_19_data/README.md
- csse_covid_19_data/UID_ISO_FIPS_LookUp_Table.csv
- google_data.csv
- state_policy.csv
