# Supplementary material for: Effectiveness of COVID-19 shelter-in-place orders varied by state
Source: PLoS One. 2020 Dec 31;15(12):e0245008. doi: 10.1371/journal.pone.0245008 (PMC7775080; doi:10.1371/journal.pone.0245008)
Supplement: S1 File — (ZIP) [file pone.0245008.s008.zip › ahrf.csv]

	f00002	f04437	f09949	f14642	f14049	f13212	f13216	f13214	f13220	f13320	f11984	f13906	f13907	f11396	f15549	f12558	f13321	f15474	f06795	yr	f14482	f06712	f06713	f06714	f06715	f06716	f06717	f06718	f06719	f06720	f06721	f06722	f06723	f06724	f06725	f06726	f06727	f11640	f11641	f11642	f11643	f13483	n_black	n_indian	n_asian	n_hisp	f09721	hpsa_whole	hpsa_part
1	01001	AUTAUGA, AL	2	3	0	162	0	1	0	0	49960	24269	25691	5806	7327	448	10.4	13.3	2.9	2009	21.7	1539	1541	1543	1614	1594	1736	3978	4265	4040	4165	1524	1559	1279	1498	1821	2192	841	1141	159	392	37	8988	223	294	962	594.44	1	0
2	01001	AUTAUGA, AL	2	3	0	162	0	1	0	0	50364	24437	25927	5863	7582	456	10.7	13.3	4.6	2010	21.7	1539	1541	1543	1614	1594	1736	3978	4265	4040	4165	1524	1559	1279	1498	1821	2192	841	1141	159	392	37	9131	221	306	947	594.44	1	0
3	01001	AUTAUGA, AL	2	3	0	162	0	2	0	0	50756	24685	26071	5893	7575	439.5	11.2	14	8.9	2011	20.9	1539	1541	1543	1614	1594	1736	3978	4265	4040	4165	1524	1559	1279	1498	1821	2192	841	1141	159	392	37	9319	232	327	1132	594.44	1	0
4	01001	AUTAUGA, AL	2	3	0	162	0	2	1	1	54571	25822	27189.5	5880	7806	423	11.9	13.6	7.8	2012	21.9	1539	1541	1543	1614	1594	1736	3978	4265	4040	4165	1524	1559	1279	1498	1821	2192	841	1141	159	392	37	17.7	0.4	474	1310	594.44	1	0
5	01001	AUTAUGA, AL	1	5	0	162	0	2	1	2	55267	26959	28308	5965	8212	449	14.9	13.9	8	2013	23.2	1539	1541	1543	1614	1594	1736	3978	4265	4040	4165	1524	1559	1279	1498	1821	2192	841	1141	159	392	37	10232	267	511	1438	594.44	1	0
6	01001	AUTAUGA, AL	1	6	0	162	0	2	1	2	55514	27053	28461	6008	8564	469	12.7	12.8	6.5	2014	24.6	1539	1541	1543	1614	1594	1736	3978	4265	4040	4165	1524	1559	1279	1498	1821	2192	841	1141	159	392	37	10211	289	566	1425	594.44	1	0
7	01001	AUTAUGA, AL	2	8	0	162	0	2	1	2	55246	26796	28450	6044	8829	492	13.5	13.4	5.7	2015	25	1539	1541	1543	1614	1594	1736	3978	4265	4040	4165	1524	1559	1279	1498	1821	2192	841	1141	159	392	37	10191	277	628	1491	594.44	1	0
8	01001	AUTAUGA, AL	2	9	0	162	0	2	1	2	55395	26943	28452	6019	9029	467	13.1	11	5.9	2016	25	1539	1541	1543	1614	1594	1736	3978	4265	4040	4165	1524	1559	1279	1498	1821	2192	841	1141	159	392	37	10348	275	603	1514	594.44	1	0
9	01001	AUTAUGA, AL	2	10	0	162	0	2	2	2	55347	26857	28490	6063	9359	494	12.7	9.4	5.2	2017	25	1539	1541	1543	1614	1594	1736	3978	4265	4040	4165	1524	1559	1279	1498	1821	2192	841	1141	159	392	37	10604	267	664	1573	594.44	0	1
10	01001	AUTAUGA, AL	1	17	0	162	0	2	2	2	55416	26994	28422	5949	10214	510	13.5	8.5	5.3	2018	25	1539	1541	1543	1614	1594	1736	3978	4265	4040	4165	1524	1559	1279	1498	1821	2192	841	1141	159	392	37	10685	269	632	1490	594.44	0	1
11	01001	AUTAUGA, AL	1	20	0	162	0	2	2	2	55504	27007	28497	5955	10510	532	13.4	8.7	3.9	2019	25	1539	1541	1543	1614	1594	1736	3978	4265	4040	4165	1524	1559	1279	1498	1821	2192	841	1141	159	392	37	10868	264	710	1586	594.44	0	1
12	01003	BALDWIN, AL	7	31	131	674	0	5	3	2	171769	84023	87746	20300	31235	1672	10.3	16.4	2.7	2009	27.7	4793	4656	5183	5064	5317	5392	11620	11933	13047	13874	5943	6580	5728	6284	8558	9245	4379	5153	1176	2057	41.1	17230	841	885	4621	1589.78	1	0
13	01003	BALDWIN, AL	7	31	0	674	0	6	3	2	174439	85328	89111	20397	32507	1730	9.9	16.4	4.1	2010	27.7	4793	4656	5183	5064	5317	5392	11620	11933	13047	13874	5943	6580	5728	6284	8558	9245	4379	5153	1176	2057	41.1	17527	885	956	5020	1589.78	1	0
14	01003	BALDWIN, AL	6.5	31	0	711	0	6	4	2	179878	88069	91809	20485	33846	1726.5	13.3	16.6	8.8	2011	27.7	4793	4656	5183	5064	5317	5392	11620	11933	13047	13874	5943	6580	5728	6284	8558	9245	4379	5153	1176	2057	41.1	17977	900	1163	5950	1589.78	1	0
15	01003	BALDWIN, AL	6	31	0	711	0	6	4	3	182265	89638.5	93659	20596	35080	1723	13.3	19.1	8.9	2012	28.6	4793	4656	5183	5064	5317	5392	11620	11933	13047	13874	5943	6580	5728	6284	8558	9245	4379	5153	1176	2057	41.1	9.4	0.7	1348	7992	1589.78	1	0
16	01003	BALDWIN, AL	6	35	0	711	0	6	4	3	186717	91208	95509	20195	36901	1797	13.4	16.6	8.1	2013	29	4793	4656	5183	5064	5317	5392	11620	11933	13047	13874	5943	6580	5728	6284	8558	9245	4379	5153	1176	2057	41.1	18173	1343	1411	8457	1589.78	1	0
17	01003	BALDWIN, AL	5	42	0	711	0	6	3	3	190790	93035	97755	20212	39114	1850	13.9	15.8	6.8	2014	29.5	4793	4656	5183	5064	5317	5392	11620	11933	13047	13874	5943	6580	5728	6284	8558	9245	4379	5153	1176	2057	41.1	18283	1399	1548	8737	1589.78	1	0
18	01003	BALDWIN, AL	4	49	0	711	0	6	3	3	195540	95487	100053	20214	41040	1947	14.2	17.4	5.8	2015	30.7	4793	4656	5183	5064	5317	5392	11620	11933	13047	13874	5943	6580	5728	6284	8558	9245	4379	5153	1176	2057	41.1	18653	1442	1729	8949	1589.78	1	0
19	01003	BALDWIN, AL	4	62	0	761	0	6	3	3	200111	97597	102514	20083	42923	1992	13	16.1	6.1	2016	30.7	4793	4656	5183	5064	5317	5392	11620	11933	13047	13874	5943	6580	5728	6284	8558	9245	4379	5153	1176	2057	41.1	19132	1488	1817	9130	1589.78	1	0
20	01003	BALDWIN, AL	4	72	0	761	0	6	3	3	203709	99286	104423	20173	44770	2113	12.9	11.5	5.5	2017	30.7	4793	4656	5183	5064	5317	5392	11620	11933	13047	13874	5943	6580	5728	6284	8558	9245	4379	5153	1176	2057	41.1	19431	1505	1907	9268	1589.78	0	1
21	01003	BALDWIN, AL	5	87	0	772	0	7	3	3	208563	101241	107322	20085	46825	2090	11.7	10.7	5.4	2018	30.7	4793	4656	5183	5064	5317	5392	11620	11933	13047	13874	5943	6580	5728	6284	8558	9245	4379	5153	1176	2057	41.1	19184	1608	2242	9211	1589.78	0	1
22	01003	BALDWIN, AL	6	106	0	772	0	7	2	4	212628	103225	109403	20042	48910	2228	10.1	11.3	4	2019	30.7	4793	4656	5183	5064	5317	5392	11620	11933	13047	13874	5943	6580	5728	6284	8558	9245	4379	5153	1176	2057	41.1	19386	1650	2459	9675	1589.78	0	1
23	01005	BARBOUR, AL	1	2	0	180	0	1	0	2	27941	14791	13150	2746	5075	299	26.1	17.6	5.5	2009	14.5	1048	746	1212	798	1162	646	2115	1513	2164	1854	910	907	859	940	1067	1171	498	730	129	314	39	13152	136	87	1036	884.88	1	0
24	01005	BARBOUR, AL	1	2	5	180	0	1	0	3	29309	15458	13851	2785	5185	314	24.5	17.6	7.8	2010	14.5	1048	746	1212	798	1162	646	2115	1513	2164	1854	910	907	859	940	1067	1171	498	730	129	314	39	13729	146	89	1186	884.88	1	0
25	01005	BARBOUR, AL	1	2	0	180	0	1	0	3	29737	15816	13921	2821	4818	315	32.8	17.9	13	2011	13.4	1048	746	1212	798	1162	646	2115	1513	2164	1854	910	907	859	940	1067	1171	498	730	129	314	39	13860	155	93	1493	884.88	0	1
26	01005	BARBOUR, AL	1	2	0	180	0	1	0	3	27457	15156.5	13271.5	2832	4884	316	25.3	18.5	11.7	2012	13.6	1048	746	1212	798	1162	646	2115	1513	2164	1854	910	907	859	940	1067	1171	498	730	129	314	39	46.9	0.4	107	1387	884.88	0	1
27	01005	BARBOUR, AL	1	3	0	180	0	1	0	3	27119	14497	12622	2417	5007	309	29.5	18.9	11.4	2013	12.5	1048	746	1212	798	1162	646	2115	1513	2164	1854	910	907	859	940	1067	1171	498	730	129	314	39	12715	176	121	1450	884.88	0	1
28	01005	BARBOUR, AL	0	3	0	180	0	1	0	3	27201	14602	12599	2405	5113	294	29	17.5	11.2	2014	12.9	1048	746	1212	798	1162	646	2115	1513	2164	1854	910	907	859	940	1067	1171	498	730	129	314	39	12884	181	122	1385	884.88	0	1
29	01005	BARBOUR, AL	0	3	0	180	0	1	0	3	27076	14482	12594	2391	5242	307	28.2	17.5	10	2015	12	1048	746	1212	798	1162	646	2115	1513	2164	1854	910	907	859	940	1067	1171	498	730	129	314	39	12893	159	142	1309	884.88	0	1
30	01005	BARBOUR, AL	0	4	0	180	0	1	0	3	26887	14354	12533	2408	5403	309	25.4	15.3	10.8	2016	12	1048	746	1212	798	1162	646	2115	1513	2164	1854	910	907	859	940	1067	1171	498	730	129	314	39	12806	159	132	1219	884.88	0	1
31	01005	BARBOUR, AL	0	5	0	180	0	1	0	3	26489	14148	12341	2398	5466	314	32	13.3	8.9	2017	12	1048	746	1212	798	1162	646	2115	1513	2164	1854	910	907	859	940	1067	1171	498	730	129	314	39	12638	153	118	1172	884.88	0	1
32	01005	BARBOUR, AL	0	6	0	180	0	1	0	3	25965	13779	12186	1792	6204	286	29.9	12.5	8.6	2018	12	1048	746	1212	798	1162	646	2115	1513	2164	1854	910	907	859	940	1067	1171	498	730	129	314	39	12435	164	117	1094	884.88	0	1
33	01005	BARBOUR, AL	0	6	0	180	0	1	0	3	25270	13335	11935	1759	6275	324	33.4	12.2	5.9	2019	12	1048	746	1212	798	1162	646	2115	1513	2164	1854	910	907	859	940	1067	1171	498	730	129	314	39	12209	165	117	1063	884.88	0	1
34	01007	BIBB, AL	1	7	131	131	0	1	0	1	21535	11145	10390	1467	3771	218	18.2	18	3.6	2009	9	811	680	987	616	1013	633	1895	1487	1883	1503	734	667	684	650	803	920	370	534	73	206	37.8	4774	64	19	282	622.58	1	0
35	01007	BIBB, AL	1	7	0	131	0	1	0	1	21629	11227	10402	1453	3878	233	18.5	18	5.2	2010	9	811	680	987	616	1013	633	1895	1487	1883	1503	734	667	684	650	803	920	370	534	73	206	37.8	4792	60	19	294	622.58	1	0
36	01007	BIBB, AL	1	7	0	131	0	1	0	1	21587	11224	10363	1432	4128	224	18.1	17.8	12	2011	12.1	811	680	987	616	1013	633	1895	1487	1883	1503	734	667	684	650	803	920	370	534	73	206	37.8	4810	61	17	324	622.58	1	0
37	01007	BIBB, AL	1	7	0	131	0	1	0	1	22915	11743	10433.5	1423	4196	215	20.9	17.7	10.3	2012	10.2	811	680	987	616	1013	633	1895	1487	1883	1503	734	667	684	650	803	920	370	534	73	206	37.8	22	0.3	22	406	622.58	1	0
38	01007	BIBB, AL	1	7	0	131	0	1	0	1	22766	12262	10504	1327	4351	220	22.2	16	9.9	2013	10.6	811	680	987	616	1013	633	1895	1487	1883	1503	734	667	684	650	803	920	370	534	73	206	37.8	5087	71	29	453	622.58	1	0
39	01007	BIBB, AL	1	6	0	131	0	1	0	1	22597	12195	10402	1322	4411	224	21.5	15.1	7.6	2014	12	811	680	987	616	1013	633	1895	1487	1883	1503	734	667	684	650	803	920	370	534	73	206	37.8	5030	82	31	462	622.58	1	0
40	01007	BIBB, AL	1	6	0	131	0	1	0	1	22512	12158	10354	1316	4490	227	23.1	15.1	6.8	2015	13.2	811	680	987	616	1013	633	1895	1487	1883	1503	734	667	684	650	803	920	370	534	73	206	37.8	4985	89	35	466	622.58	1	0
41	01007	BIBB, AL	1	6	131	131	0	1	0	1	22506	12168	10338	1321	4566	223	18.1	13.6	7.1	2016	13.2	811	680	987	616	1013	633	1895	1487	1883	1503	734	667	684	650	803	920	370	534	73	206	37.8	4964	95	50	474	622.58	1	0
42	01007	BIBB, AL	1	14	131	131	0	1	0	2	22583	12170	10413	1311	4646	237	22.2	11.9	6.6	2017	13.2	811	680	987	616	1013	633	1895	1487	1883	1503	734	667	684	650	803	920	370	534	73	206	37.8	5017	96	52	544	622.58	1	0
43	01007	BIBB, AL	1	17	131	131	0	1	0	2	22643	12145	10498	1233	4792	233	20.1	9.7	6.6	2018	13.2	811	680	987	616	1013	633	1895	1487	1883	1503	734	667	684	650	803	920	370	534	73	206	37.8	4932	86	45	566	622.58	1	0
44	01007	BIBB, AL	1	20	131	131	0	1	0	2	22668	12138	10530	1205	4840	256	20.2	10.2	4.4	2019	13.2	811	680	987	616	1013	633	1895	1487	1883	1503	734	667	684	650	803	920	370	534	73	206	37.8	4906	97	50	598	622.58	1	0
45	01009	BLOUNT, AL	0	3	0	223	0	2	0	0	56614	28189	28425	4401	8966	554	13.1	19.4	2.8	2009	12.4	1577	1530	1735	1701	1730	1711	4022	3903	4068	4017	1810	1884	1700	1882	2391	2688	1102	1450	234	574	39	1147	304	134	3877	644.78	1	0
46	01009	BLOUNT, AL	0	3	0	223	0	2	0	1	57441	28559	28882	4393	9417	585	13.1	19.4	4.1	2010	12.4	1577	1530	1735	1701	1730	1711	4022	3903	4068	4017	1810	1884	1700	1882	2391	2688	1102	1450	234	574	39	1227	316	106	4116	644.78	1	0
47	01009	BLOUNT, AL	0	3	0	223	0	2	0	1	58345	29059	29286	4387	7988	570.5	14.6	17.8	9.1	2011	12.1	1577	1530	1735	1701	1730	1711	4022	3903	4068	4017	1810	1884	1700	1882	2391	2688	1102	1450	234	574	39	1233	317	129	4633	644.78	1	0
48	01009	BLOUNT, AL	0	3	0	223	0	2	0	1	57322	28789.5	29221.5	4371	8143	556	16.5	19.3	9	2012	12.3	1577	1530	1735	1701	1730	1711	4022	3903	4068	4017	1810	1884	1700	1882	2391	2688	1102	1450	234	574	39	1.3	0.5	117	4626	644.78	1	0
49	01009	BLOUNT, AL	0	3	0	223	0	2	0	1	57677	28520	29157	4828	8417	575	14.9	18.1	8.3	2013	12.9	1577	1530	1735	1701	1730	1711	4022	3903	4068	4017	1810	1884	1700	1882	2391	2688	1102	1450	234	574	39	1076	359	124	4936	644.78	1	0
50	01009	BLOUNT, AL	0	3	0	223	0	2	0	1	57826	28603	29223	4826	8672	563	16.2	18.3	6.2	2014	13	1577	1530	1735	1701	1730	1711	4022	3903	4068	4017	1810	1884	1700	1882	2391	2688	1102	1450	234	574	39	994	348	155	4974	644.78	1	0
51	01009	BLOUNT, AL	0	4	0	223	0	2	0	1	57872	28616	29256	4819	8893	564	17.2	17.6	5.6	2015	13.1	1577	1530	1735	1701	1730	1711	4022	3903	4068	4017	1810	1884	1700	1882	2391	2688	1102	1450	234	574	39	1052	350	161	5041	644.78	1	0
52	01009	BLOUNT, AL	0	5	0	223	0	2	0	1	57719	28553	29166	4812	9153	590	17.5	16.5	6.1	2016	13.1	1577	1530	1735	1701	1730	1711	4022	3903	4068	4017	1810	1884	1700	1882	2391	2688	1102	1450	234	574	39	1047	363	168	5042	644.78	1	0
53	01009	BLOUNT, AL	0	6	0	223	0	2	0	1	57673	28495	29178	4833	9392	622	14.7	14	5.4	2017	13.1	1577	1530	1735	1701	1730	1711	4022	3903	4068	4017	1810	1884	1700	1882	2391	2688	1102	1450	234	574	39	1084	377	164	5164	644.78	1	0
54	01009	BLOUNT, AL	0	7	0	223	0	3	0	1	57704	28498	29206	4011	12041	653	14.1	12.1	5.5	2018	13.1	1577	1530	1735	1701	1730	1711	4022	3903	4068	4017	1810	1884	1700	1882	2391	2688	1102	1450	234	574	39	930	362	153	5233	644.78	1	0
55	01009	BLOUNT, AL	0	10	0	223	0	3	0	1	58013	28607	29406	3999	12286	662	12.8	13.4	4	2019	13.1	1577	1530	1735	1701	1730	1711	4022	3903	4068	4017	1810	1884	1700	1882	2391	2688	1102	1450	234	574	39	948	367	175	5549	644.78	1	0
56	01011	BULLOCK, AL	0	3	0	123	0	1	0	1	10781	5844	4937	1013	1756	114	34	19.1	8.5	2009	11.9	392	319	500	322	444	289	816	546	972	725	433	335	330	309	393	442	171	255	62	146	38.5	7559	44	27	808	622.8	1	0
57	01011	BULLOCK, AL	0	3	0	123	0	1	0	1	10796	5947	4849	1023	1806	107	33.6	19.1	9.6	2010	11.9	392	319	500	322	444	289	816	546	972	725	433	335	330	309	393	442	171	255	62	146	38.5	7499	45	28	841	622.8	1	0
58	01011	BULLOCK, AL	0	3	0	123	0	1	0	1	10985	6095	4890	1034	1592	109.5	34.7	19.4	14.3	2011	12.5	392	319	500	322	444	289	816	546	972	725	433	335	330	309	393	442	171	255	62	146	38.5	7488	45	29	1034	622.8	1	0
59	01011	BULLOCK, AL	0	3	0	123	0	1	0	1	10914	5908	4855.5	1048	1540	112	31.1	16.2	14.7	2012	14.1	392	319	500	322	444	289	816	546	972	725	433	335	330	309	393	442	171	255	62	146	38.5	70.2	0.2	20	777	622.8	1	0
60	01011	BULLOCK, AL	0	4	0	123	0	1	0	1	10542	5721	4821	868	1526	106	32.8	15.7	15.3	2013	13.9	392	319	500	322	444	289	816	546	972	725	433	335	330	309	393	442	171	255	62	146	38.5	7329	95	22	817	622.8	1	0
61	01011	BULLOCK, AL	0	5	0	123	0	1	0	1	10474	5701	4773	875	1521	106	32.3	17.5	13.4	2014	10.3	392	319	500	322	444	289	816	546	972	725	433	335	330	309	393	442	171	255	62	146	38.5	7304	98	22	798	622.8	1	0
62	01011	BULLOCK, AL	0	5	0	123	0	1	0	1	10639	5833	4806	880	1506	111	35.2	18.8	12	2015	13.4	392	319	500	322	444	289	816	546	972	725	433	335	330	309	393	442	171	255	62	146	38.5	7441	84	29	829	622.8	1	0
63	01011	BULLOCK, AL	0	5	0	123	0	1	0	1	10764	5893	4871	907	1487	109	35.1	17.3	9.1	2016	13.4	392	319	500	322	444	289	816	546	972	725	433	335	330	309	393	442	171	255	62	146	38.5	7548	90	27	803	622.8	1	0
64	01011	BULLOCK, AL	0	6	0	123	0	1	0	1	10696	5857	4839	911	1490	111	39.6	14.5	7.8	2017	13.4	392	319	500	322	444	289	816	546	972	725	433	335	330	309	393	442	171	255	62	146	38.5	7483	90	25	805	622.8	1	0
65	01011	BULLOCK, AL	0	7	0	123	0	1	0	1	10362	5600	4762	494	2001	118	32.6	13.2	7.2	2018	13.4	392	319	500	322	444	289	816	546	972	725	433	335	330	309	393	442	171	255	62	146	38.5	7299	94	27	807	622.8	1	0
66	01011	BULLOCK, AL	0	7	0	123	0	1	0	1	10309	5615	4694	482	2008	120	34.4	11.4	4.9	2019	13.4	392	319	500	322	444	289	816	546	972	725	433	335	330	309	393	442	171	255	62	146	38.5	7253	87	20	850	622.8	1	0
67	01013	BUTLER, AL	0	4	0	209	0	2	2	1	20157	9488	10669	2063	4209	283	23.2	17.1	5.5	2009	12.9	534	636	578	705	574	670	1091	1286	1401	1579	714	817	628	666	839	990	408	740	137	375	40.1	8446	47	85	183	776.83	0	1
68	01013	BUTLER, AL	0	4	0	209	0	3	2	1	20090	9464	10626	2055	4263	281	22.3	17.1	7.7	2010	12.9	534	636	578	705	574	670	1091	1286	1401	1579	714	817	628	666	839	990	408	740	137	375	40.1	8414	45	88	194	776.83	0	1
69	01013	BUTLER, AL	0	4	0	209	0	3	2	1	19964	9407	10557	2037	4155	264.5	29.4	17.9	15.2	2011	14	534	636	578	705	574	670	1091	1286	1401	1579	714	817	628	666	839	990	408	740	137	375	40.1	8366	46	94	203	776.83	0	1
70	01013	BUTLER, AL	0	4	0	209	0	3	2	1	20947	9546.5	10760.5	2002	4199	248	28.1	17.1	12.3	2012	14.3	534	636	578	705	574	670	1091	1286	1401	1579	714	817	628	666	839	990	408	740	137	375	40.1	43.4	0.3	177	191	776.83	0	1
71	01013	BUTLER, AL	0	4	0	209	0	3	2	1	20650	9686	10964	1949	4270	245	24.1	16.4	11.6	2013	14.5	534	636	578	705	574	670	1091	1286	1401	1579	714	817	628	666	839	990	408	740	137	375	40.1	8978	75	189	224	776.83	0	1
72	01013	BUTLER, AL	0	6	0	209	0	3	2	1	20307	9498	10809	1928	4330	250	26.3	16.6	10.9	2014	16.1	534	636	578	705	574	670	1091	1286	1401	1579	714	817	628	666	839	990	408	740	137	375	40.1	8843	71	195	243	776.83	0	1
73	01013	BUTLER, AL	0	7	0	209	0	3	2	1	20265	9437	10828	1906	4422	238	28.8	15.7	9.3	2015	16.1	534	636	578	705	574	670	1091	1286	1401	1579	714	817	628	666	839	990	408	740	137	375	40.1	8844	72	194	247	776.83	0	1
74	01013	BUTLER, AL	0	8	0	209	0	3	2	1	20296	9421	10875	1824	4460	236	25	14.4	8.6	2016	16.1	534	636	578	705	574	670	1091	1286	1401	1579	714	817	628	666	839	990	408	740	137	375	40.1	8934	75	192	243	776.83	0	1
75	01013	BUTLER, AL	0	10	0	209	0	3	2	1	20154	9371	10783	1819	4551	241	25.8	12.2	7.5	2017	16.1	534	636	578	705	574	670	1091	1286	1401	1579	714	817	628	666	839	990	408	740	137	375	40.1	8924	71	200	236	776.83	0	1
76	01013	BUTLER, AL	0	10	0	209	0	3	2	1	19998	9322	10676	1483	4704	253	24.8	10.7	7.1	2018	16.1	534	636	578	705	574	670	1091	1286	1401	1579	714	817	628	666	839	990	408	740	137	375	40.1	8887	76	215	262	776.83	0	1
77	01013	BUTLER, AL	0	13	0	209	0	3	2	1	19825	9232	10593	1460	4755	239	21.3	11.2	5.5	2019	16.1	534	636	578	705	574	670	1091	1286	1401	1579	714	817	628	666	839	990	408	740	137	375	40.1	8915	75	204	285	776.83	0	1
78	01015	CALHOUN, AL	2	31	0	667	0	3	3	1	113103	54145	58958	12884	22432	1317	17.1	15.4	3.5	2009	16	4474	4548	3711	3890	3517	3669	7161	7466	8258	8728	3858	4166	3372	3713	4319	5118	2174	3575	467	1337	38.2	22428	487	831	2573	605.87	0	0
79	01015	CALHOUN, AL	2	31	0	667	0	3	4	1	113419	54348	59071	12818	22949	1338	17.6	15.4	5.1	2010	16	4474	4548	3711	3890	3517	3669	7161	7466	8258	8728	3858	4166	3372	3713	4319	5118	2174	3575	467	1337	38.2	22538	464	794	2665	605.87	0	0
80	01015	CALHOUN, AL	2	31	0	667	0	2	4	1	114081	54634	59447	12732	24217	1341	19	15.5	10.1	2011	16.1	4474	4548	3711	3890	3517	3669	7161	7466	8258	8728	3858	4166	3372	3713	4319	5118	2174	3575	467	1337	38.2	22776	471	915	3007	605.87	0	0
81	01015	CALHOUN, AL	2	31	0	667	0	2	3	2	118572	55661	60278	12600	24551	1344	23.5	16.1	9.7	2012	16.9	4474	4548	3711	3890	3517	3669	7161	7466	8258	8728	3858	4166	3372	3713	4319	5118	2174	3575	467	1337	38.2	20.6	0.5	845	3893	605.87	0	0
82	01015	CALHOUN, AL	2	31	0	667	0	2	3	2	117797	56688	61109	12209	25312	1348	20.9	16.9	9.2	2013	17.6	4474	4548	3711	3890	3517	3669	7161	7466	8258	8728	3858	4166	3372	3713	4319	5118	2174	3575	467	1337	38.2	24586	618	906	4033	605.87	0	0
83	01015	CALHOUN, AL	3	34	0	667	0	2	3	2	117296	56483	60813	12122	26112	1379	21.4	15.3	7.6	2014	17.7	4474	4548	3711	3890	3517	3669	7161	7466	8258	8728	3858	4166	3372	3713	4319	5118	2174	3575	467	1337	38.2	24597	574	950	4068	605.87	1	0
84	01015	CALHOUN, AL	2	34	0	667	0	2	3	2	116736	56400	60336	12022	26741	1401	21.4	16	7.3	2015	17.9	4474	4548	3711	3890	3517	3669	7161	7466	8258	8728	3858	4166	3372	3713	4319	5118	2174	3575	467	1337	38.2	24435	589	973	4066	605.87	1	0
85	01015	CALHOUN, AL	2	37	0	667	0	2	2	3	115916	55880	60036	11922	27355	1395	20.5	14.2	7.9	2016	17.9	4474	4548	3711	3890	3517	3669	7161	7466	8258	8728	3858	4166	3372	3713	4319	5118	2174	3575	467	1337	38.2	24415	602	1018	4090	605.87	1	0
86	01015	CALHOUN, AL	2	44	0	667	0	2	2	3	115620	55755	59865	11884	27933	1441	20	11.4	7	2017	17.9	4474	4548	3711	3890	3517	3669	7161	7466	8258	8728	3858	4166	3372	3713	4319	5118	2174	3575	467	1337	38.2	24486	611	1024	4179	605.87	0	1
87	01015	CALHOUN, AL	2	54	0	667	0	2	2	3	114611	55138	59473	10910	26599	1427	17.1	11.2	6.7	2018	17.9	4474	4548	3711	3890	3517	3669	7161	7466	8258	8728	3858	4166	3372	3713	4319	5118	2174	3575	467	1337	38.2	24111	596	1054	4100	605.87	0	1
88	01015	CALHOUN, AL	2	58	0	667	0	2	2	3	114728	55149	59579	10818	27024	1494	17.7	11.9	4.9	2019	17.9	4474	4548	3711	3890	3517	3669	7161	7466	8258	8728	3858	4166	3372	3713	4319	5118	2174	3575	467	1337	38.2	24187	607	1137	4302	605.87	0	1
89	01017	CHAMBERS, AL	1	2	103	320	0	2	1	1	34764	16539	18225	3335	7102	462	15.6	17	5.8	2009	11	1003	922	902	985	922	992	2189	2243	2430	2619	1165	1302	1077	1225	1456	1652	666	1161	189	582	41.5	13265	58	87	405	596.53	1	0
90	01017	CHAMBERS, AL	0	2	103	326	0	2	1	1	34424	16370	18054	3301	7288	456	18.7	17	13.2	2010	11	1003	922	902	985	922	992	2189	2243	2430	2619	1165	1302	1077	1225	1456	1652	666	1161	189	582	41.5	13051	58	85	424	596.53	1	0
91	01017	CHAMBERS, AL	0	2	103	326	0	2	1	1	34320	16261	18059	3272	7609	458.5	20.7	18.7	18.2	2011	11.8	1003	922	902	985	922	992	2189	2243	2430	2619	1165	1302	1077	1225	1456	1652	666	1161	189	582	41.5	12958	58	82	511	596.53	1	0
92	01017	CHAMBERS, AL	0	2	103	326	0	2	1	1	34215	16240	17889.5	3217	7705	461	28.5	18.8	13.7	2012	12.2	1003	922	902	985	922	992	2189	2243	2430	2619	1165	1302	1077	1225	1456	1652	666	1161	189	582	41.5	38.7	0.2	168	536	596.53	1	0
93	01017	CHAMBERS, AL	0	3	103	320	0	2	1	1	33939	16219	17720	3208	8016	458	23.7	17.9	11.4	2013	11.6	1003	922	902	985	922	992	2189	2243	2430	2619	1165	1302	1077	1225	1456	1652	666	1161	189	582	41.5	13163	73	201	569	596.53	1	0
94	01017	CHAMBERS, AL	0	3	103	320	0	2	1	1	34064	16256	17808	3178	8267	471	21.5	16	9.3	2014	12.5	1003	922	902	985	922	992	2189	2243	2430	2619	1165	1302	1077	1225	1456	1652	666	1161	189	582	41.5	13319	72	194	631	596.53	1	0
95	01017	CHAMBERS, AL	0	3	103	320	0	2	1	1	34162	16384	17778	3143	8468	452	22.5	16.8	7.3	2015	13.3	1003	922	902	985	922	992	2189	2243	2430	2619	1165	1302	1077	1225	1456	1652	666	1161	189	582	41.5	13354	75	232	671	596.53	1	0
96	01017	CHAMBERS, AL	0	4	0	320	0	2	1	1	34076	16248	17828	3120	8600	457	21.3	14.9	6.7	2016	13.3	1003	922	902	985	922	992	2189	2243	2430	2619	1165	1302	1077	1225	1456	1652	666	1161	189	582	41.5	13460	86	265	673	596.53	1	0
97	01017	CHAMBERS, AL	0	5	0	320	0	2	1	1	34123	16340	17783	3100	8719	476	22.4	13.3	6	2017	13.3	1003	922	902	985	922	992	2189	2243	2430	2619	1165	1302	1077	1225	1456	1652	666	1161	189	582	41.5	13564	92	324	691	596.53	0	1
98	01017	CHAMBERS, AL	0	5	0	320	0	2	1	1	33843	16243	17600	2463	8649	468	19.9	10.7	5.5	2018	13.3	1003	922	902	985	922	992	2189	2243	2430	2619	1165	1302	1077	1225	1456	1652	666	1161	189	582	41.5	13448	100	367	765	596.53	0	1
99	01017	CHAMBERS, AL	0	7	0	320	0	2	1	2	33713	16140	17573	2435	8722	461	18.2	11.9	4.1	2019	13.3	1003	922	902	985	922	992	2189	2243	2430	2619	1165	1302	1077	1225	1456	1652	666	1161	189	582	41.5	13452	100	421	822	596.53	0	1
100	01019	CHEROKEE, AL	0	1	0	185	0	1	1	0	24560	11987	12573	2234	5157	297	18.9	17.1	3.7	2009	13.1	643	615	581	624	676	662	1740	1640	2016	2004	964	945	999	1015	1409	1500	559	804	119	260	43.9	1374	111	67	268	553.7	1	0
101	01019	CHEROKEE, AL	0	1	0	185	0	1	1	0	24545	11921	12624	2234	5322	297	17.7	17.1	5.2	2010	13.1	643	615	581	624	676	662	1740	1640	2016	2004	964	945	999	1015	1409	1500	559	804	119	260	43.9	1337	75	60	309	553.7	1	0
102	01019	CHEROKEE, AL	0	1	0	185	0	1	1	0	24448	11872	12576	2234	4826	296	18.4	17.8	10.7	2011	12.8	643	615	581	624	676	662	1740	1640	2016	2004	964	945	999	1015	1409	1500	559	804	119	260	43.9	1369	75	92	316	553.7	1	0
103	01019	CHEROKEE, AL	0	1	0	185	0	1	1	0	25989	12394.5	12858	2225	4946	295	21.2	18.8	9.3	2012	13.7	643	615	581	624	676	662	1740	1640	2016	2004	964	945	999	1015	1409	1500	559	804	119	260	43.9	4.6	0.5	54	320	553.7	1	0
104	01019	CHEROKEE, AL	0	1	0	185	0	1	1	1	26057	12917	13140	2241	5153	300	23.8	17.2	8.7	2013	13.8	643	615	581	624	676	662	1740	1640	2016	2004	964	945	999	1015	1409	1500	559	804	119	260	43.9	1295	144	59	363	553.7	1	0
105	01019	CHEROKEE, AL	0	2	0	185	0	1	1	1	26021	12923	13098	2220	5326	297	19.6	16.7	7.1	2014	14	643	615	581	624	676	662	1740	1640	2016	2004	964	945	999	1015	1409	1500	559	804	119	260	43.9	1207	135	66	370	553.7	1	0
106	01019	CHEROKEE, AL	0	4	0	185	0	1	1	1	26203	13006	13197	2198	5512	307	20.1	16.5	5.7	2015	12.5	643	615	581	624	676	662	1740	1640	2016	2004	964	945	999	1015	1409	1500	559	804	119	260	43.9	1179	139	64	402	553.7	1	0
107	01019	CHEROKEE, AL	0	5	0	185	0	1	0	1	26037	12959	13078	2176	5669	315	18.6	14.6	5.9	2016	12.5	643	615	581	624	676	662	1740	1640	2016	2004	964	945	999	1015	1409	1500	559	804	119	260	43.9	1208	141	69	393	553.7	1	0
108	01019	CHEROKEE, AL	0	6	0	185	0	1	0	1	25859	12839	13020	2162	5713	331	19.4	11.7	5.4	2017	12.5	643	615	581	624	676	662	1740	1640	2016	2004	964	945	999	1015	1409	1500	559	804	119	260	43.9	1223	153	72	398	553.7	1	0
109	01019	CHEROKEE, AL	0	13	0	185	0	2	0	1	25725	12769	12956	1868	6829	338	16.8	11.9	5.2	2018	12.5	643	615	581	624	676	662	1740	1640	2016	2004	964	945	999	1015	1409	1500	559	804	119	260	43.9	1110	162	66	413	553.7	1	0
110	01019	CHEROKEE, AL	0	20	0	185	0	2	0	1	25857	12846	13011	1845	6943	340	17.2	11.2	4.1	2019	12.5	643	615	581	624	676	662	1740	1640	2016	2004	964	945	999	1015	1409	1500	559	804	119	260	43.9	1095	163	77	425	553.7	0	1
111	01021	CHILTON, AL	1	0	0	201	0	1	1	0	42299	20856	21443	3363	6765	424	16.7	19	3	2009	12.5	1322	1251	1349	1365	1476	1506	2996	2914	3131	3066	1370	1437	1208	1279	1647	1798	773	1086	175	442	37.6	4650	120	156	1806	692.85	0	1
112	01021	CHILTON, AL	1	0	0	201	0	1	1	0	42444	20941	21503	3339	7074	420	17.1	19	4.5	2010	12.5	1322	1251	1349	1365	1476	1506	2996	2914	3131	3066	1370	1437	1208	1279	1647	1798	773	1086	175	442	37.6	4722	122	148	1936	692.85	0	1
113	01021	CHILTON, AL	1	0	0	201	0	2	1	0	42971	21354	21617	3314	6700	428.5	18.7	19.3	9.6	2011	12.9	1322	1251	1349	1365	1476	1506	2996	2914	3131	3066	1370	1437	1208	1279	1647	1798	773	1086	175	442	37.6	4883	121	128	2301	692.85	0	1
114	01021	CHILTON, AL	1	0	0	201	0	2	1	0	43643	21488	21945	3283	6913	437	20.4	20	9.2	2012	13.5	1322	1251	1349	1365	1476	1506	2996	2914	3131	3066	1370	1437	1208	1279	1647	1798	773	1086	175	442	37.6	9.7	0.4	130	3420	692.85	0	1
115	01021	CHILTON, AL	1	0	0	201	0	2	1	1	43895	21622	22273	3412	7192	454	18.3	20.2	8.6	2013	14.1	1322	1251	1349	1365	1476	1506	2996	2914	3131	3066	1370	1437	1208	1279	1647	1798	773	1086	175	442	37.6	4527	226	152	3411	692.85	0	1
116	01021	CHILTON, AL	1	0	0	201	0	2	1	1	43819	21634	22185	3371	7421	460	20.1	19.2	6.5	2014	14.9	1322	1251	1349	1365	1476	1506	2996	2914	3131	3066	1370	1437	1208	1279	1647	1798	773	1086	175	442	37.6	4451	219	171	3396	692.85	0	1
117	01021	CHILTON, AL	1	0	0	201	0	2	1	1	43951	21611	22340	3327	7595	466	20.3	19.2	5.8	2015	15.1	1322	1251	1349	1365	1476	1506	2996	2914	3131	3066	1370	1437	1208	1279	1647	1798	773	1086	175	442	37.6	4533	216	188	3386	692.85	0	1
118	01021	CHILTON, AL	1	0	0	201	0	2	1	1	43931	21619	22312	3377	7758	462	18.1	17.7	6.3	2016	15.1	1322	1251	1349	1365	1476	1506	2996	2914	3131	3066	1370	1437	1208	1279	1647	1798	773	1086	175	442	37.6	4635	219	187	3393	692.85	0	1
119	01021	CHILTON, AL	1	0	0	201	0	2	1	2	43943	21596	22347	3339	7887	483	20.2	15.2	5.7	2017	15.1	1322	1251	1349	1365	1476	1506	2996	2914	3131	3066	1370	1437	1208	1279	1647	1798	773	1086	175	442	37.6	4625	216	193	3385	692.85	0	1
120	01021	CHILTON, AL	1	1	0	201	0	2	0	2	43941	21605	22336	2891	8876	476	18.3	14.2	5.6	2018	15.1	1322	1251	1349	1365	1476	1506	2996	2914	3131	3066	1370	1437	1208	1279	1647	1798	773	1086	175	442	37.6	4539	226	209	3341	692.85	0	1
121	01021	CHILTON, AL	1	5	0	201	0	2	0	2	44067	21669	22398	2854	9114	506	16.8	13.8	4	2019	15.1	1322	1251	1349	1365	1476	1506	2996	2914	3131	3066	1370	1437	1208	1279	1647	1798	773	1086	175	442	37.6	4626	241	220	3431	692.85	0	1
122	01023	CHOCTAW, AL	2	4	0	121	0	1	3	1	14173	6665	7508	1054	3342	192	21.8	15.9	5.3	2009	11.9	345	325	328	341	353	371	807	907	1027	1102	484	536	438	505	701	758	307	470	92	191	43.4	6128	25	12	124	913.5	1	0
123	01023	CHOCTAW, AL	1	4	0	121	0	1	4	1	14055	6615	7440	1026	3383	178	22.9	15.9	7.5	2010	11.9	345	325	328	341	353	371	807	907	1027	1102	484	536	438	505	701	758	307	470	92	191	43.4	6125	26	9	123	913.5	1	0
124	01023	CHOCTAW, AL	1	4	0	121	0	1	4	1	13990	6558	7432	998	3175	174	22.8	18.3	12.4	2011	11.8	345	325	328	341	353	371	807	907	1027	1102	484	536	438	505	701	758	307	470	92	191	43.4	6097	26	16	132	913.5	1	0
125	01023	CHOCTAW, AL	1	4	0	121	0	1	4	1	13859	6526.5	7273	977	3219	170	20.7	17.9	11.3	2012	12.8	345	325	328	341	353	371	807	907	1027	1102	484	536	438	505	701	758	307	470	92	191	43.4	43.4	0.1	12	73	913.5	1	0
126	01023	CHOCTAW, AL	1	5	0	120	0	1	4	1	13609	6495	7114	1073	3301	172	27.3	17.6	11.4	2013	11.8	345	325	328	341	353	371	807	907	1027	1102	484	536	438	505	701	758	307	470	92	191	43.4	5906	20	21	86	913.5	1	0
127	01023	CHOCTAW, AL	1	4	0	120	0	1	3	1	13633	6508	7125	1050	3328	174	20.8	16.1	9	2014	12	345	325	328	341	353	371	807	907	1027	1102	484	536	438	505	701	758	307	470	92	191	43.4	5887	23	33	90	913.5	1	0
128	01023	CHOCTAW, AL	1	5	0	120	0	1	3	1	13426	6379	7047	1027	3374	177	22.4	16	7.8	2015	11.6	345	325	328	341	353	371	807	907	1027	1102	484	536	438	505	701	758	307	470	92	191	43.4	5738	26	38	91	913.5	1	0
129	01023	CHOCTAW, AL	1	5	0	120	0	1	3	1	13323	6325	6998	934	3448	168	25	14.3	9.1	2016	11.6	345	325	328	341	353	371	807	907	1027	1102	484	536	438	505	701	758	307	470	92	191	43.4	5650	26	37	103	913.5	1	0
130	01023	CHOCTAW, AL	1	6	0	120	0	1	2	1	13170	6252	6918	927	3461	170	24.4	11.8	9.1	2017	11.6	345	325	328	341	353	371	807	907	1027	1102	484	536	438	505	701	758	307	470	92	191	43.4	5560	24	22	100	913.5	1	0
131	01023	CHOCTAW, AL	1	3	0	120	0	1	2	1	12993	6180	6813	841	3754	174	22.7	11.3	8.9	2018	11.6	345	325	328	341	353	371	807	907	1027	1102	484	536	438	505	701	758	307	470	92	191	43.4	5407	28	20	125	913.5	1	0
132	01023	CHOCTAW, AL	1	5	0	120	0	1	1	1	12945	6121	6824	823	3801	176	23.7	11.3	6.4	2019	11.6	345	325	328	341	353	371	807	907	1027	1102	484	536	438	505	701	758	307	470	92	191	43.4	5412	23	19	126	913.5	1	0
133	01025	CLARKE, AL	1	6	0	171	0	2	4	0	26496	12536	13960	2007	5235	289	21.8	16.8	5.4	2009	12.7	640	624	639	733	672	830	1514	1786	1856	2018	808	898	741	789	1098	1260	547	793	134	342	40.2	11629	71	47	217	1238.46	0	1
134	01025	CLARKE, AL	1	6	0	171	0	2	4	0	26304	12440	13864	1968	5360	288	20.6	16.8	8.2	2010	12.7	640	624	639	733	672	830	1514	1786	1856	2018	808	898	741	789	1098	1260	547	793	134	342	40.2	11524	69	49	234	1238.46	0	1
135	01025	CLARKE, AL	1	6	0	171	0	2	4	0	26042	12416	13626	1933	5758	298.5	29.1	16.8	15.3	2011	11.2	640	624	639	733	672	830	1514	1786	1856	2018	808	898	741	789	1098	1260	547	793	134	342	40.2	11357	69	71	249	1238.46	0	1
136	01025	CLARKE, AL	1	6	0	171	0	2	4	0	25833	12263.5	13605	1890	5813	309	24.9	16.6	15.6	2012	11.9	640	624	639	733	672	830	1514	1786	1856	2018	808	898	741	789	1098	1260	547	793	134	342	40.2	43.9	0.4	77	271	1238.46	0	1
137	01025	CLARKE, AL	1	5	0	171	0	2	3	0	25695	12111	13584	1891	5977	311	26.3	18.4	15.2	2013	12.9	640	624	639	733	672	830	1514	1786	1856	2018	808	898	741	789	1098	1260	547	793	134	342	40.2	11346	115	91	309	1238.46	0	1
138	01025	CLARKE, AL	1	6	0	171	0	2	3	0	25161	11888	13273	1854	6152	294	21.5	17	12.1	2014	12.1	640	624	639	733	672	830	1514	1786	1856	2018	808	898	741	789	1098	1260	547	793	134	342	40.2	11117	111	86	289	1238.46	0	1
139	01025	CLARKE, AL	1	5	0	171	0	2	3	0	25207	11924	13283	1816	6347	303	25.4	15.8	10.8	2015	13	640	624	639	733	672	830	1514	1786	1856	2018	808	898	741	789	1098	1260	547	793	134	342	40.2	11130	101	134	334	1238.46	0	1
140	01025	CLARKE, AL	1	11	0	171	0	2	3	0	24945	11765	13180	1779	6494	313	24.9	15.1	12.5	2016	13	640	624	639	733	672	830	1514	1786	1856	2018	808	898	741	789	1098	1260	547	793	134	342	40.2	11035	101	125	333	1238.46	0	1
141	01025	CLARKE, AL	1	10	0	171	0	2	3	0	24675	11665	13010	1753	6594	313	22.2	12.6	11.8	2017	13	640	624	639	733	672	830	1514	1786	1856	2018	808	898	741	789	1098	1260	547	793	134	342	40.2	10914	104	110	348	1238.46	0	1
142	01025	CLARKE, AL	1	12	0	171	0	2	3	0	24392	11539	12853	1616	6210	321	29	11.4	11.1	2018	13	640	624	639	733	672	830	1514	1786	1856	2018	808	898	741	789	1098	1260	547	793	134	342	40.2	10804	111	122	348	1238.46	0	1
143	01025	CLARKE, AL	0	14	0	171	0	2	2	0	24083	11371	12712	1578	6315	307	23.3	11.9	8.5	2019	13	640	624	639	733	672	830	1514	1786	1856	2018	808	898	741	789	1098	1260	547	793	134	342	40.2	10704	119	121	319	1238.46	0	1
144	01027	CLAY, AL	1	3	83	215	0	2	1	0	13788	6760	7028	1231	3034	158	15.5	16.5	4.9	2009	8.8	369	378	347	373	364	396	901	929	1060	1060	450	469	425	476	649	735	356	425	80	204	42	2104	60	13	331	603.96	1	0
145	01027	CLAY, AL	1	3	83	184	0	2	1	0	13809	6755	7054	1230	3050	150	16.9	16.5	7.1	2010	8.8	369	378	347	373	364	396	901	929	1060	1060	450	469	425	476	649	735	356	425	80	204	42	2148	46	13	342	603.96	1	0
146	01027	CLAY, AL	1	3	83	184	0	2	1	0	13640	6739	6901	1223	3004	173	19.2	18	15.3	2011	9.2	369	378	347	373	364	396	901	929	1060	1060	450	469	425	476	649	735	356	425	80	204	42	2161	45	14	399	603.96	1	0
147	01027	CLAY, AL	1	3	83	184	0	2	1	0	13932	6757	6994	1211	3003	196	20.6	18.8	13.8	2012	8.6	369	378	347	373	364	396	901	929	1060	1060	450	469	425	476	649	735	356	425	80	204	42	14.8	0.4	24	399	603.96	1	0
148	01027	CLAY, AL	1	4	0	184	0	2	1	0	13862	6775	7087	1271	3061	206	18.7	19.2	11.8	2013	9.6	369	378	347	373	364	396	901	929	1060	1060	450	469	425	476	649	735	356	425	80	204	42	2103	61	27	398	603.96	1	0
149	01027	CLAY, AL	1	4	83	184	0	1	1	0	13435	6640	6795	1261	3083	182	19.1	18.8	9.3	2014	11.1	369	378	347	373	364	396	901	929	1060	1060	450	469	425	476	649	735	356	425	80	204	42	1956	72	29	428	603.96	1	0
150	01027	CLAY, AL	2	4	0	184	0	1	1	0	13486	6640	6846	1249	3129	187	19.6	19.3	8.2	2015	10.3	369	378	347	373	364	396	901	929	1060	1060	450	469	425	476	649	735	356	425	80	204	42	1943	77	31	440	603.96	1	0
151	01027	CLAY, AL	2	5	0	184	0	1	1	1	13552	6693	6859	1243	3226	194	19.5	17.8	7.2	2016	10.3	369	378	347	373	364	396	901	929	1060	1060	450	469	425	476	649	735	356	425	80	204	42	1969	77	37	461	603.96	1	0
152	01027	CLAY, AL	1	5	83	184	0	1	1	1	13555	6688	6867	1235	3320	202	18.4	14.4	6.2	2017	10.3	369	378	347	373	364	396	901	929	1060	1060	450	469	425	476	649	735	356	425	80	204	42	1975	81	37	459	603.96	1	0
153	01027	CLAY, AL	1	7	83	184	0	1	1	1	13492	6616	6876	1152	3590	184	18.9	13.4	6.2	2018	10.3	369	378	347	373	364	396	901	929	1060	1060	450	469	425	476	649	735	356	425	80	204	42	1908	73	33	411	603.96	1	0
154	01027	CLAY, AL	1	7	0	184	0	1	1	1	13367	6543	6824	1139	3624	177	18.1	13.9	4.4	2019	10.3	369	378	347	373	364	396	901	929	1060	1060	450	469	425	476	649	735	356	425	80	204	42	1876	77	33	417	603.96	1	0
155	01029	CLEBURNE, AL	0	2	0	82	0	0	0	0	14700	7389	7311	1172	2847	185	15.4	17.6	3.2	2009	9.5	406	363	421	438	379	385	1025	1037	1082	1067	534	496	507	514	671	714	303	434	72	167	40.6	639	53	25	312	560.1	1	0
156	01029	CLEBURNE, AL	0	2	0	82	0	0	0	1	14799	7447	7352	1178	2913	191	14.8	17.6	4.5	2010	9.5	406	363	421	438	379	385	1025	1037	1082	1067	534	496	507	514	671	714	303	434	72	167	40.6	628	49	22	323	560.1	1	0
157	01029	CLEBURNE, AL	0	2	0	82	0	0	0	1	14759	7438	7321	1188	2864	194.5	17	17.9	9.3	2011	9	406	363	421	438	379	385	1025	1037	1082	1067	534	496	507	514	671	714	303	434	72	167	40.6	657	49	22	357	560.1	1	0
158	01029	CLEBURNE, AL	0	2	0	82	0	0	0	1	14972	7398.5	7398.5	1190	2893	198	17.8	17.6	8.3	2012	10.6	406	363	421	438	379	385	1025	1037	1082	1067	534	496	507	514	671	714	303	434	72	167	40.6	3.3	0.3	23	307	560.1	1	0
159	01029	CLEBURNE, AL	0	2	0	82	0	0	0	1	14835	7359	7476	1057	3006	184	17.2	16.7	8.3	2013	12.1	406	363	421	438	379	385	1025	1037	1082	1067	534	496	507	514	671	714	303	434	72	167	40.6	593	53	27	355	560.1	1	0
160	01029	CLEBURNE, AL	0	3	0	82	0	0	0	1	14832	7361	7471	1044	3097	172	18.6	16	6.9	2014	11.5	406	363	421	438	379	385	1025	1037	1082	1067	534	496	507	514	671	714	303	434	72	167	40.6	546	55	26	320	560.1	1	0
161	01029	CLEBURNE, AL	0	3	0	82	0	0	0	1	14994	7440	7554	1029	3198	179	18.9	16.7	6.2	2015	12.4	406	363	421	438	379	385	1025	1037	1082	1067	534	496	507	514	671	714	303	434	72	167	40.6	541	58	27	336	560.1	1	0
162	01029	CLEBURNE, AL	0	3	0	82	0	0	0	1	15080	7482	7598	974	3250	189	17	14.3	6.7	2016	12.4	406	363	421	438	379	385	1025	1037	1082	1067	534	496	507	514	671	714	303	434	72	167	40.6	550	58	28	371	560.1	1	0
163	01029	CLEBURNE, AL	0	3	0	82	0	0	0	1	15018	7424	7594	966	3263	202	18.9	12.1	6	2017	12.4	406	363	421	438	379	385	1025	1037	1082	1067	534	496	507	514	671	714	303	434	72	167	40.6	546	66	30	377	560.1	1	0
164	01029	CLEBURNE, AL	0	3	0	82	0	0	0	1	14924	7421	7503	894	3400	190	17.2	11.9	6.1	2018	12.4	406	363	421	438	379	385	1025	1037	1082	1067	534	496	507	514	671	714	303	434	72	167	40.6	474	65	27	366	560.1	1	0
165	01029	CLEBURNE, AL	0	3	0	82	0	0	0	1	14900	7388	7512	881	3444	198	16.1	13.3	4.5	2019	12.4	406	363	421	438	379	385	1025	1037	1082	1067	534	496	507	514	671	714	303	434	72	167	40.6	472	69	30	361	560.1	1	0
166	01031	COFFEE, AL	1	7	0	368	0	1	3	0	46793	22821	23972	6151	8242	485	16.5	15.7	3.4	2009	22.6	1625	1448	1956	1703	1676	1564	3249	3363	3373	3430	1461	1645	1429	1499	1836	2189	967	1394	261	563	37.6	8563	417	539	1846	678.97	0	0
167	01031	COFFEE, AL	1	7	0	368	0	1	3	0	47753	23290	24463	6195	8481	489	15.2	15.7	4.3	2010	22.6	1625	1448	1956	1703	1676	1564	3249	3363	3373	3430	1461	1645	1429	1499	1836	2189	967	1394	261	563	37.6	8629	430	535	2062	678.97	0	0
168	01031	COFFEE, AL	0.5	7	0	368	0	2	3	0	48635	23645	24990	6242	8316	494	15.7	15.6	7.8	2011	22.5	1625	1448	1956	1703	1676	1564	3249	3363	3373	3430	1461	1645	1429	1499	1836	2189	967	1394	261	563	37.6	8700	438	603	2314	678.97	0	0
169	01031	COFFEE, AL	0	7	0	368	0	3	3	0	49948	24289	25291.5	6219	8420	499	20.1	18.1	7.4	2012	23.2	1625	1448	1956	1703	1676	1564	3249	3363	3373	3430	1461	1645	1429	1499	1836	2189	967	1394	261	563	37.6	16.7	1.3	644	3180	678.97	0	0
170	01031	COFFEE, AL	0	8	0	368	0	3	3	0	50526	24933	25593	6897	8619	516	16.9	17.3	7.1	2013	23.9	1625	1448	1956	1703	1676	1564	3249	3363	3373	3430	1461	1645	1429	1499	1836	2189	967	1394	261	563	37.6	8841	743	674	3218	678.97	0	0
171	01031	COFFEE, AL	0	14	0	368	0	3	2	1	51252	25371	25881	7028	8928	513	15.1	16	6.2	2014	23.7	1625	1448	1956	1703	1676	1564	3249	3363	3373	3430	1461	1645	1429	1499	1836	2189	967	1394	261	563	37.6	8947	736	709	3264	678.97	0	0
172	01031	COFFEE, AL	0	18	0	368	0	3	2	1	50938	25311	25627	7141	9138	501	18.5	16.7	6.2	2015	22.7	1625	1448	1956	1703	1676	1564	3249	3363	3373	3430	1461	1645	1429	1499	1836	2189	967	1394	261	563	37.6	8935	694	786	3364	678.97	0	0
173	01031	COFFEE, AL	0	22	0	368	0	3	2	1	50909	25180	25729	7341	9342	519	16.8	15	6.7	2016	22.7	1625	1448	1956	1703	1676	1564	3249	3363	3373	3430	1461	1645	1429	1499	1836	2189	967	1394	261	563	37.6	9026	716	813	3278	678.97	0	0
174	01031	COFFEE, AL	0	26	0	368	0	3	2	1	51211	25418	25793	7431	9509	537	16.2	11.9	5.9	2017	22.7	1625	1448	1956	1703	1676	1564	3249	3363	3373	3430	1461	1645	1429	1499	1836	2189	967	1394	261	563	37.6	9193	720	843	3428	678.97	0	0
175	01031	COFFEE, AL	0	30	0	368	0	3	2	1	51226	25319	25907	7110	10118	517	14.4	10.8	6.1	2018	22.7	1625	1448	1956	1703	1676	1564	3249	3363	3373	3430	1461	1645	1429	1499	1836	2189	967	1394	261	563	37.6	9056	720	782	3570	678.97	0	0
176	01031	COFFEE, AL	0	34	0	368	0	3	2	1	51874	25570	26304	7200	10286	541	15.5	12	4.4	2019	22.7	1625	1448	1956	1703	1676	1564	3249	3363	3373	3430	1461	1645	1429	1499	1836	2189	967	1394	261	563	37.6	9258	733	822	3684	678.97	0	0
177	01033	COLBERT, AL	2	32	0	302	0	2	1	1	54588	26208	28380	4832	11849	640	16.5	15.7	4.1	2009	18	1511	1499	1493	1553	1449	1596	3410	3514	3987	4272	1805	1928	1657	1840	2330	2924	1257	1799	395	758	41.8	9001	216	169	808	592.62	1	0
178	01033	COLBERT, AL	2	32	0	302	0	2	1	1	54663	26192	28471	4747	12042	651	12.7	15.7	5.8	2010	18	1511	1499	1493	1553	1449	1596	3410	3514	3987	4272	1805	1928	1657	1840	2330	2924	1257	1799	395	758	41.8	8995	222	159	837	592.62	1	0
179	01033	COLBERT, AL	2	32	0	302	0	1	1	1	54639	26234	28405	4676	11620	649	16	16.2	10.6	2011	17.7	1511	1499	1493	1553	1449	1596	3410	3514	3987	4272	1805	1928	1657	1840	2330	2924	1257	1799	395	758	41.8	9051	226	190	919	592.62	1	0
180	01033	COLBERT, AL	2	32	0	302	0	1	2	1	54428	26217	28358.5	4590	11728	647	19.2	14.7	9.8	2012	17.6	1511	1499	1493	1553	1449	1596	3410	3514	3987	4272	1805	1928	1657	1840	2330	2924	1257	1799	395	758	41.8	16.1	0.5	229	1093	592.62	1	0
181	01033	COLBERT, AL	1	37	0	302	0	1	2	1	54512	26200	28312	4977	11962	660	18.7	15	9	2013	18.6	1511	1499	1493	1553	1449	1596	3410	3514	3987	4272	1805	1928	1657	1840	2330	2924	1257	1799	395	758	41.8	8912	299	249	1212	592.62	1	0
182	01033	COLBERT, AL	1	44	0	302	0	1	2	1	54446	26211	28235	4920	12143	652	16.2	14.3	7.6	2014	18.5	1511	1499	1493	1553	1449	1596	3410	3514	3987	4272	1805	1928	1657	1840	2330	2924	1257	1799	395	758	41.8	8920	300	273	1256	592.62	0	1
183	01033	COLBERT, AL	1	52	0	302	0	1	2	1	54520	26227	28293	4862	12329	660	16.3	14.5	6.8	2015	18.8	1511	1499	1493	1553	1449	1596	3410	3514	3987	4272	1805	1928	1657	1840	2330	2924	1257	1799	395	758	41.8	8942	326	287	1350	592.62	0	1
184	01033	COLBERT, AL	1	57	0	302	0	1	2	1	54543	26290	28253	4787	12518	649	16.7	13	8.2	2016	18.8	1511	1499	1493	1553	1449	1596	3410	3514	3987	4272	1805	1928	1657	1840	2330	2924	1257	1799	395	758	41.8	8904	339	277	1392	592.62	0	1
185	01033	COLBERT, AL	0	67	0	302	0	1	1	1	54354	26174	28180	4740	12700	661	18.1	10.6	7.9	2017	18.8	1511	1499	1493	1553	1449	1596	3410	3514	3987	4272	1805	1928	1657	1840	2330	2924	1257	1799	395	758	41.8	8946	337	276	1413	592.62	0	1
186	01033	COLBERT, AL	0	79	0	302	0	1	1	1	54216	26158	28058	3926	13462	684	16.7	9.7	7	2018	18.8	1511	1499	1493	1553	1449	1596	3410	3514	3987	4272	1805	1928	1657	1840	2330	2924	1257	1799	395	758	41.8	8747	352	303	1341	592.62	0	1
187	01033	COLBERT, AL	0	86	0	302	0	1	1	1	54500	26149	28351	3848	13666	685	15.4	9.7	5.2	2019	18.8	1511	1499	1493	1553	1449	1596	3410	3514	3987	4272	1805	1928	1657	1840	2330	2924	1257	1799	395	758	41.8	8874	352	317	1390	592.62	0	1
188	01035	CONECUH, AL	0	2	0	61	0	2	2	2	13160	6175	6985	1307	2972	175	24.7	15	5.7	2009	9.7	340	300	328	327	291	385	705	794	981	1029	484	516	483	482	628	715	309	459	97	154	43	5744	34	16	149	850.16	1	0
189	01035	CONECUH, AL	0	2	0	61	0	2	2	2	13066	6152	6914	1298	2974	173	24.9	15	8.4	2010	9.7	340	300	328	327	291	385	705	794	981	1029	484	516	483	482	628	715	309	459	97	154	43	5637	35	16	153	850.16	1	0
190	01035	CONECUH, AL	0	2	0	61	0	2	2	2	12931	6108	6823	1286	2960	180	27.5	16.8	18.4	2011	8.8	340	300	328	327	291	385	705	794	981	1029	484	516	483	482	628	715	309	459	97	154	43	5635	35	17	163	850.16	1	0
191	01035	CONECUH, AL	0	2	0	61	0	2	2	2	13228	6235	6783	1271	3030	187	25.7	18.6	16.3	2012	8.3	340	300	328	327	291	385	705	794	981	1029	484	516	483	482	628	715	309	459	97	154	43	46.5	0.3	17	161	850.16	1	0
192	01035	CONECUH, AL	0	3	0	61	0	2	1	2	13105	6362	6743	1290	3120	195	27.9	19	14.8	2013	8.2	340	300	328	327	291	385	705	794	981	1029	484	516	483	482	628	715	309	459	97	154	43	6121	50	24	196	850.16	1	0
193	01035	CONECUH, AL	0	2	0	61	0	2	1	2	12981	6263	6718	1272	3165	178	31.3	18.2	11.6	2014	8.7	340	300	328	327	291	385	705	794	981	1029	484	516	483	482	628	715	309	459	97	154	43	5999	47	18	221	850.16	1	0
194	01035	CONECUH, AL	0	3	0	61	0	2	1	2	12887	6223	6664	1255	3195	170	30.5	18.4	10.3	2015	8.8	340	300	328	327	291	385	705	794	981	1029	484	516	483	482	628	715	309	459	97	154	43	5930	50	22	217	850.16	1	0
195	01035	CONECUH, AL	0	3	0	61	0	2	1	3	12670	6098	6572	1241	3245	183	30.6	16.6	10.7	2016	8.8	340	300	328	327	291	385	705	794	981	1029	484	516	483	482	628	715	309	459	97	154	43	5850	51	17	222	850.16	1	0
196	01035	CONECUH, AL	0	3	0	61	0	2	1	3	12672	6091	6581	1225	3290	191	28.3	14.7	9.2	2017	8.8	340	300	328	327	291	385	705	794	981	1029	484	516	483	482	628	715	309	459	97	154	43	5912	51	25	216	850.16	1	0
197	01035	CONECUH, AL	0	4	0	61	0	2	1	3	12395	5961	6434	922	3477	166	28.1	12.8	8.6	2018	8.8	340	300	328	327	291	385	705	794	981	1029	484	516	483	482	628	715	309	459	97	154	43	5802	48	22	248	850.16	1	0
198	01035	CONECUH, AL	0	3	0	61	0	2	1	3	12469	5989	6480	905	3478	183	23.7	12	6.1	2019	8.8	340	300	328	327	291	385	705	794	981	1029	484	516	483	482	628	715	309	459	97	154	43	5825	59	26	249	850.16	1	0
199	01037	COOSA, AL	0	0	0	72	0	0	0	0	10864	5420	5444	1098	2441	124	15.1	15.4	5.1	2009	9.7	279	276	255	288	305	301	747	786	951	917	475	468	412	442	559	601	263	356	69	122	44.2	3406	40	7	170	650.93	1	0
200	01037	COOSA, AL	0	0	0	72	0	0	0	0	10814	5392	5422	1093	2521	120	15.7	15.4	7.4	2010	9.7	279	276	255	288	305	301	747	786	951	917	475	468	412	442	559	601	263	356	69	122	44.2	3379	40	6	175	650.93	1	0
201	01037	COOSA, AL	0	0	0	72	0	0	0	0	10556	5254	5302	1074	2438	122	16.7	16.1	14.7	2011	9.8	279	276	255	288	305	301	747	786	951	917	475	468	412	442	559	601	263	356	69	122	44.2	3214	40	6	173	650.93	1	0
202	01037	COOSA, AL	0	0	0	72	0	0	0	0	11539	5302	5332.5	1058	2458	124	18.6	16.8	12.8	2012	9.1	279	276	255	288	305	301	747	786	951	917	475	468	412	442	559	601	263	356	69	122	44.2	31	0.3	16	230	650.93	1	0
203	01037	COOSA, AL	0	1	0	72	0	0	0	0	10713	5350	5363	1074	2519	92	25.5	16.1	10.6	2013	8.5	279	276	255	288	305	301	747	786	951	917	475	468	412	442	559	601	263	356	69	122	44.2	3333	67	21	239	650.93	1	0
204	01037	COOSA, AL	0	2	0	72	0	0	0	0	10966	5438	5528	1062	2621	101	21	16.7	8.2	2014	9.9	279	276	255	288	305	301	747	786	951	917	475	468	412	442	559	601	263	356	69	122	44.2	3378	66	19	226	650.93	1	0
205	01037	COOSA, AL	0	2	0	72	0	0	0	0	10898	5426	5472	1050	2699	106	19.9	17.4	8.1	2015	11	279	276	255	288	305	301	747	786	951	917	475	468	412	442	559	601	263	356	69	122	44.2	3410	73	21	232	650.93	1	0
206	01037	COOSA, AL	0	1	0	72	0	0	0	0	10886	5492	5394	1027	2709	106	18.8	15.5	8.8	2016	11	279	276	255	288	305	301	747	786	951	917	475	468	412	442	559	601	263	356	69	122	44.2	3457	68	20	252	650.93	1	0
207	01037	COOSA, AL	0	1	0	72	0	0	0	0	10724	5386	5338	1017	2758	101	20.3	13.5	6.7	2017	11	279	276	255	288	305	301	747	786	951	917	475	468	412	442	559	601	263	356	69	122	44.2	3279	67	21	241	650.93	1	0
208	01037	COOSA, AL	0	1	0	72	0	0	0	0	10581	5369	5212	896	2550	114	17.5	13.3	6.1	2018	11	279	276	255	288	305	301	747	786	951	917	475	468	412	442	559	601	263	356	69	122	44.2	3268	65	14	233	650.93	1	0
209	01037	COOSA, AL	0	1	0	72	0	0	0	0	10754	5398	5356	880	2599	122	17.4	13	4.6	2019	11	279	276	255	288	305	301	747	786	951	917	475	468	412	442	559	601	263	356	69	122	44.2	3286	63	16	261	650.93	1	0
210	01039	COVINGTON, AL	2	16	0	478	0	3	2	1	37007	17681	19326	3642	8300	502	19.4	16.2	3.5	2009	13.8	963	998	1021	1078	976	1035	2214	2304	2814	2837	1276	1350	1175	1283	1670	2055	958	1351	263	642	42.4	4787	225	122	406	1030.46	0	0
211	01039	COVINGTON, AL	2	16	0	436	0	3	2	1	36856	17597	19259	3592	8418	492	18.9	16.2	5.3	2010	13.8	963	998	1021	1078	976	1035	2214	2304	2814	2837	1276	1350	1175	1283	1670	2055	958	1351	263	642	42.4	4822	222	108	388	1030.46	0	1
212	01039	COVINGTON, AL	2	16	0	436	0	3	2	1	36678	17562	19116	3543	8644	491.5	22.5	18.7	9.9	2011	14.2	963	998	1021	1078	976	1035	2214	2304	2814	2837	1276	1350	1175	1283	1670	2055	958	1351	263	642	42.4	4817	204	136	425	1030.46	1	0
213	01039	COVINGTON, AL	2	16	0	436	0	3	2	1	37765	17995	19373	3492	8797	491	20.9	17.5	9.1	2012	14.6	963	998	1021	1078	976	1035	2214	2304	2814	2837	1276	1350	1175	1283	1670	2055	958	1351	263	642	42.4	12.5	0.6	155	483	1030.46	1	0
214	01039	COVINGTON, AL	2	17	0	436	0	3	2	1	38058	18428	19630	3706	9081	500	24.2	17.7	8.9	2013	14.3	963	998	1021	1078	976	1035	2214	2304	2814	2837	1276	1350	1175	1283	1670	2055	958	1351	263	642	42.4	4899	240	185	530	1030.46	1	0
215	01039	COVINGTON, AL	1	19	0	436	0	2	2	1	37955	18365	19590	3656	9305	499	20.9	17.3	7.5	2014	14.9	963	998	1021	1078	976	1035	2214	2304	2814	2837	1276	1350	1175	1283	1670	2055	958	1351	263	642	42.4	4828	239	196	612	1030.46	1	0
216	01039	COVINGTON, AL	1	21	0	436	0	2	2	1	37886	18340	19546	3605	9491	500	19.2	17	7.2	2015	15.5	963	998	1021	1078	976	1035	2214	2304	2814	2837	1276	1350	1175	1283	1670	2055	958	1351	263	642	42.4	4830	230	183	611	1030.46	1	0
217	01039	COVINGTON, AL	0	21	0	436	0	2	2	1	37914	18361	19553	3503	9642	508	20.8	15.4	7.8	2016	15.5	963	998	1021	1078	976	1035	2214	2304	2814	2837	1276	1350	1175	1283	1670	2055	958	1351	263	642	42.4	4914	240	174	614	1030.46	1	0
218	01039	COVINGTON, AL	0	24	0	436	0	2	2	1	37835	18239	19596	3482	9707	520	22.3	12.3	7.1	2017	15.5	963	998	1021	1078	976	1035	2214	2304	2814	2837	1276	1350	1175	1283	1670	2055	958	1351	263	642	42.4	4987	259	189	609	1030.46	0	1
219	01039	COVINGTON, AL	0	26	0	436	0	2	2	1	37458	18073	19385	3237	9470	511	19.6	12.3	7	2018	15.5	963	998	1021	1078	976	1035	2214	2304	2814	2837	1276	1350	1175	1283	1670	2055	958	1351	263	642	42.4	4806	251	185	611	1030.46	0	1
220	01039	COVINGTON, AL	0	29	0	436	0	2	2	1	37092	17888	19204	3200	9591	537	17.7	12.1	5.2	2019	15.5	963	998	1021	1078	976	1035	2214	2304	2814	2837	1276	1350	1175	1283	1670	2055	958	1351	263	642	42.4	4667	247	181	613	1030.46	0	1
221	01041	CRENSHAW, AL	0	6	0	151	0	1	0	1	13805	6549	7256	1147	2933	159	18.3	18.3	3.8	2009	11	385	349	349	370	347	429	862	925	1063	1059	436	498	446	493	556	633	273	438	81	229	40.7	3528	63	15	173	608.84	1	0
222	01041	CRENSHAW, AL	0	6	0	151	0	1	0	1	13754	6513	7241	1142	2963	162	18.9	18.3	5	2010	11	385	349	349	370	347	429	862	925	1063	1059	436	498	446	493	556	633	273	438	81	229	40.7	3490	62	18	186	608.84	1	0
223	01041	CRENSHAW, AL	0	6	0	151	0	1	0	1	13781	6571	7210	1143	2953	165	20.6	18.4	9.6	2011	12.7	385	349	349	370	347	429	862	925	1063	1059	436	498	446	493	556	633	273	438	81	229	40.7	3471	63	22	174	608.84	1	0
224	01041	CRENSHAW, AL	0	6	0	151	0	1	0	1	13906	6644.5	7201.5	1137	2967	168	20.3	18.9	8.7	2012	12.5	385	349	349	370	347	429	862	925	1063	1059	436	498	446	493	556	633	273	438	81	229	40.7	23.4	0.4	189	204	608.84	1	0
225	01041	CRENSHAW, AL	0	6	0	151	0	1	0	1	13911	6718	7193	940	3027	171	18.2	19.2	8.7	2013	14.3	385	349	349	370	347	429	862	925	1063	1059	436	498	446	493	556	633	273	438	81	229	40.7	3355	62	250	236	608.84	1	0
226	01041	CRENSHAW, AL	0	7	0	151	0	1	0	1	14083	6826	7257	929	3131	169	20.1	16.4	7.2	2014	14.6	385	349	349	370	347	429	862	925	1063	1059	436	498	446	493	556	633	273	438	81	229	40.7	3395	73	295	251	608.84	1	0
227	01041	CRENSHAW, AL	0	7	0	151	0	1	0	1	13986	6783	7203	917	3221	176	22.2	16.7	6.3	2015	16.3	385	349	349	370	347	429	862	925	1063	1059	436	498	446	493	556	633	273	438	81	229	40.7	3372	70	239	255	608.84	1	0
228	01041	CRENSHAW, AL	0	7	0	151	0	1	0	1	13977	6837	7140	937	3283	184	21.2	16.3	7	2016	16.3	385	349	349	370	347	429	862	925	1063	1059	436	498	446	493	556	633	273	438	81	229	40.7	3357	64	258	233	608.84	1	0
229	01041	CRENSHAW, AL	0	8	0	151	0	1	0	1	13963	6811	7152	926	3305	193	19.9	12.8	6	2017	16.3	385	349	349	370	347	429	862	925	1063	1059	436	498	446	493	556	633	273	438	81	229	40.7	3378	76	247	255	608.84	1	0
230	01041	CRENSHAW, AL	0	9	0	151	0	1	0	1	13913	6794	7119	1016	3428	183	20.5	11.5	6	2018	16.3	385	349	349	370	347	429	862	925	1063	1059	436	498	446	493	556	633	273	438	81	229	40.7	3289	85	218	261	608.84	1	0
231	01041	CRENSHAW, AL	0	9	0	151	0	1	0	1	13871	6717	7154	996	3491	181	19.9	12.3	4.5	2019	16.3	385	349	349	370	347	429	862	925	1063	1059	436	498	446	493	556	633	273	438	81	229	40.7	3264	81	151	298	608.84	1	0
232	01043	CULLMAN, AL	0	33	0	554	0	3	4	1	80554	39877	40677	7671	15164	905	14.2	17.7	3	2009	14.2	2423	2346	2402	2318	2493	2365	5258	5092	5933	5854	2525	2667	2450	2678	3387	4013	1698	2408	410	894	39.9	1271	364	223	2928	734.84	0	1
233	01043	CULLMAN, AL	0	33	0	554	0	3	5	1	81324	40287	41037	7718	15502	912	14.8	17.7	4.3	2010	14.2	2423	2346	2402	2318	2493	2365	5258	5092	5933	5854	2525	2667	2450	2678	3387	4013	1698	2408	410	894	39.9	1372	350	202	3072	734.84	0	1
234	01043	CULLMAN, AL	0	33	0	554	0	3	5	1	81778	40560	41218	7763	15688	924.5	19.3	18.8	9.4	2011	14.8	2423	2346	2402	2318	2493	2365	5258	5092	5933	5854	2525	2667	2450	2678	3387	4013	1698	2408	410	894	39.9	1353	374	187	3583	734.84	0	1
235	01043	CULLMAN, AL	0	33	0	554	0	3	5	1	80406	40206	40951	7741	16026	937	19.2	18.9	8.7	2012	15.1	2423	2346	2402	2318	2493	2365	5258	5092	5933	5854	2525	2667	2450	2678	3387	4013	1698	2408	410	894	39.9	1.1	0.5	343	3454	734.84	0	1
236	01043	CULLMAN, AL	0	35	0	554	0	4	5	1	80536	39852	40684	7254	16627	953	18.2	17.9	8.1	2013	14.6	2423	2346	2402	2318	2493	2365	5258	5092	5933	5854	2525	2667	2450	2678	3387	4013	1698	2408	410	894	39.9	1146	464	366	3606	734.84	0	1
237	01043	CULLMAN, AL	0	39	0	554	0	4	5	1	80440	39814	40626	7214	17164	945	18.7	18.1	6.4	2014	15	2423	2346	2402	2318	2493	2365	5258	5092	5933	5854	2525	2667	2450	2678	3387	4013	1698	2408	410	894	39.9	1031	456	404	3532	734.84	0	1
238	01043	CULLMAN, AL	0	46	0	554	0	4	5	1	80811	40097	40714	7170	17679	952	16.4	18.8	5.5	2015	14.9	2423	2346	2402	2318	2493	2365	5258	5092	5933	5854	2525	2667	2450	2678	3387	4013	1698	2408	410	894	39.9	1121	479	426	3532	734.84	0	1
239	01043	CULLMAN, AL	0	56	0	554	0	4	3	1	81289	40244	41045	7192	18144	964	17.2	16.4	6.1	2016	14.9	2423	2346	2402	2318	2493	2365	5258	5092	5933	5854	2525	2667	2450	2678	3387	4013	1698	2408	410	894	39.9	1175	487	419	3572	734.84	0	1
240	01043	CULLMAN, AL	0	62	0	554	0	4	3	1	82005	40498	41507	7152	18545	1009	19.4	14.1	5.3	2017	14.9	2423	2346	2402	2318	2493	2365	5258	5092	5933	5854	2525	2667	2450	2678	3387	4013	1698	2408	410	894	39.9	1243	503	439	3620	734.84	0	1
241	01043	CULLMAN, AL	0	75	0	554	0	4	2	1	82471	40731	41740	5926	18971	1014	14.9	12.8	5.1	2018	14.9	2423	2346	2402	2318	2493	2365	5258	5092	5933	5854	2525	2667	2450	2678	3387	4013	1698	2408	410	894	39.9	1042	503	454	3567	734.84	0	1
242	01043	CULLMAN, AL	0	81	0	554	0	4	2	1	82755	40909	41846	5856	19222	1039	13.8	12.7	3.7	2019	14.9	2423	2346	2402	2318	2493	2365	5258	5092	5933	5854	2525	2667	2450	2678	3387	4013	1698	2408	410	894	39.9	1088	505	487	3586	734.84	0	1
243	01045	DALE, AL	0	13	0	287	0	2	1	1	48150	23580	24570	6958	8012	464	16.7	13.7	3.5	2009	17.5	1845	1609	2023	1874	1704	1654	3004	3135	3454	3528	1511	1566	1362	1474	1751	2166	920	1237	210	475	36.1	10154	298	586	1968	561.15	1	0
244	01045	DALE, AL	0	13	0	287	0	2	1	1	48292	23639	24653	6944	8178	467	15	13.7	4.8	2010	17.5	1845	1609	2023	1874	1704	1654	3004	3135	3454	3528	1511	1566	1362	1474	1751	2166	920	1237	210	475	36.1	10082	291	549	2085	561.15	1	0
245	01045	DALE, AL	0	13	0	287	0	2	1	1	48147	23442	24705	6941	10495	485.5	16.2	16.3	8.8	2011	17	1845	1609	2023	1874	1704	1654	3004	3135	3454	3528	1511	1566	1362	1474	1751	2166	920	1237	210	475	36.1	9923	295	622	2128	561.15	1	0
246	01045	DALE, AL	0	13	0	287	0	2	2	1	50251	24034	25061.5	6871	10568	504	17.8	14.9	8.5	2012	16.9	1845	1609	2023	1874	1704	1654	3004	3135	3454	3528	1511	1566	1362	1474	1751	2166	920	1237	210	475	36.1	19.3	0.7	534	2821	561.15	1	0
247	01045	DALE, AL	0	12	0	287	0	2	2	1	50044	24626	25418	7048	10660	513	18.8	15.6	8.3	2013	16.4	1845	1609	2023	1874	1704	1654	3004	3135	3454	3528	1511	1566	1362	1474	1751	2166	920	1237	210	475	36.1	9860	428	586	2802	561.15	1	0
248	01045	DALE, AL	0	16	0	287	0	2	2	1	50444	24943	25501	7106	10753	502	19.1	14.7	7.3	2014	16.1	1845	1609	2023	1874	1704	1654	3004	3135	3454	3528	1511	1566	1362	1474	1751	2166	920	1237	210	475	36.1	9979	415	629	2941	561.15	1	0
249	01045	DALE, AL	0	19	0	287	0	2	2	1	49884	24697	25187	7154	10836	511	20.1	14.9	7.1	2015	16.8	1845	1609	2023	1874	1704	1654	3004	3135	3454	3528	1511	1566	1362	1474	1751	2166	920	1237	210	475	36.1	9794	386	654	2831	561.15	1	0
250	01045	DALE, AL	0	19	0	287	0	2	2	1	49484	24472	25012	7266	10928	519	22.4	13.8	7.2	2016	16.8	1845	1609	2023	1874	1704	1654	3004	3135	3454	3528	1511	1566	1362	1474	1751	2166	920	1237	210	475	36.1	9738	397	663	3024	561.15	1	0
251	01045	DALE, AL	0	18	0	287	0	1	2	1	49565	24420	25145	7301	11062	542	18.5	11.5	6.4	2017	16.8	1845	1609	2023	1874	1704	1654	3004	3135	3454	3528	1511	1566	1362	1474	1751	2166	920	1237	210	475	36.1	10015	421	703	3126	561.15	1	0
252	01045	DALE, AL	0	20	0	287	0	1	2	1	49226	24264	24962	6978	10058	543	20.6	11	5.9	2018	16.8	1845	1609	2023	1874	1704	1654	3004	3135	3454	3528	1511	1566	1362	1474	1751	2166	920	1237	210	475	36.1	10046	426	625	3026	561.15	1	0
253	01045	DALE, AL	0	19	0	287	0	2	2	1	49226	24270	24956	7017	10188	552	17.7	9.7	4.4	2019	16.8	1845	1609	2023	1874	1704	1654	3004	3135	3454	3528	1511	1566	1362	1474	1751	2166	920	1237	210	475	36.1	10278	426	670	3206	561.15	1	0
254	01047	DALLAS, AL	2	5	0	343	0	3	1	1	43079	19661	23418	3160	8653	556	30.2	15.2	7.5	2009	13.3	1235	1470	1178	1436	1047	1328	2233	2788	2994	3520	1336	1580	1228	1374	1604	1926	702	1220	194	519	37.7	28953	60	170	326	978.69	0	1
255	01047	DALLAS, AL	1	5	0	343	0	3	1	1	42867	19536	23331	3102	8754	522	29.9	15.2	10.1	2010	13.3	1235	1470	1178	1436	1047	1328	2233	2788	2994	3520	1336	1580	1228	1374	1604	1926	702	1220	194	519	37.7	28947	62	161	346	978.69	0	1
256	01047	DALLAS, AL	0.5	5	0	343	0	3	1	1	41925	19145	22780	3042	9457	528.5	35	16.7	19.7	2011	14.2	1235	1470	1178	1436	1047	1328	2233	2788	2994	3520	1336	1580	1228	1374	1604	1926	702	1220	194	519	37.7	28417	64	178	362	978.69	0	1
257	01047	DALLAS, AL	0	5	0	343	0	3	1	1	43820	19598	23030.5	2973	9676	535	35.6	16.1	17.4	2012	14.5	1235	1470	1178	1436	1047	1328	2233	2788	2994	3520	1336	1580	1228	1374	1604	1926	702	1220	194	519	37.7	69.4	0.2	149	309	978.69	0	1
258	01047	DALLAS, AL	0	6	0	343	0	3	1	2	43332	20051	23281	3030	10001	532	35.7	15.9	16.2	2013	14	1235	1470	1178	1436	1047	1328	2233	2788	2994	3520	1336	1580	1228	1374	1604	1926	702	1220	194	519	37.7	30055	91	166	343	978.69	0	1
259	01047	DALLAS, AL	0	6	0	343	0	3	1	2	42864	19877	22987	2992	10281	532	36.8	14.5	13.7	2014	13.8	1235	1470	1178	1436	1047	1328	2233	2788	2994	3520	1336	1580	1228	1374	1604	1926	702	1220	194	519	37.7	29818	93	204	369	978.69	0	1
260	01047	DALLAS, AL	0	8	0	343	0	3	1	3	41996	19515	22481	2951	10458	530	31.3	14.4	12.7	2015	14.2	1235	1470	1178	1436	1047	1328	2233	2788	2994	3520	1336	1580	1228	1374	1604	1926	702	1220	194	519	37.7	29232	87	194	388	978.69	0	1
261	01047	DALLAS, AL	0	10	0	343	0	3	1	3	41711	19314	22397	2924	10645	530	35.2	14.3	11.6	2016	14.2	1235	1470	1178	1436	1047	1328	2233	2788	2994	3520	1336	1580	1228	1374	1604	1926	702	1220	194	519	37.7	28991	87	210	399	978.69	0	1
262	01047	DALLAS, AL	0	17	0	343	0	3	1	3	41131	19038	22093	2892	10825	545	34.6	12.1	9.6	2017	14.2	1235	1470	1178	1436	1047	1328	2233	2788	2994	3520	1336	1580	1228	1374	1604	1926	702	1220	194	519	37.7	28655	87	178	384	978.69	0	1
263	01047	DALLAS, AL	0	18	0	343	0	3	1	3	40008	18480	21528	2595	9674	552	35.4	10.4	9.4	2018	14.2	1235	1470	1178	1436	1047	1328	2233	2788	2994	3520	1336	1580	1228	1374	1604	1926	702	1220	194	519	37.7	28110	95	187	426	978.69	0	1
264	01047	DALLAS, AL	0	25	0	343	0	3	1	3	39215	18089	21126	2557	9679	533	27.9	10.4	7.5	2019	14.2	1235	1470	1178	1436	1047	1328	2233	2788	2994	3520	1336	1580	1228	1374	1604	1926	702	1220	194	519	37.7	27638	108	202	424	978.69	0	1
265	01049	DEKALB, AL	3	18	0	466	0	3	1	1	68016	33538	34478	4717	12218	694	18.4	20.1	3.8	2009	9.9	2028	1855	2239	2172	2292	2340	4912	4746	4816	4898	2162	2201	2039	2225	2677	3038	1318	1800	305	737	37.5	1277	583	177	6673	777.09	0	1
266	01049	DEKALB, AL	3	18	0	466	0	3	1	2	68515	33789	34726	4660	12495	701	18.7	20.1	5.2	2010	9.9	2028	1855	2239	2172	2292	2340	4912	4746	4816	4898	2162	2201	2039	2225	2677	3038	1318	1800	305	737	37.5	1343	581	188	7009	777.09	0	1
267	01049	DEKALB, AL	4	18	0	466	0	3	1	3	69380	34188	35192	4609	12159	714.5	21.7	20.4	13.1	2011	10.7	2028	1855	2239	2172	2292	2340	4912	4746	4816	4898	2162	2201	2039	2225	2677	3038	1318	1800	305	737	37.5	1399	582	248	8110	777.09	0	1
268	01049	DEKALB, AL	5	18	0	466	0	3	1	3	71109	34703	35674.5	4567	12333	728	20.8	23.5	11.6	2012	11.3	2028	1855	2239	2172	2292	2340	4912	4746	4816	4898	2162	2201	2039	2225	2677	3038	1318	1800	305	737	37.5	1.5	1.4	203	9690	777.09	0	1
269	01049	DEKALB, AL	4	19	0	466	0	3	1	3	71375	35218	36157	4506	12684	727	20.3	23.3	11.2	2013	11.2	2028	1855	2239	2172	2292	2340	4912	4746	4816	4898	2162	2201	2039	2225	2677	3038	1318	1800	305	737	37.5	1540	1540	283	9964	777.09	0	1
270	01049	DEKALB, AL	4	20	0	466	0	3	1	3	71080	35061	36019	4475	12989	734	18.1	21.7	8.5	2014	11.4	2028	1855	2239	2172	2292	2340	4912	4746	4816	4898	2162	2201	2039	2225	2677	3038	1318	1800	305	737	37.5	1432	1560	291	9999	777.09	0	0
271	01049	DEKALB, AL	4	24	0	466	0	3	1	3	71013	35035	35978	4439	13284	739	20	22.9	7	2015	13	2028	1855	2239	2172	2292	2340	4912	4746	4816	4898	2162	2201	2039	2225	2677	3038	1318	1800	305	737	37.5	1451	1523	284	10073	777.09	1	0
272	01049	DEKALB, AL	4	26	0	466	0	3	1	3	71065	35024	36041	4490	13686	749	24	20.9	6.9	2016	13	2028	1855	2239	2172	2292	2340	4912	4746	4816	4898	2162	2201	2039	2225	2677	3038	1318	1800	305	737	37.5	1507	1526	259	10096	777.09	1	0
273	01049	DEKALB, AL	4	31	0	466	0	3	1	3	71130	35074	36056	4472	14001	771	20.6	17.6	6	2017	13	2028	1855	2239	2172	2292	2340	4912	4746	4816	4898	2162	2201	2039	2225	2677	3038	1318	1800	305	737	37.5	1546	1497	262	10053	777.09	1	0
274	01049	DEKALB, AL	4	33	0	466	0	3	1	3	70900	35086	35814	3725	15100	770	20.5	16.6	6.2	2018	13	2028	1855	2239	2172	2292	2340	4912	4746	4816	4898	2162	2201	2039	2225	2677	3038	1318	1800	305	737	37.5	1296	1467	304	10110	777.09	1	0
275	01049	DEKALB, AL	4	42	0	466	0	3	1	3	71617	35611	36006	3671	15293	807	19.5	17.3	4.5	2019	13	2028	1855	2239	2172	2292	2340	4912	4746	4816	4898	2162	2201	2039	2225	2677	3038	1318	1800	305	737	37.5	1349	1445	325	10625	777.09	1	0
276	01051	ELMORE, AL	1	10	0	421	0	2	2	0	77525	39227	38298	8491	11286	660	11.3	15.1	2.9	2009	21.1	2679	2465	2414	2635	2648	2791	5533	6091	5905	6352	2371	2537	2216	2330	2778	2962	1199	1554	280	663	37.8	17040	317	449	1320	618.48	1	0
277	01051	ELMORE, AL	1	10	0	421	0	2	3	0	78106	39499	38607	8554	11864	678	11.4	15.1	4.6	2010	21.1	2679	2465	2414	2635	2648	2791	5533	6091	5905	6352	2371	2537	2216	2330	2778	2962	1199	1554	280	663	37.8	17140	318	455	1511	618.48	1	0
278	01051	ELMORE, AL	1	10	0	421	0	2	3	0	79233	39971	39262	8629	12534	682.5	14.2	14.2	8.7	2011	21	2679	2465	2414	2635	2648	2791	5533	6091	5905	6352	2371	2537	2216	2330	2778	2962	1199	1554	280	663	37.8	17257	321	402	1593	618.48	1	0
279	01051	ELMORE, AL	1	10	0	421	0	2	3	0	79303	39539	40158.5	8664	12824	687	12.5	14.3	8.5	2012	21.4	2679	2465	2414	2635	2648	2791	5533	6091	5905	6352	2371	2537	2216	2330	2778	2962	1199	1554	280	663	37.8	20	0.4	518	2129	618.48	1	0
280	01051	ELMORE, AL	0	10	0	421	0	2	3	0	80162	39107	41055	9176	13408	715	13.8	14	8.3	2013	21.4	2679	2465	2414	2635	2648	2791	5533	6091	5905	6352	2371	2537	2216	2330	2778	2962	1199	1554	280	663	37.8	16934	326	528	2256	618.48	1	0
281	01051	ELMORE, AL	0	12	0	421	0	2	3	0	80629	39041	41588	9259	14100	717	13.8	13.2	6.8	2014	22.2	2679	2465	2414	2635	2648	2791	5533	6091	5905	6352	2371	2537	2216	2330	2778	2962	1199	1554	280	663	37.8	16950	346	564	2170	618.48	1	0
282	01051	ELMORE, AL	0	13	0	421	0	2	3	0	80902	39285	41617	9329	14667	745	13.4	12.3	6	2015	22.8	2679	2465	2414	2635	2648	2791	5533	6091	5905	6352	2371	2537	2216	2330	2778	2962	1199	1554	280	663	37.8	17051	339	585	2226	618.48	1	0
283	01051	ELMORE, AL	0	12	0	421	0	2	3	0	80977	39295	41682	9417	15132	758	14.4	11.5	5.8	2016	22.8	2679	2465	2414	2635	2648	2791	5533	6091	5905	6352	2371	2537	2216	2330	2778	2962	1199	1554	280	663	37.8	17182	342	587	2215	618.48	1	0
284	01051	ELMORE, AL	0	20	0	421	0	2	2	0	81468	39554	41914	9495	15598	794	14	9.3	5.1	2017	22.8	2679	2465	2414	2635	2648	2791	5533	6091	5905	6352	2371	2537	2216	2330	2778	2962	1199	1554	280	663	37.8	17381	365	590	2293	618.48	0	1
285	01051	ELMORE, AL	0	23	0	421	0	2	1	0	81799	39665	42134	8025	15827	803	13.5	8.5	4.9	2018	22.8	2679	2465	2414	2635	2648	2791	5533	6091	5905	6352	2371	2537	2216	2330	2778	2962	1199	1554	280	663	37.8	17382	387	595	2318	618.48	0	1
286	01051	ELMORE, AL	0	28	0	421	0	2	1	0	81677	39616	42061	8005	16242	818	12	8.7	3.6	2019	22.8	2679	2465	2414	2635	2648	2791	5533	6091	5905	6352	2371	2537	2216	2330	2778	2962	1199	1554	280	663	37.8	17384	418	563	2446	618.48	0	1
287	01053	ESCAMBIA, AL	3	3	0	229	0	3	1	2	37600	19165	18435	3302	7133	419	22.4	20.3	4.7	2009	12.2	1240	987	1342	1095	1517	1065	2986	2253	3018	2568	1270	1235	1066	1157	1580	1804	745	1069	164	450	39.2	11984	1151	118	491	945.08	1	0
288	01053	ESCAMBIA, AL	3	3	0	229	0	3	1	2	37490	19108	18382	3253	7334	426	24.1	20.3	6.8	2010	12.2	1240	987	1342	1095	1517	1065	2986	2253	3018	2568	1270	1235	1066	1157	1580	1804	745	1069	164	450	39.2	12040	1183	129	537	945.08	1	0
289	01053	ESCAMBIA, AL	3	3	0	229	0	3	1	2	37434	19058	18376	3195	7275	434.5	22	18.9	12.4	2011	11.7	1240	987	1342	1095	1517	1065	2986	2253	3018	2568	1270	1235	1066	1157	1580	1804	745	1069	164	450	39.2	11999	1168	131	559	945.08	1	0
290	01053	ESCAMBIA, AL	3	3	0	229	0	3	1	2	38319	19348	18416.5	3131	7383	443	26.1	19.5	11.1	2012	12.5	1240	987	1342	1095	1517	1065	2986	2253	3018	2568	1270	1235	1066	1157	1580	1804	745	1069	164	450	39.2	31.9	3.4	92	718	945.08	1	0
291	01053	ESCAMBIA, AL	3	5	0	229	0	3	1	2	38095	19638	18457	3177	7576	441	25.5	19.3	10.5	2013	12.5	1240	987	1342	1095	1517	1065	2986	2253	3018	2568	1270	1235	1066	1157	1580	1804	745	1069	164	450	39.2	12244	1296	103	768	945.08	1	0
292	01053	ESCAMBIA, AL	3	5	0	229	0	3	1	2	37994	19590	18404	3159	7723	453	27.9	19.6	8.9	2014	11.6	1240	987	1342	1095	1517	1065	2986	2253	3018	2568	1270	1235	1066	1157	1580	1804	745	1069	164	450	39.2	12243	1303	110	776	945.08	1	0
293	01053	ESCAMBIA, AL	2	6	0	229	0	3	1	2	37983	19553	18430	3135	7956	450	27.8	18.7	8	2015	12.1	1240	987	1342	1095	1517	1065	2986	2253	3018	2568	1270	1235	1066	1157	1580	1804	745	1069	164	450	39.2	12241	1313	107	810	945.08	1	0
294	01053	ESCAMBIA, AL	2	6	0	229	0	3	1	4	37733	19319	18414	3061	8091	446	25.1	17	8.2	2016	12.1	1240	987	1342	1095	1517	1065	2986	2253	3018	2568	1270	1235	1066	1157	1580	1804	745	1069	164	450	39.2	12214	1290	106	785	945.08	1	0
295	01053	ESCAMBIA, AL	2	9	0	229	0	3	1	5	37789	19370	18419	3049	8201	458	24.4	15.5	7	2017	12.1	1240	987	1342	1095	1517	1065	2986	2253	3018	2568	1270	1235	1066	1157	1580	1804	745	1069	164	450	39.2	12266	1307	110	792	945.08	0	1
296	01053	ESCAMBIA, AL	2	9	0	229	0	3	1	5	37728	19384	18344	2705	8554	499	23.3	13.2	6.7	2018	12.1	1240	987	1342	1095	1517	1065	2986	2253	3018	2568	1270	1235	1066	1157	1580	1804	745	1069	164	450	39.2	12130	1359	103	820	945.08	0	1
297	01053	ESCAMBIA, AL	2	9	0	229	0	3	1	5	37447	19180	18267	2676	8623	485	23.3	14.4	5	2019	12.1	1240	987	1342	1095	1517	1065	2986	2253	3018	2568	1270	1235	1066	1157	1580	1804	745	1069	164	450	39.2	12020	1385	101	862	945.08	0	1
298	01055	ETOWAH, AL	3	33	0	848	0	3	2	9	103217	49561	53656	9719	21197	1326	17.4	16.9	4	2009	15.2	3064	3006	2965	3057	2895	3129	6929	7027	7261	7633	3509	3748	3285	3605	4120	4977	2152	3323	572	1364	40.2	15380	368	514	2837	534.99	0	1
299	01055	ETOWAH, AL	2	33	0	848	0	3	3	9	103303	49582	53721	9571	21671	1320	16.7	16.9	5.3	2010	15.2	3064	3006	2965	3057	2895	3129	6929	7027	7261	7633	3509	3748	3285	3605	4120	4977	2152	3323	572	1364	40.2	15262	369	541	3039	534.99	0	1
300	01055	ETOWAH, AL	1	33	0	848	0	3	3	9	103645	49797	53848	9429	21297	1381.5	17.2	17.2	10.5	2011	14.8	3064	3006	2965	3057	2895	3129	6929	7027	7261	7633	3509	3748	3285	3605	4120	4977	2152	3323	572	1364	40.2	15328	365	542	3422	534.99	0	1
301	01055	ETOWAH, AL	0	33	0	848	0	3	3	9	104430	50133.5	53840.5	9292	21647	1443	19	18.3	9.5	2012	15.4	3064	3006	2965	3057	2895	3129	6929	7027	7261	7633	3509	3748	3285	3605	4120	4977	2152	3323	572	1364	40.2	15.1	0.4	672	3447	534.99	0	1
302	01055	ETOWAH, AL	0	39	0	848	0	3	3	9	104303	50470	53833	9472	22520	1445	21	16.9	9.1	2013	16	3064	3006	2965	3057	2895	3129	6929	7027	7261	7633	3509	3748	3285	3605	4120	4977	2152	3323	572	1364	40.2	16175	583	771	3673	534.99	0	1
303	01055	ETOWAH, AL	0	43	0	848	0	3	3	10	104392	50549	53843	9307	23327	1404	21	16.7	7.2	2014	16.5	3064	3006	2965	3057	2895	3129	6929	7027	7261	7633	3509	3748	3285	3605	4120	4977	2152	3323	572	1364	40.2	16208	560	801	3769	534.99	0	1
304	01055	ETOWAH, AL	0	50	0	848	0	4	3	9	103931	50359	53572	9136	23915	1431	19.6	16.1	6.5	2015	16.9	3064	3006	2965	3057	2895	3129	6929	7027	7261	7633	3509	3748	3285	3605	4120	4977	2152	3323	572	1364	40.2	16142	575	825	3776	534.99	0	1
305	01055	ETOWAH, AL	0	55	0	848	0	4	5	9	103531	50100	53431	8998	24396	1449	19	14.6	7	2016	16.9	3064	3006	2965	3057	2895	3129	6929	7027	7261	7633	3509	3748	3285	3605	4120	4977	2152	3323	572	1364	40.2	16097	569	869	3804	534.99	0	1
306	01055	ETOWAH, AL	0	63	0	848	0	4	5	9	103057	49751	53306	8887	24986	1497	19	12	6.1	2017	16.9	3064	3006	2965	3057	2895	3129	6929	7027	7261	7633	3509	3748	3285	3605	4120	4977	2152	3323	572	1364	40.2	16168	622	845	3828	534.99	0	1
307	01055	ETOWAH, AL	0	74	0	848	0	4	5	9	102564	49646	52918	7513	24930	1444	17.5	11.5	6	2018	16.9	3064	3006	2965	3057	2895	3129	6929	7027	7261	7633	3509	3748	3285	3605	4120	4977	2152	3323	572	1364	40.2	16023	651	830	3894	534.99	0	1
308	01055	ETOWAH, AL	0	82	0	848	0	3	3	9	102755	49694	53061	7383	25268	1473	18.1	12.5	4.6	2019	16.9	3064	3006	2965	3057	2895	3129	6929	7027	7261	7633	3509	3748	3285	3605	4120	4977	2152	3323	572	1364	40.2	16106	614	850	3954	534.99	0	1
309	01057	FAYETTE, AL	2	4	0	122	0	1	1	0	17648	8570	9078	1456	4054	197	17.2	16.3	4.2	2009	11.6	469	455	433	440	447	463	1053	1062	1248	1307	624	628	562	613	828	940	408	567	99	242	42.5	2190	39	55	189	627.66	1	0
310	01057	FAYETTE, AL	1	4	122	122	0	1	1	0	17691	8606	9085	1433	4089	191	19.8	16.3	6.5	2010	11.6	469	455	433	440	447	463	1053	1062	1248	1307	624	628	562	613	828	940	408	567	99	242	42.5	2202	41	49	199	627.66	1	0
311	01057	FAYETTE, AL	1	4	122	122	0	1	1	0	17371	8448	8923	1415	3556	212.5	19.6	16.7	13	2011	13.2	469	455	433	440	447	463	1053	1062	1248	1307	624	628	562	613	828	940	408	567	99	242	42.5	2153	41	61	217	627.66	1	0
312	01057	FAYETTE, AL	1	4	122	122	0	1	1	0	17241	8464	8812.5	1389	3550	234	27.3	16.9	11.7	2012	13.8	469	455	433	440	447	463	1053	1062	1248	1307	624	628	562	613	828	940	408	567	99	242	42.5	11.4	0.3	37	204	627.66	1	0
313	01057	FAYETTE, AL	1	5	122	122	0	1	1	0	17182	8480	8702	1399	3616	235	22.5	15.9	10.4	2013	14.1	469	455	433	440	447	463	1053	1062	1248	1307	624	628	562	613	828	940	408	567	99	242	42.5	2020	65	51	240	627.66	1	0
314	01057	FAYETTE, AL	1	6	0	122	0	1	1	0	16983	8444	8539	1383	3702	218	17.6	15.4	8	2014	14.1	469	455	433	440	447	463	1053	1062	1248	1307	624	628	562	613	828	940	408	567	99	242	42.5	1994	73	43	243	627.66	1	0
315	01057	FAYETTE, AL	1	8	122	122	0	1	0	0	16909	8393	8516	1365	3781	215	20.7	15.5	7.3	2015	14.6	469	455	433	440	447	463	1053	1062	1248	1307	624	628	562	613	828	940	408	567	99	242	42.5	1995	74	49	261	627.66	1	0
316	01057	FAYETTE, AL	1	9	122	122	0	1	0	0	16874	8359	8515	1375	3857	229	20.6	14.6	7.9	2016	14.6	469	455	433	440	447	463	1053	1062	1248	1307	624	628	562	613	828	940	408	567	99	242	42.5	2012	73	56	244	627.66	1	0
317	01057	FAYETTE, AL	1	9	122	122	0	1	0	0	16759	8284	8475	1360	3928	234	20.4	11.9	7	2017	14.6	469	455	433	440	447	463	1053	1062	1248	1307	624	628	562	613	828	940	408	567	99	242	42.5	2030	75	43	269	627.66	1	0
318	01057	FAYETTE, AL	1	9	122	122	0	1	0	0	16546	8179	8367	1280	4764	230	20.3	10.8	7	2018	14.6	469	455	433	440	447	463	1053	1062	1248	1307	624	628	562	613	828	940	408	567	99	242	42.5	1967	74	45	262	627.66	1	0
319	01057	FAYETTE, AL	1	12	122	122	0	1	0	0	16468	8092	8376	1246	4800	225	19.4	11.5	4.7	2019	14.6	469	455	433	440	447	463	1053	1062	1248	1307	624	628	562	613	828	940	408	567	99	242	42.5	1936	74	48	288	627.66	1	0
320	01059	FRANKLIN, AL	0	7	0	260	0	3	3	2	30439	15107	15332	1944	6065	363	20.1	19.3	4.1	2009	12.2	1078	868	1031	948	1032	983	2155	2031	2160	2125	918	1034	866	907	1259	1497	662	911	173	323	37.8	1330	133	87	3800	633.82	0	1
321	01059	FRANKLIN, AL	0	7	0	260	0	3	3	2	30801	15316	15485	1893	6135	368	19.5	19.3	6.7	2010	12.2	1078	868	1031	948	1032	983	2155	2031	2160	2125	918	1034	866	907	1259	1497	662	911	173	323	37.8	1357	134	93	4091	633.82	0	1
322	01059	FRANKLIN, AL	0	7	0	260	0	3	2	2	31091	15625	15466	1845	6435	366.5	21.8	19.9	12.4	2011	11	1078	868	1031	948	1032	983	2155	2031	2160	2125	918	1034	866	907	1259	1497	662	911	173	323	37.8	1375	124	108	4801	633.82	0	1
323	01059	FRANKLIN, AL	0	7	0	260	0	3	0	1	31704	15759	15728.5	1804	6444	365	21.6	23.2	10.2	2012	10.9	1078	868	1031	948	1032	983	2155	2031	2160	2125	918	1034	866	907	1259	1497	662	911	173	323	37.8	3.9	0.7	63	4710	633.82	0	1
324	01059	FRANKLIN, AL	0	9	0	260	0	3	0	1	31884	15893	15991	1898	6565	370	19.9	21	9.4	2013	11.4	1078	868	1031	948	1032	983	2155	2031	2160	2125	918	1034	866	907	1259	1497	662	911	173	323	37.8	1394	471	107	4830	633.82	0	1
325	01059	FRANKLIN, AL	0	8	0	260	0	3	0	1	31761	15825	15936	1870	6655	364	19.5	20.1	8.2	2014	12.4	1078	868	1031	948	1032	983	2155	2031	2160	2125	918	1034	866	907	1259	1497	662	911	173	323	37.8	1357	479	107	4892	633.82	0	1
326	01059	FRANKLIN, AL	0	8	0	260	0	3	0	1	31532	15734	15798	1841	6762	363	23.1	20.4	7.7	2015	13.4	1078	868	1031	948	1032	983	2155	2031	2160	2125	918	1034	866	907	1259	1497	662	911	173	323	37.8	1353	461	108	4857	633.82	0	1
327	01059	FRANKLIN, AL	0	12	0	260	0	3	0	1	31601	15708	15893	1838	6806	366	23.1	19.9	7.8	2016	13.4	1078	868	1031	948	1032	983	2155	2031	2160	2125	918	1034	866	907	1259	1497	662	911	173	323	37.8	1444	462	136	5078	633.82	0	1
328	01059	FRANKLIN, AL	0	11	0	260	0	3	0	1	31696	15848	15848	1817	6915	378	21.1	16.4	6.4	2017	13.4	1078	868	1031	948	1032	983	2155	2031	2160	2125	918	1034	866	907	1259	1497	662	911	173	323	37.8	1589	462	114	5192	633.82	0	1
329	01059	FRANKLIN, AL	0	13	0	260	0	3	0	1	31628	15793	15835	1529	6620	365	20.1	13.1	6.1	2018	13.4	1078	868	1031	948	1032	983	2155	2031	2160	2125	918	1034	866	907	1259	1497	662	911	173	323	37.8	1521	477	127	5310	633.82	0	1
330	01059	FRANKLIN, AL	0	15	0	260	0	2	0	1	31495	15827	15668	1511	6631	364	20.5	15.3	4.2	2019	13.4	1078	868	1031	948	1032	983	2155	2031	2160	2125	918	1034	866	907	1259	1497	662	911	173	323	37.8	1453	484	105	5348	633.82	0	1
331	01061	GENEVA, AL	2	3	0	182	0	1	1	0	25707	12509	13198	2638	5689	297	19.5	17.6	3	2009	10.9	708	790	700	692	741	728	1668	1744	1981	1975	926	932	903	944	1236	1450	615	865	155	353	42	2767	204	52	622	574.41	1	0
332	01061	GENEVA, AL	2	3	0	182	0	1	0	1	25882	12583	13299	2612	5854	298	17.8	17.6	4.8	2010	10.9	708	790	700	692	741	728	1668	1744	1981	1975	926	932	903	944	1236	1450	615	865	155	353	42	2748	207	41	662	574.41	1	0
333	01061	GENEVA, AL	1.5	3	0	182	0	1	0	1	25961	12672	13289	2588	5805	314.5	19.4	20	9.8	2011	10.4	708	790	700	692	741	728	1668	1744	1981	1975	926	932	903	944	1236	1450	615	865	155	353	42	2738	207	37	697	574.41	1	0
334	01061	GENEVA, AL	1	3	96	182	0	1	0	1	26790	12868.5	13502.5	2559	5885	331	20.3	19.7	8.9	2012	11.2	708	790	700	692	741	728	1668	1744	1981	1975	926	932	903	944	1236	1450	615	865	155	353	42	9.5	0.8	67	920	574.41	1	0
335	01061	GENEVA, AL	1	3	96	182	0	1	0	1	26781	13065	13716	2754	6053	338	24.4	18.4	8.3	2013	12.3	708	790	700	692	741	728	1668	1744	1981	1975	926	932	903	944	1236	1450	615	865	155	353	42	2691	242	83	904	574.41	1	0
336	01061	GENEVA, AL	1	5	0	182	0	2	0	1	26931	13163	13768	2732	6155	335	22.8	19	6.9	2014	11.7	708	790	700	692	741	728	1668	1744	1981	1975	926	932	903	944	1236	1450	615	865	155	353	42	2671	238	95	940	574.41	1	0
337	01061	GENEVA, AL	0	6	96	182	0	2	0	1	26727	13095	13632	2708	6251	337	23.6	19.4	6.5	2015	11.1	708	790	700	692	741	728	1668	1744	1981	1975	926	932	903	944	1236	1450	615	865	155	353	42	2608	253	105	897	574.41	1	0
338	01061	GENEVA, AL	0	6	0	182	0	2	0	1	26712	13135	13577	2669	6431	342	23.9	17.2	6.7	2016	11.1	708	790	700	692	741	728	1668	1744	1981	1975	926	932	903	944	1236	1450	615	865	155	353	42	2593	258	106	955	574.41	1	0
339	01061	GENEVA, AL	0	8	96	182	0	2	0	1	26777	13191	13586	2658	6547	358	22.4	15.7	5.9	2017	11.1	708	790	700	692	741	728	1668	1744	1981	1975	926	932	903	944	1236	1450	615	865	155	353	42	2582	270	111	1039	574.41	1	0
340	01061	GENEVA, AL	0	6	96	182	0	2	0	1	26614	13068	13546	2575	6681	359	20.9	14.1	5.9	2018	11.1	708	790	700	692	741	728	1668	1744	1981	1975	926	932	903	944	1236	1450	615	865	155	353	42	2539	269	84	1027	574.41	1	0
341	01061	GENEVA, AL	0	6	96	182	0	2	0	1	26421	12915	13506	2557	6726	357	21.7	14.1	4.3	2019	11.1	708	790	700	692	741	728	1668	1744	1981	1975	926	932	903	944	1236	1450	615	865	155	353	42	2507	262	91	1044	574.41	1	0
342	01063	GREENE, AL	0	0	0	72	0	1	1	1	9201	4262	4939	599	1926	114	31.3	15.4	5.4	2009	11.6	250	256	228	266	192	217	425	501	609	778	367	401	270	322	354	405	200	298	60	137	41.8	7247	12	12	61	647.11	1	0
343	01063	GREENE, AL	0	0	0	72	0	1	1	1	9172	4261	4911	598	1916	106	30.3	15.4	7.6	2010	11.6	250	256	228	266	192	217	425	501	609	778	367	401	270	322	354	405	200	298	60	137	41.8	7200	12	15	72	647.11	1	0
344	01063	GREENE, AL	0	0	0	72	0	1	1	1	8829	4118	4711	591	1881	95.5	28.4	17.2	13.5	2011	12.8	250	256	228	266	192	217	425	501	609	778	367	401	270	322	354	405	200	298	60	137	41.8	6981	12	14	80	647.11	1	0
345	01063	GREENE, AL	0	0	0	72	0	1	0	1	9045	4150.5	4724.5	578	1901	85	31	18.1	17.3	2012	11.5	250	256	228	266	192	217	425	501	609	778	367	401	270	322	354	405	200	298	60	137	41.8	81.5	0.2	15	69	647.11	1	0
346	01063	GREENE, AL	0	1	0	72	0	1	0	1	8921	4183	4738	568	1940	97	35.1	17.7	14.2	2013	10.9	250	256	228	266	192	217	425	501	609	778	367	401	270	322	354	405	200	298	60	137	41.8	7170	20	15	83	647.11	1	0
347	01063	GREENE, AL	0	1	0	72	0	1	0	1	8876	4244	4632	565	1981	94	34.1	16	11.4	2014	10	250	256	228	266	192	217	425	501	609	778	367	401	270	322	354	405	200	298	60	137	41.8	7138	19	17	90	647.11	1	0
348	01063	GREENE, AL	0	2	0	72	0	1	0	1	8744	4175	4569	561	1996	90	35	17.1	10.1	2015	11.4	250	256	228	266	192	217	425	501	609	778	367	401	270	322	354	405	200	298	60	137	41.8	7013	21	24	85	647.11	1	0
349	01063	GREENE, AL	0	3	0	72	0	1	0	1	8553	4059	4494	484	2034	88	33.2	15.1	12.6	2016	11.4	250	256	228	266	192	217	425	501	609	778	367	401	270	322	354	405	200	298	60	137	41.8	6883	21	16	82	647.11	1	0
350	01063	GREENE, AL	0	3	72	72	0	1	0	1	8479	4024	4455	484	2079	91	37.7	12.1	11	2017	11.4	250	256	228	266	192	217	425	501	609	778	367	401	270	322	354	405	200	298	60	137	41.8	6805	22	18	86	647.11	1	0
351	01063	GREENE, AL	0	3	72	72	0	1	0	1	8422	4001	4421	500	2191	95	34	11.1	10.1	2018	11.4	250	256	228	266	192	217	425	501	609	778	367	401	270	322	354	405	200	298	60	137	41.8	6788	24	21	100	647.11	1	0
352	01063	GREENE, AL	0	3	72	72	0	1	0	1	8330	3933	4397	489	2234	98	33.2	11.4	7.7	2019	11.4	250	256	228	266	192	217	425	501	609	778	367	401	270	322	354	405	200	298	60	137	41.8	6660	27	23	128	647.11	1	0
353	01065	HALE, AL	0	4	0	165	0	1	0	1	18111	9129	8982	1047	3013	216	24	16.8	4.6	2009	11.7	450	448	407	454	396	463	808	975	1182	1310	544	598	496	481	600	692	312	452	86	228	40	10497	35	27	203	643.94	1	0
354	01065	HALE, AL	0	4	0	165	0	1	0	1	18145	9139	9006	1034	3139	212	26	16.8	6.6	2010	11.7	450	448	407	454	396	463	808	975	1182	1310	544	598	496	481	600	692	312	452	86	228	40	10494	33	27	214	643.94	1	0
355	01065	HALE, AL	0	4	0	165	0	1	0	1	17975	9067	8908	1026	3761	197.5	26.6	17.9	12.8	2011	12.8	450	448	407	454	396	463	808	975	1182	1310	544	598	496	481	600	692	312	452	86	228	40	10379	32	28	227	643.94	1	0
356	01065	HALE, AL	0	4	0	165	0	1	0	1	15760	8183.5	8514.5	1016	3802	183	24.8	16.6	13.4	2012	14	450	448	407	454	396	463	808	975	1182	1310	544	598	496	481	600	692	312	452	86	228	40	59	0.2	35	140	643.94	1	0
357	01065	HALE, AL	0	4	0	165	0	1	0	1	15421	7300	8121	998	3955	183	28.5	19.1	12	2013	13.9	450	448	407	454	396	463	808	975	1182	1310	544	598	496	481	600	692	312	452	86	228	40	8992	35	44	175	643.94	1	0
358	01065	HALE, AL	0	4	0	165	0	1	0	1	15388	7338	8050	980	4092	180	27.9	16.1	9.9	2014	14	450	448	407	454	396	463	808	975	1182	1310	544	598	496	481	600	692	312	452	86	228	40	8966	27	45	160	643.94	1	0
359	01065	HALE, AL	0	5	0	165	0	1	0	1	15406	7318	8088	962	4201	182	25.7	16.2	9.9	2015	14.4	450	448	407	454	396	463	808	975	1182	1310	544	598	496	481	600	692	312	452	86	228	40	8926	29	42	173	643.94	1	0
360	01065	HALE, AL	0	5	0	165	0	1	0	1	15184	7166	8018	909	4248	186	28.1	14	9.8	2016	14.4	450	448	407	454	396	463	808	975	1182	1310	544	598	496	481	600	692	312	452	86	228	40	8826	27	39	190	643.94	1	0
361	01065	HALE, AL	0	6	0	165	0	1	0	1	15068	7092	7976	897	4308	197	28.5	12.1	7.8	2017	14.4	450	448	407	454	396	463	808	975	1182	1310	544	598	496	481	600	692	312	452	86	228	40	8702	29	36	176	643.94	1	0
362	01065	HALE, AL	0	7	0	165	0	1	0	1	14952	7060	7892	883	3920	195	23.7	11.2	7.8	2018	14.4	450	448	407	454	396	463	808	975	1182	1310	544	598	496	481	600	692	312	452	86	228	40	8637	33	44	204	643.94	1	0
363	01065	HALE, AL	1	7	0	165	0	1	0	1	14812	7039	7773	862	3999	207	25.1	10.6	5.9	2019	14.4	450	448	407	454	396	463	808	975	1182	1310	544	598	496	481	600	692	312	452	86	228	40	8630	32	44	217	643.94	1	0
364	01067	HENRY, AL	0	2	0	142	0	0	0	0	16621	7930	8691	1854	3498	212	17.9	16.4	4.7	2009	15.8	401	426	417	445	477	525	1049	1084	1225	1271	582	705	653	708	836	912	373	511	103	309	42.8	5144	40	12	369	561.75	1	0
365	01067	HENRY, AL	0	2	0	142	0	0	0	0	16591	7909	8682	1840	3631	222	18.6	16.4	6.9	2010	15.8	401	426	417	445	477	525	1049	1084	1225	1271	582	705	653	708	836	912	373	511	103	309	42.8	5063	35	11	391	561.75	1	0
366	01067	HENRY, AL	0	2	0	142	0	0	0	0	16647	8010	8637	1836	3596	212.5	18.7	17.7	10.1	2011	16.6	401	426	417	445	477	525	1049	1084	1225	1271	582	705	653	708	836	912	373	511	103	309	42.8	4992	35	11	432	561.75	1	0
367	01067	HENRY, AL	0	2	0	142	0	0	0	0	17302	8179	8850.5	1808	3703	203	18.1	18.3	9.4	2012	16.8	401	426	417	445	477	525	1049	1084	1225	1271	582	705	653	708	836	912	373	511	103	309	42.8	28.6	0.3	54	389	561.75	1	0
368	01067	HENRY, AL	0	2	0	142	0	0	0	1	17412	8348	9064	1836	3841	200	18.7	17.4	8.4	2013	16.5	401	426	417	445	477	525	1049	1084	1225	1271	582	705	653	708	836	912	373	511	103	309	42.8	4947	66	71	434	561.75	1	0
369	01067	HENRY, AL	0	2	0	142	0	0	0	1	17287	8307	8980	1814	3974	208	19.2	16.7	7.3	2014	16.1	401	426	417	445	477	525	1049	1084	1225	1271	582	705	653	708	836	912	373	511	103	309	42.8	4860	61	103	428	561.75	1	0
370	01067	HENRY, AL	0	2	0	142	0	0	0	1	17296	8341	8955	1789	4118	192	18.2	17.1	6.8	2015	17.1	401	426	417	445	477	525	1049	1084	1225	1271	582	705	653	708	836	912	373	511	103	309	42.8	4764	64	141	434	561.75	1	0
371	01067	HENRY, AL	0	2	0	142	0	0	0	1	17190	8277	8913	1719	4221	201	17.3	15.1	7.4	2016	17.1	401	426	417	445	477	525	1049	1084	1225	1271	582	705	653	708	836	912	373	511	103	309	42.8	4698	60	122	440	561.75	1	0
372	01067	HENRY, AL	0	3	0	142	0	0	0	1	17221	8327	8894	1706	4332	209	17	13.5	6.8	2017	17.1	401	426	417	445	477	525	1049	1084	1225	1271	582	705	653	708	836	912	373	511	103	309	42.8	4658	61	126	456	561.75	1	0
373	01067	HENRY, AL	0	4	0	142	0	0	0	1	17164	8304	8860	1332	4526	202	18.7	11.7	6.6	2018	17.1	401	426	417	445	477	525	1049	1084	1225	1271	582	705	653	708	836	912	373	511	103	309	42.8	4632	67	90	444	561.75	1	0
374	01067	HENRY, AL	0	3	0	142	0	0	0	1	17147	8287	8860	1309	4623	218	17	12.2	4.9	2019	17.1	401	426	417	445	477	525	1049	1084	1225	1271	582	705	653	708	836	912	373	511	103	309	42.8	4570	78	75	458	561.75	1	0
375	01069	HOUSTON, AL	1	52	0	501	0	5	2	0	97171	46294	50877	9171	17270	918	15.7	15.1	3	2009	19.3	2855	3131	3178	3401	2972	3315	6371	6849	7120	7641	3089	3559	2880	3103	3701	4467	1979	2850	518	1160	38.5	25012	351	705	1756	579.82	0	0
376	01069	HOUSTON, AL	1	52	0	501	0	6	2	0	98488	46894	51594	9116	17789	965	15.1	15.1	4.3	2010	19.3	2855	3131	3178	3401	2972	3315	6371	6849	7120	7641	3089	3559	2880	3103	3701	4467	1979	2850	518	1160	38.5	25419	356	740	1947	579.82	0	0
377	01069	HOUSTON, AL	1	52	0	501	0	5	2	0	100085	47643	52442	9050	16500	980	17.7	16.8	8.5	2011	19.7	2855	3131	3178	3401	2972	3315	6371	6849	7120	7641	3089	3559	2880	3103	3701	4467	1979	2850	518	1160	38.5	25952	363	862	2171	579.82	0	0
378	01069	HOUSTON, AL	1	52	0	501	0	4	2	0	101547	48306.5	52920.5	8961	17318	995	17.9	16.7	8.4	2012	20.1	2855	3131	3178	3401	2972	3315	6371	6849	7120	7641	3089	3559	2880	3103	3701	4467	1979	2850	518	1160	38.5	25.8	0.4	820	2995	579.82	0	0
379	01069	HOUSTON, AL	0	56	0	501	0	4	2	0	102369	48970	53399	9152	18337	1019	17.5	16.2	8.1	2013	20.6	2855	3131	3178	3401	2972	3315	6371	6849	7120	7641	3089	3559	2880	3103	3701	4467	1979	2850	518	1160	38.5	26782	513	881	3163	579.82	0	0
380	01069	HOUSTON, AL	0	64	0	501	0	4	2	0	103402	49540	53862	9117	19246	1041	19	16.4	7	2014	21	2855	3131	3178	3401	2972	3315	6371	6849	7120	7641	3089	3559	2880	3103	3701	4467	1979	2850	518	1160	38.5	27306	533	926	3318	579.82	0	1
381	01069	HOUSTON, AL	0	72	0	501	0	4	2	0	103668	49727	53941	9070	20036	1086	18.1	15.9	6.2	2015	20.9	2855	3131	3178	3401	2972	3315	6371	6849	7120	7641	3089	3559	2880	3103	3701	4467	1979	2850	518	1160	38.5	27368	530	919	3447	579.82	0	1
382	01069	HOUSTON, AL	0	80	0	501	0	4	3	0	104193	49889	54304	9184	20736	1075	20.1	13.5	6.8	2016	20.9	2855	3131	3178	3401	2972	3315	6371	6849	7120	7641	3089	3559	2880	3103	3701	4467	1979	2850	518	1160	38.5	27792	533	941	3478	579.82	0	1
383	01069	HOUSTON, AL	0	100	0	501	0	5	3	0	104173	49860	54313	9157	21330	1121	18.3	11.7	6.2	2017	20.9	2855	3131	3178	3401	2972	3315	6371	6849	7120	7641	3089	3559	2880	3103	3701	4467	1979	2850	518	1160	38.5	27767	541	962	3523	579.82	0	1
384	01069	HOUSTON, AL	0	111	0	501	0	5	3	0	104056	49862	54194	9677	22298	1116	19.4	11.1	5.9	2018	20.9	2855	3131	3178	3401	2972	3315	6371	6849	7120	7641	3089	3559	2880	3103	3701	4467	1979	2850	518	1160	38.5	27978	551	990	3381	579.82	0	1
385	01069	HOUSTON, AL	0	138	0	501	0	4	2	0	104346	50051	54295	9586	22754	1180	16.6	11.1	4.3	2019	20.9	2855	3131	3178	3401	2972	3315	6371	6849	7120	7641	3089	3559	2880	3103	3701	4467	1979	2850	518	1160	38.5	28155	561	1061	3507	579.82	0	1
386	01071	JACKSON, AL	2	14	0	291	0	2	1	6	53030	25812	27218	4200	10192	610	17.6	16.2	4	2009	13.2	1383	1335	1390	1432	1520	1561	3571	3508	3962	4019	1829	1956	1706	1880	2550	2773	1084	1545	231	590	41.4	2020	952	155	865	1077.87	0	1
387	01071	JACKSON, AL	2	14	0	291	0	2	1	7	53134	25895	27239	4135	10585	599	16.9	16.2	5.5	2010	13.2	1383	1335	1390	1432	1520	1561	3571	3508	3962	4019	1829	1956	1706	1880	2550	2773	1084	1545	231	590	41.4	1967	987	148	947	1077.87	0	1
388	01071	JACKSON, AL	2	14	0	291	0	2	1	7	52838	25774	27064	4080	11211	604.5	16.4	16.7	11.7	2011	13	1383	1335	1390	1432	1520	1561	3571	3508	3962	4019	1829	1956	1706	1880	2550	2773	1084	1545	231	590	41.4	1995	967	156	1038	1077.87	0	1
389	01071	JACKSON, AL	2	14	0	291	0	2	1	7	53227	25991	27073.5	4022	11493	610	19.9	18.6	9.7	2012	12.9	1383	1335	1390	1432	1520	1561	3571	3508	3962	4019	1829	1956	1706	1880	2550	2773	1084	1545	231	590	41.4	3.3	1.4	185	1339	1077.87	0	1
390	01071	JACKSON, AL	2	16	0	291	0	2	1	7	53291	26208	27083	4181	11892	632	17.9	18.4	8.7	2013	12.4	1383	1335	1390	1432	1520	1561	3571	3508	3962	4019	1829	1956	1706	1880	2550	2773	1084	1545	231	590	41.4	1913	814	237	1409	1077.87	0	1
391	01071	JACKSON, AL	1	15	0	291	0	2	1	6	53019	26102	26917	4133	12212	632	16.4	17.1	7.1	2014	12.6	1383	1335	1390	1432	1520	1561	3571	3508	3962	4019	1829	1956	1706	1880	2550	2773	1084	1545	231	590	41.4	1803	840	246	1403	1077.87	0	1
392	01071	JACKSON, AL	1	19	0	291	0	2	1	6	52951	26082	26869	4079	12553	642	16.9	17.9	6.3	2015	13.4	1383	1335	1390	1432	1520	1561	3571	3508	3962	4019	1829	1956	1706	1880	2550	2773	1084	1545	231	590	41.4	1781	830	280	1461	1077.87	0	1
393	01071	JACKSON, AL	1	19	0	291	0	2	3	6	52665	25974	26691	4111	12820	645	22	15.7	7.2	2016	13.4	1383	1335	1390	1432	1520	1561	3571	3508	3962	4019	1829	1956	1706	1880	2550	2773	1084	1545	231	590	41.4	1886	840	278	1509	1077.87	0	1
394	01071	JACKSON, AL	1	23	0	291	0	2	3	6	52419	25790	26629	4059	13063	670	18.4	13.8	6.6	2017	13.4	1383	1335	1390	1432	1520	1561	3571	3508	3962	4019	1829	1956	1706	1880	2550	2773	1084	1545	231	590	41.4	1902	852	277	1528	1077.87	0	1
395	01071	JACKSON, AL	1	26	0	291	0	2	3	6	52138	25658	26480	3519	12626	686	17.5	12.6	6.4	2018	13.4	1383	1335	1390	1432	1520	1561	3571	3508	3962	4019	1829	1956	1706	1880	2550	2773	1084	1545	231	590	41.4	1786	833	290	1472	1077.87	0	1
396	01071	JACKSON, AL	1	29	0	291	0	2	3	6	51909	25511	26398	3456	12770	679	16.6	13.1	4.8	2019	13.4	1383	1335	1390	1432	1520	1561	3571	3508	3962	4019	1829	1956	1706	1880	2550	2773	1084	1545	231	590	41.4	1815	844	313	1557	1077.87	0	1
397	01073	JEFFERSON, AL	12	341	0	3752	0	12	19	8	658779	312064	346715	52954	108170	7052	15.1	14.1	3.4	2009	29.3	22298	24107	23224	25309	21452	23312	40290	43303	44905	50328	20837	23865	16769	19190	19317	24956	11131	18496	3779	8764	37.1	271632	2107	8362	18975	1111.28	0	1
398	01073	JEFFERSON, AL	11	341	0	3950	0	12	18	8	659503	312361	347142	51595	109055	6975	13.8	14.1	4.8	2010	29.3	22298	24107	23224	25309	21452	23312	40290	43303	44905	50328	20837	23865	16769	19190	19317	24956	11131	18496	3779	8764	37.1	271111	2264	8505	20513	1111.28	0	1
399	01073	JEFFERSON, AL	9.5	341	8	3950	0	12	17	8	665027	315202	349825	50297	118382	6887	16.5	14.3	9.8	2011	30	22298	24107	23224	25309	21452	23312	40290	43303	44905	50328	20837	23865	16769	19190	19317	24956	11131	18496	3779	8764	37.1	272163	2333	9638	23632	1111.28	0	1
400	01073	JEFFERSON, AL	8	341	0	3832	0	12	17	8	658466	313445	348534	49211	120507	6799	18.6	16.1	9.4	2012	30.3	22298	24107	23224	25309	21452	23312	40290	43303	44905	50328	20837	23865	16769	19190	19317	24956	11131	18496	3779	8764	37.1	42	0.3	9158	25488	1111.28	0	1
401	01073	JEFFERSON, AL	7	390	0	3871	0	12	16	8	658931	311688	347243	52049	124359	6895	18.7	15.1	8.7	2013	30.8	22298	24107	23224	25309	21452	23312	40290	43303	44905	50328	20837	23865	16769	19190	19317	24956	11131	18496	3779	8764	37.1	278614	2530	9722	26478	1111.28	0	1
402	01073	JEFFERSON, AL	7	510	0	3918	0	11	15	8	660009	312146	347863	50787	128557	6902	18.6	14.5	6.8	2014	31.4	22298	24107	23224	25309	21452	23312	40290	43303	44905	50328	20837	23865	16769	19190	19317	24956	11131	18496	3779	8764	37.1	281061	2514	10121	25913	1111.28	0	1
403	01073	JEFFERSON, AL	6	640	0	3918	0	12	11	8	659479	312151	347328	49524	132137	6999	18.9	14.6	6	2015	31.9	22298	24107	23224	25309	21452	23312	40290	43303	44905	50328	20837	23865	16769	19190	19317	24956	11131	18496	3779	8764	37.1	282264	2306	10059	25154	1111.28	0	1
404	01073	JEFFERSON, AL	5	733	0	3680	0	11	14	9	660793	312043	348750	48464	135534	7033	19.5	12.6	6.3	2016	31.9	22298	24107	23224	25309	21452	23312	40290	43303	44905	50328	20837	23865	16769	19190	19317	24956	11131	18496	3779	8764	37.1	283425	2215	10532	24828	1111.28	0	1
405	01073	JEFFERSON, AL	5	862	0	3798	0	11	12	9	660367	311844	348523	47408	138880	7269	18	11.3	5.8	2017	31.9	22298	24107	23224	25309	21452	23312	40290	43303	44905	50328	20837	23865	16769	19190	19317	24956	11131	18496	3779	8764	37.1	284302	2200	10818	25040	1111.28	0	1
406	01073	JEFFERSON, AL	5	1013	0	3908	0	10	11	9	659521	312112	347409	41918	126548	7192	15.3	9.9	5.9	2018	31.9	22298	24107	23224	25309	21452	23312	40290	43303	44905	50328	20837	23865	16769	19190	19317	24956	11131	18496	3779	8764	37.1	286102	2076	11051	24554	1111.28	0	1
407	01073	JEFFERSON, AL	4	1165	0	3970	0	10	12	13	659197	311830	347367	40843	128648	7306	16.7	10	4.2	2019	31.9	22298	24107	23224	25309	21452	23312	40290	43303	44905	50328	20837	23865	16769	19190	19317	24956	11131	18496	3779	8764	37.1	286364	1919	11381	25590	1111.28	0	1
408	01075	LAMAR, AL	1	2	0	158	0	2	0	0	14447	7014	7433	1384	3474	179	18.5	16.7	5.5	2009	10.2	389	342	335	348	371	412	885	929	1108	1102	538	508	498	516	729	818	370	544	70	201	43.5	1732	27	11	254	604.85	1	0
409	01075	LAMAR, AL	1	2	0	158	0	2	0	1	14295	6944	7351	1374	3463	181	18.2	16.7	7.3	2010	10.2	389	342	335	348	371	412	885	929	1108	1102	538	508	498	516	729	818	370	544	70	201	43.5	1686	23	10	263	604.85	1	0
410	01075	LAMAR, AL	1	2	0	158	0	2	0	1	14200	6890	7310	1361	3590	188	18.2	17.6	14.9	2011	9.5	389	342	335	348	371	412	885	929	1108	1102	538	508	498	516	729	818	370	544	70	201	43.5	1663	24	10	321	604.85	1	0
411	01075	LAMAR, AL	1	2	0	158	0	2	0	1	14564	6924.5	7331	1333	3613	195	21.5	17.3	12.9	2012	11.4	389	342	335	348	371	412	885	929	1108	1102	538	508	498	516	729	818	370	544	70	201	43.5	11.3	0.2	4	180	604.85	1	0
412	01075	LAMAR, AL	1	4	0	158	0	2	0	1	14311	6959	7352	1281	3724	192	22.1	16.8	9.9	2013	11.5	389	342	335	348	371	412	885	929	1108	1102	538	508	498	516	729	818	370	544	70	201	43.5	1664	25	11	192	604.85	1	0
413	01075	LAMAR, AL	1	4	0	158	0	2	0	1	14259	6931	7328	1267	3806	177	22.5	16.9	7.6	2014	13.1	389	342	335	348	371	412	885	929	1108	1102	538	508	498	516	729	818	370	544	70	201	43.5	1621	28	13	191	604.85	1	0
414	01075	LAMAR, AL	1	5	0	158	0	2	0	1	14236	6944	7292	1252	3860	191	23	16	6.9	2015	13.3	389	342	335	348	371	412	885	929	1108	1102	538	508	498	516	729	818	370	544	70	201	43.5	1616	30	11	199	604.85	1	0
415	01075	LAMAR, AL	1	5	0	158	0	2	0	1	14086	6868	7218	1241	3895	195	20.6	14	7.1	2016	13.3	389	342	335	348	371	412	885	929	1108	1102	538	508	498	516	729	818	370	544	70	201	43.5	1585	25	10	204	604.85	1	0
416	01075	LAMAR, AL	1	5	0	158	0	2	0	1	13886	6800	7086	1229	3914	197	24.7	12.6	6.3	2017	13.3	389	342	335	348	371	412	885	929	1108	1102	538	508	498	516	729	818	370	544	70	201	43.5	1532	27	12	198	604.85	1	0
417	01075	LAMAR, AL	1	8	0	158	0	2	0	1	13918	6782	7136	966	3835	189	18.6	11.1	5.7	2018	13.3	389	342	335	348	371	412	885	929	1108	1102	538	508	498	516	729	818	370	544	70	201	43.5	1499	37	11	202	604.85	1	0
418	01075	LAMAR, AL	1	8	0	158	0	2	0	1	13946	6824	7122	939	3810	195	18.7	11.5	4.2	2019	13.3	389	342	335	348	371	412	885	929	1108	1102	538	508	498	516	729	818	370	544	70	201	43.5	1497	41	15	220	604.85	1	0
419	01077	LAUDERDALE, AL	1	39	0	612	0	0	4	1	88561	42329	46232	7606	17720	976	18.1	15.7	3.8	2009	21.9	3566	3522	2669	2659	2401	2495	5562	5850	6298	6982	3055	3240	2744	3072	3926	4594	2117	3043	547	1326	40.4	8986	260	446	1321	667.7	0	1
420	01077	LAUDERDALE, AL	1	39	0	612	0	1	3	1	89128	42591	46537	7459	18130	978	17	15.7	5.1	2010	21.9	3566	3522	2669	2659	2401	2495	5562	5850	6298	6982	3055	3240	2744	3072	3926	4594	2117	3043	547	1326	40.4	9023	253	392	1456	667.7	0	1
421	01077	LAUDERDALE, AL	2	39	0	612	0	1	3	1	89599	42695	46904	7318	18763	1018	14.5	16.1	9.8	2011	21.1	3566	3522	2669	2659	2401	2495	5562	5850	6298	6982	3055	3240	2744	3072	3926	4594	2117	3043	547	1326	40.4	9233	256	392	1647	667.7	0	1
422	01077	LAUDERDALE, AL	3	39	0	612	0	1	3	3	92709	43533	47657	7171	19122	1058	17.6	15.2	8.8	2012	22.1	3566	3522	2669	2659	2401	2495	5562	5850	6298	6982	3055	3240	2744	3072	3926	4594	2117	3043	547	1326	40.4	10	0.4	685	2082	667.7	0	1
423	01077	LAUDERDALE, AL	1	38	0	612	0	1	3	3	92781	44371	48410	7777	19658	1080	16.4	15.2	8.3	2013	21.8	3566	3522	2669	2659	2401	2495	5562	5850	6298	6982	3055	3240	2744	3072	3926	4594	2117	3043	547	1326	40.4	9540	388	760	2224	667.7	0	1
424	01077	LAUDERDALE, AL	1	46	0	612	0	1	3	3	92542	44292	48250	7723	20212	1058	20.2	16.3	6.7	2014	21.7	3566	3522	2669	2659	2401	2495	5562	5850	6298	6982	3055	3240	2744	3072	3926	4594	2117	3043	547	1326	40.4	9371	436	760	2221	667.7	0	1
425	01077	LAUDERDALE, AL	1	51	0	612	0	2	3	3	92797	44441	48356	7662	20696	1079	17.1	15	6.1	2015	22.5	3566	3522	2669	2659	2401	2495	5562	5850	6298	6982	3055	3240	2744	3072	3926	4594	2117	3043	547	1326	40.4	9483	444	786	2243	667.7	0	1
426	01077	LAUDERDALE, AL	1	58	0	612	0	2	4	3	93096	44627	48469	7877	21092	1065	18.7	13.7	7.2	2016	22.5	3566	3522	2669	2659	2401	2495	5562	5850	6298	6982	3055	3240	2744	3072	3926	4594	2117	3043	547	1326	40.4	9688	460	808	2253	667.7	0	1
427	01077	LAUDERDALE, AL	1	62	0	612	0	2	5	3	92596	44388	48208	7818	21427	1099	17.3	11.2	6.9	2017	22.5	3566	3522	2669	2659	2401	2495	5562	5850	6298	6982	3055	3240	2744	3072	3926	4594	2117	3043	547	1326	40.4	9596	419	790	2327	667.7	0	1
428	01077	LAUDERDALE, AL	1	65	0	612	0	2	4	3	92318	44133	48185	7284	20972	1128	15.2	9.9	6.4	2018	22.5	3566	3522	2669	2659	2401	2495	5562	5850	6298	6982	3055	3240	2744	3072	3926	4594	2117	3043	547	1326	40.4	9424	396	775	2374	667.7	0	1
429	01077	LAUDERDALE, AL	1	71	0	612	0	2	4	3	92538	44311	48227	7160	21268	1116	13.7	11.3	4.6	2019	22.5	3566	3522	2669	2659	2401	2495	5562	5850	6298	6982	3055	3240	2744	3072	3926	4594	2117	3043	547	1326	40.4	9415	410	736	2477	667.7	0	1
430	01079	LAWRENCE, AL	0	6	0	136	0	3	1	1	34229	16804	17425	2242	6079	338	15	16.9	3.6	2009	13	978	985	948	929	955	963	2333	2397	2667	2814	1126	1143	1073	1156	1449	1585	598	899	144	324	40.6	4195	1710	92	512	690.68	1	0
431	01079	LAWRENCE, AL	0	6	0	136	0	3	1	1	34166	16764	17402	2236	6204	328	15	16.9	5.8	2010	13	978	985	948	929	955	963	2333	2397	2667	2814	1126	1143	1073	1156	1449	1585	598	899	144	324	40.6	4207	1780	70	621	690.68	1	0
432	01079	LAWRENCE, AL	0	6	0	136	0	3	1	1	34106	16738	17368	2232	5216	352	16.2	18.1	12.5	2011	11.9	978	985	948	929	955	963	2333	2397	2667	2814	1126	1143	1073	1156	1449	1585	598	899	144	324	40.6	4037	1767	84	651	690.68	1	0
433	01079	LAWRENCE, AL	0	6	0	136	0	3	1	1	34339	16702.5	17409	2219	5285	376	18.1	19	11	2012	11.3	978	985	948	929	955	963	2333	2397	2667	2814	1126	1143	1073	1156	1449	1585	598	899	144	324	40.6	11.5	5.7	42	574	690.68	1	0
434	01079	LAWRENCE, AL	0	7	0	136	0	3	1	1	34117	16667	17450	2308	5449	381	18	17.7	10.1	2013	11.1	978	985	948	929	955	963	2333	2397	2667	2814	1126	1143	1073	1156	1449	1585	598	899	144	324	40.6	4010	1951	61	645	690.68	1	0
435	01079	LAWRENCE, AL	0	8	0	136	0	3	1	1	33838	16435	17403	2294	5592	385	20	18.2	8.1	2014	10.3	978	985	948	929	955	963	2333	2397	2667	2814	1126	1143	1073	1156	1449	1585	598	899	144	324	40.6	3915	1960	68	679	690.68	1	0
436	01079	LAWRENCE, AL	0	10	0	136	0	3	1	1	33587	16327	17260	2278	5701	381	17.4	18.1	7.3	2015	10.2	978	985	948	929	955	963	2333	2397	2667	2814	1126	1143	1073	1156	1449	1585	598	899	144	324	40.6	3815	1964	82	703	690.68	0	1
437	01079	LAWRENCE, AL	0	11	0	136	0	3	0	1	33477	16305	17172	2251	5809	387	16.6	16.1	8.2	2016	10.2	978	985	948	929	955	963	2333	2397	2667	2814	1126	1143	1073	1156	1449	1585	598	899	144	324	40.6	3821	1951	82	726	690.68	0	1
438	01079	LAWRENCE, AL	0	12	0	136	0	3	0	1	33115	16127	16988	2246	5880	408	18.7	13.6	7.7	2017	10.2	978	985	948	929	955	963	2333	2397	2667	2814	1126	1143	1073	1156	1449	1585	598	899	144	324	40.6	3701	1927	82	735	690.68	0	1
439	01079	LAWRENCE, AL	0	14	0	136	0	3	0	1	33244	16227	17017	1824	7540	403	16.8	14	7	2018	10.2	978	985	948	929	955	963	2333	2397	2667	2814	1126	1143	1073	1156	1449	1585	598	899	144	324	40.6	3639	1936	76	700	690.68	0	1
440	01079	LAWRENCE, AL	0	15	0	136	0	3	0	1	33049	16105	16944	1810	7662	411	16.8	14	4.9	2019	10.2	978	985	948	929	955	963	2333	2397	2667	2814	1126	1143	1073	1156	1449	1585	598	899	144	324	40.6	3583	1926	70	726	690.68	0	1
441	01081	LEE, AL	3	28	113	338	0	3	2	0	130516	64712	65804	10315	14216	865	17.3	12.8	3.2	2009	31.3	10868	10227	5430	5245	4229	4443	8372	8889	8389	8757	3348	3776	3015	3228	3514	4013	1665	2227	370	927	29.5	30225	354	2396	2551	607.54	0	1
442	01081	LEE, AL	3	28	113	338	0	3	2	0	133010	65867	67143	10318	14838	870	15.5	12.8	4.6	2010	31.3	10868	10227	5430	5245	4229	4443	8372	8889	8389	8757	3348	3776	3015	3228	3514	4013	1665	2227	370	927	29.5	30813	332	2405	2847	607.54	0	1
443	01081	LEE, AL	2.5	28	113	350	0	3	1	0	135883	66988	68895	10339	14333	855	20.7	15.6	8.4	2011	32.5	10868	10227	5430	5245	4229	4443	8372	8889	8389	8757	3348	3776	3015	3228	3514	4013	1665	2227	370	927	29.5	32041	374	2670	3019	607.54	0	1
444	01081	LEE, AL	2	28	113	338	0	3	1	0	140247	68934.5	70741	10336	14920	840	21.3	15.8	8.1	2012	33.2	10868	10227	5430	5245	4229	4443	8372	8889	8389	8757	3348	3776	3015	3228	3514	4013	1665	2227	370	927	29.5	22.7	0.3	3658	4571	607.54	0	1
445	01081	LEE, AL	1	35	113	338	0	3	1	0	143468	70881	72587	10587	15684	868	21.4	16.8	7.4	2013	34	10868	10227	5430	5245	4229	4443	8372	8889	8389	8757	3348	3776	3015	3228	3514	4013	1665	2227	370	927	29.5	32963	558	3909	4931	607.54	0	1
446	01081	LEE, AL	1	41	113	338	0	3	1	0	147257	72632	74625	10660	16642	919	23	15.3	6.3	2014	34.4	10868	10227	5430	5245	4229	4443	8372	8889	8389	8757	3348	3776	3015	3228	3514	4013	1665	2227	370	927	29.5	34177	513	4236	5338	607.54	0	1
447	01081	LEE, AL	0	45	113	338	0	3	1	0	150933	74645	76288	10728	17506	1006	19.8	16.1	5.2	2015	34.9	10868	10227	5430	5245	4229	4443	8372	8889	8389	8757	3348	3776	3015	3228	3514	4013	1665	2227	370	927	29.5	35428	573	4645	5825	607.54	0	1
448	01081	LEE, AL	0	46	113	338	0	3	1	0	154255	76025	78230	11286	18286	989	25.2	13.4	5.6	2016	34.9	10868	10227	5430	5245	4229	4443	8372	8889	8389	8757	3348	3776	3015	3228	3514	4013	1665	2227	370	927	29.5	36565	655	5101	6089	607.54	0	1
449	01081	LEE, AL	0	54	26	338	0	3	1	0	156993	77178	79815	11346	19008	1056	21	11.5	5.1	2017	34.9	10868	10227	5430	5245	4229	4443	8372	8889	8389	8757	3348	3776	3015	3228	3514	4013	1665	2227	370	927	29.5	37378	692	5341	6045	607.54	0	1
450	01081	LEE, AL	0	63	129	338	0	3	1	0	158991	78393	80598	11129	21381	1048	18.3	10.5	5.3	2018	34.9	10868	10227	5430	5245	4229	4443	8372	8889	8389	8757	3348	3776	3015	3228	3514	4013	1665	2227	370	927	29.5	37282	580	5950	5999	607.54	0	1
451	01081	LEE, AL	0	70	216	338	0	3	1	0	161604	79636	81968	11106	22245	1114	17.8	10.4	3.9	2019	34.9	10868	10227	5430	5245	4229	4443	8372	8889	8389	8757	3348	3776	3015	3228	3514	4013	1665	2227	370	927	29.5	37658	594	6516	6093	607.54	0	1
452	01083	LIMESTONE, AL	2	22	0	319	0	2	1	0	73898	37401	36497	6494	11170	659	12.6	15.4	2.9	2009	21.9	2506	2201	2886	2629	2933	2603	6352	5863	6763	6204	2553	2613	2292	2428	2936	3193	1277	1789	304	688	38.4	9839	367	505	2886	559.94	0	1
453	01083	LIMESTONE, AL	2	22	0	319	0	2	1	0	76135	38498	37637	6491	11686	672	12.1	15.4	4.2	2010	21.9	2506	2201	2886	2629	2933	2603	6352	5863	6763	6204	2553	2613	2292	2428	2936	3193	1277	1789	304	688	38.4	10170	349	576	3134	559.94	0	1
454	01083	LIMESTONE, AL	1	22	0	319	0	2	1	0	78572	39857	38715	6470	10841	665.5	13.5	15.6	8.9	2011	22.7	2506	2201	2886	2629	2933	2603	6352	5863	6763	6204	2553	2613	2292	2428	2936	3193	1277	1789	304	688	38.4	10591	361	628	3597	559.94	0	1
455	01083	LIMESTONE, AL	0	22	0	319	0	2	1	0	82782	41531	40439.5	6418	11148	659	14.1	16.7	8.2	2012	23.1	2506	2201	2886	2629	2933	2603	6352	5863	6763	6204	2553	2613	2292	2428	2936	3193	1277	1789	304	688	38.4	12.6	0.7	924	4591	559.94	0	1
456	01083	LIMESTONE, AL	0	26	0	319	0	2	1	0	85369	43205	42164	8374	11706	703	13.9	16.4	7.6	2013	23.2	2506	2201	2886	2629	2933	2603	6352	5863	6763	6204	2553	2613	2292	2428	2936	3193	1277	1789	304	688	38.4	11335	734	1015	4827	559.94	0	1
457	01083	LIMESTONE, AL	0	29	0	319	0	2	1	0	87654	44280	43374	8467	12206	713	12.8	16	6.2	2014	23.3	2506	2201	2886	2629	2933	2603	6352	5863	6763	6204	2553	2613	2292	2428	2936	3193	1277	1789	304	688	38.4	11567	757	1082	5040	559.94	0	1
458	01083	LIMESTONE, AL	0	32	0	319	0	2	1	0	88845	44788	44057	8546	12754	696	15.9	16	5.5	2015	24.6	2506	2201	2886	2629	2933	2603	6352	5863	6763	6204	2553	2613	2292	2428	2936	3193	1277	1789	304	688	38.4	11726	754	1202	5183	559.94	0	1
459	01083	LIMESTONE, AL	0	37	0	319	0	2	1	0	90787	45674	45113	8709	13184	744	13.6	14.4	6.1	2016	24.6	2506	2201	2886	2629	2933	2603	6352	5863	6763	6204	2553	2613	2292	2428	2936	3193	1277	1789	304	688	38.4	12261	750	1289	5261	559.94	0	1
460	01083	LIMESTONE, AL	0	45	0	319	0	2	1	0	91663	46075	45588	8791	13586	787	14.3	12.1	5.5	2017	24.6	2506	2201	2886	2629	2933	2603	6352	5863	6763	6204	2553	2613	2292	2428	2936	3193	1277	1789	304	688	38.4	12418	733	1373	5553	559.94	0	1
461	01083	LIMESTONE, AL	0	50	0	319	0	2	1	0	92753	46478	46275	7182	16329	772	12.8	11.1	5.3	2018	24.6	2506	2201	2886	2629	2933	2603	6352	5863	6763	6204	2553	2613	2292	2428	2936	3193	1277	1789	304	688	38.4	12555	732	1467	5361	559.94	0	1
462	01083	LIMESTONE, AL	0	53	0	319	0	2	1	0	94402	47406	46996	7220	16779	842	11.9	11	4	2019	24.6	2506	2201	2886	2629	2933	2603	6352	5863	6763	6204	2553	2613	2292	2428	2936	3193	1277	1789	304	688	38.4	12819	774	1550	5737	559.94	0	1
463	01085	LOWNDES, AL	0	2	0	72	0	0	0	2	12686	5870	6816	735	2222	155	30	16	6.6	2009	14.2	330	369	270	305	272	330	594	720	861	1002	407	423	306	373	476	510	180	302	52	135	40.6	8898	16	18	134	715.91	1	0
464	01085	LOWNDES, AL	0	2	0	72	0	0	0	2	12644	5861	6783	722	2289	148	25.4	16	9.9	2010	14.2	330	369	270	305	272	330	594	720	861	1002	407	423	306	373	476	510	180	302	52	135	40.6	8794	18	15	127	715.91	1	0
465	01085	LOWNDES, AL	0	2	0	72	0	0	0	2	12293	5717	6576	714	2057	151	28.8	17.2	17.6	2011	14.4	330	369	270	305	272	330	594	720	861	1002	407	423	306	373	476	510	180	302	52	135	40.6	8614	17	16	121	715.91	1	0
466	01085	LOWNDES, AL	0	2	0	72	0	0	0	2	11299	5466.5	6253.5	703	2069	154	30.7	17	16.3	2012	13.2	330	369	270	305	272	330	594	720	861	1002	407	423	306	373	476	510	180	302	52	135	40.6	73.5	0.2	14	87	715.91	1	0
467	01085	LOWNDES, AL	0	2	0	72	0	0	0	3	11147	5216	5931	745	2113	158	27.1	17.4	16.6	2013	14.1	330	369	270	305	272	330	594	720	861	1002	407	423	306	373	476	510	180	302	52	135	40.6	8111	27	32	118	715.91	1	0
468	01085	LOWNDES, AL	0	2	0	72	0	0	0	3	10857	5127	5730	744	2165	131	26.6	15.5	14.1	2014	12.3	330	369	270	305	272	330	594	720	861	1002	407	423	306	373	476	510	180	302	52	135	40.6	7973	25	27	109	715.91	1	0
469	01085	LOWNDES, AL	0	2	0	72	0	0	0	3	10703	5092	5611	744	2234	133	37	15.5	11.9	2015	13.7	330	369	270	305	272	330	594	720	861	1002	407	423	306	373	476	510	180	302	52	135	40.6	7825	26	30	114	715.91	1	0
470	01085	LOWNDES, AL	0	2	0	72	0	0	0	3	10580	5044	5536	753	2282	146	31.4	14.4	12.9	2016	13.7	330	369	270	305	272	330	594	720	861	1002	407	423	306	373	476	510	180	302	52	135	40.6	7708	30	25	130	715.91	1	0
471	01085	LOWNDES, AL	0	1	0	72	0	0	0	3	10458	4961	5497	750	2322	148	35.2	12	11.6	2017	13.7	330	369	270	305	272	330	594	720	861	1002	407	423	306	373	476	510	180	302	52	135	40.6	7571	30	32	141	715.91	1	0
472	01085	LOWNDES, AL	0	2	0	72	0	0	0	3	10358	4895	5463	698	2724	147	31.7	11.4	10.8	2018	13.7	330	369	270	305	272	330	594	720	861	1002	407	423	306	373	476	510	180	302	52	135	40.6	7604	30	36	157	715.91	1	0
473	01085	LOWNDES, AL	0	2	0	72	0	0	0	3	10076	4775	5301	696	2750	138	25.9	10.8	8	2019	13.7	330	369	270	305	272	330	594	720	861	1002	407	423	306	373	476	510	180	302	52	135	40.6	7357	33	36	167	715.91	1	0
474	01087	MACON, AL	1	18	0	202	0	0	0	1	22336	10265	12071	1750	3828	277	29.6	14.4	4.8	2009	19.5	1041	1409	559	697	488	483	1020	1235	1342	1498	707	843	637	687	721	939	381	592	123	275	36.3	18278	42	271	218	608.89	1	0
475	01087	MACON, AL	1	18	0	202	0	0	0	1	22290	10236	12054	1694	3880	274	30.5	14.4	6.7	2010	19.5	1041	1409	559	697	488	483	1020	1235	1342	1498	707	843	637	687	721	939	381	592	123	275	36.3	18331	43	219	237	608.89	1	0
476	01087	MACON, AL	1	18	0	202	0	0	0	1	21789	10001	11788	1658	4045	278.5	38.6	16.8	11.2	2011	19.6	1041	1409	559	697	488	483	1020	1235	1342	1498	707	843	637	687	721	939	381	592	123	275	36.3	17823	41	233	235	608.89	1	0
477	01087	MACON, AL	1	18	0	202	0	0	0	1	21452	9877	11608.5	1625	4138	283	31.2	16.4	12.8	2012	19.4	1041	1409	559	697	488	483	1020	1235	1342	1498	707	843	637	687	721	939	381	592	123	275	36.3	82.6	0.1	76	232	608.89	1	0
478	01087	MACON, AL	1	18	0	202	0	0	0	1	21182	9753	11429	1753	4264	270	30.9	15.7	12.5	2013	19.3	1041	1409	559	697	488	483	1020	1235	1342	1498	707	843	637	687	721	939	381	592	123	275	36.3	17263	39	76	373	608.89	1	0
479	01087	MACON, AL	1	18	0	202	0	0	0	1	20535	9473	11062	1722	4413	250	33.1	15.3	9.8	2014	20	1041	1409	559	697	488	483	1020	1235	1342	1498	707	843	637	687	721	939	381	592	123	275	36.3	16736	38	67	320	608.89	1	0
480	01087	MACON, AL	1	18	0	202	0	0	0	1	19688	9067	10621	1692	4574	256	33.8	15.9	8.6	2015	20.1	1041	1409	559	697	488	483	1020	1235	1342	1498	707	843	637	687	721	939	381	592	123	275	36.3	16043	37	60	290	608.89	1	0
481	01087	MACON, AL	1	20	0	77	0	0	0	1	19425	8890	10535	1656	4667	263	32.1	13	9.1	2016	20.1	1041	1409	559	697	488	483	1020	1235	1342	1498	707	843	637	687	721	939	381	592	123	275	36.3	15825	40	52	287	608.89	1	0
482	01087	MACON, AL	1	21	0	77	0	0	0	1	19105	8773	10332	1635	4787	269	32.2	10.8	8.1	2017	20.1	1041	1409	559	697	488	483	1020	1235	1342	1498	707	843	637	687	721	939	381	592	123	275	36.3	15456	38	65	304	608.89	1	0
483	01087	MACON, AL	1	21	0	77	0	0	0	1	18963	8645	10318	1460	4423	262	30	10.4	7.7	2018	20.1	1041	1409	559	697	488	483	1020	1235	1342	1498	707	843	637	687	721	939	381	592	123	275	36.3	15436	48	91	350	608.89	1	0
484	01087	MACON, AL	1	23	0	111	0	0	0	1	18755	8559	10196	1431	4486	243	30.6	10.6	5.8	2019	20.1	1041	1409	559	697	488	483	1020	1235	1342	1498	707	843	637	687	721	939	381	592	123	275	36.3	15215	46	106	332	608.89	0	1
485	01089	MADISON, AL	3	139	0	1267	0	4	3	2	312734	153109	159625	32526	43367	2453	11.3	13.2	2.7	2009	37.8	12417	11904	11826	11420	10245	10467	21441	22916	26545	27271	10015	10561	8220	8925	10499	12652	5625	7659	1446	2992	37.3	75677	2133	6796	8576	801.59	0	1
486	01089	MADISON, AL	3	139	0	1267	0	4	4	2	319510	156356	163154	32284	44926	2504	11.3	13.2	3.7	2010	37.8	12417	11904	11826	11420	10245	10467	21441	22916	26545	27271	10015	10561	8220	8925	10499	12652	5625	7659	1446	2992	37.3	77155	2232	7024	9344	801.59	0	1
487	01089	MADISON, AL	2.5	139	0	1267	0	4	5	2	327744	160120	167624	32040	47736	2523	10.3	12.8	7.2	2011	38.5	12417	11904	11826	11420	10245	10467	21441	22916	26545	27271	10015	10561	8220	8925	10499	12652	5625	7659	1446	2992	37.3	79528	2193	7689	10382	801.59	0	1
488	01089	MADISON, AL	2	139	0	1267	0	4	5	2	334811	163367.5	170560	31732	49416	2542	12.7	14.1	7.4	2012	38.6	12417	11904	11826	11420	10245	10467	21441	22916	26545	27271	10015	10561	8220	8925	10499	12652	5625	7659	1446	2992	37.3	24	0.8	8265	15404	801.59	0	1
489	01089	MADISON, AL	3	159	0	1221	0	4	5	3	340111	166615	173496	37981	51348	2688	13.8	15	7.6	2013	39.4	12417	11904	11826	11420	10245	10467	21441	22916	26545	27271	10015	10561	8220	8925	10499	12652	5625	7659	1446	2992	37.3	83268	2842	8405	15925	801.59	0	1
490	01089	MADISON, AL	3	186	0	1221	0	4	5	3	343080	168007	175073	38334	53886	2718	12.6	13.7	6.2	2014	40.7	12417	11904	11826	11420	10245	10467	21441	22916	26545	27271	10015	10561	8220	8925	10499	12652	5625	7659	1446	2992	37.3	84265	2928	8494	16081	801.59	0	1
491	01089	MADISON, AL	3	222	0	1221	0	5	5	3	346892	169738	177154	38639	56218	2799	13.9	13.6	5.5	2015	40.6	12417	11904	11826	11420	10245	10467	21441	22916	26545	27271	10015	10561	8220	8925	10499	12652	5625	7659	1446	2992	37.3	85155	2912	8768	16242	801.59	0	1
492	01089	MADISON, AL	3	277	0	1237	0	5	5	3	350299	171026	179273	38878	58568	2900	14.2	12.5	6.2	2016	40.6	12417	11904	11826	11420	10245	10467	21441	22916	26545	27271	10015	10561	8220	8925	10499	12652	5625	7659	1446	2992	37.3	86089	2943	9122	16472	801.59	0	1
493	01089	MADISON, AL	2	324	0	1237	0	5	6	3	353089	172295	180794	39245	60534	3069	13.3	10.3	5.5	2017	40.6	12417	11904	11826	11420	10245	10467	21441	22916	26545	27271	10015	10561	8220	8925	10499	12652	5625	7659	1446	2992	37.3	87343	2969	9396	16916	801.59	0	1
494	01089	MADISON, AL	1	379	0	1237	0	5	5	3	356967	174242	182725	35780	60120	3193	13.5	8.8	5.2	2018	40.6	12417	11904	11826	11420	10245	10467	21441	22916	26545	27271	10015	10561	8220	8925	10499	12652	5625	7659	1446	2992	37.3	88679	2897	9504	17212	801.59	0	1
495	01089	MADISON, AL	1	444	0	1267	0	5	5	3	361046	176402	184644	35855	62159	3207	12.8	9.4	3.8	2019	40.6	12417	11904	11826	11420	10245	10467	21441	22916	26545	27271	10015	10561	8220	8925	10499	12652	5625	7659	1446	2992	37.3	90070	2926	9810	17728	801.59	0	1
496	01091	MARENGO, AL	0	8	0	153	0	2	2	1	21276	10043	11233	1635	4476	256	20	14.9	4.8	2009	17.7	594	567	465	613	502	591	1165	1456	1448	1604	718	743	624	709	848	974	479	657	129	337	40.4	10974	21	44	398	976.88	0	1
497	01091	MARENGO, AL	0	8	0	153	0	2	2	1	21055	9907	11148	1616	4606	245	22.6	14.9	6.7	2010	17.7	594	567	465	613	502	591	1165	1456	1448	1604	718	743	624	709	848	974	479	657	129	337	40.4	10806	19	45	406	976.88	1	0
498	01091	MARENGO, AL	0	8	0	153	0	2	2	1	20943	9902	11041	1597	3959	244	24.9	17.9	13.1	2011	17.4	594	567	465	613	502	591	1165	1456	1448	1604	718	743	624	709	848	974	479	657	129	337	40.4	10694	20	43	510	976.88	1	0
499	01091	MARENGO, AL	0	8	0	153	0	2	3	1	21027	9832.5	10985	1580	4003	243	23.6	16.8	12.3	2012	16	594	567	465	613	502	591	1165	1456	1448	1604	718	743	624	709	848	974	479	657	129	337	40.4	51.7	0.2	53	352	976.88	1	0
500	01091	MARENGO, AL	0	10	0	153	0	2	3	1	20692	9763	10929	1507	4124	254	24.6	17.6	11.8	2013	15.3	594	567	465	613	502	591	1165	1456	1448	1604	718	743	624	709	848	974	479	657	129	337	40.4	10692	41	53	357	976.88	1	0
501	01091	MARENGO, AL	0	12	0	153	0	2	3	1	20401	9583	10818	1482	4233	250	26.5	15.2	9.4	2014	14.8	594	567	465	613	502	591	1165	1456	1448	1604	718	743	624	709	848	974	479	657	129	337	40.4	10481	44	50	409	976.88	1	0
502	01091	MARENGO, AL	0	11	0	153	0	2	3	1	20155	9488	10667	1457	4294	255	31.5	15.6	8.1	2015	15.4	594	567	465	613	502	591	1165	1456	1448	1604	718	743	624	709	848	974	479	657	129	337	40.4	10299	46	60	444	976.88	1	0
503	01091	MARENGO, AL	0	13	0	153	0	2	3	1	20110	9407	10703	1445	4389	252	25.6	13.3	8	2016	15.4	594	567	465	613	502	591	1165	1456	1448	1604	718	743	624	709	848	974	479	657	129	337	40.4	10248	54	58	483	976.88	1	0
504	01091	MARENGO, AL	0	14	0	153	0	2	2	1	20028	9403	10625	1424	4508	267	23.3	10.8	7.7	2017	15.4	594	567	465	613	502	591	1165	1456	1448	1604	718	743	624	709	848	974	479	657	129	337	40.4	10206	53	61	509	976.88	1	0
505	01091	MARENGO, AL	1	14	0	153	0	2	2	1	19673	9299	10374	1253	5292	271	25.8	10.1	7.4	2018	15.4	594	567	465	613	502	591	1165	1456	1448	1604	718	743	624	709	848	974	479	657	129	337	40.4	10093	45	60	497	976.88	1	0
506	01091	MARENGO, AL	1	13	0	153	0	1	2	2	19375	9120	10255	1232	5312	276	22.8	9.8	5.7	2019	15.4	594	567	465	613	502	591	1165	1456	1448	1604	718	743	624	709	848	974	479	657	129	337	40.4	9966	49	55	488	976.88	1	0
507	01093	MARION, AL	2	8	79	273	0	3	3	0	29580	14651	14929	2462	6283	360	19.7	16.3	4.7	2009	8.7	780	846	811	779	834	822	2093	2040	2308	2214	1047	1025	1058	1080	1561	1728	715	1002	182	457	42.8	1159	108	80	480	742.29	0	1
508	01093	MARION, AL	2	8	0	273	0	3	3	0	29465	14631	14834	2434	6445	348	19.6	16.3	7.2	2010	8.7	780	846	811	779	834	822	2093	2040	2308	2214	1047	1025	1058	1080	1561	1728	715	1002	182	457	42.8	1198	101	76	523	742.29	0	1
509	01093	MARION, AL	2	8	0	273	0	3	3	0	29116	14484	14632	2396	6329	369	21.2	17.9	15.4	2011	9.5	780	846	811	779	834	822	2093	2040	2308	2214	1047	1025	1058	1080	1561	1728	715	1002	182	457	42.8	1218	102	64	555	742.29	0	0
510	01093	MARION, AL	2	8	0	273	0	3	2	0	30776	14862	15027.5	2355	6437	390	20.9	17.3	13.3	2012	11.1	780	846	811	779	834	822	2093	2040	2308	2214	1047	1025	1058	1080	1561	1728	715	1002	182	457	42.8	3.8	0.3	54	632	742.29	0	0
511	01093	MARION, AL	2	8	0	273	0	3	2	0	30663	15240	15423	2442	6540	393	25.6	17.3	11.3	2013	11.5	780	846	811	779	834	822	2093	2040	2308	2214	1047	1025	1058	1080	1561	1728	715	1002	182	457	42.8	1317	108	71	684	742.29	0	0
512	01093	MARION, AL	1	9	0	273	0	3	2	0	30327	14920	15407	2399	6647	375	22.2	15.8	9.1	2014	12.5	780	846	811	779	834	822	2093	2040	2308	2214	1047	1025	1058	1080	1561	1728	715	1002	182	457	42.8	1154	114	82	703	742.29	0	0
513	01093	MARION, AL	1	9	0	273	0	3	2	0	30334	15054	15280	2355	6750	381	20.8	16.2	7.9	2015	13.4	780	846	811	779	834	822	2093	2040	2308	2214	1047	1025	1058	1080	1561	1728	715	1002	182	457	42.8	1268	108	88	756	742.29	0	1
514	01093	MARION, AL	1	9	0	273	0	2	2	0	30271	15014	15257	2313	6815	385	20.2	15.4	8.1	2016	13.4	780	846	811	779	834	822	2093	2040	2308	2214	1047	1025	1058	1080	1561	1728	715	1002	182	457	42.8	1276	105	86	742	742.29	0	1
515	01093	MARION, AL	1	10	0	273	0	2	2	0	30168	14985	15183	2285	6842	404	19.8	13	7	2017	13.4	780	846	811	779	834	822	2093	2040	2308	2214	1047	1025	1058	1080	1561	1728	715	1002	182	457	42.8	1309	113	89	760	742.29	0	1
516	01093	MARION, AL	1	10	0	273	0	2	2	0	29998	14900	15098	1931	7069	388	18.5	11.4	6.7	2018	13.4	780	846	811	779	834	822	2093	2040	2308	2214	1047	1025	1058	1080	1561	1728	715	1002	182	457	42.8	1186	113	100	758	742.29	0	1
517	01093	MARION, AL	0	11	0	273	0	2	2	0	29833	14765	15068	1890	7074	404	19.3	11.4	4.8	2019	13.4	780	846	811	779	834	822	2093	2040	2308	2214	1047	1025	1058	1080	1561	1728	715	1002	182	457	42.8	1146	121	105	760	742.29	0	1
518	01095	MARSHALL, AL	1	13	0	550	0	2	1	1	87644	42891	44753	6875	16217	962	19.6	19.1	3.1	2009	15.3	2907	2677	2962	2843	2814	2745	6098	6081	6489	6519	2765	3021	2547	2872	3723	4290	1818	2638	390	1003	38.2	1591	503	438	8617	565.84	0	1
519	01095	MARSHALL, AL	1	13	0	550	0	2	1	1	88484	43310	45174	6705	16733	965	18	19.1	4.2	2010	15.3	2907	2677	2962	2843	2814	2745	6098	6081	6489	6519	2765	3021	2547	2872	3723	4290	1818	2638	390	1003	38.2	1780	501	462	9225	565.84	0	1
520	01095	MARSHALL, AL	1	13	0	550	0	2	1	2	90399	44334	46065	6522	18206	1005	19.1	18.7	9.2	2011	15.2	2907	2677	2962	2843	2814	2745	6098	6081	6489	6519	2765	3021	2547	2872	3723	4290	1818	2638	390	1003	38.2	1930	516	530	11029	565.84	0	1
521	01095	MARSHALL, AL	1	13	0	550	0	2	1	2	93019	45360.5	46922	6359	18460	1045	19.4	21.5	8.6	2012	16.1	2907	2677	2962	2843	2814	2745	6098	6081	6489	6519	2765	3021	2547	2872	3723	4290	1818	2638	390	1003	38.2	1.6	0.8	478	11238	565.84	0	1
522	01095	MARSHALL, AL	0	17	0	550	0	2	1	2	94166	46387	47779	7520	19080	1065	19.1	21.5	8.6	2013	16.6	2907	2677	2962	2843	2814	2745	6098	6081	6489	6519	2765	3021	2547	2872	3723	4290	1818	2638	390	1003	38.2	2203	1128	576	11775	565.84	0	1
523	01095	MARSHALL, AL	0	20	0	550	0	2	1	2	94776	46635	48141	7455	19718	1063	21.5	18.6	7	2014	16.6	2907	2677	2962	2843	2814	2745	6098	6081	6489	6519	2765	3021	2547	2872	3723	4290	1818	2638	390	1003	38.2	2054	1066	631	12136	565.84	0	1
524	01095	MARSHALL, AL	0	27	0	550	0	2	1	2	94760	46558	48202	7379	20368	1082	18.1	21.8	6.1	2015	17.7	2907	2677	2962	2843	2814	2745	6098	6081	6489	6519	2765	3021	2547	2872	3723	4290	1818	2638	390	1003	38.2	2212	1056	653	12188	565.84	0	1
525	01095	MARSHALL, AL	0	32	0	550	0	2	1	2	94636	46497	48139	7370	20790	1086	22	18.8	6.7	2016	17.7	2907	2677	2962	2843	2814	2745	6098	6081	6489	6519	2765	3021	2547	2872	3723	4290	1818	2638	390	1003	38.2	2529	1019	685	12254	565.84	0	1
526	01095	MARSHALL, AL	0	42	0	550	0	2	1	2	94725	46569	48156	7312	21146	1145	20.1	15.5	5.8	2017	17.7	2907	2677	2962	2843	2814	2745	6098	6081	6489	6519	2765	3021	2547	2872	3723	4290	1818	2638	390	1003	38.2	2678	1012	737	12331	565.84	0	1
527	01095	MARSHALL, AL	1	54	0	550	0	2	1	2	95157	46927	48230	6986	19944	1146	21	13.7	5.5	2018	17.7	2907	2677	2962	2843	2814	2745	6098	6081	6489	6519	2765	3021	2547	2872	3723	4290	1818	2638	390	1003	38.2	2670	1006	724	12818	565.84	0	1
528	01095	MARSHALL, AL	1	65	0	550	0	2	1	2	95548	47120	48428	6882	20126	1132	20.1	15.6	3.8	2019	17.7	2907	2677	2962	2843	2814	2745	6098	6081	6489	6519	2765	3021	2547	2872	3723	4290	1818	2638	390	1003	38.2	2816	1069	673	13299	565.84	0	1
529	01097	MOBILE, AL	10	135	0	2009	0	7	7	10	404406	193665	210741	36320	63844	3926	20.8	16.9	3.6	2009	20.3	14055	15075	13248	14409	12587	13387	24774	26643	28809	31166	12925	13747	10959	12159	13522	16463	6687	10273	1918	4458	36.6	139652	2591	7188	6706	1229.44	0	1
530	01097	MOBILE, AL	8	135	0	2009	0	6	8	11	406309	194386	211923	36001	65362	3910	18.6	16.9	5.1	2010	20.3	14055	15075	13248	14409	12587	13387	24774	26643	28809	31166	12925	13747	10959	12159	13522	16463	6687	10273	1918	4458	36.6	139783	2743	7391	7614	1229.44	0	1
531	01097	MOBILE, AL	7	135	0	2009	0	7	7	11	411721	196853	214868	35451	66024	3989.5	18.7	17.3	10.3	2011	20.7	14055	15075	13248	14409	12587	13387	24774	26643	28809	31166	12925	13747	10959	12159	13522	16463	6687	10273	1918	4458	36.6	141848	2707	8225	8094	1229.44	0	1
532	01097	MOBILE, AL	6	135	0	2009	0	7	6	13	412992	197375	214774	34816	67313	4069	20.5	18.6	10.2	2012	21.4	14055	15075	13248	14409	12587	13387	24774	26643	28809	31166	12925	13747	10959	12159	13522	16463	6687	10273	1918	4458	36.6	34.6	0.9	7561	9936	1229.44	0	1
533	01097	MOBILE, AL	7	150	0	2009	0	7	6	14	412577	197897	214680	34390	69610	4149	19.7	18.6	10.1	2013	22	14055	15075	13248	14409	12587	13387	24774	26643	28809	31166	12925	13747	10959	12159	13522	16463	6687	10273	1918	4458	36.6	144093	3755	7936	10450	1229.44	0	1
534	01097	MOBILE, AL	6	177	0	2009	0	7	6	15	413936	198332	215604	33910	72174	4239	21	17.7	8.4	2014	22.5	14055	15075	13248	14409	12587	13387	24774	26643	28809	31166	12925	13747	10959	12159	13522	16463	6687	10273	1918	4458	36.6	145591	3858	8032	10544	1229.44	0	1
535	01097	MOBILE, AL	4	199	0	2009	0	7	5	15	414079	198432	215647	33382	74260	4290	20.3	16.5	7.5	2015	23	14055	15075	13248	14409	12587	13387	24774	26643	28809	31166	12925	13747	10959	12159	13522	16463	6687	10273	1918	4458	36.6	146162	4029	8049	10789	1229.44	0	1
536	01097	MOBILE, AL	6	238	0	2009	0	7	5	17	415123	198569	216554	33066	76248	4343	19.6	14.9	7.7	2016	23	14055	15075	13248	14409	12587	13387	24774	26643	28809	31166	12925	13747	10959	12159	13522	16463	6687	10273	1918	4458	36.6	146740	3992	8312	11520	1229.44	0	1
537	01097	MOBILE, AL	5	283	0	2009	0	7	5	16	415395	198416	216979	32583	78083	4514	18.4	13	7	2017	23	14055	15075	13248	14409	12587	13387	24774	26643	28809	31166	12925	13747	10959	12159	13522	16463	6687	10273	1918	4458	36.6	147472	4014	8599	11512	1229.44	0	1
538	01097	MOBILE, AL	5	318	0	2009	0	7	5	16	414836	198197	216639	31638	79555	4481	19.5	12.4	6.9	2018	23	14055	15075	13248	14409	12587	13387	24774	26643	28809	31166	12925	13747	10959	12159	13522	16463	6687	10273	1918	4458	36.6	148635	3984	8360	11581	1229.44	0	1
539	01097	MOBILE, AL	4	363	0	2009	0	7	5	16	413955	197473	216482	31029	81000	4500	19.7	11.7	5.2	2019	23	14055	15075	13248	14409	12587	13387	24774	26643	28809	31166	12925	13747	10959	12159	13522	16463	6687	10273	1918	4458	36.6	148871	3945	8444	11942	1229.44	0	1
540	01099	MONROE, AL	0	2	0	171	0	4	1	3	22764	10887	11877	1943	4292	250	23.6	16.3	5.7	2009	9.9	609	563	556	634	591	637	1299	1574	1690	1701	759	927	706	687	905	1079	480	706	125	323	40.1	9302	249	69	187	1025.67	1	0
541	01099	MONROE, AL	0	2	0	171	0	3	1	3	22553	10787	11766	1937	4395	248	21.8	16.3	9.2	2010	9.9	609	563	556	634	591	637	1299	1574	1690	1701	759	927	706	687	905	1079	480	706	125	323	40.1	9173	250	69	210	1025.67	1	0
542	01099	MONROE, AL	0	2	0	171	0	3	1	3	22389	10699	11690	1932	4304	251	23.4	17.1	18.1	2011	10.6	609	563	556	634	591	637	1299	1574	1690	1701	759	927	706	687	905	1079	480	706	125	323	40.1	9129	250	77	224	1025.67	1	0
543	01099	MONROE, AL	0	2	0	171	0	3	1	3	23068	10815	11759.5	1913	4314	254	28.4	18.4	17.2	2012	12.5	609	563	556	634	591	637	1299	1574	1690	1701	759	927	706	687	905	1079	480	706	125	323	40.1	41.7	1.1	67	220	1025.67	0	1
544	01099	MONROE, AL	0	3	0	171	0	3	1	3	22760	10931	11829	1590	4443	248	28.7	18.4	15.3	2013	12.2	609	563	556	634	591	637	1299	1574	1690	1701	759	927	706	687	905	1079	480	706	125	323	40.1	9480	260	87	245	1025.67	0	1
545	01099	MONROE, AL	0	3	0	171	0	3	1	3	22602	10801	11801	1569	4555	264	21.1	16.5	12.3	2014	12.4	609	563	556	634	591	637	1299	1574	1690	1701	759	927	706	687	905	1079	480	706	125	323	40.1	9359	287	83	239	1025.67	0	1
546	01099	MONROE, AL	0	7	0	171	0	3	1	3	22236	10611	11625	1549	4647	250	29.7	18.4	11.4	2015	12.5	609	563	556	634	591	637	1299	1574	1690	1701	759	927	706	687	905	1079	480	706	125	323	40.1	9186	283	91	248	1025.67	0	1
547	01099	MONROE, AL	0	7	0	171	0	3	1	5	21947	10412	11535	1564	4714	253	25.3	17.7	11.3	2016	12.5	609	563	556	634	591	637	1299	1574	1690	1701	759	927	706	687	905	1079	480	706	125	323	40.1	9012	291	96	259	1025.67	0	1
548	01099	MONROE, AL	0	7	0	171	0	3	1	5	21673	10264	11409	1548	4740	267	28.6	14.2	10.1	2017	12.5	609	563	556	634	591	637	1299	1574	1690	1701	759	927	706	687	905	1079	480	706	125	323	40.1	8874	287	96	263	1025.67	0	1
549	01099	MONROE, AL	0	6	0	171	0	3	1	5	21530	10268	11262	1324	5142	247	25.7	12.3	9.4	2018	12.5	609	563	556	634	591	637	1299	1574	1690	1701	759	927	706	687	905	1079	480	706	125	323	40.1	8823	271	96	285	1025.67	0	1
550	01099	MONROE, AL	0	8	0	171	0	3	1	5	21327	10146	11181	1299	5202	283	23.8	12.8	6.7	2019	12.5	609	563	556	634	591	637	1299	1574	1690	1701	759	927	706	687	905	1079	480	706	125	323	40.1	8789	274	92	308	1025.67	0	1
551	01101	MONTGOMERY, AL	4	103	0	1176	112	7	6	4	225791	107617	118174	21489	33058	2038	18.1	13.2	3.6	2009	30.9	9206	9630	8420	8852	7433	8048	14202	15332	14706	16859	6389	7754	5465	6186	6505	8263	3554	5535	1049	2515	34.9	120673	609	2964	4022	784.25	0	1
552	01101	MONTGOMERY, AL	2	103	0	1176	112	7	6	4	224810	107097	117713	21270	33674	1989	17.6	13.2	5.3	2010	30.9	9206	9630	8420	8852	7433	8048	14202	15332	14706	16859	6389	7754	5465	6186	6505	8263	3554	5535	1049	2515	34.9	121041	630	2905	4393	784.25	0	1
553	01101	MONTGOMERY, AL	2	103	0	1176	112	6	5	4	224119	106733	117386	21083	34834	2000.5	19.9	13.9	9.6	2011	31.5	9206	9630	8420	8852	7433	8048	14202	15332	14706	16859	6389	7754	5465	6186	6505	8263	3554	5535	1049	2515	34.9	121806	614	3111	4767	784.25	0	1
554	01101	MONTGOMERY, AL	2	103	0	1176	112	6	5	4	229363	108516.5	119559	20849	35491	2012	21.3	15.8	9.2	2012	31.3	9206	9630	8420	8852	7433	8048	14202	15332	14706	16859	6389	7754	5465	6186	6505	8263	3554	5535	1049	2515	34.9	54.7	0.3	4821	8314	784.25	0	1
555	01101	MONTGOMERY, AL	2	126	0	1176	166	6	4	5	232032	110300	121732	20476	36790	2046	23.2	16.5	9.1	2013	31.1	9206	9630	8420	8852	7433	8048	14202	15332	14706	16859	6389	7754	5465	6186	6505	8263	3554	5535	1049	2515	34.9	127576	848	4961	8427	784.25	0	1
556	01101	MONTGOMERY, AL	2	141	100	1176	112	6	4	6	230149	109367	120782	20273	38015	2040	21.7	15.4	7.7	2014	31.5	9206	9630	8420	8852	7433	8048	14202	15332	14706	16859	6389	7754	5465	6186	6505	8263	3554	5535	1049	2515	34.9	128448	774	5246	8044	784.25	0	1
557	01101	MONTGOMERY, AL	3	163	58	1176	112	6	4	6	226659	107591	119068	20064	39062	2085	22.1	15.3	6.9	2015	32.3	9206	9630	8420	8852	7433	8048	14202	15332	14706	16859	6389	7754	5465	6186	6505	8263	3554	5535	1049	2515	34.9	127704	788	5481	7770	784.25	0	1
558	01101	MONTGOMERY, AL	3	191	0	1176	112	6	4	7	226189	107182	119007	19824	40318	2097	22.5	13.9	6.9	2016	32.3	9206	9630	8420	8852	7433	8048	14202	15332	14706	16859	6389	7754	5465	6186	6505	8263	3554	5535	1049	2515	34.9	128164	762	5942	7752	784.25	0	1
559	01101	MONTGOMERY, AL	3	207	0	1176	112	6	5	7	226519	107326	119193	19666	41321	2171	22.8	12.2	6.2	2017	32.3	9206	9630	8420	8852	7433	8048	14202	15332	14706	16859	6389	7754	5465	6186	6505	8263	3554	5535	1049	2515	34.9	129059	728	6287	7714	784.25	0	1
560	01101	MONTGOMERY, AL	4	229	0	1176	112	5	6	7	226349	107020	119329	19650	40660	2158	18.8	11.1	5.9	2018	32.3	9206	9630	8420	8852	7433	8048	14202	15332	14706	16859	6389	7754	5465	6186	6505	8263	3554	5535	1049	2515	34.9	131455	717	6596	7571	784.25	0	1
561	01101	MONTGOMERY, AL	4	255	0	1074	112	5	5	7	226646	106898	119748	19350	41559	2190	21.3	11	4.3	2019	32.3	9206	9630	8420	8852	7433	8048	14202	15332	14706	16859	6389	7754	5465	6186	6505	8263	3554	5535	1049	2515	34.9	132762	775	7017	7858	784.25	0	1
562	01103	MORGAN, AL	1	29	0	634	0	3	1	3	115050	56613	58437	10262	19678	1144	14.2	16.1	3.1	2009	19.5	3618	3326	3848	3653	3816	3744	8122	7953	8988	8997	3815	4014	3274	3768	4488	5187	2281	3146	527	1242	39	13637	864	759	6350	579.34	0	1
563	01103	MORGAN, AL	1	29	0	634	0	3	1	3	115959	57083	58876	10156	20300	1137	12.5	16.1	4.7	2010	19.5	3618	3326	3848	3653	3816	3744	8122	7953	8988	8997	3815	4014	3274	3768	4488	5187	2281	3146	527	1242	39	13771	869	751	6864	579.34	0	1
564	01103	MORGAN, AL	1	29	0	634	0	3	1	3	117293	57832	59461	10046	21672	1136.5	15.9	15.5	9.9	2011	19.9	3618	3326	3848	3653	3816	3744	8122	7953	8988	8997	3815	4014	3274	3768	4488	5187	2281	3146	527	1242	39	14123	827	979	7720	579.34	0	1
565	01103	MORGAN, AL	1	29	0	634	0	3	1	2	119490	58446.5	60176.5	9918	22235	1136	14.1	18.9	9.6	2012	19.9	3618	3326	3848	3653	3816	3744	8122	7953	8988	8997	3815	4014	3274	3768	4488	5187	2281	3146	527	1242	39	11.9	0.9	691	9156	579.34	0	1
566	01103	MORGAN, AL	0	32	0	634	0	3	1	1	119953	59061	60892	10003	23133	1163	16.8	18.5	8.7	2013	21.3	3618	3326	3848	3653	3816	3744	8122	7953	8988	8997	3815	4014	3274	3768	4488	5187	2281	3146	527	1242	39	14890	1318	766	9334	579.34	0	1
567	01103	MORGAN, AL	0	36	0	634	0	3	1	1	120395	59329	61066	9911	24050	1196	16.2	16.9	7	2014	21.4	3618	3326	3848	3653	3816	3744	8122	7953	8988	8997	3815	4014	3274	3768	4488	5187	2281	3146	527	1242	39	14914	1323	810	9434	579.34	0	1
568	01103	MORGAN, AL	0	42	0	634	0	3	1	1	119787	58886	60901	9808	24771	1200	17.4	17.3	6	2015	20.9	3618	3326	3848	3653	3816	3744	8122	7953	8988	8997	3815	4014	3274	3768	4488	5187	2281	3146	527	1242	39	14888	1283	871	9329	579.34	0	1
569	01103	MORGAN, AL	0	46	0	634	0	3	3	1	119607	58883	60724	9693	25465	1199	15	16.1	6.6	2016	20.9	3618	3326	3848	3653	3816	3744	8122	7953	8988	8997	3815	4014	3274	3768	4488	5187	2281	3146	527	1242	39	14999	1292	888	9496	579.34	0	1
570	01103	MORGAN, AL	0	59	0	634	0	3	2	1	119565	58899	60666	9639	26030	1245	16.4	13.7	5.8	2017	20.9	3618	3326	3848	3653	3816	3744	8122	7953	8988	8997	3815	4014	3274	3768	4488	5187	2281	3146	527	1242	39	15172	1293	929	9523	579.34	0	1
571	01103	MORGAN, AL	0	70	0	634	0	3	2	1	119012	58556	60456	9242	24785	1280	15.8	11.2	5.6	2018	20.9	3618	3326	3848	3653	3816	3744	8122	7953	8988	8997	3815	4014	3274	3768	4488	5187	2281	3146	527	1242	39	15145	1311	913	9656	579.34	0	1
572	01103	MORGAN, AL	0	73	0	634	0	3	2	1	118818	58463	60355	9110	25284	1333	14.8	11.6	4.1	2019	20.9	3618	3326	3848	3653	3816	3744	8122	7953	8988	8997	3815	4014	3274	3768	4488	5187	2281	3146	527	1242	39	15311	1306	836	9852	579.34	0	1
573	01105	PERRY, AL	1	2	0	162	0	0	0	2	10602	4834	5768	675	2349	167	32.7	16.5	7.7	2009	11	363	449	260	294	246	311	506	595	642	749	304	369	297	301	427	536	236	339	65	166	37.2	7312	10	7	114	719.66	1	0
574	01105	PERRY, AL	1	2	0	162	0	0	0	2	10643	4848	5795	666	2409	161	31.7	16.5	10.2	2010	11	363	449	260	294	246	311	506	595	642	749	304	369	297	301	427	536	236	339	65	166	37.2	7226	11	7	141	719.66	1	0
575	01105	PERRY, AL	1	2	0	162	0	0	0	2	10623	4915	5708	660	2129	151.5	31	17	18.2	2011	10.4	363	449	260	294	246	311	506	595	642	749	304	369	297	301	427	536	236	339	65	166	37.2	7166	12	7	140	719.66	1	0
576	01105	PERRY, AL	1	2	0	162	0	0	0	2	10591	4897	5601	645	2120	142	39.5	17	16.1	2012	9.1	363	449	260	294	246	311	506	595	642	749	304	369	297	301	427	536	236	339	65	166	37.2	68.7	0.2	30	114	719.66	1	0
577	01105	PERRY, AL	1	2	0	162	0	0	0	2	10373	4879	5494	729	2155	140	33	19.6	16.4	2013	13.2	363	449	260	294	246	311	506	595	642	749	304	369	297	301	427	536	236	339	65	166	37.2	7052	22	36	133	719.66	1	0
578	01105	PERRY, AL	1	2	0	162	0	0	0	2	10181	4747	5434	729	2146	141	36.6	16.2	12.9	2014	14.5	363	449	260	294	246	311	506	595	642	749	304	369	297	301	427	536	236	339	65	166	37.2	6928	18	39	119	719.66	1	0
579	01105	PERRY, AL	1	2	0	162	0	0	0	2	10020	4690	5330	729	2144	148	36.4	15.9	12.9	2015	16.9	363	449	260	294	246	311	506	595	642	749	304	369	297	301	427	536	236	339	65	166	37.2	6772	19	40	135	719.66	1	0
580	01105	PERRY, AL	1	4	0	162	0	0	0	2	9826	4579	5247	729	2156	134	46.9	15.3	12.4	2016	16.9	363	449	260	294	246	311	506	595	642	749	304	369	297	301	427	536	236	339	65	166	37.2	6636	20	40	131	719.66	1	0
581	01105	PERRY, AL	1	5	0	162	0	0	0	2	9652	4522	5130	730	2183	139	40	12.7	10	2017	16.9	363	449	260	294	246	311	506	595	642	749	304	369	297	301	427	536	236	339	65	166	37.2	6495	20	49	139	719.66	1	0
582	01105	PERRY, AL	0	5	0	162	0	0	0	2	9574	4509	5065	597	2390	129	35	11.3	10.6	2018	16.9	363	449	260	294	246	311	506	595	642	749	304	369	297	301	427	536	236	339	65	166	37.2	6462	22	44	153	719.66	1	0
583	01105	PERRY, AL	0	5	0	162	0	0	0	2	9339	4366	4973	586	2410	131	37.2	11.5	7.9	2019	16.9	363	449	260	294	246	311	506	595	642	749	304	369	297	301	427	536	236	339	65	166	37.2	6305	22	49	157	719.66	1	0
584	01107	PICKENS, AL	3	2	0	185	0	2	0	1	19651	9244	10407	1754	4323	274	22.2	16.4	4.5	2009	9.8	562	585	502	557	481	554	1070	1239	1458	1562	732	737	589	635	814	1022	469	651	121	259	41.9	8356	26	23	189	881.41	1	0
585	01107	PICKENS, AL	2	2	0	185	0	2	0	1	19524	9197	10327	1767	4433	256	25.6	16.4	6.4	2010	9.8	562	585	502	557	481	554	1070	1239	1458	1562	732	737	589	635	814	1022	469	651	121	259	41.9	8323	26	23	200	881.41	1	0
586	01107	PICKENS, AL	1.5	2	0	185	0	2	0	1	19218	9057	10161	1769	4420	254.5	28	16.5	12.7	2011	11	562	585	502	557	481	554	1070	1239	1458	1562	732	737	589	635	814	1022	469	651	121	259	41.9	8123	26	23	215	881.41	1	0
587	01107	PICKENS, AL	1	2	0	185	0	2	0	1	19746	9137.5	10146	1750	4476	253	24.4	17.4	11.4	2012	9.6	562	585	502	557	481	554	1070	1239	1458	1562	732	737	589	635	814	1022	469	651	121	259	41.9	41.6	0.1	36	313	881.41	1	0
588	01107	PICKENS, AL	1	2	0	185	0	2	0	1	19349	9218	10131	1597	4586	243	26.5	17.6	10.7	2013	9.9	562	585	502	557	481	554	1070	1239	1458	1562	732	737	589	635	814	1022	469	651	121	259	41.9	8027	33	39	336	881.41	1	0
589	01107	PICKENS, AL	1	2	0	185	0	2	0	1	19405	9241	10164	1585	4626	225	23.4	16.5	9	2014	11.1	562	585	502	557	481	554	1070	1239	1458	1562	732	737	589	635	814	1022	469	651	121	259	41.9	8048	29	47	354	881.41	1	0
590	01107	PICKENS, AL	1	3	0	185	0	2	0	1	19401	9304	10097	1572	4679	232	23.8	17	8	2015	11.8	562	585	502	557	481	554	1070	1239	1458	1562	732	737	589	635	814	1022	469	651	121	259	41.9	7933	33	61	425	881.41	1	0
591	01107	PICKENS, AL	1	4	0	185	0	2	0	1	20365	10051	10314	1557	4727	245	25	14.3	8.2	2016	11.8	562	585	502	557	481	554	1070	1239	1458	1562	732	737	589	635	814	1022	469	651	121	259	41.9	8189	45	51	843	881.41	1	0
592	01107	PICKENS, AL	1	5	0	185	0	2	0	1	20864	10419	10445	1547	4732	262	24.3	12.5	6.8	2017	11.8	562	585	502	557	481	554	1070	1239	1458	1562	732	737	589	635	814	1022	469	651	121	259	41.9	8346	51	65	1025	881.41	1	0
593	01107	PICKENS, AL	1	5	0	185	0	2	0	2	20324	10156	10168	1235	4883	251	25.8	11.7	6.9	2018	11.8	562	585	502	557	481	554	1070	1239	1458	1562	732	737	589	635	814	1022	469	651	121	259	41.9	8167	52	70	879	881.41	1	0
594	01107	PICKENS, AL	1	5	0	185	0	2	0	2	20176	10034	10142	1206	4917	221	22.3	11.6	5.3	2019	11.8	562	585	502	557	481	554	1070	1239	1458	1562	732	737	589	635	814	1022	469	651	121	259	41.9	8168	50	64	923	881.41	1	0
595	01109	PIKE, AL	0	12	0	234	0	3	1	1	29925	14258	15667	2351	5075	335	27	16.3	3.5	2009	22.5	2385	2448	1208	1067	775	919	1628	1877	1851	2074	905	961	844	910	1147	1289	503	758	140	374	31.4	10994	211	309	489	672.09	0	1
596	01109	PIKE, AL	0	12	0	234	0	3	1	1	30381	14439	15942	2320	5236	317	22.5	16.3	4.3	2010	22.5	2385	2448	1208	1067	775	919	1628	1877	1851	2074	905	961	844	910	1147	1289	503	758	140	374	31.4	11184	208	265	534	672.09	0	1
597	01109	PIKE, AL	0	12	0	234	0	3	1	1	30461	14447	16014	2286	5544	326.5	27.6	17.1	8.6	2011	23	2385	2448	1208	1067	775	919	1628	1877	1851	2074	905	961	844	910	1147	1289	503	758	140	374	31.4	11348	214	247	589	672.09	0	1
598	01109	PIKE, AL	0	12	0	234	0	3	1	1	32899	15070.5	16617.5	2248	5601	336	30	17.6	8.2	2012	23.6	2385	2448	1208	1067	775	919	1628	1877	1851	2074	905	961	844	910	1147	1289	503	758	140	374	31.4	36.6	0.6	654	730	672.09	0	1
599	01109	PIKE, AL	0	13	0	234	0	3	1	1	32915	15694	17221	2285	5745	333	25.6	20.3	7.8	2013	23.4	2385	2448	1208	1067	775	919	1628	1877	1851	2074	905	961	844	910	1147	1289	503	758	140	374	31.4	12134	204	607	779	672.09	0	1
600	01109	PIKE, AL	0	13	0	234	0	3	1	1	33182	15844	17338	2278	5848	327	26.7	18	7	2014	24	2385	2448	1208	1067	775	919	1628	1877	1851	2074	905	961	844	910	1147	1289	503	758	140	374	31.4	12293	216	673	783	672.09	0	1
601	01109	PIKE, AL	0	15	0	234	0	3	1	1	33339	16021	17318	2268	5986	348	25.3	17.5	6.6	2015	24.7	2385	2448	1208	1067	775	919	1628	1877	1851	2074	905	961	844	910	1147	1289	503	758	140	374	31.4	12271	230	688	783	672.09	0	1
602	01109	PIKE, AL	0	17	0	234	0	2	1	1	33389	16051	17338	2343	6049	337	26.4	15.2	7.3	2016	24.7	2385	2448	1208	1067	775	919	1628	1877	1851	2074	905	961	844	910	1147	1289	503	758	140	374	31.4	12314	230	744	737	672.09	0	1
603	01109	PIKE, AL	0	17	0	234	0	2	1	1	33046	15851	17195	2332	6170	339	25.9	13.8	6.7	2017	24.7	2385	2448	1208	1067	775	919	1628	1877	1851	2074	905	961	844	910	1147	1289	503	758	140	374	31.4	12232	231	738	732	672.09	0	1
604	01109	PIKE, AL	0	18	0	234	0	2	1	1	33286	15908	17378	2270	6101	330	25.1	12.8	6.4	2018	24.7	2385	2448	1208	1067	775	919	1628	1877	1851	2074	905	961	844	910	1147	1289	503	758	140	374	31.4	12534	231	725	722	672.09	0	1
605	01109	PIKE, AL	0	21	0	234	0	2	1	1	33267	16038	17229	2250	6197	344	27.7	12.9	4.9	2019	24.7	2385	2448	1208	1067	775	919	1628	1877	1851	2074	905	961	844	910	1147	1289	503	758	140	374	31.4	12531	238	713	735	672.09	0	1
606	01111	RANDOLPH, AL	1	12	0	177	0	2	0	0	22425	10833	11592	1854	4608	273	20.9	18	4.5	2009	11.9	575	631	571	620	596	633	1386	1440	1638	1678	791	793	734	793	1049	1171	484	743	134	307	41.2	4962	51	69	367	580.55	0	1
607	01111	RANDOLPH, AL	1	12	0	177	0	2	1	0	22620	10883	11737	1843	4734	272	17.3	18	6.6	2010	11.9	575	631	571	620	596	633	1386	1440	1638	1678	791	793	734	793	1049	1171	484	743	134	307	41.2	5005	55	68	397	580.55	0	1
608	01111	RANDOLPH, AL	1	12	0	177	0	2	1	0	22577	10880	11697	1834	4629	266.5	21.1	19.1	13.6	2011	11.1	575	631	571	620	596	633	1386	1440	1638	1678	791	793	734	793	1049	1171	484	743	134	307	41.2	4958	56	92	444	580.55	0	1
609	01111	RANDOLPH, AL	1	12	0	188	0	1	0	1	22913	10973.5	11708.5	1818	4650	261	24.8	18.2	12.6	2012	12.4	575	631	571	620	596	633	1386	1440	1638	1678	791	793	734	793	1049	1171	484	743	134	307	41.2	20.1	0.4	55	649	580.55	0	1
610	01111	RANDOLPH, AL	1	14	0	188	0	1	0	1	22787	11067	11720	1778	4751	263	22.1	18.7	11	2013	15.1	575	631	571	620	596	633	1386	1440	1638	1678	791	793	734	793	1049	1171	484	743	134	307	41.2	4627	91	72	663	580.55	0	1
611	01111	RANDOLPH, AL	0	14	0	188	0	1	0	1	22675	10958	11717	1769	4903	262	22.8	18.2	8.9	2014	15.4	575	631	571	620	596	633	1386	1440	1638	1678	791	793	734	793	1049	1171	484	743	134	307	41.2	4530	92	73	679	580.55	0	1
612	01111	RANDOLPH, AL	0	14	0	188	0	1	0	1	22727	11029	11698	1759	4991	269	23.4	18.8	7.4	2015	14.6	575	631	571	620	596	633	1386	1440	1638	1678	791	793	734	793	1049	1171	484	743	134	307	41.2	4572	108	78	716	580.55	0	1
613	01111	RANDOLPH, AL	0	15	0	188	0	1	0	1	22539	10946	11593	1780	5121	265	20.4	16.8	6.9	2016	14.6	575	631	571	620	596	633	1386	1440	1638	1678	791	793	734	793	1049	1171	484	743	134	307	41.2	4548	107	72	659	580.55	0	1
614	01111	RANDOLPH, AL	0	14	0	188	0	1	0	1	22696	11027	11669	1765	5091	282	18.7	13.7	5.9	2017	14.6	575	631	571	620	596	633	1386	1440	1638	1678	791	793	734	793	1049	1171	484	743	134	307	41.2	4548	102	85	691	580.55	0	1
615	01111	RANDOLPH, AL	0	15	0	188	0	1	0	1	22652	10995	11657	1521	5456	280	21.8	12	5.7	2018	14.6	575	631	571	620	596	633	1386	1440	1638	1678	791	793	734	793	1049	1171	484	743	134	307	41.2	4484	102	101	676	580.55	0	1
616	01111	RANDOLPH, AL	1	15	0	188	0	1	0	1	22670	11005	11665	1497	5574	312	17	13.2	4.4	2019	14.6	575	631	571	620	596	633	1386	1440	1638	1678	791	793	734	793	1049	1171	484	743	134	307	41.2	4462	103	87	655	580.55	0	1
617	01113	RUSSELL, AL	4	2	0	297	0	2	2	2	50183	23725	26458	4911	8727	561	21.2	17.4	5.4	2009	14.7	1691	1970	1883	1986	1670	1771	3125	3470	3618	3872	1582	1757	1300	1538	1710	2105	789	1337	201	578	35.8	21016	201	341	1214	641.14	0	1
618	01113	RUSSELL, AL	4	2	0	297	0	2	2	2	50504	23862	26642	4868	8976	555	23.3	17.4	7.1	2010	14.7	1691	1970	1883	1986	1670	1771	3125	3470	3618	3872	1582	1757	1300	1538	1710	2105	789	1337	201	578	35.8	21068	199	332	1397	641.14	0	1
619	01113	RUSSELL, AL	3.5	2	0	297	0	2	2	2	50846	24046	26800	4808	9770	565	19.9	18.1	11.2	2011	16	1691	1970	1883	1986	1670	1771	3125	3470	3618	3872	1582	1757	1300	1538	1710	2105	789	1337	201	578	35.8	21215	203	356	1606	641.14	0	1
620	01113	RUSSELL, AL	3	2	0	297	0	2	2	2	52947	25135	27574	4720	9966	575	24.1	17.4	10.3	2012	15.5	1691	1970	1883	1986	1670	1771	3125	3470	3618	3872	1582	1757	1300	1538	1710	2105	789	1337	201	578	35.8	41.8	0.4	236	1946	641.14	0	1
621	01113	RUSSELL, AL	1	2	0	297	0	2	2	2	54572	26224	28348	5398	10392	584	20.1	17.7	10.1	2013	17.1	1691	1970	1883	1986	1670	1771	3125	3470	3618	3872	1582	1757	1300	1538	1710	2105	789	1337	201	578	35.8	22845	262	345	2242	641.14	0	1
622	01113	RUSSELL, AL	1	2	0	297	0	2	2	2	57820	28223	29597	5405	10780	604	23.6	16.6	9.1	2014	17	1691	1970	1883	1986	1670	1771	3125	3470	3618	3872	1582	1757	1300	1538	1710	2105	789	1337	201	578	35.8	24467	305	383	2680	641.14	0	1
623	01113	RUSSELL, AL	1	2	0	297	0	1	2	2	59585	29176	30409	5405	11169	578	23.9	17.1	7.5	2015	16.9	1691	1970	1883	1986	1670	1771	3125	3470	3618	3872	1582	1757	1300	1538	1710	2105	789	1337	201	578	35.8	25205	312	479	2915	641.14	0	1
624	01113	RUSSELL, AL	1	5	0	297	0	1	2	2	59608	29035	30573	5365	11544	623	20.9	14.8	6.6	2016	16.9	1691	1970	1883	1986	1670	1771	3125	3470	3618	3872	1582	1757	1300	1538	1710	2105	789	1337	201	578	35.8	25595	331	462	3007	641.14	0	1
625	01113	RUSSELL, AL	1	5	0	297	0	1	2	2	59660	29038	30622	5374	11774	629	23	11.3	6	2017	16.9	1691	1970	1883	1986	1670	1771	3125	3470	3618	3872	1582	1757	1300	1538	1710	2105	789	1337	201	578	35.8	26092	332	530	3153	641.14	0	1
626	01113	RUSSELL, AL	0	8	0	297	0	1	2	3	58172	28175	29997	6385	10819	642	19.3	10.8	5.6	2018	16.9	1691	1970	1883	1986	1670	1771	3125	3470	3618	3872	1582	1757	1300	1538	1710	2105	789	1337	201	578	35.8	26125	342	519	3177	641.14	0	1
627	01113	RUSSELL, AL	1	11	0	297	0	1	2	3	57045	27410	29635	6497	11075	654	23.2	11.3	4.3	2019	16.9	1691	1970	1883	1986	1670	1771	3125	3470	3618	3872	1582	1757	1300	1538	1710	2105	789	1337	201	578	35.8	25991	331	525	3088	641.14	0	1
628	01115	ST. CLAIR, AL	0	7	0	374	0	1	1	0	78054	39307	38747	7113	11709	783	11.6	16.1	3.1	2009	14.9	2389	2141	2680	2832	3013	2828	6143	5738	6376	6256	2636	2838	2441	2541	3185	3497	1367	1905	299	656	38.6	7168	251	327	1147	631.9	0	1
629	01115	ST. CLAIR, AL	0	7	0	374	0	1	1	0	79837	40094	39743	7196	12365	845	12.6	16.1	4.5	2010	14.9	2389	2141	2680	2832	3013	2828	6143	5738	6376	6256	2636	2838	2441	2541	3185	3497	1367	1905	299	656	38.6	7437	261	331	1178	631.9	0	1
630	01115	ST. CLAIR, AL	0	7	0	374	0	2	1	0	81895	41161	40734	7269	11462	805.5	13.8	17	10	2011	15.5	2389	2141	2680	2832	3013	2828	6143	5738	6376	6256	2636	2838	2441	2541	3185	3497	1367	1905	299	656	38.6	7687	270	338	1329	631.9	0	1
631	01115	ST. CLAIR, AL	0	7	0	374	0	2	1	0	83593	41701	41445.5	7321	11980	766	13	15.2	9.1	2012	15.5	2389	2141	2680	2832	3013	2828	6143	5738	6376	6256	2636	2838	2441	2541	3185	3497	1367	1905	299	656	38.6	8.6	0.3	518	1716	631.9	0	1
632	01115	ST. CLAIR, AL	0	12	0	374	0	2	1	0	84398	42241	42157	7807	12569	800	17.3	15.9	8.3	2013	15.6	2389	2141	2680	2832	3013	2828	6143	5738	6376	6256	2636	2838	2441	2541	3185	3497	1367	1905	299	656	38.6	7642	311	561	1869	631.9	0	1
633	01115	ST. CLAIR, AL	0	12	0	374	0	2	1	0	85237	42631	42606	7846	13243	834	15.8	15.3	6.4	2014	16.1	2389	2141	2680	2832	3013	2828	6143	5738	6376	6256	2636	2838	2441	2541	3185	3497	1367	1905	299	656	38.6	7685	294	584	1886	631.9	1	0
634	01115	ST. CLAIR, AL	0	18	0	374	0	2	2	1	86308	43083	43225	7877	13831	871	14	14.4	5.6	2015	16	2389	2141	2680	2832	3013	2828	6143	5738	6376	6256	2636	2838	2441	2541	3185	3497	1367	1905	299	656	38.6	8035	330	687	1972	631.9	1	0
635	01115	ST. CLAIR, AL	0	22	0	374	0	2	2	1	86697	43305	43392	7853	14384	878	14.3	13.4	5.8	2016	16	2389	2141	2680	2832	3013	2828	6143	5738	6376	6256	2636	2838	2441	2541	3185	3497	1367	1905	299	656	38.6	8277	328	686	1997	631.9	1	0
636	01115	ST. CLAIR, AL	0	31	0	374	0	2	2	1	87074	43450	43624	7911	14877	922	12.4	11.5	5.2	2017	16	2389	2141	2680	2832	3013	2828	6143	5738	6376	6256	2636	2838	2441	2541	3185	3497	1367	1905	299	656	38.6	8393	336	733	2039	631.9	1	0
637	01115	ST. CLAIR, AL	0	40	0	374	0	2	2	1	88019	43949	44070	6484	17030	970	12	9.4	5.3	2018	16	2389	2141	2680	2832	3013	2828	6143	5738	6376	6256	2636	2838	2441	2541	3185	3497	1367	1905	299	656	38.6	8322	332	721	2099	631.9	1	0
638	01115	ST. CLAIR, AL	0	44	0	374	0	2	2	1	88199	43844	44355	6513	17452	960	13.5	10	4	2019	16	2389	2141	2680	2832	3013	2828	6143	5738	6376	6256	2636	2838	2441	2541	3185	3497	1367	1905	299	656	38.6	8307	312	727	2107	631.9	1	0
639	01117	SHELBY, AL	3	24	0	424	0	1	5	0	182113	89846	92267	14532	20784	1119	6.9	10.3	2.3	2009	40.5	5293	5404	6322	6738	6934	7131	14664	15108	14235	15198	5924	6505	5028	5579	5913	6575	2689	3543	651	1256	36.9	18465	580	2558	6591	784.93	0	0
640	01117	SHELBY, AL	3	24	0	424	0	1	5	0	187784	92602	95182	14767	22294	1153	5.8	10.3	3.3	2010	40.5	5293	5404	6322	6738	6934	7131	14664	15108	14235	15198	5924	6505	5028	5579	5913	6575	2689	3543	651	1256	36.9	19418	593	2784	7286	784.93	0	0
641	01117	SHELBY, AL	3	24	0	424	0	1	5	0	192503	94994	97509	14981	17120	1168	6.9	10.3	7.1	2011	40.3	5293	5404	6322	6738	6934	7131	14664	15108	14235	15198	5924	6505	5028	5579	5913	6575	2689	3543	651	1256	36.9	20491	568	2843	8221	784.93	0	0
642	01117	SHELBY, AL	3	24	0	424	0	1	5	0	195085	95937	99282.5	15178	17702	1183	9.8	12.3	6.9	2012	40.2	5293	5404	6322	6738	6934	7131	14664	15108	14235	15198	5924	6505	5028	5579	5913	6575	2689	3543	651	1256	36.9	10.6	0.3	3726	11567	784.93	0	0
643	01117	SHELBY, AL	4	30	0	456	0	1	5	0	197936	96880	101056	14444	18530	1255	8.1	12.1	6.3	2013	40.8	5293	5404	6322	6738	6934	7131	14664	15108	14235	15198	5924	6505	5028	5579	5913	6575	2689	3543	651	1256	36.9	22565	734	3963	11785	784.93	0	0
644	01117	SHELBY, AL	2	36	0	424	0	1	5	0	200941	98189	102752	14464	19471	1323	8.7	11.3	5	2014	41.4	5293	5404	6322	6738	6934	7131	14664	15108	14235	15198	5924	6505	5028	5579	5913	6575	2689	3543	651	1256	36.9	23165	781	4136	11975	784.93	0	0
645	01117	SHELBY, AL	1	44	0	424	0	1	5	0	204180	99695	104485	14467	20224	1345	8.3	12.1	4.4	2015	42.2	5293	5404	6322	6738	6934	7131	14664	15108	14235	15198	5924	6505	5028	5579	5913	6575	2689	3543	651	1256	36.9	24060	763	4295	12292	784.93	0	0
646	01117	SHELBY, AL	1	55	0	424	0	1	5	0	206655	100752	105903	14579	20983	1422	9.6	10.6	4.5	2016	42.2	5293	5404	6322	6738	6934	7131	14664	15108	14235	15198	5924	6505	5028	5579	5913	6575	2689	3543	651	1256	36.9	25021	770	4456	12297	784.93	0	0
647	01117	SHELBY, AL	1	65	0	424	0	1	5	0	208713	101483	107230	14637	21708	1527	8.5	8.4	4.2	2017	42.2	5293	5404	6322	6738	6934	7131	14664	15108	14235	15198	5924	6505	5028	5579	5913	6575	2689	3543	651	1256	36.9	26063	778	4525	12126	784.93	0	0
648	01117	SHELBY, AL	1	78	0	424	0	3	4	0	210622	102181	108441	12466	33542	1534	7.9	7.4	4.4	2018	42.2	5293	5404	6322	6738	6934	7131	14664	15108	14235	15198	5924	6505	5028	5579	5913	6575	2689	3543	651	1256	36.9	26148	817	4493	12090	784.93	0	0
649	01117	SHELBY, AL	1	93	0	424	0	3	2	0	213605	103569	110036	12470	34888	1571	7.4	7.9	3.2	2019	42.2	5293	5404	6322	6738	6934	7131	14664	15108	14235	15198	5924	6505	5028	5579	5913	6575	2689	3543	651	1256	36.9	27188	856	4650	12305	784.93	0	0
650	01119	SUMTER, AL	1	4	0	114	0	1	1	1	13306	6054	7252	822	2684	166	35	15.8	5.8	2009	15.3	658	762	346	384	286	377	633	818	899	1108	475	509	347	385	454	603	248	442	75	241	37.7	9640	21	16	168	903.89	0	1
651	01119	SUMTER, AL	1	4	0	114	0	1	0	1	13266	6013	7253	820	2703	161	32.9	15.8	7.8	2010	15.3	658	762	346	384	286	377	633	818	899	1108	475	509	347	385	454	603	248	442	75	241	37.7	9581	15	16	171	903.89	0	1
652	01119	SUMTER, AL	1	4	0	114	0	1	0	1	12853	5821	7032	815	2741	156.5	35.1	20.1	13.8	2011	14.9	658	762	346	384	286	377	633	818	899	1108	475	509	347	385	454	603	248	442	75	241	37.7	9269	18	19	193	903.89	0	1
653	01119	SUMTER, AL	1	4	0	125	0	1	0	1	13763	5963	7202.5	804	2691	152	31.3	18.8	14.5	2012	15	658	762	346	384	286	377	633	818	899	1108	475	509	347	385	454	603	248	442	75	241	37.7	75	0.1	33	86	903.89	0	1
654	01119	SUMTER, AL	2	2	0	125	0	1	0	1	13478	6105	7373	789	2723	153	39.1	17.9	14.5	2013	16.3	658	762	346	384	286	377	633	818	899	1108	475	509	347	385	454	603	248	442	75	241	37.7	9918	20	40	118	903.89	0	1
655	01119	SUMTER, AL	2	2	0	125	0	1	0	1	13427	6079	7348	777	2762	144	36.5	17.2	11.6	2014	18.1	658	762	346	384	286	377	633	818	899	1108	475	509	347	385	454	603	248	442	75	241	37.7	9988	12	44	136	903.89	1	0
656	01119	SUMTER, AL	1	2	0	125	0	1	0	1	13361	6051	7310	766	2826	159	38	17.3	9.9	2015	18.2	658	762	346	384	286	377	633	818	899	1108	475	509	347	385	454	603	248	442	75	241	37.7	9825	16	50	134	903.89	1	0
657	01119	SUMTER, AL	1	2	0	125	0	1	0	1	13166	5929	7237	714	2891	147	38.1	16.7	8.9	2016	18.2	658	762	346	384	286	377	633	818	899	1108	475	509	347	385	454	603	248	442	75	241	37.7	9677	17	51	140	903.89	1	0
658	01119	SUMTER, AL	1	3	0	125	0	1	0	1	13103	5920	7183	713	2923	153	33.2	12.5	8	2017	18.2	658	762	346	384	286	377	633	818	899	1108	475	509	347	385	454	603	248	442	75	241	37.7	9456	17	163	143	903.89	1	0
659	01119	SUMTER, AL	1	2	0	125	0	1	0	1	13040	5937	7103	632	2978	157	32.4	12.9	7.8	2018	18.2	658	762	346	384	286	377	633	818	899	1108	475	509	347	385	454	603	248	442	75	241	37.7	9421	14	201	142	903.89	1	0
660	01119	SUMTER, AL	1	2	0	125	0	1	0	1	12687	5791	6896	622	3005	148	35.9	11.4	6.5	2019	18.2	658	762	346	384	286	377	633	818	899	1108	475	509	347	385	454	603	248	442	75	241	37.7	9161	15	214	136	903.89	1	0
661	01121	TALLADEGA, AL	1	18	0	458	0	4	3	1	80255	39390	40865	6922	15515	894	18	14.6	4.6	2009	12.3	2328	2529	2381	2486	2622	2491	5657	5579	6086	6148	2784	2920	2498	2659	3139	3595	1449	2210	353	845	39.3	25490	217	285	1033	736.78	0	1
662	01121	TALLADEGA, AL	1	18	0	458	0	4	3	1	80279	39331	40948	6844	15904	882	18.7	14.6	6.5	2010	12.3	2328	2529	2381	2486	2622	2491	5657	5579	6086	6148	2784	2920	2498	2659	3139	3595	1449	2210	353	845	39.3	25490	199	267	1126	736.78	0	1
663	01121	TALLADEGA, AL	1	18	0	458	0	4	3	1	80242	39306	40936	6779	16085	924.5	18.9	15.7	13.2	2011	13	2328	2529	2381	2486	2622	2491	5657	5579	6086	6148	2784	2920	2498	2659	3139	3595	1449	2210	353	845	39.3	25489	198	324	1186	736.78	0	1
664	01121	TALLADEGA, AL	1	18	0	468	0	4	4	1	82291	39513	41440	6700	16346	967	22.7	16.2	11.6	2012	12.5	2328	2529	2381	2486	2622	2491	5657	5579	6086	6148	2784	2920	2498	2659	3139	3595	1449	2210	353	845	39.3	31.7	0.3	339	1671	736.78	0	1
665	01121	TALLADEGA, AL	1	20	0	468	0	4	4	1	81664	39720	41944	7187	16937	985	26.2	15.7	10.3	2013	13.1	2328	2529	2381	2486	2622	2491	5657	5579	6086	6148	2784	2920	2498	2659	3139	3595	1449	2210	353	845	39.3	26141	302	354	1750	736.78	0	1
666	01121	TALLADEGA, AL	1	19	0	468	0	4	3	1	81762	39718	42044	7131	17491	1000	23.3	14.7	8.1	2014	13.1	2328	2529	2381	2486	2622	2491	5657	5579	6086	6148	2784	2920	2498	2659	3139	3595	1449	2210	353	845	39.3	26294	321	358	1756	736.78	0	1
667	01121	TALLADEGA, AL	1	20	0	468	0	4	3	1	81096	39456	41640	7062	17902	1029	19.8	14.6	7.1	2015	13.6	2328	2529	2381	2486	2622	2491	5657	5579	6086	6148	2784	2920	2498	2659	3139	3595	1449	2210	353	845	39.3	26173	314	340	1806	736.78	0	1
668	01121	TALLADEGA, AL	1	21	0	468	0	4	4	1	81322	39535	41787	7208	18228	1015	22.5	13.5	7.7	2016	13.6	2328	2529	2381	2486	2622	2491	5657	5579	6086	6148	2784	2920	2498	2659	3139	3595	1449	2210	353	845	39.3	26436	327	357	1855	736.78	0	1
669	01121	TALLADEGA, AL	1	25	0	468	0	4	4	1	80862	39163	41699	7132	18480	1053	22.4	11.2	6.6	2017	13.6	2328	2529	2381	2486	2622	2491	5657	5579	6086	6148	2784	2920	2498	2659	3139	3595	1449	2210	353	845	39.3	26332	322	523	1843	736.78	0	1
670	01121	TALLADEGA, AL	1	32	0	468	0	4	4	1	80103	38778	41325	6027	18948	1044	18	9.8	6.8	2018	13.6	2328	2529	2381	2486	2622	2491	5657	5579	6086	6148	2784	2920	2498	2659	3139	3595	1449	2210	353	845	39.3	26099	316	480	1758	736.78	0	1
671	01121	TALLADEGA, AL	1	36	0	468	0	4	4	1	80065	38751	41314	5960	19148	1063	18.3	10.3	5	2019	13.6	2328	2529	2381	2486	2622	2491	5657	5579	6086	6148	2784	2920	2498	2659	3139	3595	1449	2210	353	845	39.3	26241	319	510	1851	736.78	0	1
672	01123	TALLAPOOSA, AL	3	18	0	581	0	1	2	1	40747	19493	21254	4113	8649	548	17.1	14.9	4.7	2009	15.5	1102	1135	1070	1166	1081	1079	2528	2770	3028	3158	1499	1540	1432	1514	1930	2177	948	1344	267	527	42.4	10663	119	119	401	716.52	1	0
673	01123	TALLAPOOSA, AL	2	18	0	581	0	1	2	1	40773	19523	21250	4116	8852	554	19.5	14.9	6.5	2010	15.5	1102	1135	1070	1166	1081	1079	2528	2770	3028	3158	1499	1540	1432	1514	1930	2177	948	1344	267	527	42.4	10540	122	114	439	716.52	1	0
674	01123	TALLAPOOSA, AL	1.5	18	0	581	0	1	2	1	41008	19697	21311	4112	8764	543.5	17.8	17	12.5	2011	16.3	1102	1135	1070	1166	1081	1079	2528	2770	3028	3158	1499	1540	1432	1514	1930	2177	948	1344	267	527	42.4	10568	123	109	516	716.52	1	0
675	01123	TALLAPOOSA, AL	1	18	0	488	0	1	1	1	41616	19924.5	21391	4088	9036	533	18.3	17.3	12.9	2012	17.6	1102	1135	1070	1166	1081	1079	2528	2770	3028	3158	1499	1540	1432	1514	1930	2177	948	1344	267	527	42.4	26.6	0.3	197	1042	716.52	1	0
676	01123	TALLAPOOSA, AL	2	20	0	488	0	1	1	1	41623	20152	21471	3829	9372	529	18.8	15.7	11.5	2013	17.3	1102	1135	1070	1166	1081	1079	2528	2770	3028	3158	1499	1540	1432	1514	1930	2177	948	1344	267	527	42.4	11179	146	216	1109	716.52	1	0
677	01123	TALLAPOOSA, AL	2	22	0	488	0	1	2	1	41168	19957	21211	3746	9756	520	23.5	16	8.5	2014	17.3	1102	1135	1070	1166	1081	1079	2528	2770	3028	3158	1499	1540	1432	1514	1930	2177	948	1344	267	527	42.4	11053	137	193	1074	716.52	1	0
678	01123	TALLAPOOSA, AL	2	22	0	488	0	1	2	1	41203	20003	21200	3667	10058	526	22.2	16.1	7.7	2015	18.2	1102	1135	1070	1166	1081	1079	2528	2770	3028	3158	1499	1540	1432	1514	1930	2177	948	1344	267	527	42.4	11161	149	207	1047	716.52	1	0
679	01123	TALLAPOOSA, AL	2	24	0	488	0	1	2	1	41165	20011	21154	3575	10317	529	21.3	14.3	7.7	2016	18.2	1102	1135	1070	1166	1081	1079	2528	2770	3028	3158	1499	1540	1432	1514	1930	2177	948	1344	267	527	42.4	11258	159	204	952	716.52	1	0
680	01123	TALLAPOOSA, AL	2	25	0	488	0	1	2	1	40844	19897	20947	3523	10543	543	21.7	12	6.1	2017	18.2	1102	1135	1070	1166	1081	1079	2528	2770	3028	3158	1499	1540	1432	1514	1930	2177	948	1344	267	527	42.4	11164	160	208	963	716.52	0	1
681	01123	TALLAPOOSA, AL	2	32	0	488	0	1	1	1	40727	19804	20923	3440	10889	561	20.2	10.7	5.6	2018	18.2	1102	1135	1070	1166	1081	1079	2528	2770	3028	3158	1499	1540	1432	1514	1930	2177	948	1344	267	527	42.4	10998	177	222	1002	716.52	0	1
682	01123	TALLAPOOSA, AL	2	35	0	488	0	1	1	1	40681	19767	20914	3372	11075	556	18.3	11.9	4.2	2019	18.2	1102	1135	1070	1166	1081	1079	2528	2770	3028	3158	1499	1540	1432	1514	1930	2177	948	1344	267	527	42.4	11012	168	247	977	716.52	0	1
683	01125	TUSCALOOSA, AL	3	86	198	828	30	3	3	2	177906	86178	91728	14047	26758	1538	18.6	13.7	2.9	2009	26.6	13628	13306	7024	7021	5937	6192	11033	11770	11427	12297	5554	6005	4464	4840	5166	6183	2720	4465	803	1713	31.2	54734	466	2343	3226	1321.75	0	1
684	01125	TUSCALOOSA, AL	3	86	178	828	30	3	3	3	179448	86920	92528	13824	27488	1560	17.3	13.7	4.2	2010	26.6	13628	13306	7024	7021	5937	6192	11033	11770	11427	12297	5554	6005	4464	4840	5166	6183	2720	4465	803	1713	31.2	55256	427	2205	3316	1321.75	0	1
685	01125	TUSCALOOSA, AL	3	86	198	828	0	3	3	3	184035	88708	95327	13598	27125	1593	19.9	13.9	9.1	2011	27	13628	13306	7024	7021	5937	6192	11033	11770	11427	12297	5554	6005	4464	4840	5166	6183	2720	4465	803	1713	31.2	57464	437	2273	3741	1321.75	0	1
686	01125	TUSCALOOSA, AL	3	86	0	828	0	3	3	3	194656	92147	98476	13394	27804	1626	18	17.5	8.5	2012	27.7	13628	13306	7024	7021	5937	6192	11033	11770	11427	12297	5554	6005	4464	4840	5166	6183	2720	4465	803	1713	31.2	29.6	0.3	2306	5949	1321.75	0	1
687	01125	TUSCALOOSA, AL	2	99	0	828	0	4	3	3	197211	95586	101625	14407	28643	1685	20.2	14.9	8.2	2013	28.5	13628	13306	7024	7021	5937	6192	11033	11770	11427	12297	5554	6005	4464	4840	5166	6183	2720	4465	803	1713	31.2	59131	659	2564	6205	1321.75	0	1
688	01125	TUSCALOOSA, AL	2	118	198	828	0	4	3	3	198596	96162	102434	14267	29700	1661	19.5	15.2	6.6	2014	29.4	13628	13306	7024	7021	5937	6192	11033	11770	11427	12297	5554	6005	4464	4840	5166	6183	2720	4465	803	1713	31.2	60150	676	2650	6351	1321.75	0	1
689	01125	TUSCALOOSA, AL	2	133	0	828	0	4	3	3	200821	97152	103669	14116	30630	1681	17.2	15.2	5.8	2015	30.2	13628	13306	7024	7021	5937	6192	11033	11770	11427	12297	5554	6005	4464	4840	5166	6183	2720	4465	803	1713	31.2	61554	671	2783	6469	1321.75	0	1
690	01125	TUSCALOOSA, AL	1	148	0	828	0	4	4	3	202212	97626	104586	14151	31534	1727	18	12.2	6	2016	30.2	13628	13306	7024	7021	5937	6192	11033	11770	11427	12297	5554	6005	4464	4840	5166	6183	2720	4465	803	1713	31.2	62631	673	2945	6613	1321.75	0	1
691	01125	TUSCALOOSA, AL	1	164	0	828	0	4	4	5	203976	98207	105769	14023	32407	1810	20	9.8	5.5	2017	30.2	13628	13306	7024	7021	5937	6192	11033	11770	11427	12297	5554	6005	4464	4840	5166	6183	2720	4465	803	1713	31.2	64015	688	2996	6766	1321.75	0	1
692	01125	TUSCALOOSA, AL	1	179	0	903	0	4	4	4	206102	99273	106829	11324	34297	1799	17.6	9.2	5.8	2018	30.2	13628	13306	7024	7021	5937	6192	11033	11770	11427	12297	5554	6005	4464	4840	5166	6183	2720	4465	803	1713	31.2	65530	703	3156	7229	1321.75	0	1
693	01125	TUSCALOOSA, AL	1	197	114	903	0	4	3	4	207811	100132	107679	11168	34924	1808	15.9	9.3	4.1	2019	30.2	13628	13306	7024	7021	5937	6192	11033	11770	11427	12297	5554	6005	4464	4840	5166	6183	2720	4465	803	1713	31.2	66386	709	3261	7792	1321.75	0	1
694	01127	WALKER, AL	3	22	0	526	0	1	4	3	68816	33175	35641	6752	15090	927	19.1	16.9	3.8	2009	10.3	1869	1868	1862	1832	1876	2097	4462	4226	4868	5068	2398	2459	2086	2386	2898	3437	1425	2034	319	781	41.2	4531	226	193	950	791.19	0	1
695	01127	WALKER, AL	2	22	0	526	0	1	4	3	68970	33239	35731	6750	15347	944	17.4	16.9	5.1	2010	10.3	1869	1868	1862	1832	1876	2097	4462	4226	4868	5068	2398	2459	2086	2386	2898	3437	1425	2034	319	781	41.2	4600	220	181	996	791.19	0	1
696	01127	WALKER, AL	2.5	22	0	526	0	2	4	3	68742	33214	35528	6747	16804	925	16	17.6	10.6	2011	10.5	1869	1868	1862	1832	1876	2097	4462	4226	4868	5068	2398	2459	2086	2386	2898	3437	1425	2034	319	781	41.2	4555	217	181	1155	791.19	0	1
697	01127	WALKER, AL	3	22	0	526	0	2	4	3	67023	32833	34868.5	6687	17121	906	23.2	16.7	10.7	2012	10.7	1869	1868	1862	1832	1876	2097	4462	4226	4868	5068	2398	2459	2086	2386	2898	3437	1425	2034	319	781	41.2	5.9	0.4	195	1307	791.19	0	1
698	01127	WALKER, AL	3	27	0	526	0	2	4	3	66661	32452	34209	6277	17727	917	22.1	16.8	9.5	2013	10.8	1869	1868	1862	1832	1876	2097	4462	4226	4868	5068	2398	2459	2086	2386	2898	3437	1425	2034	319	781	41.2	4097	292	225	1381	791.19	0	1
699	01127	WALKER, AL	3	30	0	526	0	2	3	3	66221	32216	34005	6228	18137	935	21	15.8	7.5	2014	10.5	1869	1868	1862	1832	1876	2097	4462	4226	4868	5068	2398	2459	2086	2386	2898	3437	1425	2034	319	781	41.2	4095	293	228	1427	791.19	0	1
700	01127	WALKER, AL	3	32	0	526	0	2	3	3	65998	32106	33892	6178	18465	950	22	16	6.6	2015	11.1	1869	1868	1862	1832	1876	2097	4462	4226	4868	5068	2398	2459	2086	2386	2898	3437	1425	2034	319	781	41.2	4121	311	229	1538	791.19	0	1
701	01127	WALKER, AL	3	32	0	526	0	2	3	3	65471	31822	33649	5952	18759	918	23.5	15.2	7.7	2016	11.1	1869	1868	1862	1832	1876	2097	4462	4226	4868	5068	2398	2459	2086	2386	2898	3437	1425	2034	319	781	41.2	4180	321	252	1534	791.19	0	1
702	01127	WALKER, AL	3	38	0	526	0	2	3	3	65294	31755	33539	5967	18976	950	20.6	12.8	7.2	2017	11.1	1869	1868	1862	1832	1876	2097	4462	4226	4868	5068	2398	2459	2086	2386	2898	3437	1425	2034	319	781	41.2	4159	324	329	1575	791.19	0	1
703	01127	WALKER, AL	3	42	0	526	0	2	3	4	64967	31716	33251	4418	17433	974	20.5	11.5	7.6	2018	11.1	1869	1868	1862	1832	1876	2097	4462	4226	4868	5068	2398	2459	2086	2386	2898	3437	1425	2034	319	781	41.2	4065	344	368	1598	791.19	0	1
704	01127	WALKER, AL	3	46	0	526	0	2	3	5	64058	31254	32804	4376	17469	998	17.4	11.7	5	2019	11.1	1869	1868	1862	1832	1876	2097	4462	4226	4868	5068	2398	2459	2086	2386	2898	3437	1425	2034	319	781	41.2	3977	342	362	1650	791.19	0	1
705	01129	WASHINGTON, AL	0	3	0	88	0	1	0	1	17226	8404	8822	1213	3353	160	18.7	15.9	5.3	2009	9.5	486	442	485	520	450	461	1062	1166	1274	1352	580	632	559	550	741	792	358	438	80	181	39.7	4478	1275	24	183	1080.21	1	0
706	01129	WASHINGTON, AL	0	3	0	88	0	1	0	1	17204	8382	8822	1202	3393	153	18.2	15.9	7.6	2010	9.5	486	442	485	520	450	461	1062	1166	1274	1352	580	632	559	550	741	792	358	438	80	181	39.7	4434	1339	16	189	1080.21	1	0
707	01129	WASHINGTON, AL	0	3	0	88	0	1	0	1	17069	8304	8765	1189	3401	173	19.3	15.8	14	2011	9.5	486	442	485	520	450	461	1062	1166	1274	1352	580	632	559	550	741	792	358	438	80	181	39.7	4401	1331	19	194	1080.21	1	0
708	01129	WASHINGTON, AL	0	3	0	88	0	1	0	1	17581	8427.5	8779	1166	3405	193	19.6	19	13.3	2012	10.3	486	442	485	520	450	461	1062	1166	1274	1352	580	632	559	550	741	792	358	438	80	181	39.7	24.9	8	20	151	1080.21	1	0
709	01129	WASHINGTON, AL	0	3	0	88	0	1	0	1	17344	8551	8793	1599	3505	192	18.9	18.2	14	2013	9.9	486	442	485	520	450	461	1062	1166	1274	1352	580	632	559	550	741	792	358	438	80	181	39.7	4353	1322	22	175	1080.21	1	0
710	01129	WASHINGTON, AL	0	4	0	88	0	1	0	1	17109	8396	8713	1600	3602	193	21	17.7	11.4	2014	9.6	486	442	485	520	450	461	1062	1166	1274	1352	580	632	559	550	741	792	358	438	80	181	39.7	4176	1326	28	201	1080.21	1	0
711	01129	WASHINGTON, AL	0	4	0	88	0	1	0	1	16877	8232	8645	1602	3677	200	19.7	16.1	10.2	2015	10.7	486	442	485	520	450	461	1062	1166	1274	1352	580	632	559	550	741	792	358	438	80	181	39.7	4136	1304	24	223	1080.21	1	0
712	01129	WASHINGTON, AL	0	4	0	88	0	1	0	1	16834	8220	8614	1544	3741	202	18.5	15.1	9.9	2016	10.7	486	442	485	520	450	461	1062	1166	1274	1352	580	632	559	550	741	792	358	438	80	181	39.7	4147	1326	21	233	1080.21	1	0
713	01129	WASHINGTON, AL	0	5	0	88	0	1	0	1	16804	8160	8644	1562	3812	207	22.4	12.1	8.9	2017	10.7	486	442	485	520	450	461	1062	1166	1274	1352	580	632	559	550	741	792	358	438	80	181	39.7	4080	1330	102	231	1080.21	1	0
714	01129	WASHINGTON, AL	0	7	0	88	0	1	0	1	16756	8209	8547	923	3934	201	18.2	13.1	8.7	2018	10.7	486	442	485	520	450	461	1062	1166	1274	1352	580	632	559	550	741	792	358	438	80	181	39.7	3996	1319	203	234	1080.21	1	0
715	01129	WASHINGTON, AL	0	8	0	88	0	1	0	1	16531	8102	8429	927	4014	186	20.2	13.9	6.8	2019	10.7	486	442	485	520	450	461	1062	1166	1274	1352	580	632	559	550	741	792	358	438	80	181	39.7	3947	1301	120	257	1080.21	1	0
716	01131	WILCOX, AL	0	2	0	95	0	1	1	3	12779	5846	6933	629	2600	170	35.7	18	8.6	2009	11.1	300	307	290	306	279	364	620	730	765	899	407	443	351	369	437	534	191	361	61	168	38.8	9223	19	21	144	888.5	1	0
717	01131	WILCOX, AL	1	2	0	95	0	1	1	3	12803	5859	6944	626	2665	165	30.2	18	12.7	2010	11.1	300	307	290	306	279	364	620	730	765	899	407	443	351	369	437	534	191	361	61	168	38.8	9225	20	21	155	888.5	1	0
718	01131	WILCOX, AL	1	2	0	95	0	1	1	4	12384	5672	6712	617	2704	141.5	34.6	19.2	24.2	2011	11.1	300	307	290	306	279	364	620	730	765	899	407	443	351	369	437	534	191	361	61	168	38.8	8890	24	16	148	888.5	1	0
719	01131	WILCOX, AL	1	2	0	95	0	1	1	4	11670	5550	6383	601	2737	118	39.6	17.6	21.3	2012	11.5	300	307	290	306	279	364	620	730	765	899	407	443	351	369	437	534	191	361	61	168	38.8	72.5	0.1	4	72	888.5	1	0
720	01131	WILCOX, AL	1	3	0	95	0	1	1	4	11482	5428	6054	675	2798	121	39.9	22	19.3	2013	12.5	300	307	290	306	279	364	620	730	765	899	407	443	351	369	437	534	191	361	61	168	38.8	8290	15	12	84	888.5	1	0
721	01131	WILCOX, AL	1	3	0	95	0	1	1	4	11431	5382	6049	668	2882	118	36.5	18	16.4	2014	11.3	300	307	290	306	279	364	620	730	765	899	407	443	351	369	437	534	191	361	61	168	38.8	8205	16	8	83	888.5	1	0
722	01131	WILCOX, AL	0	3	0	95	0	1	1	4	11307	5391	5916	660	2948	136	32.4	17.5	15.6	2015	12	300	307	290	306	279	364	620	730	765	899	407	443	351	369	437	534	191	361	61	168	38.8	8050	19	10	97	888.5	1	0
723	01131	WILCOX, AL	0	3	0	95	0	1	1	4	11098	5281	5817	626	3010	126	33.7	16.3	17.4	2016	12	300	307	290	306	279	364	620	730	765	899	407	443	351	369	437	534	191	361	61	168	38.8	7877	20	14	109	888.5	1	0
724	01131	WILCOX, AL	1	3	0	95	0	1	1	4	11059	5274	5785	623	3053	126	33.2	12.3	14.7	2017	12	300	307	290	306	279	364	620	730	765	899	407	443	351	369	437	534	191	361	61	168	38.8	7813	24	14	112	888.5	1	0
725	01131	WILCOX, AL	1	4	0	95	0	1	0	4	10986	5228	5758	541	3126	123	31.9	10.5	14.7	2018	12	300	307	290	306	279	364	620	730	765	899	407	443	351	369	437	534	191	361	61	168	38.8	7747	25	25	136	888.5	1	0
726	01131	WILCOX, AL	1	6	0	95	0	1	0	4	10719	5111	5608	531	3186	139	32	10.5	11.4	2019	12	300	307	290	306	279	364	620	730	765	899	407	443	351	369	437	534	191	361	61	168	38.8	7629	24	19	152	888.5	1	0
727	01133	WINSTON, AL	2	6	0	207	0	2	1	0	24240	11901	12339	2085	5080	304	16	17.2	5.1	2009	11.7	622	624	610	632	645	649	1654	1582	1875	1885	857	852	887	903	1245	1383	529	760	111	305	43.1	206	135	33	573	612.98	1	0
728	01133	WINSTON, AL	2	6	0	207	0	2	1	0	23974	11780	12194	2085	5238	309	18.3	17.2	7.8	2010	11.7	622	624	610	632	645	649	1654	1582	1875	1885	857	852	887	903	1245	1383	529	760	111	305	43.1	178	126	33	631	612.98	1	0
729	01133	WINSTON, AL	1.5	6	0	207	0	2	1	0	23997	11826	12171	2090	5460	304.5	24.9	17.9	16.3	2011	10.4	622	624	610	632	645	649	1654	1582	1875	1885	857	852	887	903	1245	1383	529	760	111	305	43.1	234	126	42	706	612.98	1	0
730	01133	WINSTON, AL	1	6	0	207	0	2	0	0	24484	11873.5	12288.5	2079	5482	300	20.3	19.3	15.1	2012	11.1	622	624	610	632	645	649	1654	1582	1875	1885	857	852	887	903	1245	1383	529	760	111	305	43.1	0.5	0.7	60	639	612.98	1	0
731	01133	WINSTON, AL	0	7	0	207	0	2	0	0	24327	11921	12406	1911	5647	298	19.8	18.1	13.4	2013	11.4	622	624	610	632	645	649	1654	1582	1875	1885	857	852	887	903	1245	1383	529	760	111	305	43.1	242	222	72	674	612.98	1	0
732	01133	WINSTON, AL	0	7	0	207	0	2	0	0	24108	11832	12276	1895	5786	299	26.4	17.7	9.8	2014	13.1	622	624	610	632	645	649	1654	1582	1875	1885	857	852	887	903	1245	1383	529	760	111	305	43.1	189	205	67	651	612.98	1	0
733	01133	WINSTON, AL	0	7	0	207	0	2	0	0	24146	11836	12310	1878	5919	302	21.9	16.8	8.9	2015	12.9	622	624	610	632	645	649	1654	1582	1875	1885	857	852	887	903	1245	1383	529	760	111	305	43.1	210	202	66	652	612.98	1	0
734	01133	WINSTON, AL	0	8	0	207	0	2	0	0	24150	11865	12285	1883	6023	310	20.1	16.3	8.8	2016	12.9	622	624	610	632	645	649	1654	1582	1875	1885	857	852	887	903	1245	1383	529	760	111	305	43.1	232	209	69	697	612.98	1	0
735	01133	WINSTON, AL	0	8	0	207	0	2	0	0	23877	11732	12145	1873	6098	321	18.9	12.6	7.6	2017	12.9	622	624	610	632	645	649	1654	1582	1875	1885	857	852	887	903	1245	1383	529	760	111	305	43.1	263	200	72	690	612.98	1	0
736	01133	WINSTON, AL	0	8	0	207	0	2	0	0	23805	11749	12056	1685	5966	321	17.3	12.9	7.3	2018	12.9	622	624	610	632	645	649	1654	1582	1875	1885	857	852	887	903	1245	1383	529	760	111	305	43.1	193	200	84	718	612.98	1	0
737	01133	WINSTON, AL	0	11	0	207	0	2	0	0	23722	11708	12014	1650	5993	340	21.3	12.8	5	2019	12.9	622	624	610	632	645	649	1654	1582	1875	1885	857	852	887	903	1245	1383	529	760	111	305	43.1	198	208	84	742	612.98	1	0
738	02001	ALASKA	0	7	0	0	0	0	0	0	37291	0	0	3112	0	373	14.2	10	5.4	2009	14.6	1050	909	1101	1017	1149	1101	2397	2257	2963	2941	1351	1349	1048	1099	1533	1659	782	1135	292	630	40.7	0	0	0	0	420.97	0	0
739	02001	ALASKA	0	0	0	0	0	0	0	0	6003	0	0	645	0	55	7.4	12.1	7.4	2010	14.5	120	157	156	140	158	154	338	348	512	502	273	239	209	220	297	298	159	174	46	95	45.2	0	0	0	0	160.16	0	0
740	02001	ALASKA	0	396	0	0	0	0	0	0	925899	0	0	42584	0	6463	9.4	11.7	8	2011	45.8	25884	24632	26445	25806	26507	27305	63433	67813	72321	76965	28621	29993	22969	25456	28406	33935	17021	24251	6575	13887	39.5	0	0	0	0	624.89	0	0
741	02001	ALASKA	0	48	0	0	0	0	0	0	137475	0	0	14454	0	1102	9.4	18.4	5.6	2012	23.8	4121	4044	4189	4312	4094	4147	8645	8603	9552	10312	4586	4993	4229	4502	5638	5826	2845	3346	808	1615	38.9	0	0	0	0	1244.12	0	0
742	02001	ALASKA	0	18	0	0	0	0	0	0	337288	0	0	1235	0	202	18.4	14.4	6.9	2013	35.5	13464	14599	12746	14668	12064	13526	23383	25954	23871	28917	10858	14117	10034	12927	14229	19221	8687	14432	3466	7079	39	0	0	0	0	47.85	0	0
743	02001	ALASKA	0	40	0	0	0	0	0	0	67906	0	0	6551	0	629	16.9	12.7	7.7	2014	30.1	3578	3448	2312	2016	2008	1781	3858	3433	4929	4902	2708	2625	2240	2016	2575	2587	1418	1788	495	964	39.4	0	0	0	0	1808.4	0	0
744	02001	ALASKA	0	25	0	0	0	0	0	0	56337	0	0	4703	0	666	16.2	6.6	5.2	2015	22	1990	1932	1777	1722	1741	1739	3614	3590	3885	4008	2101	2038	1796	1940	2302	2718	1258	1891	437	935	41	0	0	0	0	308.74	0	0
745	02001	ALASKA	0	64	0	0	0	0	0	0	64532	0	0	5770	0	674	9.7	5.2	5.3	2016	29.3	1742	1662	1747	1795	1712	1661	4080	4248	5258	5647	2579	2565	2300	2366	2841	3116	1548	2130	530	1082	44.1	0	0	0	0	866.95	0	0
746	02001	ALASKA	0	44	0	0	0	0	0	0	63907	0	0	5259	0	751	25.2	18.3	9.5	2017	15.2	1625	1671	1753	1806	1881	1953	4169	4170	4562	4804	2133	2305	1941	2165	2838	3049	1405	1897	342	710	41.1	0	0	0	0	658.41	0	0
747	02001	ALASKA	0	6	0	0	0	0	0	0	21559	0	0	1374	0	285	23.7	18.6	8.4	2018	8.9	538	522	609	606	644	672	1494	1454	1647	1704	819	835	742	720	967	979	491	597	75	176	41.2	0	0	0	0	437.04	0	0
748	02001	ALASKA	0	0	0	0	0	0	0	0	1861	0	0	143	0	14	10.8	12.5	2.3	2019	17.8	28	21	49	37	54	60	93	77	179	167	86	73	75	55	93	105	60	81	21	61	48.8	0	0	0	0	1810.53	0	0
749	02013	ALEUTIANS EAST (B), AK	0	5	0	0	0	0	0	0	2666	1756	910	178	91	0	16.9	31.7	7.6	2009	15.7	187	62	208	93	144	69	433	164	522	249	174	90	104	67	64	44	26	14	5	2	42.1	48	753	913	384	6981.94	1	0
750	02013	ALEUTIANS EAST (B), AK	0	5	0	0	0	0	0	0	2810	1866	944	177	102	0	15.3	31.7	8.8	2010	15.7	187	62	208	93	144	69	433	164	522	249	174	90	104	67	64	44	26	14	5	2	42.1	56	743	996	429	6981.94	1	0
751	02013	ALEUTIANS EAST (B), AK	0	5	0	0	0	0	0	0	2744	1823	921	177	0	0	13.9	36.7	9	2011	12	187	62	208	93	144	69	433	164	522	249	174	90	104	67	64	44	26	14	5	2	42.1	51	751	969	414	6981.94	1	0
752	02013	ALEUTIANS EAST (B), AK	0	5	0	0	0	0	0	0	3141	1977	981	179	0	0	16.8	41.2	10.5	2012	12.6	187	62	208	93	144	69	433	164	522	249	174	90	104	67	64	44	26	14	5	2	42.1	7	27.9	1130	385	6981.94	1	0
753	02013	ALEUTIANS EAST (B), AK	0	5	0	0	0	0	0	0	3172	2131	1041	168	129	2	17.8	46	11.1	2013	14	187	62	208	93	144	69	433	164	522	249	174	90	104	67	64	44	26	14	5	2	42.1	235	800	1198	406	6981.94	1	0
754	02013	ALEUTIANS EAST (B), AK	0	4	0	0	0	0	0	0	3161	2147	1014	164	163	8	15.7	41.6	12.6	2014	11.9	187	62	208	93	144	69	433	164	522	249	174	90	104	67	64	44	26	14	5	2	42.1	236	741	1278	414	6981.94	1	0
755	02013	ALEUTIANS EAST (B), AK	0	4	0	0	0	0	0	0	3092	2084	1008	159	160.75	5	15.2	40.1	11.5	2015	11.5	187	62	208	93	144	69	433	164	522	249	174	90	104	67	64	44	26	14	5	2	42.1	238	675	1281	418	6981.94	1	0
756	02013	ALEUTIANS EAST (B), AK	0	3	0	0	0	0	0	0	3360	2323	1037	151	158.5	7	16.2	39.3	4.6	2016	11.5	187	62	208	93	144	69	433	164	522	249	174	90	104	67	64	44	26	14	5	2	42.1	402	690	1368	444	6981.94	1	0
757	02013	ALEUTIANS EAST (B), AK	0	3	0	0	0	0	0	0	3341	2311	1030	147	156.25	6	17.4	37.4	3.2	2017	11.5	187	62	208	93	144	69	433	164	522	249	174	90	104	67	64	44	26	14	5	2	42.1	352	657	1395	474	6981.94	1	0
758	02013	ALEUTIANS EAST (B), AK	0	3	0	0	0	0	0	0	3296	2236	1060	67	154	6	14.8	33.5	2.7	2018	11.5	187	62	208	93	144	69	433	164	522	249	174	90	104	67	64	44	26	14	5	2	42.1	329	626	1459	445	6981.94	1	0
759	02013	ALEUTIANS EAST (B), AK	0	2	0	0	0	0	0	0	3370	2292	1078	64	161	11	14.6	27.9	2.5	2019	11.5	187	62	208	93	144	69	433	164	522	249	174	90	104	67	64	44	26	14	5	2	42.1	362	700	1407	462	6981.94	1	0
760	02016	ALEUTIANS WEST (CA), AK	0	2	0	0	0	0	0	1	4824	3143	1681	397	133	0	10.2	28.2	5.5	2009	12	233	101	375	142	319	136	808	329	852	380	299	159	222	106	104	53	14	17	0	5	40.7	191	963	1326	612	4390.28	0	1
761	02016	ALEUTIANS WEST (CA), AK	0	2	0	0	0	0	0	1	4529	2943	1586	392	134	0	9	28.2	6	2010	12	233	101	375	142	319	136	808	329	852	380	299	159	222	106	104	53	14	17	0	5	40.7	177	979	1245	597	4390.28	1	0
762	02016	ALEUTIANS WEST (CA), AK	0	2	0	0	0	0	0	1	4659	3030	1629	387	0	1	9.1	31.5	7.3	2011	13.3	233	101	375	142	319	136	808	329	852	380	299	159	222	106	104	53	14	17	0	5	40.7	169	934	1270	674	4390.28	1	0
763	02016	ALEUTIANS WEST (CA), AK	0	2	0	0	0	0	0	1	5561	3375.5	1706	387	0	2	9	31.3	6.9	2012	15.4	233	101	375	142	319	136	808	329	852	380	299	159	222	106	104	53	14	17	0	5	40.7	6	15.4	1606	726	4390.28	1	0
764	02016	ALEUTIANS WEST (CA), AK	0	4	0	0	0	0	0	1	5504	3721	1783	395	180	1	10.1	35.5	7.8	2013	14.7	233	101	375	142	319	136	808	329	852	380	299	159	222	106	104	53	14	17	0	5	40.7	372	850	1649	769	4390.28	1	0
765	02016	ALEUTIANS WEST (CA), AK	0	4	0	0	0	0	0	1	5547	3734	1813	390	217	2	9.3	29.3	9.1	2014	15.7	233	101	375	142	319	136	808	329	852	380	299	159	222	106	104	53	14	17	0	5	40.7	377	808	1692	801	4390.28	1	0
766	02016	ALEUTIANS WEST (CA), AK	0	4	0	0	0	0	0	1	5511	3733	1778	385	220.25	5	8.1	27.7	8.8	2015	16.2	233	101	375	142	319	136	808	329	852	380	299	159	222	106	104	53	14	17	0	5	40.7	410	763	1716	804	4390.28	1	0
767	02016	ALEUTIANS WEST (CA), AK	0	6	0	0	0	0	0	1	5750	3887	1863	348	223.5	5	9.9	25.2	4.9	2016	16.2	233	101	375	142	319	136	808	329	852	380	299	159	222	106	104	53	14	17	0	5	40.7	438	750	1986	808	4390.28	1	0
768	02016	ALEUTIANS WEST (CA), AK	0	6	0	0	0	0	0	1	5702	3838	1864	343	226.75	8	8.5	21.8	3.8	2017	16.2	233	101	375	142	319	136	808	329	852	380	299	159	222	106	104	53	14	17	0	5	40.7	431	702	2065	826	4390.28	1	0
769	02016	ALEUTIANS WEST (CA), AK	0	5	0	0	0	0	0	1	5647	3784	1863	152	230	8	8	22.3	3.3	2018	16.2	233	101	375	142	319	136	808	329	852	380	299	159	222	106	104	53	14	17	0	5	40.7	430	694	2199	785	4390.28	1	0
770	02016	ALEUTIANS WEST (CA), AK	0	4	0	0	0	0	0	1	5763	3837	1926	149	228	11	8.1	20.2	3.6	2019	16.2	233	101	375	142	319	136	808	329	852	380	299	159	222	106	104	53	14	17	0	5	40.7	403	691	2353	782	4390.28	1	0
771	02020	ANCHORAGE (B), AK	11	232	0	314	0	4	2	3	279671	142430	137241	31038	22452	1303	8	17.2	5	2009	32.8	13059	11320	12820	12000	10458	10162	19735	19327	22241	22328	9755	9333	7186	6754	6497	6812	2511	3357	659	1303	32.9	19265	21838	18234	21996	1704.68	0	1
772	02020	ANCHORAGE (B), AK	10	232	0	314	0	4	2	3	279243	142487	136756	31228	23569	1402	7.2	17.2	5.3	2010	32.8	13059	11320	12820	12000	10458	10162	19735	19327	22241	22328	9755	9333	7186	6754	6497	6812	2511	3357	659	1303	32.9	20014	22566	18409	22664	1704.68	0	1
773	02020	ANCHORAGE (B), AK	8.5	232	0	314	0	4	2	3	286174	145270	140904	31302	25400	1378.5	7.6	19.9	6.6	2011	32.8	13059	11320	12820	12000	10458	10162	19735	19327	22241	22328	9755	9333	7186	6754	6497	6812	2511	3357	659	1303	32.9	19779	23278	20831	24268	1704.68	0	1
774	02020	ANCHORAGE (B), AK	7	232	0	280	0	4	1	3	291826	147536.5	143335.5	31274	26878	1355	9.6	18.4	6.8	2012	32.9	13059	11320	12820	12000	10458	10162	19735	19327	22241	22328	9755	9333	7186	6754	6497	6812	2511	3357	659	1303	32.9	5.6	7.9	23580	22061	1704.68	0	1
775	02020	ANCHORAGE (B), AK	8	247	0	260	0	4	1	3	295570	149803	145767	30411	28425	1396	8.5	18.3	6.1	2013	33.2	13059	11320	12820	12000	10458	10162	19735	19327	22241	22328	9755	9333	7186	6754	6497	6812	2511	3357	659	1303	32.9	17444	24222	24936	23275	1704.68	0	1
776	02020	ANCHORAGE (B), AK	8	268	0	260	0	4	1	2	298610	152114	146496	30563	30182	1634	9	19.8	5.4	2014	34.3	13059	11320	12820	12000	10458	10162	19735	19327	22241	22328	9755	9333	7186	6754	6497	6812	2511	3357	659	1303	32.9	18441	24300	25918	24593	1704.68	0	1
777	02020	ANCHORAGE (B), AK	8	281	0	356	0	4	1	2	300950	154643	146307	30663	31541	1698	7.7	18.1	5	2015	34.6	13059	11320	12820	12000	10458	10162	19735	19327	22241	22328	9755	9333	7186	6754	6497	6812	2511	3357	659	1303	32.9	18913	24488	26666	26021	1704.68	0	1
778	02020	ANCHORAGE (B), AK	8	295	0	248	0	4	1	2	301010	154711	146299	30240	32877	1700	10	16.7	5.1	2016	34.6	13059	11320	12820	12000	10458	10162	19735	19327	22241	22328	9755	9333	7186	6754	6497	6812	2511	3357	659	1303	32.9	18983	24744	27685	26813	1704.68	0	1
779	02020	ANCHORAGE (B), AK	7	311	0	248	0	4	1	2	298695	153653	145042	30155	34497	1774	8.7	13.6	5	2017	34.6	13059	11320	12820	12000	10458	10162	19735	19327	22241	22328	9755	9333	7186	6754	6497	6812	2511	3357	659	1303	32.9	18632	24886	28567	27261	1704.68	0	1
780	02020	ANCHORAGE (B), AK	7	336	0	248	0	6	2	3	298192	152099	146093	30063	34335	1773	7.2	12.9	5.3	2018	34.6	13059	11320	12820	12000	10458	10162	19735	19327	22241	22328	9755	9333	7186	6754	6497	6812	2511	3357	659	1303	32.9	18070	25945	28530	26907	1704.68	0	1
781	02020	ANCHORAGE (B), AK	7	363	0	248	0	5	2	3	294356	150137	144219	30210	35730	1789	9.6	12.7	6	2019	34.6	13059	11320	12820	12000	10458	10162	19735	19327	22241	22328	9755	9333	7186	6754	6497	6812	2511	3357	659	1303	32.9	17763	25770	28923	26948	1704.68	0	1
782	02050	BETHEL (CA), AK	0	8	0	0	0	0	0	0	17199	9020	8179	1172	989	77	21.4	26	12.6	2009	11.6	688	661	621	589	536	511	991	867	1234	976	451	399	330	273	351	313	132	176	31	38	26.2	166	13545	227	715	40570	1	0
783	02050	BETHEL (CA), AK	0	8	0	0	0	0	0	1	17236	9064	8172	1193	1018	82	21.5	26	14.1	2010	11.6	688	661	621	589	536	511	991	867	1234	976	451	399	330	273	351	313	132	176	31	38	26.2	198	13887	222	398	40570	1	0
784	02050	BETHEL (CA), AK	0	8	0	0	0	0	0	1	17352	9147	8205	1214	778	80.5	20.7	30.3	14.5	2011	11.7	688	661	621	589	536	511	991	867	1234	976	451	399	330	273	351	313	132	176	31	38	26.2	166	14101	243	432	40570	1	0
785	02050	BETHEL (CA), AK	0	8	0	0	0	0	0	1	17013	9106	8278	1228	778	79	22.6	27.8	14.9	2012	11.4	688	661	621	589	536	511	991	867	1234	976	451	399	330	273	351	313	132	176	31	38	26.2	0.4	82.9	160	181	40570	1	0
786	02050	BETHEL (CA), AK	0	9	0	0	0	0	0	1	17416	9065	8351	1020	802	86	23.5	28.7	14.7	2013	11.6	688	661	621	589	536	511	991	867	1234	976	451	399	330	273	351	313	132	176	31	38	26.2	103	14233	170	237	40570	1	0
787	02050	BETHEL (CA), AK	1	10	0	0	0	0	0	1	17746	9187	8559	1027	811	126	27.6	29.6	15.2	2014	11.4	688	661	621	589	536	511	991	867	1234	976	451	399	330	273	351	313	132	176	31	38	26.2	116	14463	171	248	40570	1	0
788	02050	BETHEL (CA), AK	0	11	0	0	0	0	0	1	17758	9178	8580	1032	815	135	25.1	27.8	15.4	2015	12.6	688	661	621	589	536	511	991	867	1234	976	451	399	330	273	351	313	132	176	31	38	26.2	126	14533	170	277	40570	1	0
789	02050	BETHEL (CA), AK	0	11	0	18	0	0	0	1	17868	9231	8637	996	835	140	23.8	26	16	2016	12.6	688	661	621	589	536	511	991	867	1234	976	451	399	330	273	351	313	132	176	31	38	26.2	151	14592	198	319	40570	1	0
790	02050	BETHEL (CA), AK	0	12	0	18	0	0	0	1	17946	9284	8662	997	871	142	24.2	24.6	14.4	2017	12.6	688	661	621	589	536	511	991	867	1234	976	451	399	330	273	351	313	132	176	31	38	26.2	159	14638	191	361	40570	1	0
791	02050	BETHEL (CA), AK	0	13	0	18	0	0	0	1	17968	9281	8687	722	1334	146	25.5	23.9	14.1	2018	12.6	688	661	621	589	536	511	991	867	1234	976	451	399	330	273	351	313	132	176	31	38	26.2	136	14981	166	405	40570	1	0
792	02050	BETHEL (CA), AK	0	14	0	18	0	0	0	1	18076	9361	8715	701	1378	137	28.7	19.8	13.8	2019	12.6	688	661	621	589	536	511	991	867	1234	976	451	399	330	273	351	313	132	176	31	38	26.2	150	15104	156	429	40570	1	0
793	02060	BRISTOL BAY (B), AK	0	1	0	0	0	0	0	1	996	527	469	168	106	0	8.5	27.6	5	2009	19.8	30	19	35	30	26	21	70	55	120	105	58	45	35	21	33	25	11	10	0	4	42.8	5	469	13	12	503.84	0	1
794	02060	BRISTOL BAY (B), AK	0	1	0	0	0	0	0	1	953	504	449	169	103	2	7.8	27.6	4.6	2010	19.8	30	19	35	30	26	21	70	55	120	105	58	45	35	21	33	25	11	10	0	4	42.8	7	452	8	19	503.84	0	1
795	02060	BRISTOL BAY (B), AK	0	1	0	0	0	0	0	1	881	485	396	169	674	3.5	7.8	27.4	4.3	2011	19.4	30	19	35	30	26	21	70	55	120	105	58	45	35	21	33	25	11	10	0	4	42.8	7	399	8	17	503.84	1	0
796	02060	BRISTOL BAY (B), AK	0	1	0	0	0	0	0	1	997	518	437.5	170	687	5	8.8	22.1	4.7	2012	20.2	30	19	35	30	26	21	70	55	120	105	58	45	35	21	33	25	11	10	0	4	42.8	0	33.5	8	24	503.84	1	0
797	02060	BRISTOL BAY (B), AK	0	1	0	0	0	0	0	1	1030	551	479	151	693	3	9.1	22.8	3.9	2013	20	30	19	35	30	26	21	70	55	120	105	58	45	35	21	33	25	11	10	0	4	42.8	2	336	9	29	503.84	1	0
798	02060	BRISTOL BAY (B), AK	0	1	0	0	0	0	0	1	991	540	451	150	703	5	9.3	24.1	4.4	2014	19.1	30	19	35	30	26	21	70	55	120	105	58	45	35	21	33	25	11	10	0	4	42.8	2	328	9	30	503.84	1	0
799	02060	BRISTOL BAY (B), AK	0	0	0	0	0	0	0	1	960	532	428	149	700	7	9.5	22.9	3.7	2015	20.3	30	19	35	30	26	21	70	55	120	105	58	45	35	21	33	25	11	10	0	4	42.8	0	324	11	37	503.84	1	0
800	02060	BRISTOL BAY (B), AK	0	0	0	0	0	0	0	1	957	533	424	115	690	5	9.5	21.7	8	2016	20.3	30	19	35	30	26	21	70	55	120	105	58	45	35	21	33	25	11	10	0	4	42.8	0	337	10	41	503.84	1	0
801	02060	BRISTOL BAY (B), AK	0	0	0	0	0	0	0	1	892	492	400	115	710	7	9	21.7	9.2	2017	20.3	30	19	35	30	26	21	70	55	120	105	58	45	35	21	33	25	11	10	0	4	42.8	1	305	10	46	503.84	1	0
802	02060	BRISTOL BAY (B), AK	0	0	0	0	0	0	0	1	898	485	413	37	125	8	11.4	22.9	6.9	2018	20.3	30	19	35	30	26	21	70	55	120	105	58	45	35	21	33	25	11	10	0	4	42.8	2	310	13	41	503.84	1	0
803	02060	BRISTOL BAY (B), AK	0	2	0	0	0	0	0	1	867	467	400	35	137	9	10.9	17.4	6.3	2019	20.3	30	19	35	30	26	21	70	55	120	105	58	45	35	21	33	25	11	10	0	4	42.8	6	287	12	47	503.84	1	0
804	02068	DENALI (B), AK	0	0	0	0	0	0	0	0	1838	1036	802	294	127	1	6.4	22.5	6.2	2009	25.6	28	21	40	56	66	70	143	126	219	161	111	87	81	37	66	44	17	7	2	1	41.5	32	106	37	66	12751.41	1	0
805	02068	DENALI (B), AK	0	0	0	0	0	0	0	0	1848	1044	804	299	141	0	5.4	22.5	6.1	2010	25.6	28	21	40	56	66	70	143	126	219	161	111	87	81	37	66	44	17	7	2	1	41.5	30	102	35	117	12751.41	1	0
806	02068	DENALI (B), AK	0	0	0	0	0	0	0	0	1851	1043	808	304	0	0	4.8	21.7	9.3	2011	28.1	28	21	40	56	66	70	143	126	219	161	111	87	81	37	66	44	17	7	2	1	41.5	30	96	38	125	12751.41	1	0
807	02068	DENALI (B), AK	0	0	0	0	0	0	0	0	1826	1028.5	824.5	307	0	0	5.6	19.5	8.9	2012	29.5	28	21	40	56	66	70	143	126	219	161	111	87	81	37	66	44	17	7	2	1	41.5	0.5	3.6	19	42	12751.41	1	0
808	02068	DENALI (B), AK	0	0	0	0	0	0	0	0	1855	1014	841	255	183	0	5.8	19.3	9.9	2013	33.3	28	21	40	56	66	70	143	126	219	161	111	87	81	37	66	44	17	7	2	1	41.5	17	68	20	49	12751.41	1	0
809	02068	DENALI (B), AK	0	0	0	0	0	0	0	0	1875	1028	847	255	207	0	6.2	23.1	10.2	2014	38.5	28	21	40	56	66	70	143	126	219	161	111	87	81	37	66	44	17	7	2	1	41.5	17	70	18	60	12751.41	1	0
810	02068	DENALI (B), AK	0	0	0	0	0	0	0	0	1867	1022	845	254	206.25	4	5.4	22.3	8.8	2015	44.5	28	21	40	56	66	70	143	126	219	161	111	87	81	37	66	44	17	7	2	1	41.5	24	70	23	57	12751.41	1	0
811	02068	DENALI (B), AK	0	0	0	0	0	0	0	0	1921	1045	876	234	205.5	6	7.1	20.9	10.1	2016	44.5	28	21	40	56	66	70	143	126	219	161	111	87	81	37	66	44	17	7	2	1	41.5	35	72	69	72	12751.41	1	0
812	02068	DENALI (B), AK	0	0	0	0	0	0	0	0	1919	1034	885	233	204.75	0	6.6	19.1	8.7	2017	44.5	28	21	40	56	66	70	143	126	219	161	111	87	81	37	66	44	17	7	2	1	41.5	31	82	52	76	12751.41	1	0
813	02068	DENALI (B), AK	0	0	0	0	0	0	0	0	1953	1065	888	222	204	7	6.3	14.5	8.6	2018	44.5	28	21	40	56	66	70	143	126	219	161	111	87	81	37	66	44	17	7	2	1	41.5	25	95	80	59	12751.41	1	0
814	02068	DENALI (B), AK	0	0	0	0	0	0	0	0	2074	1158	916	219	234	1	8	14	9.4	2019	44.5	28	21	40	56	66	70	143	126	219	161	111	87	81	37	66	44	17	7	2	1	41.5	37	108	95	79	12751.41	1	0
815	02070	DILLINGHAM (CA), AK	1	4	0	0	0	0	0	0	4996	2597	2399	330	364	8	21.5	31	8.8	2009	18.3	191	203	161	150	139	126	249	232	388	353	175	152	102	83	127	109	55	48	14	14	29	22	3512	34	121	18568.78	0	1
816	02070	DILLINGHAM (CA), AK	1	4	0	0	0	0	0	0	4933	2580	2353	340	373	9	19.6	31	9.4	2010	18.3	191	203	161	150	139	126	249	232	388	353	175	152	102	83	127	109	55	48	14	14	29	20	3462	30	154	18568.78	0	1
817	02070	DILLINGHAM (CA), AK	1	4	0	0	0	0	0	0	4957	2572	2385	349	446	12.5	18.5	31.3	10.3	2011	17.8	191	203	161	150	139	126	249	232	388	353	175	152	102	83	127	109	55	48	14	14	29	20	3562	34	165	18568.78	0	1
818	02070	DILLINGHAM (CA), AK	1	4	0	0	0	0	0	0	4847	2568	2398	355	454	16	20.6	29.9	10.1	2012	16.6	191	203	161	150	139	126	249	232	388	353	175	152	102	83	127	109	55	48	14	14	29	0.2	71.6	32	101	18568.78	1	0
819	02070	DILLINGHAM (CA), AK	1	4	0	0	0	0	0	0	4975	2564	2411	310	486	19	21.3	29.9	10.2	2013	16.2	191	203	161	150	139	126	249	232	388	353	175	152	102	83	127	109	55	48	14	14	29	18	3519	37	116	18568.78	1	0
820	02070	DILLINGHAM (CA), AK	1	4	0	0	0	0	0	0	5034	2600	2434	314	506	39	20.7	29	9.6	2014	17.6	191	203	161	150	139	126	249	232	388	353	175	152	102	83	127	109	55	48	14	14	29	15	3567	34	112	18568.78	1	0
821	02070	DILLINGHAM (CA), AK	1	4	0	0	0	0	0	0	5010	2598	2412	317	514	48	20.9	27.3	9.5	2015	17.4	191	203	161	150	139	126	249	232	388	353	175	152	102	83	127	109	55	48	14	14	29	22	3555	45	118	18568.78	1	0
822	02070	DILLINGHAM (CA), AK	1	4	0	0	0	0	0	0	4988	2562	2426	296	520	35	17.5	25.4	9.9	2016	17.4	191	203	161	150	139	126	249	232	388	353	175	152	102	83	127	109	55	48	14	14	29	36	3514	47	155	18568.78	1	0
823	02070	DILLINGHAM (CA), AK	1	4	0	0	0	0	0	0	4997	2549	2448	298	531	47	20	23.3	9.7	2017	17.4	191	203	161	150	139	126	249	232	388	353	175	152	102	83	127	109	55	48	14	14	29	32	3520	54	165	18568.78	0	1
824	02070	DILLINGHAM (CA), AK	1	5	0	0	0	0	0	0	4954	2520	2434	211	456	38	19.6	20.9	9.7	2018	17.4	191	203	161	150	139	126	249	232	388	353	175	152	102	83	127	109	55	48	14	14	29	34	3548	45	164	18568.78	0	1
825	02070	DILLINGHAM (CA), AK	1	5	0	0	0	0	0	0	4932	2493	2439	205	469	43	20.8	17.4	9.3	2019	17.4	191	203	161	150	139	126	249	232	388	353	175	152	102	83	127	109	55	48	14	14	29	34	3559	42	163	18568.78	0	1
826	02090	FAIRBANKS NORTH STAR (B), AK	4	44	90	90	0	1	0	1	97484	51293	46191	11328	6426	326	7.8	17.7	5.2	2009	28.6	5789	4306	5017	4013	3809	3401	6522	5945	6900	6645	3321	2980	2501	2074	2215	1955	795	889	178	343	31	5804	7130	2565	6111	7338.21	0	1
827	02090	FAIRBANKS NORTH STAR (B), AK	4	44	0	90	0	1	0	2	97970	52053	45917	11512	6815	339	7.5	17.7	6.1	2010	28.6	5789	4306	5017	4013	3809	3401	6522	5945	6900	6645	3321	2980	2501	2074	2215	1955	795	889	178	343	31	5828	7166	2422	6464	7338.21	0	1
828	02090	FAIRBANKS NORTH STAR (B), AK	3.5	44	90	90	0	1	0	2	98660	52574	46086	11664	6664	361	7.9	20.6	7.3	2011	29	5789	4306	5017	4013	3809	3401	6522	5945	6900	6645	3321	2980	2501	2074	2215	1955	795	889	178	343	31	6270	7211	2713	6712	7338.21	0	1
829	02090	FAIRBANKS NORTH STAR (B), AK	3	44	90	90	0	1	0	2	97581	52422.5	46503.5	11727	6989	383	9.4	20.3	6.9	2012	30.5	5789	4306	5017	4013	3809	3401	6522	5945	6900	6645	3321	2980	2501	2074	2215	1955	795	889	178	343	31	4.5	7	2591	5651	7338.21	0	1
830	02090	FAIRBANKS NORTH STAR (B), AK	2	46	90	90	0	1	0	2	99192	52271	46921	12259	7365	382	9.5	21.1	6.7	2013	31.7	5789	4306	5017	4013	3809	3401	6522	5945	6900	6645	3321	2980	2501	2074	2215	1955	795	889	178	343	31	4971	7182	2780	6212	7338.21	0	1
831	02090	FAIRBANKS NORTH STAR (B), AK	3	49	90	90	0	1	0	2	100272	53348	46924	12552	7798	433	9.2	21.1	6.2	2014	33.4	5789	4306	5017	4013	3809	3401	6522	5945	6900	6645	3321	2980	2501	2074	2215	1955	795	889	178	343	31	5307	7206	2951	6790	7338.21	0	1
832	02090	FAIRBANKS NORTH STAR (B), AK	3	48	90	90	0	1	1	2	100436	54020	46416	12819	8183	445	8.8	18.7	5.8	2015	33.1	5789	4306	5017	4013	3809	3401	6522	5945	6900	6645	3321	2980	2501	2074	2215	1955	795	889	178	343	31	5535	7112	2962	7714	7338.21	0	1
833	02090	FAIRBANKS NORTH STAR (B), AK	3	50	90	90	0	1	1	2	99357	53759	45598	12665	8581	463	9.5	16.6	5.7	2016	33.1	5789	4306	5017	4013	3809	3401	6522	5945	6900	6645	3321	2980	2501	2074	2215	1955	795	889	178	343	31	5412	7214	3082	7672	7338.21	0	1
834	02090	FAIRBANKS NORTH STAR (B), AK	3	56	90	90	0	1	1	2	99631	54176	45455	12861	9054	471	8.1	14.1	5.4	2017	33.1	5789	4306	5017	4013	3809	3401	6522	5945	6900	6645	3321	2980	2501	2074	2215	1955	795	889	178	343	31	5692	7212	3189	7996	7338.21	0	1
835	02090	FAIRBANKS NORTH STAR (B), AK	1	57	82	90	0	1	1	2	100605	54411	46194	11732	10013	494	8.5	13.6	5.7	2018	33.1	5789	4306	5017	4013	3809	3401	6522	5945	6900	6645	3321	2980	2501	2074	2215	1955	795	889	178	343	31	5499	7720	3309	7949	7338.21	0	1
836	02090	FAIRBANKS NORTH STAR (B), AK	1	59	0	90	0	1	1	2	99703	53882	45821	12196	10507	505	7.4	13.2	6.3	2019	33.1	5789	4306	5017	4013	3809	3401	6522	5945	6900	6645	3321	2980	2501	2074	2215	1955	795	889	178	343	31	5333	7786	3385	8073	7338.21	0	1
837	02100	HAINES (B), AK	1	1	0	0	0	0	0	0	2285	1147	1138	334	363	3	11.4	25.4	7.1	2009	33	41	38	55	60	67	64	153	152	251	227	140	134	131	111	107	109	47	52	11	19	46.9	7	272	18	34	2318.6	0	0
838	02100	HAINES (B), AK	1	1	0	0	0	0	0	0	2271	1141	1130	341	379	4	10.4	25.4	8.9	2010	33	41	38	55	60	67	64	153	152	251	227	140	134	131	111	107	109	47	52	11	19	46.9	7	278	16	32	2318.6	0	0
839	02100	HAINES (B), AK	1	1	0	0	0	0	0	0	2399	1231	1168	350	390	7	9.8	27.8	9.4	2011	30.1	41	38	55	60	67	64	153	152	251	227	140	134	131	111	107	109	47	52	11	19	46.9	6	262	17	34	2318.6	0	0
840	02100	HAINES (B), AK	1	1	0	0	0	0	0	0	2508	1266	1210.5	359	417	10	12.1	28.9	9.1	2012	31.3	41	38	55	60	67	64	153	152	251	227	140	134	131	111	107	109	47	52	11	19	46.9	0.4	9.2	14	47	2318.6	0	0
841	02100	HAINES (B), AK	1	1	0	0	0	0	0	0	2554	1301	1253	308	424	13	11.2	28.2	8.2	2013	35.6	41	38	55	60	67	64	153	152	251	227	140	134	131	111	107	109	47	52	11	19	46.9	16	241	20	59	2318.6	0	0
842	02100	HAINES (B), AK	1	2	0	0	0	0	0	0	2552	1307	1245	296	443	10	11.8	31.1	8.1	2014	40.4	41	38	55	60	67	64	153	152	251	227	140	134	131	111	107	109	47	52	11	19	46.9	14	243	22	55	2318.6	0	0
843	02100	HAINES (B), AK	1	1	0	0	0	0	0	0	2592	1302	1290	284	467	9	11.4	30.3	7.9	2015	34.7	41	38	55	60	67	64	153	152	251	227	140	134	131	111	107	109	47	52	11	19	46.9	13	254	26	70	2318.6	0	0
844	02100	HAINES (B), AK	1	1	0	0	0	0	0	0	2566	1257	1309	290	491	11	9.8	24.5	10.5	2016	34.7	41	38	55	60	67	64	153	152	251	227	140	134	131	111	107	109	47	52	11	19	46.9	17	266	28	64	2318.6	0	0
845	02100	HAINES (B), AK	1	1	0	0	0	0	0	0	2534	1232	1302	276	508	6	10.9	22.1	9.7	2017	34.7	41	38	55	60	67	64	153	152	251	227	140	134	131	111	107	109	47	52	11	19	46.9	18	264	29	77	2318.6	0	0
846	02100	HAINES (B), AK	1	1	0	0	0	0	0	0	2496	1233	1263	236	542	6	10.3	20.5	9.8	2018	34.7	41	38	55	60	67	64	153	152	251	227	140	134	131	111	107	109	47	52	11	19	46.9	15	258	27	77	2318.6	0	0
847	02100	HAINES (B), AK	1	1	0	0	0	0	0	0	2526	1239	1287	226	566	10	11.4	18	9.1	2019	34.7	41	38	55	60	67	64	153	152	251	227	140	134	131	111	107	109	47	52	11	19	46.9	15	260	26	89	2318.6	0	0
848	02110	JUNEAU (B), AK	1	17	0	49	0	2	1	0	30690	15523	15167	2530	2852	118	7.1	18.2	4.4	2009	35.9	992	942	1164	1144	1059	960	2223	2103	2792	2649	1306	1269	984	876	859	863	278	388	87	160	38.1	354	3769	1602	1378	2701.93	0	1
849	02110	JUNEAU (B), AK	1	17	0	49	0	2	1	0	30988	15750	15238	2547	2956	125	6.7	18.2	4.8	2010	35.9	992	942	1164	1144	1059	960	2223	2103	2792	2649	1306	1269	984	876	859	863	278	388	87	160	38.1	389	3874	1598	1500	2701.93	0	1
850	02110	JUNEAU (B), AK	0.5	17	0	57	0	2	1	1	30796	15618	15178	2566	3507	123	6.6	19	6.1	2011	36.7	992	942	1164	1144	1059	960	2223	2103	2792	2649	1306	1269	984	876	859	863	278	388	87	160	38.1	354	3942	1781	1565	2701.93	0	1
851	02110	JUNEAU (B), AK	0	17	0	57	0	1	1	1	31275	15963.5	15516.5	2593	3647	121	8.2	19.3	5.8	2012	37.8	992	942	1164	1144	1059	960	2223	2103	2792	2649	1306	1269	984	876	859	863	278	388	87	160	38.1	0.9	11.8	1919	1588	2701.93	0	1
852	02110	JUNEAU (B), AK	0	18	0	57	0	1	1	1	32164	16309	15855	2477	3880	129	7.5	20.4	5.3	2013	38.5	992	942	1164	1144	1059	960	2223	2103	2792	2649	1306	1269	984	876	859	863	278	388	87	160	38.1	380	3863	1947	1727	2701.93	0	0
853	02110	JUNEAU (B), AK	0	19	0	57	0	1	1	1	32556	16555	16001	2412	4117	142	7.9	18.8	4.9	2014	39.4	992	942	1164	1144	1059	960	2223	2103	2792	2649	1306	1269	984	876	859	863	278	388	87	160	38.1	427	3792	2017	1888	2701.93	0	0
854	02110	JUNEAU (B), AK	0	19	0	57	0	1	1	1	32660	16700	15960	2347	4352	152	7.5	17.2	4.6	2015	40.3	992	942	1164	1144	1059	960	2223	2103	2792	2649	1306	1269	984	876	859	863	278	388	87	160	38.1	504	3812	2006	2031	2701.93	0	1
855	02110	JUNEAU (B), AK	0	19	0	57	0	1	1	2	32406	16580	15826	2249	4572	152	7.9	17.4	5.1	2016	40.3	992	942	1164	1144	1059	960	2223	2103	2792	2649	1306	1269	984	876	859	863	278	388	87	160	38.1	509	3852	2013	2107	2701.93	0	1
856	02110	JUNEAU (B), AK	0	22	0	57	0	1	1	2	32756	16727	16029	2195	4750	176	8	14.3	4.6	2017	40.3	992	942	1164	1144	1059	960	2223	2103	2792	2649	1306	1269	984	876	859	863	278	388	87	160	38.1	480	3907	2126	2115	2701.93	0	1
857	02110	JUNEAU (B), AK	0	21	0	57	0	1	1	2	32468	16522	15946	2258	4417	175	7.4	13.1	4.4	2018	40.3	992	942	1164	1144	1059	960	2223	2103	2792	2649	1306	1269	984	876	859	863	278	388	87	160	38.1	468	3839	2191	2169	2701.93	0	1
858	02110	JUNEAU (B), AK	0	23	0	57	0	1	1	2	32094	16325	15769	2217	4612	169	8.3	13.4	4.7	2019	40.3	992	942	1164	1144	1059	960	2223	2103	2792	2649	1306	1269	984	876	859	863	278	388	87	160	38.1	454	3847	2171	2129	2701.93	0	1
859	02122	KENAI PENINSULA (B), AK	3	30	125	128	0	3	1	1	53097	27885	25212	6057	6302	301	10.3	23.4	7.7	2009	23.5	1731	1335	1746	1499	1622	1423	3592	3263	4948	4579	2646	2411	1989	1721	2235	1829	820	859	203	330	40.6	376	4083	585	1617	16075.33	0	1
860	02122	KENAI PENINSULA (B), AK	3	30	123	128	0	3	1	1	53409	28207	25202	6194	6766	364	10.3	23.4	8.2	2010	23.5	1731	1335	1746	1499	1622	1423	3592	3263	4948	4579	2646	2411	1989	1721	2235	1829	820	859	203	330	40.6	411	4175	561	1660	16075.33	0	1
861	02122	KENAI PENINSULA (B), AK	2.5	30	83	128	0	2	1	1	54665	28470	26195	6340	13	378	8.7	25.5	10.1	2011	23.7	1731	1335	1746	1499	1622	1423	3592	3263	4948	4579	2646	2411	1989	1721	2235	1829	820	859	203	330	40.6	380	4283	640	1698	16075.33	0	1
862	02122	KENAI PENINSULA (B), AK	2	30	86	128	0	2	0	1	55400	28937	26542	6459	16	392	10.7	23.6	10	2012	23.3	1731	1335	1746	1499	1622	1423	3592	3263	4948	4579	2646	2411	1989	1721	2235	1829	820	859	203	330	40.6	0.5	7.4	631	1641	16075.33	0	1
863	02122	KENAI PENINSULA (B), AK	1	30	86	128	0	2	0	1	56293	29404	26889	5696	7883	399	10.6	23	9.3	2013	22.8	1731	1335	1746	1499	1622	1423	3592	3263	4948	4579	2646	2411	1989	1721	2235	1829	820	859	203	330	40.6	361	4207	677	1777	16075.33	0	1
864	02122	KENAI PENINSULA (B), AK	1	32	86	128	0	2	0	2	56900	29736	27164	5607	8368	451	10.8	24.5	8.4	2014	23.7	1731	1335	1746	1499	1622	1423	3592	3263	4948	4579	2646	2411	1989	1721	2235	1829	820	859	203	330	40.6	415	4164	718	1906	16075.33	0	1
865	02122	KENAI PENINSULA (B), AK	1	33	126	128	0	2	0	2	57147	29955	27192	5513	8840	437	10.1	23.1	7.5	2015	24.1	1731	1335	1746	1499	1622	1423	3592	3263	4948	4579	2646	2411	1989	1721	2235	1829	820	859	203	330	40.6	498	4212	742	2150	16075.33	0	1
866	02122	KENAI PENINSULA (B), AK	1	37	126	128	0	2	0	3	57477	30128	27349	5509	9307	447	11.5	20.9	7.8	2016	24.1	1731	1335	1746	1499	1622	1423	3592	3263	4948	4579	2646	2411	1989	1721	2235	1829	820	859	203	330	40.6	459	4199	785	2287	16075.33	0	1
867	02122	KENAI PENINSULA (B), AK	1	41	86	128	0	2	0	3	58059	30569	27490	5404	9766	483	11.4	18.9	7.8	2017	24.1	1731	1335	1746	1499	1622	1423	3592	3263	4948	4579	2646	2411	1989	1721	2235	1829	820	859	203	330	40.6	470	4376	814	2415	16075.33	0	1
868	02122	KENAI PENINSULA (B), AK	2	40	86	128	0	2	0	3	58506	30636	27870	5241	10199	486	12	17.9	8.2	2018	24.1	1731	1335	1746	1499	1622	1423	3592	3263	4948	4579	2646	2411	1989	1721	2235	1829	820	859	203	330	40.6	474	4551	806	2460	16075.33	0	1
869	02122	KENAI PENINSULA (B), AK	2	43	100	128	0	2	0	4	58617	30607	28010	5105	10733	523	10.2	16	8.5	2019	24.1	1731	1335	1746	1499	1622	1423	3592	3263	4948	4579	2646	2411	1989	1721	2235	1829	820	859	203	330	40.6	484	4603	990	2440	16075.33	0	1
870	02130	KETCHIKAN GATEWAY (B), AK	1	9	0	46	0	1	0	5	13227	6773	6454	1637	1540	85	8.8	22	5.5	2009	23.6	445	379	521	462	432	402	842	857	1200	1099	544	529	430	395	435	402	168	199	59	104	38.4	132	2048	711	430	4858.41	0	1
871	02130	KETCHIKAN GATEWAY (B), AK	1	9	0	46	0	1	0	5	13142	6730	6412	1663	1592	93	8.7	22	5.9	2010	23.6	445	379	521	462	432	402	842	857	1200	1099	544	529	430	395	435	402	168	199	59	104	38.4	127	2059	698	482	4858.41	0	1
872	02130	KETCHIKAN GATEWAY (B), AK	1	9	0	29	0	1	0	5	13005	6666	6339	1680	1658	84	8.3	25	7.3	2011	25.4	445	379	521	462	432	402	842	857	1200	1099	544	529	430	395	435	402	168	199	59	104	38.4	138	2027	747	511	4858.41	0	1
873	02130	KETCHIKAN GATEWAY (B), AK	1	9	0	29	0	1	0	5	13477	6825.5	6473.5	1690	1725	75	10	23.3	7.7	2012	24.6	445	379	521	462	432	402	842	857	1200	1099	544	529	430	395	435	402	168	199	59	104	38.4	0.6	14.2	943	538	4858.41	0	1
874	02130	KETCHIKAN GATEWAY (B), AK	0	11	0	29	0	1	0	5	13593	6985	6608	1571	1782	85	11.6	25.9	7.3	2013	23.8	445	379	521	462	432	402	842	857	1200	1099	544	529	430	395	435	402	168	199	59	104	38.4	100	1945	966	578	4858.41	0	1
875	02130	KETCHIKAN GATEWAY (B), AK	0	12	29	29	0	1	0	5	13779	7111	6668	1545	1887	82	10.7	24.7	6.8	2014	23.8	445	379	521	462	432	402	842	857	1200	1099	544	529	430	395	435	402	168	199	59	104	38.4	123	1955	1054	630	4858.41	0	1
876	02130	KETCHIKAN GATEWAY (B), AK	0	16	25	29	0	1	0	5	13729	7149	6580	1517	2021	68	10.3	22.9	6.1	2015	24.1	445	379	521	462	432	402	842	857	1200	1099	544	529	430	395	435	402	168	199	59	104	38.4	122	1921	1022	678	4858.41	0	1
877	02130	KETCHIKAN GATEWAY (B), AK	0	15	0	29	0	1	0	5	13787	7178	6609	1461	2112	87	12.4	21.1	7.6	2016	24.1	445	379	521	462	432	402	842	857	1200	1099	544	529	430	395	435	402	168	199	59	104	38.4	122	1905	1039	677	4858.41	0	1
878	02130	KETCHIKAN GATEWAY (B), AK	0	14	25	29	0	1	0	5	13709	7128	6581	1436	2225	76	10.3	18.8	6.8	2017	24.1	445	379	521	462	432	402	842	857	1200	1099	544	529	430	395	435	402	168	199	59	104	38.4	129	1868	1113	688	4858.41	0	1
879	02130	KETCHIKAN GATEWAY (B), AK	0	20	25	29	0	1	0	5	13746	7089	6657	1183	2260	82	9.2	16.6	6.2	2018	24.1	445	379	521	462	432	402	842	857	1200	1099	544	529	430	395	435	402	168	199	59	104	38.4	121	1932	1166	630	4858.41	0	1
880	02130	KETCHIKAN GATEWAY (B), AK	1	21	0	29	0	1	0	4	13856	7110	6746	1158	2363	94	9.9	17.2	6.3	2019	24.1	445	379	521	462	432	402	842	857	1200	1099	544	529	430	395	435	402	168	199	59	104	38.4	136	1958	1140	724	4858.41	0	1
881	02150	KODIAK ISLAND (B), AK	1	2	19	19	0	1	0	1	12997	6868	6129	1284	906	17	7.5	24.9	6	2009	24.6	567	395	576	492	489	466	920	870	1152	978	471	404	345	295	323	318	90	112	31	41	32.5	191	1914	2182	986	6549.58	0	1
882	02150	KODIAK ISLAND (B), AK	1	2	19	19	0	1	0	1	13049	6941	6108	1302	967	23	8	24.9	7	2010	24.6	567	395	576	492	489	466	920	870	1152	978	471	404	345	295	323	318	90	112	31	41	32.5	210	1904	2116	1073	6549.58	0	1
883	02150	KODIAK ISLAND (B), AK	1	2	19	19	0	1	0	1	13346	7182	6164	1314	588	33	6.9	28.8	7.3	2011	20	567	395	576	492	489	466	920	870	1152	978	471	404	345	295	323	318	90	112	31	41	32.5	229	1879	2323	1173	6549.58	0	1
884	02150	KODIAK ISLAND (B), AK	1	2	19	19	0	1	0	1	13592	7266	6343	1317	625	43	8.3	28.1	7.2	2012	21.6	567	395	576	492	489	466	920	870	1152	978	471	404	345	295	323	318	90	112	31	41	32.5	0.7	13.2	2660	996	6549.58	0	1
885	02150	KODIAK ISLAND (B), AK	1	2	19	19	0	1	0	1	13872	7350	6522	1374	688	37	9.6	29.6	6.9	2013	24.7	567	395	576	492	489	466	920	870	1152	978	471	404	345	295	323	318	90	112	31	41	32.5	159	1855	2767	1099	6549.58	0	1
886	02150	KODIAK ISLAND (B), AK	1	2	19	18	0	1	0	1	14239	7644	6595	1400	764	50	8.6	27.7	6.2	2014	24.8	567	395	576	492	489	466	920	870	1152	978	471	404	345	295	323	318	90	112	31	41	32.5	196	1884	2854	1131	6549.58	0	1
887	02150	KODIAK ISLAND (B), AK	1	2	19	18	0	0	0	1	14135	7622	6513	1424	832	55	8.5	26.8	5.6	2015	24.1	567	395	576	492	489	466	920	870	1152	978	471	404	345	295	323	318	90	112	31	41	32.5	187	1838	2869	1190	6549.58	0	1
888	02150	KODIAK ISLAND (B), AK	1	2	0	22	0	0	0	1	13986	7529	6457	1367	907	51	8.3	24.8	5.7	2016	24.1	567	395	576	492	489	466	920	870	1152	978	471	404	345	295	323	318	90	112	31	41	32.5	214	1818	2894	1220	6549.58	0	1
889	02150	KODIAK ISLAND (B), AK	1	4	0	22	0	0	0	1	13889	7532	6357	1381	956	50	7.5	21	4.9	2017	24.1	567	395	576	492	489	466	920	870	1152	978	471	404	345	295	323	318	90	112	31	41	32.5	203	1785	2861	1275	6549.58	0	1
890	02150	KODIAK ISLAND (B), AK	1	4	0	22	0	0	0	1	13732	7289	6443	970	1466	43	7.3	21.7	5	2018	24.1	567	395	576	492	489	466	920	870	1152	978	471	404	345	295	323	318	90	112	31	41	32.5	173	1734	2923	1273	6549.58	0	1
891	02150	KODIAK ISLAND (B), AK	1	5	0	22	0	0	0	1	13448	7161	6287	996	1528	57	7.5	18.4	5.1	2019	24.1	567	395	576	492	489	466	920	870	1152	978	471	404	345	295	323	318	90	112	31	41	32.5	178	1707	2863	1257	6549.58	0	1
892	02164	LAKE AND PENINSULA (B), AK	0	0	0	0	0	0	0	0	1538	797	741	159	127	0	18.9	40.3	5.4	2009	16.8	63	66	64	60	58	44	90	72	163	111	47	48	36	35	50	41	16	10	2	8	30.8	1	1052	13	23	23652.01	0	0
893	02164	LAKE AND PENINSULA (B), AK	0	0	0	0	0	0	0	0	1488	772	716	162	131	0	17.2	40.3	7.2	2010	16.8	63	66	64	60	58	44	90	72	163	111	47	48	36	35	50	41	16	10	2	8	30.8	1	1036	6	30	23652.01	0	0
894	02164	LAKE AND PENINSULA (B), AK	0	0	0	0	0	0	0	0	1485	770	715	165	0	4.5	16.1	39.5	8.4	2011	15.4	63	66	64	60	58	44	90	72	163	111	47	48	36	35	50	41	16	10	2	8	30.8	2	1025	15	30	23652.01	1	0
895	02164	LAKE AND PENINSULA (B), AK	0	0	0	0	0	0	0	0	1631	829	747.5	167	0	9	17.7	33.9	8	2012	13.7	63	66	64	60	58	44	90	72	163	111	47	48	36	35	50	41	16	10	2	8	30.8	0.6	65.1	6	43	23652.01	1	0
896	02164	LAKE AND PENINSULA (B), AK	0	0	0	0	0	0	0	0	1668	888	780	140	156	6	16.4	35.9	7.9	2013	12.9	63	66	64	60	58	44	90	72	163	111	47	48	36	35	50	41	16	10	2	8	30.8	18	1043	5	55	23652.01	1	0
897	02164	LAKE AND PENINSULA (B), AK	0	0	0	0	0	0	0	0	1654	887	767	137	173	24	17.5	33.7	7.5	2014	12.5	63	66	64	60	58	44	90	72	163	111	47	48	36	35	50	41	16	10	2	8	30.8	13	1078	8	42	23652.01	1	0
898	02164	LAKE AND PENINSULA (B), AK	0	0	0	0	0	0	0	0	1648	876	772	135	173	13	17.3	31.5	7.4	2015	16	63	66	64	60	58	44	90	72	163	111	47	48	36	35	50	41	16	10	2	8	30.8	13	1059	7	54	23652.01	1	0
899	02164	LAKE AND PENINSULA (B), AK	0	0	0	0	0	0	0	0	1631	863	768	117	173	17	17.7	30	15.4	2016	16	63	66	64	60	58	44	90	72	163	111	47	48	36	35	50	41	16	10	2	8	30.8	17	1034	5	52	23652.01	1	0
900	02164	LAKE AND PENINSULA (B), AK	0	0	0	0	0	0	0	0	1563	836	727	115	173	17	19.3	31.9	12.7	2017	16	63	66	64	60	58	44	90	72	163	111	47	48	36	35	50	41	16	10	2	8	30.8	18	976	13	43	23652.01	0	0
901	02164	LAKE AND PENINSULA (B), AK	0	0	0	0	0	0	0	0	1562	810	752	119	173	12	20.9	28	12.3	2018	16	63	66	64	60	58	44	90	72	163	111	47	48	36	35	50	41	16	10	2	8	30.8	15	988	19	46	23652.01	0	0
902	02164	LAKE AND PENINSULA (B), AK	0	0	0	0	0	0	0	0	1620	841	779	116	178	19	15.7	25.3	11.9	2019	16	63	66	64	60	58	44	90	72	163	111	47	48	36	35	50	41	16	10	2	8	30.8	16	1005	43	51	23652.01	0	0
903	02170	MATANUSKA-SUSITNA (B), AK	2	26	0	0	0	1	1	2	82669	43107	39562	9762	6853	391	9.5	23.1	7.1	2009	21.2	2670	2339	3011	2838	2944	2794	6242	5938	7479	6867	3341	3023	2219	2065	2449	2176	927	991	190	336	34.8	1101	5037	927	2892	24607.9	1	0
904	02170	MATANUSKA-SUSITNA (B), AK	2	26	0	0	0	1	1	3	85458	44755	40703	10007	7427	412	9.3	23.1	7.7	2010	21.2	2670	2339	3011	2838	2944	2794	6242	5938	7479	6867	3341	3023	2219	2065	2449	2176	927	991	190	336	34.8	1281	5286	924	3166	24607.9	1	0
905	02170	MATANUSKA-SUSITNA (B), AK	1.5	26	0	0	0	1	1	3	88379	45632	42747	10221	7420	404.5	8.7	23.6	9.3	2011	21.3	2670	2339	3011	2838	2944	2794	6242	5938	7479	6867	3341	3023	2219	2065	2449	2176	927	991	190	336	34.8	1270	5529	1003	3363	24607.9	1	0
906	02170	MATANUSKA-SUSITNA (B), AK	1	26	0	0	0	1	1	3	88995	46521.5	43641	10381	7809	397	10.9	21.2	9.1	2012	20.9	2670	2339	3011	2838	2944	2794	6242	5938	7479	6867	3341	3023	2219	2065	2449	2176	927	991	190	336	34.8	1	5.5	1096	3301	24607.9	1	0
907	02170	MATANUSKA-SUSITNA (B), AK	1	26	0	0	0	1	1	3	91946	47411	44535	10721	8218	425	11.6	21.7	8.9	2013	20.7	2670	2339	3011	2838	2944	2794	6242	5938	7479	6867	3341	3023	2219	2065	2449	2176	927	991	190	336	34.8	1115	5328	1263	3544	24607.9	1	0
908	02170	MATANUSKA-SUSITNA (B), AK	1	30	0	0	0	1	1	3	93925	48536	45389	10799	8710	451	10.1	21.7	8	2014	20.6	2670	2339	3011	2838	2944	2794	6242	5938	7479	6867	3341	3023	2219	2065	2449	2176	927	991	190	336	34.8	1097	5485	1317	3859	24607.9	1	0
909	02170	MATANUSKA-SUSITNA (B), AK	1	30	0	0	0	1	1	3	95192	49466	45726	10876	9184	509	9.4	20.8	7.3	2015	20.6	2670	2339	3011	2838	2944	2794	6242	5938	7479	6867	3341	3023	2219	2065	2449	2176	927	991	190	336	34.8	1234	5668	1278	4251	24607.9	1	0
910	02170	MATANUSKA-SUSITNA (B), AK	0	33	0	0	0	1	1	3	97882	51344	46538	10900	9717	528	10.7	18.5	8	2016	20.6	2670	2339	3011	2838	2944	2794	6242	5938	7479	6867	3341	3023	2219	2065	2449	2176	927	991	190	336	34.8	1289	6229	1397	4584	24607.9	1	0
911	02170	MATANUSKA-SUSITNA (B), AK	0	38	0	0	0	1	1	4	101095	53300	47795	10958	10362	573	9.8	16.7	7.8	2017	20.6	2670	2339	3011	2838	2944	2794	6242	5938	7479	6867	3341	3023	2219	2065	2449	2176	927	991	190	336	34.8	1386	6676	1520	4893	24607.9	0	1
912	02170	MATANUSKA-SUSITNA (B), AK	0	42	0	0	0	1	1	4	104365	54570	49795	10194	12318	589	9.5	15.7	8.1	2018	20.6	2670	2339	3011	2838	2944	2794	6242	5938	7479	6867	3341	3023	2219	2065	2449	2176	927	991	190	336	34.8	1297	6967	1637	4983	24607.9	0	1
913	02170	MATANUSKA-SUSITNA (B), AK	0	51	0	0	0	2	1	6	106532	55451	51081	10226	13065	608	11.3	14.8	8.7	2019	20.6	2670	2339	3011	2838	2944	2794	6242	5938	7479	6867	3341	3023	2219	2065	2449	2176	927	991	190	336	34.8	1369	7259	1804	5223	24607.9	0	1
914	02180	NOME (CA), AK	1	3	0	15	0	0	0	0	9315	4971	4344	799	622	29	23.1	30.4	10.8	2009	15.4	385	345	387	329	327	299	568	487	682	551	288	246	221	140	220	169	75	103	19	17	27.6	43	7064	107	116	22961.76	1	0
915	02180	NOME (CA), AK	1	3	0	15	0	0	0	0	9261	4954	4307	824	647	55	20.9	30.4	10.5	2010	15.4	385	345	387	329	327	299	568	487	682	551	288	246	221	140	220	169	75	103	19	17	27.6	58	6997	96	214	22961.76	1	0
916	02180	NOME (CA), AK	1	3	0	15	0	0	0	0	9391	5003	4388	848	644	55.5	21.3	31.3	12.8	2011	17.1	385	345	387	329	327	299	568	487	682	551	288	246	221	140	220	169	75	103	19	17	27.6	60	7139	118	230	22961.76	1	0
917	02180	NOME (CA), AK	1	3	0	15	0	0	0	0	9492	5117.5	4506	868	668	56	24.6	29.3	12.7	2012	14.7	385	345	387	329	327	299	568	487	682	551	288	246	221	140	220	169	75	103	19	17	27.6	0.3	75.8	96	115	22961.76	1	0
918	02180	NOME (CA), AK	1	2	0	15	0	0	0	0	9856	5232	4624	702	680	68	26.4	28.8	12.3	2013	14.1	385	345	387	329	327	299	568	487	682	551	288	246	221	140	220	169	75	103	19	17	27.6	49	7352	113	153	22961.76	1	0
919	02180	NOME (CA), AK	1	2	0	15	0	0	0	0	9915	5266	4649	695	696	109	28.6	28.4	11.6	2014	13.9	385	345	387	329	327	299	568	487	682	551	288	246	221	140	220	169	75	103	19	17	27.6	51	7364	117	137	22961.76	1	0
920	02180	NOME (CA), AK	1	1	0	18	0	0	0	0	9892	5213	4679	688	708	105	26.3	29.3	11.7	2015	14	385	345	387	329	327	299	568	487	682	551	288	246	221	140	220	169	75	103	19	17	27.6	67	7298	124	182	22961.76	1	0
921	02180	NOME (CA), AK	1	1	0	18	0	0	0	0	9817	5147	4670	670	739	91	26.1	27.4	12.1	2016	14	385	345	387	329	327	299	568	487	682	551	288	246	221	140	220	169	75	103	19	17	27.6	64	7309	117	195	22961.76	1	0
922	02180	NOME (CA), AK	1	1	0	18	0	0	0	0	9846	5194	4652	661	759	96	21.4	24	11.7	2017	14	385	345	387	329	327	299	568	487	682	551	288	246	221	140	220	169	75	103	19	17	27.6	67	7337	123	229	22961.76	1	0
923	02180	NOME (CA), AK	1	1	0	18	0	0	0	0	9917	5207	4710	453	815	117	24	21.5	12.5	2018	14	385	345	387	329	327	299	568	487	682	551	288	246	221	140	220	169	75	103	19	17	27.6	61	7521	128	226	22961.76	1	0
924	02180	NOME (CA), AK	1	1	0	18	0	0	0	0	9921	5229	4692	437	825	111	23.2	21.2	12.6	2019	14	385	345	387	329	327	299	568	487	682	551	288	246	221	140	220	169	75	103	19	17	27.6	66	7506	148	243	22961.76	1	0
925	02185	NORTH SLOPE (B), AK	0	2	0	0	0	0	0	0	6561	3491	3070	433	404	9	13.8	25	5.3	2009	17.9	443	309	453	297	426	224	839	384	1244	567	635	204	324	130	174	107	44	56	8	13	35.1	63	4550	480	353	88695.41	1	0
926	02185	NORTH SLOPE (B), AK	0	2	0	0	0	0	0	0	6615	3525	3090	437	393	22	11.4	25	4.3	2010	17.9	443	309	453	297	426	224	839	384	1244	567	635	204	324	130	174	107	44	56	8	13	35.1	77	4624	465	514	88695.41	1	0
927	02185	NORTH SLOPE (B), AK	0	2	0	0	0	0	0	0	6752	3604	3148	444	0	25.5	7.8	27.7	4.7	2011	14.5	443	309	453	297	426	224	839	384	1244	567	635	204	324	130	174	107	44	56	8	13	35.1	84	4689	533	578	88695.41	1	0
928	02185	NORTH SLOPE (B), AK	0	2	0	0	0	0	0	0	9430	4777	3350.5	449	0	29	11.4	25.2	5.9	2012	13.4	443	309	453	297	426	224	839	384	1244	567	635	204	324	130	174	107	44	56	8	13	35.1	1	54.1	425	249	88695.41	1	0
929	02185	NORTH SLOPE (B), AK	0	2	0	0	0	0	0	0	9503	5950	3553	395	410	22	11.5	24.1	5.4	2013	13.9	443	309	453	297	426	224	839	384	1244	567	635	204	324	130	174	107	44	56	8	13	35.1	110	5077	454	284	88695.41	1	0
930	02185	NORTH SLOPE (B), AK	0	2	0	0	0	0	0	0	9643	6013	3630	392	433	55	15.4	25.4	5.3	2014	14.2	443	309	453	297	426	224	839	384	1244	567	635	204	324	130	174	107	44	56	8	13	35.1	117	5104	468	284	88695.41	1	0
931	02185	NORTH SLOPE (B), AK	0	2	0	0	0	0	0	0	9686	6017	3669	389	438	57	13.3	25.5	5	2015	15.3	443	309	453	297	426	224	839	384	1244	567	635	204	324	130	174	107	44	56	8	13	35.1	111	5088	492	329	88695.41	1	0
932	02185	NORTH SLOPE (B), AK	0	1	0	0	0	0	0	0	9703	6064	3639	348	447	53	11.5	23.3	5.8	2016	15.3	443	309	453	297	426	224	839	384	1244	567	635	204	324	130	174	107	44	56	8	13	35.1	141	5060	559	377	88695.41	1	0
933	02185	NORTH SLOPE (B), AK	0	1	0	0	0	0	0	0	9687	6057	3630	347	464	66	12.6	18.1	5.6	2017	15.3	443	309	453	297	426	224	839	384	1244	567	635	204	324	130	174	107	44	56	8	13	35.1	142	5008	571	394	88695.41	1	0
934	02185	NORTH SLOPE (B), AK	0	1	0	0	0	0	0	0	9606	5998	3608	324	483	60	11.9	19.6	6.5	2018	15.3	443	309	453	297	426	224	839	384	1244	567	635	204	324	130	174	107	44	56	8	13	35.1	136	5018	602	390	88695.41	1	0
935	02185	NORTH SLOPE (B), AK	0	1	0	0	0	0	0	0	9782	6084	3698	315	490	69	12.2	17.8	7.4	2019	15.3	443	309	453	297	426	224	839	384	1244	567	635	204	324	130	174	107	44	56	8	13	35.1	150	5170	570	420	88695.41	1	0
936	02188	NORTHWEST ARCTIC (B), AK	0	3	0	0	0	0	0	0	7453	3976	3477	623	456	20	21.2	28.9	10.7	2009	10.9	388	320	270	280	244	186	487	354	540	402	220	136	141	121	149	115	55	100	11	25	25.7	19	6080	67	259	35572.58	1	0
937	02188	NORTHWEST ARCTIC (B), AK	0	3	0	0	0	0	0	0	7502	3963	3539	640	454	32	16.5	28.9	11.7	2010	10.9	388	320	270	280	244	186	487	354	540	402	220	136	141	121	149	115	55	100	11	25	25.7	36	6071	72	425	35572.58	1	0
938	02188	NORTHWEST ARCTIC (B), AK	0	3	0	0	0	0	0	0	7444	3930	3514	651	0	31.5	15	30.6	12.7	2011	11	388	320	270	280	244	186	487	354	540	402	220	136	141	121	149	115	55	100	11	25	25.7	52	6091	76	464	35572.58	1	0
939	02188	NORTHWEST ARCTIC (B), AK	0	3	0	0	0	0	0	0	7523	4036.5	3552	661	0	31	20	28.9	13.1	2012	12	388	320	270	280	244	186	487	354	540	402	220	136	141	121	149	115	55	100	11	25	25.7	0.5	81.4	42	58	35572.58	1	0
940	02188	NORTHWEST ARCTIC (B), AK	0	3	0	0	0	0	0	0	7733	4143	3590	490	469	31	23.9	29.2	14.7	2013	10.6	388	320	270	280	244	186	487	354	540	402	220	136	141	121	149	115	55	100	11	25	25.7	49	6194	50	82	35572.58	1	0
941	02188	NORTHWEST ARCTIC (B), AK	0	2	0	18	0	0	0	0	7810	4197	3613	488	479	87	22.1	30.2	15.1	2014	10.8	388	320	270	280	244	186	487	354	540	402	220	136	141	121	149	115	55	100	11	25	25.7	56	6264	55	88	35572.58	1	0
942	02188	NORTHWEST ARCTIC (B), AK	0	3	4	18	0	0	0	0	7685	4150	3535	485	489	75	23.3	29.7	15.2	2015	10.8	388	320	270	280	244	186	487	354	540	402	220	136	141	121	149	115	55	100	11	25	25.7	56	6079	58	113	35572.58	0	1
943	02188	NORTHWEST ARCTIC (B), AK	0	4	0	18	0	0	0	0	7717	4184	3533	462	513	76	23.2	27.8	16.7	2016	10.8	388	320	270	280	244	186	487	354	540	402	220	136	141	121	149	115	55	100	11	25	25.7	74	6081	72	159	35572.58	0	1
944	02188	NORTHWEST ARCTIC (B), AK	0	3	0	18	0	0	0	0	7752	4192	3560	460	535	84	26.3	25.5	15.5	2017	10.8	388	320	270	280	244	186	487	354	540	402	220	136	141	121	149	115	55	100	11	25	25.7	94	6085	70	184	35572.58	0	1
945	02188	NORTHWEST ARCTIC (B), AK	0	4	0	18	0	0	0	0	7673	4155	3518	253	549	84	27.8	24	15.7	2018	10.8	388	320	270	280	244	186	487	354	540	402	220	136	141	121	149	115	55	100	11	25	25.7	86	6134	59	192	35572.58	0	1
946	02188	NORTHWEST ARCTIC (B), AK	0	4	0	18	0	0	0	0	7684	4156	3528	245	556	79	26	24.1	16.8	2019	10.8	388	320	270	280	244	186	487	354	540	402	220	136	141	121	149	115	55	100	11	25	25.7	97	6115	73	223	35572.58	0	1
947	02201	PR OF WALES-OUTERKETCH(CA), AK	0	50	0	0	0	0	0	2	5544	3051	2493	704	581	7	17.9	9.3	13.4	2009	32.6	4551	4257	4427	4262	4335	4525	12458	12996	16950	17591	7601	7657	6478	6585	7595	8349	4075	5483	1549	3291	44.4	10	2163	34	124	920.56	0	1
948	02201	PR OF WALES-OUTERKETCH(CA), AK	0	4	0	0	0	0	0	2	5533	3050	2483	730	599	72	15.2	29.9	14.1	2010	14.8	223	199	224	252	223	215	510	538	599	606	267	291	248	255	315	309	128	186	45	82	39.5	12	2153	23	151	114.19	0	1
949	02201	PR OF WALES-OUTERKETCH(CA), AK	0	4	0	0	0	0	0	0	5533	3050	2483	755	0	226	15.2	15.6	16.1	2011	12.9	461	436	433	471	532	521	1171	1197	1347	1374	639	720	618	641	934	949	424	581	95	222	41.9	12	2153	23	151	530.98	0	1
950	02201	PR OF WALES-OUTERKETCH(CA), AK	0	20	0	0	0	0	0	0	5533	3050	2483	776	0	418	15.2	21	14.8	2012	17.8	1159	1189	1071	1063	1074	1046	2218	2162	2647	2667	1174	1295	1247	1260	1766	1939	924	1129	276	570	40.1	12	2153	23	151	944.43	0	1
951	02201	PR OF WALES-OUTERKETCH(CA), AK	0	11	0	0	0	0	0	0	5533	3050	2483	776	0	97	15.2	15.1	14.8	2013	23	125	126	141	130	162	168	328	333	575	557	364	342	338	301	453	420	251	272	87	155	50.5	12	2153	23	151	1739.92	1	0
952	02201	PR OF WALES-OUTERKETCH(CA), AK	0	32	0	0	0	0	0	0	5533	3050	2483	776	0	675	15.2	6.4	14.8	2014	17.2	1340	1344	1339	1471	1456	1389	3268	3199	4416	4562	2268	2226	1786	1889	2406	2713	1453	2030	420	862	44.3	12	2153	23	151	674.28	0	0
953	02201	PR OF WALES-OUTERKETCH(CA), AK	0	37	0	0	0	0	0	0	5533	3050	2483	776	0	738	15.2	14	14.8	2015	18.6	2625	2153	2712	2221	2488	2003	5552	4776	6691	6441	2984	2826	2436	2391	3017	3175	1663	2306	642	1432	41.5	12	2153	23	151	691.58	0	0
954	02201	PR OF WALES-OUTERKETCH(CA), AK	0	371	0	0	0	0	0	0	5533	3050	2483	776	0	4217	15.2	22.2	14.8	2016	42.2	23450	24238	33027	32814	29434	27555	48145	41618	37277	35199	16696	16801	13645	14601	14552	17601	8180	12179	3107	6513	33.7	12	2153	23	151	153	0	0
955	02201	PR OF WALES-OUTERKETCH(CA), AK	0	4	0	0	0	0	0	0	5533	3050	2483	776	0	149	15.2	16.3	14.8	2017	19.4	360	339	398	378	421	413	1049	962	1168	1165	609	567	554	594	809	775	322	469	96	215	43.6	12	2153	23	151	380.42	0	0
956	02201	PR OF WALES-OUTERKETCH(CA), AK	0	16	0	0	0	0	0	0	5533	3050	2483	776	0	557	15.2	14.4	14.8	2018	25.6	1475	1299	1477	1361	1560	1488	3615	3481	4090	4059	1816	1890	1747	1789	2290	2395	1058	1343	270	530	41.1	12	2153	23	151	869.79	0	0
957	02201	PR OF WALES-OUTERKETCH(CA), AK	0	18	0	0	0	0	0	0	5533	3050	2483	776	0	294	15.2	6.9	14.8	2019	11.7	736	614	722	754	786	799	1537	1590	1910	1970	940	983	846	847	973	1126	407	642	117	211	40.9	12	2153	23	151	337.91	0	0
958	02220	SITKA (B), AK	0	11	15	15	0	1	0	0	8874	4527	4347	972	968	32	8.4	23.3	5	2009	34.6	242	277	299	314	330	311	608	557	724	712	350	346	281	231	285	291	121	174	35	102	38.2	49	1665	453	407	2870.34	0	1
959	02220	SITKA (B), AK	1	11	15	15	0	1	0	0	8889	4557	4332	988	972	39	7.8	23.3	5.8	2010	34.6	242	277	299	314	330	311	608	557	724	712	350	346	281	231	285	291	121	174	35	102	38.2	45	1664	432	483	2870.34	0	1
960	02220	SITKA (B), AK	0.5	11	15	15	0	1	0	0	8747	4443	4304	1010	1012	38.5	7.6	25.7	6.6	2011	34.1	242	277	299	314	330	311	608	557	724	712	350	346	281	231	285	291	121	174	35	102	38.2	39	1661	468	462	2870.34	0	1
961	02220	SITKA (B), AK	0	11	0	15	0	1	0	0	8881	4492	4357.5	1030	1078	38	9.1	26.3	6.4	2012	32.9	242	277	299	314	330	311	608	557	724	712	350	346	281	231	285	291	121	174	35	102	38.2	0.5	16.8	529	437	2870.34	0	1
962	02220	SITKA (B), AK	0	12	0	15	0	1	0	0	8952	4541	4411	897	1126	43	8.4	25.3	6.1	2013	31.2	242	277	299	314	330	311	608	557	724	712	350	346	281	231	285	291	121	174	35	102	38.2	72	1533	537	451	2870.34	0	1
963	02220	SITKA (B), AK	0	10	0	15	0	1	0	0	9046	4542	4504	877	1194	40	8.6	25.3	5.6	2014	32.4	242	277	299	314	330	311	608	557	724	712	350	346	281	231	285	291	121	174	35	102	38.2	77	1492	524	494	2870.34	0	1
964	02220	SITKA (B), AK	0	10	0	15	0	1	0	0	9020	4574	4446	858	1201	45	9.8	24.5	5.2	2015	32.9	242	277	299	314	330	311	608	557	724	712	350	346	281	231	285	291	121	174	35	102	38.2	87	1474	547	526	2870.34	0	1
965	02220	SITKA (B), AK	0	10	15	15	0	1	0	0	8900	4565	4335	795	1223	45	8.6	24.2	5.1	2016	32.9	242	277	299	314	330	311	608	557	724	712	350	346	281	231	285	291	121	174	35	102	38.2	99	1415	584	531	2870.34	0	1
966	02220	SITKA (B), AK	0	9	15	15	0	1	0	0	8863	4565	4298	780	1287	51	9.2	20	4.5	2017	32.9	242	277	299	314	330	311	608	557	724	712	350	346	281	231	285	291	121	174	35	102	38.2	95	1414	614	591	2870.34	0	1
967	02220	SITKA (B), AK	0	8	15	15	0	1	0	0	8830	4553	4277	550	1317	41	7.9	19.7	4.3	2018	32.9	242	277	299	314	330	311	608	557	724	712	350	346	281	231	285	291	121	174	35	102	38.2	100	1427	677	605	2870.34	0	1
968	02220	SITKA (B), AK	0	8	0	15	0	1	0	0	8689	4461	4228	544	1354	39	8.1	18.3	4.7	2019	32.9	242	277	299	314	330	311	608	557	724	712	350	346	281	231	285	291	121	174	35	102	38.2	88	1420	643	581	2870.34	0	1
969	02232	SKAGWAY-HOONAH-ANGOON (CA), AK	0	4	0	0	0	0	0	0	3059	1626	1433	343	368	4	13.9	16.4	12.1	2009	14.7	215	148	191	172	163	162	312	309	426	446	218	212	180	181	269	309	172	238	49	108	42.1	6	1166	13	109	1056.07	1	0
970	02232	SKAGWAY-HOONAH-ANGOON (CA), AK	0	29	0	0	0	0	0	1	57557	1621	1445	350	403	605	12.1	12.1	13	2010	18.1	1632	1460	1540	1535	1576	1510	3534	3549	4460	4430	2108	2148	1722	1853	2467	2699	1443	2029	521	1088	41.8	6	1054	17	114	684.25	1	0
971	02232	SKAGWAY-HOONAH-ANGOON (CA), AK	0	12	0	0	0	0	0	0	37777	1621	1445	358	13	396	11.2	11.7	15.1	2011	14.5	1162	1077	1230	1195	1245	1136	2522	2362	3240	3059	1394	1285	1055	1097	1411	1673	854	1220	310	674	40.8	6	1054	17	114	1044.29	1	0
972	02232	SKAGWAY-HOONAH-ANGOON (CA), AK	0	6	0	0	0	0	0	0	56461	1621	1445	367	17	533	11.1	13.1	15.1	2012	15.7	2109	1877	1601	1513	1719	1586	3345	3200	4267	4208	2062	2021	1650	1671	1948	2194	1191	1758	412	922	38.8	6	1054	17	114	551.02	1	0
973	02232	SKAGWAY-HOONAH-ANGOON (CA), AK	0	0	0	0	0	0	0	0	18938	1621	1445	367	17	196	21.8	23.1	15.1	2013	12.7	472	484	503	543	579	597	1220	1335	1328	1319	558	610	572	635	763	837	338	430	78	185	38.4	6	1054	17	114	316.49	1	0
974	02232	SKAGWAY-HOONAH-ANGOON (CA), AK	0	2	0	0	0	0	0	0	6882	1621	1445	367	17	60	12.3	11.2	15.1	2014	12	180	199	192	198	220	206	409	426	617	630	224	219	192	185	272	268	120	153	24	44	39.9	6	1054	17	114	1284.89	0	0
975	02232	SKAGWAY-HOONAH-ANGOON (CA), AK	0	2	0	0	0	0	0	0	21936	1621	1445	367	17	162	7.5	6.6	15.1	2015	38.9	422	353	457	411	537	587	1580	1656	1954	2153	937	918	869	858	978	1035	442	484	100	198	45.2	6	1054	17	114	281.42	0	0
976	02232	SKAGWAY-HOONAH-ANGOON (CA), AK	0	27	0	0	0	0	0	0	50873	1621	1445	367	17	447	13.8	5.6	15.1	2016	29.6	3483	3885	1648	1424	1391	1239	2594	2509	3383	3417	1726	1601	1341	1347	1703	1788	938	1324	357	781	33.1	6	1054	17	114	626.21	0	0
977	02232	SKAGWAY-HOONAH-ANGOON (CA), AK	0	56	0	0	0	0	0	0	85818	1621	1445	367	17	938	19.1	10.7	15.1	2017	15.7	2676	2810	2415	2561	2407	2450	5413	5536	6188	6512	2782	2996	2407	2681	3207	3741	1825	2644	515	1252	39.5	6	1054	17	114	664.58	0	0
978	02232	SKAGWAY-HOONAH-ANGOON (CA), AK	0	210	0	0	0	0	0	0	758581	1621	1445	367	17	4976	7.5	9.1	15.1	2018	48.5	21328	18770	24734	23586	25735	25279	53711	54389	54336	56333	23192	24673	19651	21671	22692	27293	12983	17990	5238	10066	39.3	6	1054	17	114	448.41	0	0
979	02232	SKAGWAY-HOONAH-ANGOON (CA), AK	0	7	0	0	0	0	0	0	17111	1621	1445	367	17	177	8.6	5	15.1	2019	29.5	333	306	445	390	469	425	932	851	1246	1291	707	752	659	640	871	963	570	728	198	382	48.1	6	1054	17	114	380.61	0	0
980	02240	SOUTHEAST FAIRBANKS (CA), AK	0	3	0	0	0	0	0	0	6840	3542	3298	962	765	33	13.5	29.5	8.4	2009	22.3	192	185	246	187	267	193	519	393	663	509	330	232	254	161	273	189	82	82	11	27	37.4	200	759	45	284	24768.81	1	0
981	02240	SOUTHEAST FAIRBANKS (CA), AK	0	3	0	0	0	0	0	0	6753	3496	3257	996	798	29	13.3	29.5	8.8	2010	22.3	192	185	246	187	267	193	519	393	663	509	330	232	254	161	273	189	82	82	11	27	37.4	193	808	44	305	24768.81	1	0
982	02240	SOUTHEAST FAIRBANKS (CA), AK	0	3	0	0	0	0	0	0	6892	3548	3344	1033	584	31.5	12.5	29.3	10.1	2011	23.1	192	185	246	187	267	193	519	393	663	509	330	232	254	161	273	189	82	82	11	27	37.4	166	794	49	308	24768.81	1	0
983	02240	SOUTHEAST FAIRBANKS (CA), AK	0	3	0	0	0	0	0	0	7029	3732	3280	1059	594	34	13.4	27.5	10.8	2012	20.7	192	185	246	187	267	193	519	393	663	509	330	232	254	161	273	189	82	82	11	27	37.4	1.1	11.5	64	234	24768.81	1	0
984	02240	SOUTHEAST FAIRBANKS (CA), AK	0	3	0	0	0	0	0	0	7132	3916	3216	781	598	38	13.9	27.1	10.9	2013	17.9	192	185	246	187	267	193	519	393	663	509	330	232	254	161	273	189	82	82	11	27	37.4	100	821	72	261	24768.81	1	0
985	02240	SOUTHEAST FAIRBANKS (CA), AK	0	1	0	0	0	0	0	0	7144	3965	3179	772	614	30	12.8	29.7	11.2	2014	19.2	192	185	246	187	267	193	519	393	663	509	330	232	254	161	273	189	82	82	11	27	37.4	97	814	83	296	24768.81	1	0
986	02240	SOUTHEAST FAIRBANKS (CA), AK	0	1	0	0	0	0	0	0	6985	3891	3094	761	621	30	16.1	27.5	11.1	2015	19.5	192	185	246	187	267	193	519	393	663	509	330	232	254	161	273	189	82	82	11	27	37.4	106	816	84	339	24768.81	1	0
987	02240	SOUTHEAST FAIRBANKS (CA), AK	0	1	0	0	0	0	0	0	6931	3851	3080	746	630	34	13.8	24.4	13	2016	19.5	192	185	246	187	267	193	519	393	663	509	330	232	254	161	273	189	82	82	11	27	37.4	103	801	91	343	24768.81	1	0
988	02240	SOUTHEAST FAIRBANKS (CA), AK	0	1	0	0	0	0	0	1	6839	3833	3006	735	635	34	13.5	21.7	10.8	2017	19.5	192	185	246	187	267	193	519	393	663	509	330	232	254	161	273	189	82	82	11	27	37.4	105	785	126	379	24768.81	1	0
989	02240	SOUTHEAST FAIRBANKS (CA), AK	0	1	0	0	0	0	0	1	6876	3807	3069	890	1115	33	11.8	21.4	10.2	2018	19.5	192	185	246	187	267	193	519	393	663	509	330	232	254	161	273	189	82	82	11	27	37.4	124	840	117	394	24768.81	1	0
990	02240	SOUTHEAST FAIRBANKS (CA), AK	0	1	0	0	0	0	0	1	6888	3831	3057	881	1158	43	12.8	21.1	10.4	2019	19.5	192	185	246	187	267	193	519	393	663	509	330	232	254	161	273	189	82	82	11	27	37.4	143	841	128	412	24768.81	1	0
991	02261	VALDEZ-CORDOVA (CA), AK	2	4	10	20	0	0	0	3	9496	5069	4427	1241	919	35	9.5	23.5	8.3	2009	23.6	308	244	335	260	289	254	637	580	1002	860	482	367	352	271	306	245	98	88	20	41	39.8	40	1367	457	355	34239.88	0	1
992	02261	VALDEZ-CORDOVA (CA), AK	2	4	0	20	0	0	0	3	9362	5016	4346	1259	953	37	8.5	23.5	8.4	2010	23.6	308	244	335	260	289	254	637	580	1002	860	482	367	352	271	306	245	98	88	20	41	39.8	40	1334	447	400	34239.88	1	0
993	02261	VALDEZ-CORDOVA (CA), AK	2	4	10	20	0	0	0	3	9324	4992	4332	1276	0	41	7.9	24.6	8.8	2011	23.9	308	244	335	260	289	254	637	580	1002	860	482	367	352	271	306	245	98	88	20	41	39.8	42	1341	507	422	34239.88	1	0
994	02261	VALDEZ-CORDOVA (CA), AK	2	4	0	20	0	0	0	3	9636	5104	4443	1290	0	45	9	25	8.9	2012	24.1	308	244	335	260	289	254	637	580	1002	860	482	367	352	271	306	245	98	88	20	41	39.8	0.5	13.6	354	349	34239.88	1	0
995	02261	VALDEZ-CORDOVA (CA), AK	1	6	0	20	0	0	0	3	9770	5216	4554	1161	1243	39	9.3	24.4	9.1	2013	28.7	308	244	335	260	289	254	637	580	1002	860	482	367	352	271	306	245	98	88	20	41	39.8	77	1314	401	377	34239.88	1	0
996	02261	VALDEZ-CORDOVA (CA), AK	1	5	20	20	0	0	0	3	9717	5165	4552	1144	1334	36	9.5	24.8	8.9	2014	30.1	308	244	335	260	289	254	637	580	1002	860	482	367	352	271	306	245	98	88	20	41	39.8	81	1307	392	400	34239.88	1	0
997	02261	VALDEZ-CORDOVA (CA), AK	1	5	0	20	0	0	0	3	9763	5180	4583	1127	1426	39	9.2	22.8	8.7	2015	32.7	308	244	335	260	289	254	637	580	1002	860	482	367	352	271	306	245	98	88	20	41	39.8	83	1306	407	432	34239.88	1	0
998	02261	VALDEZ-CORDOVA (CA), AK	1	6	0	20	0	0	0	3	9488	5004	4484	1078	1500	43	9.9	20.3	9.5	2016	32.7	308	244	335	260	289	254	637	580	1002	860	482	367	352	271	306	245	98	88	20	41	39.8	89	1281	380	447	34239.88	1	0
999	02261	VALDEZ-CORDOVA (CA), AK	0	5	10	20	0	0	0	3	9362	4912	4450	1061	1550	47	9.5	18.6	8.8	2017	32.7	308	244	335	260	289	254	637	580	1002	860	482	367	352	271	306	245	98	88	20	41	39.8	90	1240	392	455	34239.88	0	1
1000	02261	VALDEZ-CORDOVA (CA), AK	0	6	0	20	0	0	0	3	9355	4874	4481	738	1281	40	9.2	17	8.2	2018	32.7	308	244	335	260	289	254	637	580	1002	860	482	367	352	271	306	245	98	88	20	41	39.8	89	1301	416	444	34239.88	0	1
1001	02261	VALDEZ-CORDOVA (CA), AK	0	6	10	20	0	0	0	3	9278	4847	4431	726	1354	50	9.2	14.9	8	2019	32.7	308	244	335	260	289	254	637	580	1002	860	482	367	352	271	306	245	98	88	20	41	39.8	90	1286	428	472	34239.88	0	1
1002	02280	WRANGELL-PETERSBURG (CA), AK	0	2	15	29	0	2	0	1	6009	3147	2862	833	819	28	9.9	6	9.5	2009	9.6	273	268	263	277	344	342	719	708	857	843	406	390	312	346	495	441	196	274	51	113	40.1	20	1009	145	185	351.1	0	1
1003	02280	WRANGELL-PETERSBURG (CA), AK	0	4	15	29	0	2	0	1	5910	3089	2821	864	835	158	9.8	24.6	10.6	2010	12.1	631	574	520	671	460	653	987	1341	1224	1419	601	585	489	501	731	789	425	542	135	253	39.9	18	1011	119	179	765.48	0	1
1004	02280	WRANGELL-PETERSBURG (CA), AK	0	37	15	29	0	2	0	1	5910	3089	2821	898	834	948	9.8	15.2	10.5	2011	19.7	2932	2849	3096	3034	2918	2780	6495	6663	8351	8302	3332	3317	2757	2909	3652	4137	1946	2559	539	1167	39.4	18	1011	119	179	922.68	0	1
1005	02280	WRANGELL-PETERSBURG (CA), AK	0	17	14	29	0	2	0	1	5910	3089	2821	927	878	689	9.8	10.8	10.6	2012	32.5	2773	2514	2265	2302	2210	2212	5212	5437	6697	6858	2842	3064	2248	2337	3010	3426	1738	2426	604	1180	40.4	18	1011	119	179	516.25	0	1
1006	02280	WRANGELL-PETERSBURG (CA), AK	0	8	15	29	0	2	0	1	5910	3089	2821	927	878	850	9.8	13.1	10.6	2013	26.3	4612	4072	2961	2785	2911	2813	6328	6386	7779	7789	3512	3418	2860	2897	3550	3812	1929	2472	629	1365	38.1	18	1011	119	179	555.13	0	1
1007	02280	WRANGELL-PETERSBURG (CA), AK	0	0	12	29	0	1	0	1	5910	3089	2821	927	878	32	9.8	21	10.6	2014	15.8	53	59	68	51	58	56	139	150	204	215	109	115	118	125	185	187	101	122	36	69	48.8	18	1011	119	179	644.26	0	0
1008	02280	WRANGELL-PETERSBURG (CA), AK	0	15	27	30	0	1	0	4	5910	3089	2821	927	878	534	9.8	16.4	10.6	2015	12.7	1602	1789	1349	1291	1342	1355	3371	3475	3742	3836	1608	1734	1631	1871	2604	2636	1076	1323	202	493	40.8	18	1011	119	179	274.08	0	0
1009	02280	WRANGELL-PETERSBURG (CA), AK	0	201	15	30	0	1	0	4	5910	3089	2821	927	878	2243	9.8	14.9	10.6	2016	35.3	12974	12738	15144	14078	14523	13868	28636	27189	27570	27511	11621	11995	9788	9912	10818	11971	5271	7143	1997	3848	34.8	18	1011	119	179	1052.58	0	0
1010	02280	WRANGELL-PETERSBURG (CA), AK	0	2	15	30	0	1	0	4	5910	3089	2821	927	878	96	9.8	28.7	10.6	2017	28.5	214	202	243	194	237	214	588	621	838	868	490	480	439	464	579	563	254	285	75	155	46.7	18	1011	119	179	709.25	0	0
1011	02280	WRANGELL-PETERSBURG (CA), AK	0	1	15	30	0	1	0	4	5910	3089	2821	927	878	247	9.8	7	10.6	2018	15.8	533	490	607	517	588	586	1393	1300	2062	1989	1033	1038	886	854	1190	1166	693	845	233	460	46.2	18	1011	119	179	1044.08	0	0
1012	02280	WRANGELL-PETERSBURG (CA), AK	0	41	15	30	0	1	0	4	5910	3089	2821	927	878	716	9.8	9.9	10.6	2019	35.7	2669	2417	2120	2090	2274	2441	6861	7422	8548	9033	3453	3653	2980	3051	3449	3935	1712	2377	520	1111	41	18	1011	119	179	468.54	0	0
1013	02282	YAKUTAT (B), AK	0	1	0	0	0	0	0	0	689	371	318	96	70	1	15.1	32.9	7	2009	32.3	16	18	27	15	17	19	56	38	67	43	39	21	24	22	26	17	1	15	1	4	39.7	0	279	15	4	7649.46	1	0
1014	02282	YAKUTAT (B), AK	0	1	0	0	0	0	0	0	657	361	296	97	75	0	13.3	32.9	7.5	2010	32.3	16	18	27	15	17	19	56	38	67	43	39	21	24	22	26	17	1	15	1	4	39.7	1	262	10	6	7649.46	1	0
1015	02282	YAKUTAT (B), AK	0	1	0	0	0	0	0	0	685	387	298	97	0	0	14.1	32.2	11.2	2011	22.7	16	18	27	15	17	19	56	38	67	43	39	21	24	22	26	17	1	15	1	4	39.7	1	266	13	8	7649.46	1	0
1016	02282	YAKUTAT (B), AK	0	1	0	0	0	0	0	0	662	369.5	296	98	0	0	14.7	29.7	11	2012	20.3	16	18	27	15	17	19	56	38	67	43	39	21	24	22	26	17	1	15	1	4	39.7	0.3	35.8	27	17	7649.46	1	0
1017	02282	YAKUTAT (B), AK	0	1	0	0	0	0	0	0	646	352	294	97	87	0	12.8	30.8	10.7	2013	15.3	16	18	27	15	17	19	56	38	67	43	39	21	24	22	26	17	1	15	1	4	39.7	2	230	32	18	7649.46	1	0
1018	02282	YAKUTAT (B), AK	0	1	0	0	0	0	0	0	668	366	302	94	94	0	14.1	36.3	9.3	2014	19.7	16	18	27	15	17	19	56	38	67	43	39	21	24	22	26	17	1	15	1	4	39.7	5	234	40	17	7649.46	1	0
1019	02282	YAKUTAT (B), AK	0	1	0	0	0	0	0	0	642	361	281	92	96.25	0	16.7	35.5	8.8	2015	19.6	16	18	27	15	17	19	56	38	67	43	39	21	24	22	26	17	1	15	1	4	39.7	6	235	36	20	7649.46	1	0
1020	02282	YAKUTAT (B), AK	0	1	0	0	0	0	0	0	635	352	283	79	98.5	1	14.8	30.7	9.7	2016	19.6	16	18	27	15	17	19	56	38	67	43	39	21	24	22	26	17	1	15	1	4	39.7	16	229	29	21	7649.46	1	0
1021	02282	YAKUTAT (B), AK	0	1	0	0	0	0	0	0	613	346	267	76	100.75	0	15.4	33.9	8.3	2017	19.6	16	18	27	15	17	19	56	38	67	43	39	21	24	22	26	17	1	15	1	4	39.7	18	221	26	30	7649.46	1	0
1022	02282	YAKUTAT (B), AK	0	0	0	0	0	0	0	0	601	338	263	60	103	2	16.8	23.2	8.1	2018	19.6	16	18	27	15	17	19	56	38	67	43	39	21	24	22	26	17	1	15	1	4	39.7	19	222	41	27	7649.46	1	0
1023	02282	YAKUTAT (B), AK	0	0	0	0	0	0	0	0	605	335	270	58	113	0	15.3	18.6	9.4	2019	19.6	16	18	27	15	17	19	56	38	67	43	39	21	24	22	26	17	1	15	1	4	39.7	12	239	33	30	7649.46	1	0
1024	02290	YUKON-KOYUKUK (CA), AK	0	3	0	0	0	0	0	2	5838	3182	2656	562	599	9	23.7	30.7	13.5	2009	9.2	206	162	193	163	185	128	289	274	480	423	266	189	176	150	214	134	98	89	18	16	35.3	12	4090	27	105	145504.79	1	0
1025	02290	YUKON-KOYUKUK (CA), AK	0	3	0	0	0	0	0	2	5701	3113	2588	565	610	13	24.9	30.7	14.3	2010	9.2	206	162	193	163	185	128	289	274	480	423	266	189	176	150	214	134	98	89	18	16	35.3	11	4021	24	136	145504.79	1	0
1026	02290	YUKON-KOYUKUK (CA), AK	0	3	0	0	0	0	0	2	5627	3038	2589	568	524	20.5	22.7	35.7	15.7	2011	9.3	206	162	193	163	185	128	289	274	480	423	266	189	176	150	214	134	98	89	18	16	35.3	23	3901	25	141	145504.79	1	0
1027	02290	YUKON-KOYUKUK (CA), AK	0	3	0	0	0	0	0	2	5588	3060.5	2581	572	551	28	27.1	34.2	15	2012	10.1	206	162	193	163	185	128	289	274	480	423	266	189	176	150	214	134	98	89	18	16	35.3	0.2	71.4	14	66	145504.79	1	0
1028	02290	YUKON-KOYUKUK (CA), AK	1	3	0	0	0	0	0	2	5656	3083	2573	542	1001	30	22.1	36.3	15.7	2013	11.2	206	162	193	163	185	128	289	274	480	423	266	189	176	150	214	134	98	89	18	16	35.3	22	3973	17	79	145504.79	1	0
1029	02290	YUKON-KOYUKUK (CA), AK	1	4	0	0	0	0	0	1	5770	3148	2622	535	1031	65	22.6	36.8	14.7	2014	12.3	206	162	193	163	185	128	289	274	480	423	266	189	176	150	214	134	98	89	18	16	35.3	20	4089	19	76	145504.79	1	0
1030	02290	YUKON-KOYUKUK (CA), AK	1	4	0	0	0	0	0	1	5695	3073	2622	528	1051	75	24.4	33.3	14.8	2015	12.4	206	162	193	163	185	128	289	274	480	423	266	189	176	150	214	134	98	89	18	16	35.3	25	4034	17	94	145504.79	1	0
1031	02290	YUKON-KOYUKUK (CA), AK	1	3	0	0	0	0	0	1	5547	2976	2571	511	1085	74	25.7	31.4	18.7	2016	12.4	206	162	193	163	185	128	289	274	480	423	266	189	176	150	214	134	98	89	18	16	35.3	32	3924	16	111	145504.79	1	0
1032	02290	YUKON-KOYUKUK (CA), AK	0	4	0	0	0	0	0	1	5533	2943	2590	504	1135	74	23.4	30.7	18	2017	12.4	206	162	193	163	185	128	289	274	480	423	266	189	176	150	214	134	98	89	18	16	35.3	30	3895	18	135	145504.79	1	0
1033	02290	YUKON-KOYUKUK (CA), AK	0	4	0	0	0	0	0	1	5526	2953	2573	316	803	76	23	27.6	17.2	2018	12.4	206	162	193	163	185	128	289	274	480	423	266	189	176	150	214	134	98	89	18	16	35.3	38	3904	18	130	145504.79	1	0
1034	02290	YUKON-KOYUKUK (CA), AK	0	3	0	0	0	0	0	1	5365	2867	2498	304	836	67	23.2	24.1	18.3	2019	12.4	206	162	193	163	185	128	289	274	480	423	266	189	176	150	214	134	98	89	18	16	35.3	45	3745	16	137	145504.79	1	0
1035	04001	APACHE, AZ	1	22	0	79	0	0	0	2	69980	34449	35531	4623	8412	495	33.4	25.8	8.8	2009	10.3	2419	2309	2123	1897	1978	1835	4104	3994	4663	4945	2021	2135	1772	1908	2489	2687	1037	1287	294	474	32.4	808	51081	311	3593	11197.52	1	0
1036	04001	APACHE, AZ	1	22	0	79	0	0	0	2	70207	34483	35724	4709	8789	535	33.2	25.8	10.6	2010	10.3	2419	2309	2123	1897	1978	1835	4104	3994	4663	4945	2021	2135	1772	1908	2489	2687	1037	1287	294	474	32.4	949	51251	371	4137	11197.52	1	0
1037	04001	APACHE, AZ	1	22	0	79	0	0	1	2	70591	34567	36024	4786	8909	543	35.4	24	14.6	2011	10.4	2419	2309	2123	1897	1978	1835	4104	3994	4663	4945	2021	2135	1772	1908	2489	2687	1037	1287	294	474	32.4	1171	51204	354	4448	11197.52	1	0
1038	04001	APACHE, AZ	1	22	0	79	0	0	0	2	71518	35325	36171	4801	9073	551	34.5	21.4	17.1	2012	10.1	2419	2309	2123	1897	1978	1835	4104	3994	4663	4945	2021	2135	1772	1908	2489	2687	1037	1287	294	474	32.4	0.2	72.9	203	4113	11197.52	1	0
1039	04001	APACHE, AZ	2	25	0	79	0	0	0	2	72401	36083	36318	4388	9370	553	36.5	21.6	18.9	2013	10.8	2419	2309	2123	1897	1978	1835	4104	3994	4663	4945	2021	2135	1772	1908	2489	2687	1037	1287	294	474	32.4	743	51836	300	4894	11197.52	1	0
1040	04001	APACHE, AZ	2	25	0	79	0	0	0	2	73195	36300	36895	4436	9712	570	33.2	25.3	19.6	2014	11.1	2419	2309	2123	1897	1978	1835	4104	3994	4663	4945	2021	2135	1772	1908	2489	2687	1037	1287	294	474	32.4	448	53622	337	4503	11197.52	1	0
1041	04001	APACHE, AZ	2	25	0	79	0	0	0	2	71934	35613	36321	4487	9973	636	38.7	23.5	19.8	2015	11.5	2419	2309	2123	1897	1978	1835	4104	3994	4663	4945	2021	2135	1772	1908	2489	2687	1037	1287	294	474	32.4	513	52852	301	4502	11197.52	1	0
1042	04001	APACHE, AZ	2	24	0	79	0	0	0	3	71828	35513	36315	4515	10257	642	33.1	21	16	2016	11.5	2419	2309	2123	1897	1978	1835	4104	3994	4663	4945	2021	2135	1772	1908	2489	2687	1037	1287	294	474	32.4	637	52797	273	4564	11197.52	1	0
1043	04001	APACHE, AZ	1	26	0	79	0	0	0	3	71474	35321	36153	4558	10633	680	38	17.5	13.4	2017	11.5	2419	2309	2123	1897	1978	1835	4104	3994	4663	4945	2021	2135	1772	1908	2489	2687	1037	1287	294	474	32.4	708	52508	268	4625	11197.52	0	1
1044	04001	APACHE, AZ	1	24	0	79	0	0	0	3	73112	35953	37159	2829	11584	684	33.2	19.5	11.3	2018	11.5	2419	2309	2123	1897	1978	1835	4104	3994	4663	4945	2021	2135	1772	1908	2489	2687	1037	1287	294	474	32.4	441	55092	266	4305	11197.52	0	1
1045	04001	APACHE, AZ	1	26	0	79	0	1	0	2	71606	35364	36242	2828	11982	702	33.1	19.2	10.4	2019	11.5	2419	2309	2123	1897	1978	1835	4104	3994	4663	4945	2021	2135	1772	1908	2489	2687	1037	1287	294	474	32.4	422	53677	309	4480	11197.52	0	1
1046	04003	COCHISE, AZ	3	51	24	400	0	2	2	0	127866	63149	64717	19148	22854	1062	16.3	17.9	4.1	2009	22.4	4625	3586	4930	3989	4006	3554	7659	7029	8629	8953	4337	4587	4195	4427	6532	6758	3429	3643	901	1425	39.7	6462	1611	2414	40157	6165.69	1	0
1047	04003	COCHISE, AZ	2	51	0	400	0	2	2	0	129006	63952	65054	19197	23738	1267	16	17.9	5.3	2010	22.4	4625	3586	4930	3989	4006	3554	7659	7029	8629	8953	4337	4587	4195	4427	6532	6758	3429	3643	901	1425	39.7	6558	1710	2442	40860	6165.69	1	0
1048	04003	COCHISE, AZ	2	51	24	400	0	2	3	0	129518	64130	65388	19182	24319	1187.5	16.2	16.1	7.4	2011	22.5	4625	3586	4930	3989	4006	3554	7659	7029	8629	8953	4337	4587	4195	4427	6532	6758	3429	3643	901	1425	39.7	6567	1689	2582	41582	6165.69	1	0
1049	04003	COCHISE, AZ	2	51	0	400	0	2	3	0	131346	66073	65330.5	19028	24902	1108	17.7	17.1	8.8	2012	23.1	4625	3586	4930	3989	4006	3554	7659	7029	8629	8953	4337	4587	4195	4427	6532	6758	3429	3643	901	1425	39.7	4.2	1.2	2525	42543	6165.69	1	0
1050	04003	COCHISE, AZ	2	55	24	400	0	2	3	0	133289	68016	65273	21493	25494	1160	19.6	18.8	8.8	2013	22.9	4625	3586	4930	3989	4006	3554	7659	7029	8629	8953	4337	4587	4195	4427	6532	6758	3429	3643	901	1425	39.7	6367	2233	2770	43494	6165.69	1	0
1051	04003	COCHISE, AZ	1	63	24	400	0	2	3	0	132088	67820	64268	22106	26206	1163	18.8	18.8	8.2	2014	23.2	4625	3586	4930	3989	4006	3554	7659	7029	8629	8953	4337	4587	4195	4427	6532	6758	3429	3643	901	1425	39.7	6324	2214	2834	43718	6165.69	1	0
1052	04003	COCHISE, AZ	1	63	24	400	0	3	3	0	129473	66165	63308	22690	26964	1205	18.8	17.8	8.8	2015	23.6	4625	3586	4930	3989	4006	3554	7659	7029	8629	8953	4337	4587	4195	4427	6532	6758	3429	3643	901	1425	39.7	6037	2245	2807	43895	6165.69	1	0
1053	04003	COCHISE, AZ	1	69	24	400	0	3	3	0	127448	64771	62677	22805	27768	1203	18.7	14.2	8.4	2016	23.6	4625	3586	4930	3989	4006	3554	7659	7029	8629	8953	4337	4587	4195	4427	6532	6758	3429	3643	901	1425	39.7	5955	2225	2801	44034	6165.69	1	0
1054	04003	COCHISE, AZ	1	75	24	400	0	3	3	0	126427	64350	62077	23258	28475	1283	16.9	10.7	7.4	2017	23.6	4625	3586	4930	3989	4006	3554	7659	7029	8629	8953	4337	4587	4195	4427	6532	6758	3429	3643	901	1425	39.7	5955	2231	2765	43831	6165.69	0	1
1055	04003	COCHISE, AZ	1	80	0	400	0	4	3	0	125770	64129	61641	19799	29151	1292	21.1	10.5	6.1	2018	23.6	4625	3586	4930	3989	4006	3554	7659	7029	8629	8953	4337	4587	4195	4427	6532	6758	3429	3643	901	1425	39.7	5802	2201	2755	44044	6165.69	0	1
1056	04003	COCHISE, AZ	1	88	0	400	0	4	3	1	124756	63306	61450	19970	30163	1294	16.1	10.5	5.6	2019	23.6	4625	3586	4930	3989	4006	3554	7659	7029	8629	8953	4337	4587	4195	4427	6532	6758	3429	3643	901	1425	39.7	5689	2188	2794	44397	6165.69	0	1
1057	04005	COCONINO, AZ	6	60	0	258	0	3	3	7	127450	63727	63723	9656	12723	648	16.2	24.2	3.7	2009	30.7	7770	8155	5264	4679	4155	4031	7872	7627	8647	9306	4252	4425	3405	3278	3653	3794	1512	1873	369	723	31	1622	36018	1582	15195	18618.89	1	0
1058	04005	COCONINO, AZ	5	60	0	258	0	3	2	7	128558	64156	64402	9676	12919	696	16	24.2	5.1	2010	30.7	7770	8155	5264	4679	4155	4031	7872	7627	8647	9306	4252	4425	3405	3278	3653	3794	1512	1873	369	723	31	1769	37793	1477	15850	18618.89	1	0
1059	04005	COCONINO, AZ	4.5	60	0	258	0	4	2	8	129849	64642	65207	9718	17245	699.5	18	19.4	7.7	2011	31.1	7770	8155	5264	4679	4155	4031	7872	7627	8647	9306	4252	4425	3405	3278	3653	3794	1512	1873	369	723	31	1920	39320	1641	16712	18618.89	1	0
1060	04005	COCONINO, AZ	4	60	0	258	0	4	2	8	134421	65568	66612	9727	17793	703	23.8	21.4	9.7	2012	32.8	7770	8155	5264	4679	4155	4031	7872	7627	8647	9306	4252	4425	3405	3278	3653	3794	1512	1873	369	723	31	1.2	27.3	1846	18166	18618.89	1	0
1061	04005	COCONINO, AZ	3	63	0	258	0	4	3	9	134511	66494	68017	9474	18340	725	21.6	22.6	9.2	2013	33.6	7770	8155	5264	4679	4155	4031	7872	7627	8647	9306	4252	4425	3405	3278	3653	3794	1512	1873	369	723	31	2107	36890	2115	18671	18618.89	1	0
1062	04005	COCONINO, AZ	3	67	0	258	0	4	3	9	136011	67136	68875	9363	19204	764	24.6	24.8	8.1	2014	34.2	7770	8155	5264	4679	4155	4031	7872	7627	8647	9306	4252	4425	3405	3278	3653	3794	1512	1873	369	723	31	2024	37207	2251	18572	18618.89	1	0
1063	04005	COCONINO, AZ	3	89	0	258	0	4	3	10	136539	67502	69037	9246	20016	772	23.2	21.1	8.1	2015	35.4	7770	8155	5264	4679	4155	4031	7872	7627	8647	9306	4252	4425	3405	3278	3653	3794	1512	1873	369	723	31	2135	37398	2324	18922	18618.89	1	0
1064	04005	COCONINO, AZ	3	89	0	258	0	4	3	9	137682	67947	69735	9129	20925	812	21.3	18.8	7.2	2016	35.4	7770	8155	5264	4679	4155	4031	7872	7627	8647	9306	4252	4425	3405	3278	3653	3794	1512	1873	369	723	31	2221	37540	2482	19127	18618.89	1	0
1065	04005	COCONINO, AZ	3	100	0	258	0	4	3	8	139097	68731	70366	9004	21873	869	19.5	14.6	6.6	2017	35.4	7770	8155	5264	4679	4155	4031	7872	7627	8647	9306	4252	4425	3405	3278	3653	3794	1512	1873	369	723	31	2347	37619	2608	19371	18618.89	0	1
1066	04005	COCONINO, AZ	2	106	0	258	0	4	3	9	140908	69446	71462	8528	17887	888	17.8	13.8	5.9	2018	35.4	7770	8155	5264	4679	4155	4031	7872	7627	8647	9306	4252	4425	3405	3278	3653	3794	1512	1873	369	723	31	2027	38784	2669	19486	18618.89	0	1
1067	04005	COCONINO, AZ	2	114	0	261	0	4	3	10	140776	69596	71180	8321	18554	879	18.4	13.1	5.6	2019	35.4	7770	8155	5264	4679	4155	4031	7872	7627	8647	9306	4252	4425	3405	3278	3653	3794	1512	1873	369	723	31	2078	38970	2848	19903	18618.89	0	1
1068	04007	GILA, AZ	5	7	0	482	0	1	2	0	51994	25364	26630	6937	12655	644	18.2	20.3	4.3	2009	15.6	1332	1252	1248	1112	1094	1047	2549	2607	3685	3832	2082	2140	2186	2325	3618	3637	1907	2097	416	775	47.9	335	7131	349	8720	4757.93	1	0
1069	04007	GILA, AZ	5	7	0	482	0	1	1	0	52166	25428	26738	6951	12923	735	16.1	20.3	6	2010	15.6	1332	1252	1248	1112	1094	1047	2549	2607	3685	3832	2082	2140	2186	2325	3618	3637	1907	2097	416	775	47.9	374	7698	344	8967	4757.93	1	0
1070	04007	GILA, AZ	4.5	7	0	482	0	1	1	0	52199	25420	26779	6936	13229	697	20.7	18.9	10.4	2011	16.1	1332	1252	1248	1112	1094	1047	2549	2607	3685	3832	2082	2140	2186	2325	3618	3637	1907	2097	416	775	47.9	392	7892	396	8989	4757.93	1	0
1071	04007	GILA, AZ	4	7	0	482	0	1	2	0	53597	25896	26775.5	6878	13468	659	19.8	19.5	11.8	2012	17.1	1332	1252	1248	1112	1094	1047	2549	2607	3685	3832	2082	2140	2186	2325	3618	3637	1907	2097	416	775	47.9	0.4	14.8	273	9588	4757.93	1	0
1072	04007	GILA, AZ	4	8	0	482	0	1	1	0	53144	26372	26772	6197	13782	662	25.7	19.6	10.8	2013	16.7	1332	1252	1248	1112	1094	1047	2549	2607	3685	3832	2082	2140	2186	2325	3618	3637	1907	2097	416	775	47.9	383	8178	315	9770	4757.93	1	0
1073	04007	GILA, AZ	3	8	0	482	0	1	1	0	53144	26434	26710	6137	14144	745	21.3	20.9	9.4	2014	17.7	1332	1252	1248	1112	1094	1047	2549	2607	3685	3832	2082	2140	2186	2325	3618	3637	1907	2097	416	775	47.9	356	8340	347	9757	4757.93	1	0
1074	04007	GILA, AZ	2	13	0	482	0	1	1	1	53053	26299	26754	6072	14539	760	22.6	19.8	9.3	2015	19	1332	1252	1248	1112	1094	1047	2549	2607	3685	3832	2082	2140	2186	2325	3618	3637	1907	2097	416	775	47.9	413	8610	389	9789	4757.93	1	0
1075	04007	GILA, AZ	2	12	0	482	0	2	2	2	53119	26359	26760	6271	14974	777	24.4	17.6	8.4	2016	19	1332	1252	1248	1112	1094	1047	2549	2607	3685	3832	2082	2140	2186	2325	3618	3637	1907	2097	416	775	47.9	453	8740	427	9979	4757.93	1	0
1076	04007	GILA, AZ	3	16	0	482	0	2	2	2	53159	26350	26809	6229	15367	832	21.3	13.6	8	2017	19	1332	1252	1248	1112	1094	1047	2549	2607	3685	3832	2082	2140	2186	2325	3618	3637	1907	2097	416	775	47.9	505	8906	413	9952	4757.93	0	1
1077	04007	GILA, AZ	2	15	0	482	0	2	3	2	53556	26573	26983	5915	15550	831	20.3	14.4	7.2	2018	19	1332	1252	1248	1112	1094	1047	2549	2607	3685	3832	2082	2140	2186	2325	3618	3637	1907	2097	416	775	47.9	416	9206	474	9960	4757.93	0	1
1078	04007	GILA, AZ	2	17	0	482	0	2	3	3	53501	26492	27009	5831	15885	795	24.1	13.5	6.1	2019	19	1332	1252	1248	1112	1094	1047	2549	2607	3685	3832	2082	2140	2186	2325	3618	3637	1907	2097	416	775	47.9	414	9407	452	10021	4757.93	0	1
1079	04009	GRAHAM, AZ	1	8	0	128	0	1	1	1	34769	18380	16389	3066	4632	271	22.4	20.6	4.2	2009	12.9	1637	1313	1662	1063	1546	1004	2731	1791	2459	2003	1014	974	845	845	1148	1240	661	768	162	282	31.6	780	5251	207	9559	4622.6	1	0
1080	04009	GRAHAM, AZ	3	8	0	128	0	1	1	1	36452	19257	17195	3112	4707	291	21.4	20.6	6.3	2010	12.9	1637	1313	1662	1063	1546	1004	2731	1791	2459	2003	1014	974	845	845	1148	1240	661	768	162	282	31.6	842	5476	215	10257	4622.6	1	0
1081	04009	GRAHAM, AZ	2	8	0	128	0	1	1	1	37045	19545	17500	3161	4809	269	21.5	19.4	14	2011	12.3	1637	1313	1662	1063	1546	1004	2731	1791	2459	2003	1014	974	845	845	1148	1240	661	768	162	282	31.6	951	5635	232	10434	4622.6	1	0
1082	04009	GRAHAM, AZ	1	8	0	128	0	1	1	1	37220	19742	17354	3180	4856	247	21.6	18.6	14.3	2012	13.6	1637	1313	1662	1063	1546	1004	2731	1791	2459	2003	1014	974	845	845	1148	1240	661	768	162	282	31.6	1.8	14.4	200	11320	4622.6	1	0
1083	04009	GRAHAM, AZ	1	9	0	128	0	1	1	1	37147	19939	17208	2876	4995	249	26	17.4	10.5	2013	13.2	1637	1313	1662	1063	1546	1004	2731	1791	2459	2003	1014	974	845	845	1148	1240	661	768	162	282	31.6	807	5450	220	11454	4622.6	1	0
1084	04009	GRAHAM, AZ	1	10	0	128	0	1	1	1	37416	20000	17416	2900	5110	287	25.4	21.1	8.9	2014	13.3	1637	1313	1662	1063	1546	1004	2731	1791	2459	2003	1014	974	845	845	1148	1240	661	768	162	282	31.6	782	5272	233	11715	4622.6	1	0
1085	04009	GRAHAM, AZ	1	11	0	128	0	1	1	1	37482	19955	17527	2922	5214	267	21.6	17.7	7.6	2015	14.1	1637	1313	1662	1063	1546	1004	2731	1791	2459	2003	1014	974	845	845	1148	1240	661	768	162	282	31.6	754	5238	238	11813	4622.6	1	0
1086	04009	GRAHAM, AZ	1	10	0	128	0	1	1	1	37957	20289	17668	2923	5277	270	20	14.5	7.6	2016	14.1	1637	1313	1662	1063	1546	1004	2731	1791	2459	2003	1014	974	845	845	1148	1240	661	768	162	282	31.6	807	5331	255	12201	4622.6	1	0
1087	04009	GRAHAM, AZ	1	11	0	128	0	1	1	1	37666	20143	17523	2942	5337	270	22.9	11.6	7.4	2017	14.1	1637	1313	1662	1063	1546	1004	2731	1791	2459	2003	1014	974	845	845	1148	1240	661	768	162	282	31.6	795	5215	246	12348	4622.6	0	1
1088	04009	GRAHAM, AZ	1	15	0	128	0	1	1	1	37599	20142	17457	2059	5332	276	22.9	10.2	6.7	2018	14.1	1637	1313	1662	1063	1546	1004	2731	1791	2459	2003	1014	974	845	845	1148	1240	661	768	162	282	31.6	742	5267	253	12255	4622.6	0	1
1089	04009	GRAHAM, AZ	1	16	0	128	0	1	1	2	37466	19981	17485	2052	5459	300	20.9	10	5.4	2019	14.1	1637	1313	1662	1063	1546	1004	2731	1791	2459	2003	1014	974	845	845	1148	1240	661	768	162	282	31.6	689	5187	257	12282	4622.6	0	1
1090	04011	GREENLEE, AZ	1	2	0	0	0	0	0	1	7754	4046	3708	778	1101	43	11.2	18.2	3.2	2009	12.4	240	253	309	258	242	264	532	492	649	532	297	260	241	181	264	263	165	218	34	72	34.8	78	175	28	3484	1843.13	1	0
1091	04011	GREENLEE, AZ	0	2	0	0	0	0	0	1	8002	4180	3822	767	1106	45	11.3	18.2	4.7	2010	12.4	240	253	309	258	242	264	532	492	649	532	297	260	241	181	264	263	165	218	34	72	34.8	107	195	26	3593	1843.13	1	0
1092	04011	GREENLEE, AZ	0	2	0	0	0	0	0	1	8041	4213	3828	755	1144	40.5	10.9	15.2	17.4	2011	11.1	240	253	309	258	242	264	532	492	649	532	297	260	241	181	264	263	165	218	34	72	34.8	143	218	33	3711	1843.13	1	0
1093	04011	GREENLEE, AZ	0	2	0	0	0	0	0	1	8437	4344.5	3979	736	1133	36	12.7	15.1	11.5	2012	11.8	240	253	309	258	242	264	532	492	649	532	297	260	241	181	264	263	165	218	34	72	34.8	1.1	2.3	46	4040	1843.13	1	0
1094	04011	GREENLEE, AZ	0	2	0	0	0	0	0	1	8606	4476	4130	1124	1162	41	13.9	14.4	8.3	2013	10.8	240	253	309	258	242	264	532	492	649	532	297	260	241	181	264	263	165	218	34	72	34.8	129	297	61	4067	1843.13	1	0
1095	04011	GREENLEE, AZ	0	2	0	0	0	0	0	1	8802	4611	4191	1150	1155	47	12	14.6	6	2014	12.2	240	253	309	258	242	264	532	492	649	532	297	260	241	181	264	263	165	218	34	72	34.8	124	295	72	4166	1843.13	0	1
1096	04011	GREENLEE, AZ	0	2	0	0	0	0	0	1	9049	4755	4294	1175	1142	38	11.6	11.6	6.2	2015	12.1	240	253	309	258	242	264	532	492	649	532	297	260	241	181	264	263	165	218	34	72	34.8	137	312	77	4273	1843.13	0	1
1097	04011	GREENLEE, AZ	0	2	0	0	0	0	0	1	9346	4886	4460	1156	1172	37	10.3	10.9	6.5	2016	12.1	240	253	309	258	242	264	532	492	649	532	297	260	241	181	264	263	165	218	34	72	34.8	171	311	75	4352	1843.13	0	1
1098	04011	GREENLEE, AZ	0	2	0	0	0	0	0	2	9529	4940	4589	1176	1208	51	10.1	7.3	7.9	2017	12.1	240	253	309	258	242	264	532	492	649	532	297	260	241	181	264	263	165	218	34	72	34.8	185	344	80	4452	1843.13	0	1
1099	04011	GREENLEE, AZ	0	2	0	0	0	0	0	2	9613	4967	4646	627	1228	35	12	8.4	7.6	2018	12.1	240	253	309	258	242	264	532	492	649	532	297	260	241	181	264	263	165	218	34	72	34.8	188	355	83	4428	1843.13	0	1
1100	04011	GREENLEE, AZ	0	2	0	0	0	0	0	2	9455	4876	4579	631	1252	50	10.1	8.6	5.1	2019	12.1	240	253	309	258	242	264	532	492	649	532	297	260	241	181	264	263	165	218	34	72	34.8	200	355	92	4424	1843.13	0	0
1101	04012	LA PAZ, AZ	0	6	0	0	0	0	0	0	20172	10158	10014	3895	4390	211	23.8	25.2	5.1	2009	10	441	344	429	372	412	385	849	819	1169	1253	680	771	913	920	2199	2006	1185	908	171	214	53.9	217	2648	119	4492	4499.63	1	0
1102	04012	LA PAZ, AZ	0	6	0	0	0	0	0	0	20086	10071	10015	3905	4505	220	26.1	25.2	7.1	2010	10	441	344	429	372	412	385	849	819	1169	1253	680	771	913	920	2199	2006	1185	908	171	214	53.9	231	2760	94	4492	4499.63	1	0
1103	04012	LA PAZ, AZ	0	6	0	0	0	0	0	0	20012	10048	9964	3914	4563	218.5	25.4	24.7	9.1	2011	9.3	441	344	429	372	412	385	849	819	1169	1253	680	771	913	920	2199	2006	1185	908	171	214	53.9	224	2756	93	4880	4499.63	1	0
1104	04012	LA PAZ, AZ	0	6	0	0	0	0	0	0	20489	10241	9974.5	3880	4621	217	23.7	25.5	10.6	2012	10.2	441	344	429	372	412	385	849	819	1169	1253	680	771	913	920	2199	2006	1185	908	171	214	53.9	0.6	12.8	107	4806	4499.63	1	0
1105	04012	LA PAZ, AZ	0	6	0	0	0	1	0	0	20419	10434	9985	2852	4781	227	24.2	26.2	10.3	2013	9.9	441	344	429	372	412	385	849	819	1169	1253	680	771	913	920	2199	2006	1185	908	171	214	53.9	198	3464	148	5009	4499.63	1	0
1106	04012	LA PAZ, AZ	0	6	0	0	0	1	0	0	20281	10336	9945	2810	4846	235	24.5	26.9	9.2	2014	10.4	441	344	429	372	412	385	849	819	1169	1253	680	771	913	920	2199	2006	1185	908	171	214	53.9	203	3486	156	5008	4499.63	1	0
1107	04012	LA PAZ, AZ	0	4	0	0	0	1	0	0	20324	10387	9937	2764	4913	245	23.2	27.3	9.4	2015	11.2	441	344	429	372	412	385	849	819	1169	1253	680	771	913	920	2199	2006	1185	908	171	214	53.9	210	3554	180	5069	4499.63	1	0
1108	04012	LA PAZ, AZ	0	7	0	0	0	0	0	0	20231	10347	9884	2850	5024	249	22.8	24	8	2016	11.2	441	344	429	372	412	385	849	819	1169	1253	680	771	913	920	2199	2006	1185	908	171	214	53.9	250	3605	174	5195	4499.63	1	0
1109	04012	LA PAZ, AZ	0	10	0	0	0	0	1	0	20152	10323	9829	2794	5078	262	22.2	21.1	7.6	2017	11.2	441	344	429	372	412	385	849	819	1169	1253	680	771	913	920	2199	2006	1185	908	171	214	53.9	257	3609	196	5272	4499.63	1	0
1110	04012	LA PAZ, AZ	0	10	0	0	0	1	1	0	20317	10360	9957	2364	5294	268	24.8	19.6	6	2018	11.2	441	344	429	372	412	385	849	819	1169	1253	680	771	913	920	2199	2006	1185	908	171	214	53.9	251	3767	181	5474	4499.63	1	0
1111	04012	LA PAZ, AZ	0	10	0	0	0	1	1	0	20601	10573	10028	2304	5373	306	20.9	19.8	5.4	2019	11.2	441	344	429	372	412	385	849	819	1169	1253	680	771	913	920	2199	2006	1185	908	171	214	53.9	248	3751	196	5550	4499.63	0	1
1112	04013	MARICOPA, AZ	63	1441	175	9643	0	47	30	11	3880181	1954076	1926105	311079	443377	25097	12.9	20.3	3.2	2009	29.5	137531	129341	139949	136755	133198	131224	263493	261105	248168	255797	99040	109421	89536	100312	118994	136394	65158	83041	20884	38170	34.6	182855	80255	115013	1182656	9200.14	1	0
1113	04013	MARICOPA, AZ	59	1441	71	9452	0	51	30	11	3954598	1992972	1961626	308819	447970	26590	13.4	20.3	4.8	2010	29.5	137531	129341	139949	136755	133198	131224	263493	261105	248168	255797	99040	109421	89536	100312	118994	136394	65158	83041	20884	38170	34.6	194404	87291	118549	1224005	9200.14	1	0
1114	04013	MARICOPA, AZ	55.5	1441	175	9464	0	58	30	14	4023132	2030550	1992582	306288	469447	25703.5	15.1	20.2	8.3	2011	29.8	137531	129341	139949	136755	133198	131224	263493	261105	248168	255797	99040	109421	89536	100312	118994	136394	65158	83041	20884	38170	34.6	209298	89262	127259	1280646	9200.14	1	0
1115	04013	MARICOPA, AZ	52	1441	71	9497	0	72	33	15	3817117	1975662.5	1976025.5	303495	486288	24817	16.6	19.2	9.6	2012	30	137531	129341	139949	136755	133198	131224	263493	261105	248168	255797	99040	109421	89536	100312	118994	136394	65158	83041	20884	38170	34.6	5	2.1	132225	1128741	9200.14	1	0
1116	04013	MARICOPA, AZ	47	1602	71	9601	0	80	38	16	3880244	1920775	1959469	280804	509067	26041	17.4	19.6	8.4	2013	30.4	137531	129341	139949	136755	133198	131224	263493	261105	248168	255797	99040	109421	89536	100312	118994	136394	65158	83041	20884	38170	34.6	210165	103552	145391	1162596	9200.14	1	0
1117	04013	MARICOPA, AZ	41	1775	191	9621	0	85	43	19	3942169	1950188	1991981	276031	535402	27139	17.4	20	7.1	2014	31	137531	129341	139949	136755	133198	131224	263493	261105	248168	255797	99040	109421	89536	100312	118994	136394	65158	83041	20884	38170	34.6	218894	104816	154297	1181994	9200.14	1	0
1118	04013	MARICOPA, AZ	33	1988	71	9563	0	94	44	19	4009412	1984173	2025239	271326	559171	28067	17.6	19.8	6.7	2015	31.4	137531	129341	139949	136755	133198	131224	263493	261105	248168	255797	99040	109421	89536	100312	118994	136394	65158	83041	20884	38170	34.6	226553	109091	160685	1203221	9200.14	1	0
1119	04013	MARICOPA, AZ	30	2190	78	9542	0	103	50	18	4087191	2019993	2067198	270634	583339	28981	17.1	15.6	5.9	2016	31.4	137531	129341	139949	136755	133198	131224	263493	261105	248168	255797	99040	109421	89536	100312	118994	136394	65158	83041	20884	38170	34.6	234744	112894	167398	1237680	9200.14	1	0
1120	04013	MARICOPA, AZ	26	2497	78	9506	0	101	54	26	4167947	2059860	2108087	266576	606855	30645	16.3	12.5	5.2	2017	31.4	137531	129341	139949	136755	133198	131224	263493	261105	248168	255797	99040	109421	89536	100312	118994	136394	65158	83041	20884	38170	34.6	245293	116628	175891	1269890	9200.14	0	1
1121	04013	MARICOPA, AZ	25	2774	78	9588	0	106	64	30	4242997	2097992	2145005	269692	628083	31286	15	11.7	4.5	2018	31.4	137531	129341	139949	136755	133198	131224	263493	261105	248168	255797	99040	109421	89536	100312	118994	136394	65158	83041	20884	38170	34.6	255581	118740	180840	1302419	9200.14	0	1
1122	04013	MARICOPA, AZ	25	3118	78	9541	0	112	71	42	4307033	2131219	2175814	263868	651307	32044	13.5	12.1	4.2	2019	31.4	137531	129341	139949	136755	133198	131224	263493	261105	248168	255797	99040	109421	89536	100312	118994	136394	65158	83041	20884	38170	34.6	264416	120742	189415	1339574	9200.14	0	1
1123	04015	MOHAVE, AZ	7	45	0	768	0	3	3	0	194944	95953	98991	26870	43888	2295	13.5	21.8	4.6	2009	12.2	4709	4579	4841	4488	4629	4319	10118	9992	14197	14527	7207	7795	8134	8373	14319	13990	7261	7170	1539	2379	47.6	2685	4329	2352	27387	13311.08	1	0
1124	04015	MOHAVE, AZ	5	45	0	768	0	3	3	1	196281	96987	99294	26980	45522	2651	16.8	21.8	7	2010	12.2	4709	4579	4841	4488	4629	4319	10118	9992	14197	14527	7207	7795	8134	8373	14319	13990	7261	7170	1539	2379	47.6	2883	4982	2294	28013	13311.08	1	0
1125	04015	MOHAVE, AZ	4.5	45	0	768	0	4	4	2	194825	95962	98863	27022	46378	2568	17.8	19.8	10.4	2011	11.9	4709	4579	4841	4488	4629	4319	10118	9992	14197	14527	7207	7795	8134	8373	14319	13990	7261	7170	1539	2379	47.6	2832	5037	2387	27500	13311.08	1	0
1126	04015	MOHAVE, AZ	4	45	0	768	0	4	4	3	200186	98656.5	99931.5	26928	47586	2485	18.7	20.4	12	2012	12.2	4709	4579	4841	4488	4629	4319	10118	9992	14197	14527	7207	7795	8134	8373	14319	13990	7261	7170	1539	2379	47.6	0.9	2.2	2103	29569	13311.08	1	0
1127	04015	MOHAVE, AZ	2	47	0	768	0	6	4	4	202351	101351	101000	25858	49601	2610	21.7	20.1	11	2013	11.8	4709	4579	4841	4488	4629	4319	10118	9992	14197	14527	7207	7795	8134	8373	14319	13990	7261	7170	1539	2379	47.6	2427	5460	2436	30662	13311.08	1	0
1128	04015	MOHAVE, AZ	1	56	0	768	0	7	6	4	203334	102329	101005	25655	51550	2685	21.1	23.1	9.9	2014	11.9	4709	4579	4841	4488	4629	4319	10118	9992	14197	14527	7207	7795	8134	8373	14319	13990	7261	7170	1539	2379	47.6	2507	5723	2370	31352	13311.08	1	0
1129	04015	MOHAVE, AZ	1	67	0	768	0	7	7	4	203030	102206	100824	25433	53211	2799	21.3	22.1	9.6	2015	12.3	4709	4579	4841	4488	4629	4319	10118	9992	14197	14527	7207	7795	8134	8373	14319	13990	7261	7170	1539	2379	47.6	2615	5856	2463	31468	13311.08	1	0
1130	04015	MOHAVE, AZ	1	72	0	787	0	7	7	4	203361	102281	101080	26134	55182	2789	20.8	19.5	8.8	2016	12.3	4709	4579	4841	4488	4629	4319	10118	9992	14197	14527	7207	7795	8134	8373	14319	13990	7261	7170	1539	2379	47.6	2723	5927	2484	32106	13311.08	1	0
1131	04015	MOHAVE, AZ	1	76	0	787	0	8	7	4	204737	103017	101720	25833	56874	3101	17.4	14	8	2017	12.3	4709	4579	4841	4488	4629	4319	10118	9992	14197	14527	7207	7795	8134	8373	14319	13990	7261	7170	1539	2379	47.6	2797	6066	2521	33110	13311.08	0	1
1132	04015	MOHAVE, AZ	1	96	0	787	0	9	8	4	205249	103351	101898	24899	59727	3169	18.3	12.1	6.6	2018	12.3	4709	4579	4841	4488	4629	4319	10118	9992	14197	14527	7207	7795	8134	8373	14319	13990	7261	7170	1539	2379	47.6	2493	6068	2389	33244	13311.08	0	1
1133	04015	MOHAVE, AZ	2	113	0	787	0	9	9	5	207200	104454	102746	24417	61991	3230	17.3	13.4	5.9	2019	12.3	4709	4579	4841	4488	4629	4319	10118	9992	14197	14527	7207	7795	8134	8373	14319	13990	7261	7170	1539	2379	47.6	2598	6177	2525	34063	13311.08	0	1
1134	04017	NAVAJO, AZ	4	37	0	220	0	1	1	3	111273	54965	56308	8126	15065	830	23.4	24.1	6.4	2009	14.6	3535	3234	3268	2907	3015	2745	6053	5762	7013	7352	3245	3504	2926	3259	4332	4535	1912	2224	491	747	34.7	1352	51018	511	10282	9950.42	1	0
1135	04017	NAVAJO, AZ	4	37	0	220	0	1	1	3	112757	55728	57029	8194	15646	889	23.1	24.1	9.2	2010	14.6	3535	3234	3268	2907	3015	2745	6053	5762	7013	7352	3245	3504	2926	3259	4332	4535	1912	2224	491	747	34.7	1343	52579	474	11218	9950.42	1	0
1136	04017	NAVAJO, AZ	3.5	37	0	220	0	1	1	4	112975	55810	57165	8259	16329	850.5	27.4	19.5	14.1	2011	14.9	3535	3234	3268	2907	3015	2745	6053	5762	7013	7352	3245	3504	2926	3259	4332	4535	1912	2224	491	747	34.7	1620	52118	507	11262	9950.42	1	0
1137	04017	NAVAJO, AZ	3	37	0	332	0	1	1	4	107449	54871	55315.5	8260	16872	812	27.8	19.4	16	2012	14.5	3535	3234	3268	2907	3015	2745	6053	5762	7013	7352	3245	3504	2926	3259	4332	4535	1912	2224	491	747	34.7	0.9	43.4	580	11571	9950.42	1	0
1138	04017	NAVAJO, AZ	3	37	0	332	0	1	1	4	107398	53932	53466	7470	17508	850	32.4	21.2	16	2013	14.7	3535	3234	3268	2907	3015	2745	6053	5762	7013	7352	3245	3504	2926	3259	4332	4535	1912	2224	491	747	34.7	1383	46652	693	11967	9950.42	1	0
1139	04017	NAVAJO, AZ	3	37	0	332	0	1	1	4	107094	53545	53549	7456	18225	911	30.3	22.6	15.2	2014	14.5	3535	3234	3268	2907	3015	2745	6053	5762	7013	7352	3245	3504	2926	3259	4332	4535	1912	2224	491	747	34.7	1163	47401	655	11639	9950.42	1	0
1140	04017	NAVAJO, AZ	3	43	0	331	0	1	1	4	107322	53749	53573	7437	19014	960	31.8	21.7	15.2	2015	15.5	3535	3234	3268	2907	3015	2745	6053	5762	7013	7352	3245	3504	2926	3259	4332	4535	1912	2224	491	747	34.7	1310	48083	673	11792	9950.42	1	0
1141	04017	NAVAJO, AZ	2	47	0	331	0	1	2	5	108101	54228	53873	7284	19823	963	28.5	18.6	11.3	2016	15.5	3535	3234	3268	2907	3015	2745	6053	5762	7013	7352	3245	3504	2926	3259	4332	4535	1912	2224	491	747	34.7	1434	48500	753	12019	9950.42	1	0
1142	04017	NAVAJO, AZ	2	52	0	331	0	1	2	5	108277	54272	54005	7285	20694	986	28.1	15.6	9.7	2017	15.5	3535	3234	3268	2907	3015	2745	6053	5762	7013	7352	3245	3504	2926	3259	4332	4535	1912	2224	491	747	34.7	1416	48932	783	12153	9950.42	0	1
1143	04017	NAVAJO, AZ	1	62	0	0	0	0	0	0	110026	55208	54818	7205	21270	1029	28.2	13.9	8.1	2018	15.5	3535	3234	3268	2907	3015	2745	6053	5762	7013	7352	3245	3504	2926	3259	4332	4535	1912	2224	491	747	34.7	1038	50871	757	12330	9950.42	0	1
1144	04017	NAVAJO, AZ	1	66	0	331	0	1	2	5	108956	54500	54456	7118	22147	1070	26.4	15.1	7.6	2019	15.5	3535	3234	3268	2907	3015	2745	6053	5762	7013	7352	3245	3504	2926	3259	4332	4535	1912	2224	491	747	34.7	1035	49896	744	12283	9950.42	0	1
1145	04019	PIMA, AZ	20	444	0	2824	0	15	9	16	967089	473633	493456	101919	148957	8151	14.9	18.6	3.7	2009	29.4	38499	36841	33593	32589	30092	29899	57979	57816	64019	67509	30366	33552	27760	30689	38174	43618	22141	27465	7265	12630	37.7	35146	32564	24911	316229	9187.04	1	0
1146	04019	PIMA, AZ	19	444	0	2824	0	16	9	21	1012018	495658	516360	101333	152712	9036	15.4	18.6	5.1	2010	29.4	38499	36841	33593	32589	30092	29899	57979	57816	64019	67509	30366	33552	27760	30689	38174	43618	22141	27465	7265	12630	37.7	37827	36153	25828	335257	9187.04	1	0
1147	04019	PIMA, AZ	19	444	0	2860	0	17	9	24	1020200	499941	520259	100706	160281	8645.5	18.9	18.2	8.3	2011	29.8	38499	36841	33593	32589	30092	29899	57979	57816	64019	67509	30366	33552	27760	30689	38174	43618	22141	27465	7265	12630	37.7	40483	37023	27497	343955	9187.04	1	0
1148	04019	PIMA, AZ	19	444	0	2860	0	20	9	25	980263	493467	511417.5	99781	164754	8255	17.8	18.2	9.4	2012	30.1	38499	36841	33593	32589	30092	29899	57979	57816	64019	67509	30366	33552	27760	30689	38174	43618	22141	27465	7265	12630	37.7	3.5	3.3	25731	338802	9187.04	1	0
1149	04019	PIMA, AZ	17	483	96	2861	0	22	11	35	989569	486993	502576	91759	171421	8611	20.4	17.7	8.4	2013	30.3	38499	36841	33593	32589	30092	29899	57979	57816	64019	67509	30366	33552	27760	30689	38174	43618	22141	27465	7265	12630	37.7	39131	41215	27909	346986	9187.04	1	0
1150	04019	PIMA, AZ	16	530	0	2974	0	22	13	37	992394	488415	503979	90717	178346	8990	19.9	18.8	7.3	2014	30.8	38499	36841	33593	32589	30092	29899	57979	57816	64019	67509	30366	33552	27760	30689	38174	43618	22141	27465	7265	12630	37.7	39360	41624	28691	351799	9187.04	1	0
1151	04019	PIMA, AZ	15	608	0	2989	0	22	14	37	996554	490683	505871	89642	184702	9087	19.3	18.8	7	2015	31.6	38499	36841	33593	32589	30092	29899	57979	57816	64019	67509	30366	33552	27760	30689	38174	43618	22141	27465	7265	12630	37.7	39891	42095	29958	355741	9187.04	1	0
1152	04019	PIMA, AZ	17	638	0	2989	0	23	16	34	1004516	494061	510455	89600	191754	9251	18.7	16	6.2	2016	31.6	38499	36841	33593	32589	30092	29899	57979	57816	64019	67509	30366	33552	27760	30689	38174	43618	22141	27465	7265	12630	37.7	41084	42700	30961	362438	9187.04	1	0
1153	04019	PIMA, AZ	15	735	0	2943	0	25	16	35	1010025	496438	513587	88537	199619	9795	18.7	12.2	5.6	2017	31.6	38499	36841	33593	32589	30092	29899	57979	57816	64019	67509	30366	33552	27760	30689	38174	43618	22141	27465	7265	12630	37.7	41709	43355	31892	367375	9187.04	0	1
1154	04019	PIMA, AZ	16	825	0	2943	0	24	16	37	1016206	499479	516727	90420	203550	9881	18.2	11	4.9	2018	31.6	38499	36841	33593	32589	30092	29899	57979	57816	64019	67509	30366	33552	27760	30689	38174	43618	22141	27465	7265	12630	37.7	41405	43487	32185	373956	9187.04	0	1
1155	04019	PIMA, AZ	15	899	0	3112	0	24	16	36	1022769	503035	519734	88623	211820	9977	16.6	10.9	4.5	2019	31.6	38499	36841	33593	32589	30092	29899	57979	57816	64019	67509	30366	33552	27760	30689	38174	43618	22141	27465	7265	12630	37.7	42203	44050	33834	381290	9187.04	0	1
1156	04021	PINAL, AZ	4	65	64	254	0	3	1	5	299246	155984	143262	25773	39051	2153	12.5	21.5	4.7	2009	18.3	12066	9105	15361	12242	16262	12881	28471	21888	23444	20944	9995	10759	10494	11560	16421	16834	7493	7596	1512	2215	35.3	11815	18262	4840	88672	5365.61	1	0
1157	04021	PINAL, AZ	6	65	64	190	0	2	1	6	327301	171141	156160	25808	41786	2424	14	21.5	6.8	2010	18.3	12066	9105	15361	12242	16262	12881	28471	21888	23444	20944	9995	10759	10494	11560	16421	16834	7493	7596	1512	2215	35.3	14126	20250	5514	97708	5365.61	1	0
1158	04021	PINAL, AZ	5.5	65	0	190	0	3	1	6	340962	177835	163127	25818	40114	2249	13.7	19.2	11.4	2011	18	12066	9105	15361	12242	16262	12881	28471	21888	23444	20944	9995	10759	10494	11560	16421	16834	7493	7596	1512	2215	35.3	15783	20969	5662	101781	5365.61	1	0
1159	04021	PINAL, AZ	5	65	0	424	0	3	2	7	375770	189243	172734	25661	42595	2074	14.4	19.3	11.7	2012	17.8	12066	9105	15361	12242	16262	12881	28471	21888	23444	20944	9995	10759	10494	11560	16421	16834	7493	7596	1512	2215	35.3	4.6	5.6	6492	106977	5365.61	1	0
1160	04021	PINAL, AZ	5	67	0	424	0	3	3	7	382992	200651	182341	35004	45945	2263	17.4	19.4	10.3	2013	18	12066	9105	15361	12242	16262	12881	28471	21888	23444	20944	9995	10759	10494	11560	16421	16834	7493	7596	1512	2215	35.3	19000	25139	7269	110063	5365.61	1	0
1161	04021	PINAL, AZ	6	77	0	424	0	4	3	7	387365	203338	184027	36079	49011	2467	17.7	19.6	8.9	2014	18.5	12066	9105	15361	12242	16262	12881	28471	21888	23444	20944	9995	10759	10494	11560	16421	16834	7493	7596	1512	2215	35.3	18739	26480	7223	112144	5365.61	1	0
1162	04021	PINAL, AZ	5	100	0	424	0	3	4	7	389350	203169	186181	37192	52356	2550	16.7	19.8	8.6	2015	18.6	12066	9105	15361	12242	16262	12881	28471	21888	23444	20944	9995	10759	10494	11560	16421	16834	7493	7596	1512	2215	35.3	18819	26592	7254	112963	5365.61	1	0
1163	04021	PINAL, AZ	4	131	0	424	0	2	2	10	401918	209818	192100	39752	55812	2739	17.6	14.3	7.2	2016	18.6	12066	9105	15361	12242	16262	12881	28471	21888	23444	20944	9995	10759	10494	11560	16421	16834	7493	7596	1512	2215	35.3	19856	27267	7565	117553	5365.61	1	0
1164	04021	PINAL, AZ	2	144	0	424	0	2	3	11	406584	211982	194602	41282	59367	3021	15.8	12.6	6.3	2017	18.6	12066	9105	15361	12242	16262	12881	28471	21888	23444	20944	9995	10759	10494	11560	16421	16834	7493	7596	1512	2215	35.3	20338	27463	7781	119001	5365.61	0	1
1165	04021	PINAL, AZ	2	157	0	424	0	2	3	12	418540	217364	201176	35212	69156	3090	15.4	11.3	5.5	2018	18.6	12066	9105	15361	12242	16262	12881	28471	21888	23444	20944	9995	10759	10494	11560	16421	16834	7493	7596	1512	2215	35.3	21068	27759	7916	123040	5365.61	0	1
1166	04021	PINAL, AZ	2	177	0	424	0	3	4	14	430237	224220	206017	36342	73394	3207	13	11	5	2019	18.6	12066	9105	15361	12242	16262	12881	28471	21888	23444	20944	9995	10759	10494	11560	16421	16834	7493	7596	1512	2215	35.3	21889	28913	8203	129482	5365.61	0	1
1167	04023	SANTA CRUZ, AZ	1	9	49	49	0	1	0	2	42845	20244	22601	1819	6005	279	20.1	28.4	7.3	2009	19.3	1303	1290	1044	1301	1084	1372	2588	3172	2982	3461	1355	1616	1251	1398	1743	1948	831	1046	230	426	35.6	269	411	307	34350	1236.92	0	1
1168	04023	SANTA CRUZ, AZ	1	9	49	49	0	1	1	3	42923	20284	22639	1784	6292	301	18.5	28.4	10	2010	19.3	1303	1290	1044	1301	1084	1372	2588	3172	2982	3461	1355	1616	1251	1398	1743	1948	831	1046	230	426	35.6	292	424	274	34428	1236.92	0	1
1169	04023	SANTA CRUZ, AZ	0.5	9	49	49	0	1	1	3	43771	20659	23112	1740	6802	305	25	23.9	14.6	2011	19.8	1303	1290	1044	1301	1084	1372	2588	3172	2982	3461	1355	1616	1251	1398	1743	1948	831	1046	230	426	35.6	314	396	303	35026	1236.92	0	1
1170	04023	SANTA CRUZ, AZ	0	9	49	49	0	1	1	5	47420	21692.5	24031	1703	7094	309	28	23.9	17.2	2012	22	1303	1290	1044	1301	1084	1372	2588	3172	2982	3461	1355	1616	1251	1398	1743	1948	831	1046	230	426	35.6	0.4	0.7	255	39273	1236.92	0	1
1171	04023	SANTA CRUZ, AZ	0	9	31	49	0	1	1	5	47676	22726	24950	2048	7442	324	26.2	26.2	17.1	2013	22	1303	1290	1044	1301	1084	1372	2588	3172	2982	3461	1355	1616	1251	1398	1743	1948	831	1046	230	426	35.6	328	597	328	39422	1236.92	0	1
1172	04023	SANTA CRUZ, AZ	0	10	31	0	0	1	1	6	47303	22681	24622	2064	7774	314	24.8	26.6	17.2	2014	22.5	1303	1290	1044	1301	1084	1372	2588	3172	2982	3461	1355	1616	1251	1398	1743	1948	831	1046	230	426	35.6	353	574	326	39106	1236.92	0	1
1173	04023	SANTA CRUZ, AZ	0	13	0	0	0	1	1	6	46768	22494	24274	2078	8179	300	22.7	24.7	18	2015	22.1	1303	1290	1044	1301	1084	1372	2588	3172	2982	3461	1355	1616	1251	1398	1743	1948	831	1046	230	426	35.6	381	607	331	38602	1236.92	1	0
1174	04023	SANTA CRUZ, AZ	0	11	0	0	0	1	1	5	46695	22412	24283	2092	8500	301	23.6	20.7	13.2	2016	22.1	1303	1290	1044	1301	1084	1372	2588	3172	2982	3461	1355	1616	1251	1398	1743	1948	831	1046	230	426	35.6	422	621	329	38662	1236.92	1	0
1175	04023	SANTA CRUZ, AZ	1	9	0	0	0	1	1	5	46461	22266	24195	2108	8789	321	24.4	15	11.5	2017	22.1	1303	1290	1044	1301	1084	1372	2588	3172	2982	3461	1355	1616	1251	1398	1743	1948	831	1046	230	426	35.6	441	619	355	38437	1236.92	1	0
1176	04023	SANTA CRUZ, AZ	1	9	0	0	0	1	1	6	45985	21983	24002	1917	8731	324	20.9	14.9	9.9	2018	22.1	1303	1290	1044	1301	1084	1372	2588	3172	2982	3461	1355	1616	1251	1398	1743	1948	831	1046	230	426	35.6	410	634	339	38304	1236.92	1	0
1177	04023	SANTA CRUZ, AZ	1	12	0	0	0	1	1	6	46212	22225	23987	1907	9079	320	23.6	14	9.5	2019	22.1	1303	1290	1044	1301	1084	1372	2588	3172	2982	3461	1355	1616	1251	1398	1743	1948	831	1046	230	426	35.6	437	635	367	38546	1236.92	0	1
1178	04025	YAVAPAI, AZ	8	93	0	664	0	7	5	5	212635	104493	108142	26915	49465	2380	12.6	22.7	3.7	2009	24.4	5417	4750	4846	4611	4623	4472	9989	10469	14221	15589	8189	9591	8882	9575	14019	14906	7790	8206	2229	3617	49.2	2097	3496	1796	27491	8123.5	1	0
1179	04025	YAVAPAI, AZ	8	93	0	664	0	7	5	5	215503	105833	109670	26788	51833	2605	12.9	22.7	5.6	2010	24.4	5417	4750	4846	4611	4623	4472	9989	10469	14221	15589	8189	9591	8882	9575	14019	14906	7790	8206	2229	3617	49.2	2271	3758	1796	28737	8123.5	1	0
1180	04025	YAVAPAI, AZ	8	93	0	664	0	7	7	5	215686	105637	110049	26577	50561	2457	14.2	19.6	9.5	2011	24.2	5417	4750	4846	4611	4623	4472	9989	10469	14221	15589	8189	9591	8882	9575	14019	14906	7790	8206	2229	3617	49.2	2100	3665	1858	28540	8123.5	1	0
1181	04025	YAVAPAI, AZ	8	93	0	664	0	8	6	5	211033	104766.5	109020.5	26396	52382	2309	18.3	20	11	2012	24.9	5417	4750	4846	4611	4623	4472	9989	10469	14221	15589	8189	9591	8882	9575	14019	14906	7790	8206	2229	3617	49.2	0.6	1.7	1785	28728	8123.5	1	0
1182	04025	YAVAPAI, AZ	7	95	0	664	0	8	6	5	211888	103896	107992	26258	54907	2416	18.4	19.1	10	2013	25.6	5417	4750	4846	4611	4623	4472	9989	10469	14221	15589	8189	9591	8882	9575	14019	14906	7790	8206	2229	3617	49.2	1751	4210	1980	29445	8123.5	1	0
1183	04025	YAVAPAI, AZ	6	107	0	666	0	8	6	5	212637	103920	108717	26248	57683	2543	15.7	21.8	8.6	2014	25.5	5417	4750	4846	4611	4623	4472	9989	10469	14221	15589	8189	9591	8882	9575	14019	14906	7790	8206	2229	3617	49.2	1630	4330	2030	29580	8123.5	1	0
1184	04025	YAVAPAI, AZ	6	115	0	666	0	8	6	5	215133	105064	110069	26214	60411	2647	16.4	22	8	2015	25	5417	4750	4846	4611	4623	4472	9989	10469	14221	15589	8189	9591	8882	9575	14019	14906	7790	8206	2229	3617	49.2	1774	4530	2135	30045	8123.5	1	0
1185	04025	YAVAPAI, AZ	6	127	90	666	0	7	8	5	218844	106914	111930	27996	62985	2726	15.6	18.1	6.3	2016	25	5417	4750	4846	4611	4623	4472	9989	10469	14221	15589	8189	9591	8882	9575	14019	14906	7790	8206	2229	3617	49.2	1984	4664	2257	31117	8123.5	1	0
1186	04025	YAVAPAI, AZ	6	139	0	666	0	6	8	5	222255	108507	113748	27795	65777	2886	15.1	13.2	5.6	2017	25	5417	4750	4846	4611	4623	4472	9989	10469	14221	15589	8189	9591	8882	9575	14019	14906	7790	8206	2229	3617	49.2	2129	4897	2422	32023	8123.5	0	1
1187	04025	YAVAPAI, AZ	7	161	0	596	0	7	7	5	225562	110071	115491	27254	72138	2895	13.3	12.8	4.9	2018	25	5417	4750	4846	4611	4623	4472	9989	10469	14221	15589	8189	9591	8882	9575	14019	14906	7790	8206	2229	3617	49.2	2013	4700	2441	32370	8123.5	0	1
1188	04025	YAVAPAI, AZ	7	183	0	596	0	8	7	5	228168	111466	116702	26978	75248	3011	13.9	12.9	4.5	2019	25	5417	4750	4846	4611	4623	4472	9989	10469	14221	15589	8189	9591	8882	9575	14019	14906	7790	8206	2229	3617	49.2	2008	4826	2569	33172	8123.5	0	1
1189	04027	YUMA, AZ	4	32	0	519	0	2	2	5	190557	94523	96034	17027	23638	1291	17.8	24.8	13.9	2009	14.2	8038	6670	6741	6127	5887	5440	11136	11808	10965	11633	4585	5073	4414	4956	8322	9055	5248	5267	1241	1513	33.8	5614	3172	2314	105830	5513.99	1	0
1190	04027	YUMA, AZ	2	32	0	519	0	2	2	5	194322	96561	97761	16771	24747	1372	21.5	24.8	17.1	2010	14.2	8038	6670	6741	6127	5887	5440	11136	11808	10965	11633	4585	5073	4414	4956	8322	9055	5248	5267	1241	1513	33.8	6183	3407	2316	108108	5513.99	1	0
1191	04027	YUMA, AZ	1.5	32	0	519	0	3	2	5	196972	97882	99090	16525	25557	1344.5	19.2	23.1	21.3	2011	14.3	8038	6670	6741	6127	5887	5440	11136	11808	10965	11633	4585	5073	4414	4956	8322	9055	5248	5267	1241	1513	33.8	6624	3403	2510	112184	5513.99	1	0
1192	04027	YUMA, AZ	1	32	0	519	0	3	2	5	195751	99807.5	99113.5	16275	26197	1317	21.1	23.9	26.3	2012	14	8038	6670	6741	6127	5887	5440	11136	11808	10965	11633	4585	5073	4414	4956	8322	9055	5248	5267	1241	1513	33.8	2	1.6	2324	116912	5513.99	1	0
1193	04027	YUMA, AZ	1	32	0	519	0	4	2	5	200870	101733	99137	18775	27096	1405	22.3	24.1	27.1	2013	14.4	8038	6670	6741	6127	5887	5440	11136	11808	10965	11633	4585	5073	4414	4956	8322	9055	5248	5267	1241	1513	33.8	5243	4407	2965	120794	5513.99	1	0
1194	04027	YUMA, AZ	1	34	0	519	0	4	2	5	200022	101430	98592	18757	27959	1414	21.9	27.3	27.5	2014	14.4	8038	6670	6741	6127	5887	5440	11136	11808	10965	11633	4585	5073	4414	4956	8322	9055	5248	5267	1241	1513	33.8	5078	4238	3018	121053	5513.99	1	0
1195	04027	YUMA, AZ	1	41	0	519	0	5	2	4	201201	102905	98296	18721	28792	1415	19.2	24	27.7	2015	14.3	8038	6670	6741	6127	5887	5440	11136	11808	10965	11633	4585	5073	4414	4956	8322	9055	5248	5267	1241	1513	33.8	5391	4488	3051	123022	5513.99	1	0
1196	04027	YUMA, AZ	1	54	0	519	0	5	3	4	203247	104028	99219	19065	29772	1493	22.6	19.4	23.3	2016	14.3	8038	6670	6741	6127	5887	5440	11136	11808	10965	11633	4585	5073	4414	4956	8322	9055	5248	5267	1241	1513	33.8	5461	4550	3113	125428	5513.99	1	0
1197	04027	YUMA, AZ	0	58	0	519	0	5	3	4	204275	104990	99285	19110	30724	1562	21.1	17.4	21.8	2017	14.3	8038	6670	6741	6127	5887	5440	11136	11808	10965	11633	4585	5073	4414	4956	8322	9055	5248	5267	1241	1513	33.8	5592	4576	3241	126570	5513.99	1	0
1198	04027	YUMA, AZ	0	73	0	519	0	5	3	5	205631	105877	99754	16331	31734	1605	19.3	15.1	18.6	2018	14.3	8038	6670	6741	6127	5887	5440	11136	11808	10965	11633	4585	5073	4414	4956	8322	9055	5248	5267	1241	1513	33.8	5597	4674	3080	129160	5513.99	1	0
1199	04027	YUMA, AZ	0	82	0	519	0	4	4	5	207534	106994	100540	16517	33011	1621	19	14.2	17	2019	14.3	8038	6670	6741	6127	5887	5440	11136	11808	10965	11633	4585	5073	4414	4956	8322	9055	5248	5267	1241	1513	33.8	5618	4758	3185	132705	5513.99	0	1
1200	05001	ARKANSAS, AR	1	7	60	276	0	4	0	0	19392	9229	10163	1476	3792	239	17.9	19.2	8.9	2009	13	500	518	529	565	592	641	1117	1154	1333	1425	723	739	609	604	747	895	444	605	128	296	40.7	4849	48	77	213	988.77	0	1
1201	05001	ARKANSAS, AR	1	7	60	276	0	4	0	0	19236	9141	10095	1427	3854	256	20.1	19.2	9.2	2010	13	500	518	529	565	592	641	1117	1154	1333	1425	723	739	609	604	747	895	444	605	128	296	40.7	4789	47	79	250	988.77	0	1
1202	05001	ARKANSAS, AR	0.5	7	60	276	0	4	0	0	18971	9070	9901	1387	3931	239	17.2	18.8	14.7	2011	12.4	500	518	529	565	592	641	1117	1154	1333	1425	723	739	609	604	747	895	444	605	128	296	40.7	4746	45	81	293	988.77	0	1
1203	05001	ARKANSAS, AR	0	7	0	276	0	4	0	0	19019	9122.5	9809	1343	3890	222	18.6	19	16.9	2012	13.9	500	518	529	565	592	641	1117	1154	1333	1425	723	739	609	604	747	895	444	605	128	296	40.7	24.5	0.2	92	513	988.77	0	1
1204	05001	ARKANSAS, AR	0	6	59	276	0	4	0	0	18892	9175	9717	1560	3971	228	18.5	19.7	10.8	2013	12.4	500	518	529	565	592	641	1117	1154	1333	1425	723	739	609	604	747	895	444	605	128	296	40.7	4685	65	99	562	988.77	0	1
1205	05001	ARKANSAS, AR	0	6	0	276	0	4	0	0	18892	9180	9712	1539	4014	231	18.4	19.4	7.7	2014	14.4	500	518	529	565	592	641	1117	1154	1333	1425	723	739	609	604	747	895	444	605	128	296	40.7	4717	59	95	565	988.77	0	1
1206	05001	ARKANSAS, AR	0	7	60	276	0	4	0	0	18777	9091	9686	1518	4074	226	19.8	18	6.7	2015	14.1	500	518	529	565	592	641	1117	1154	1333	1425	723	739	609	604	747	895	444	605	128	296	40.7	4658	64	170	534	988.77	0	1
1207	05001	ARKANSAS, AR	0	8	60	276	0	4	0	0	18594	8993	9601	1478	4118	229	20.4	12.9	5.4	2016	14.1	500	518	529	565	592	641	1117	1154	1333	1425	723	739	609	604	747	895	444	605	128	296	40.7	4550	73	185	555	988.77	0	1
1208	05001	ARKANSAS, AR	0	10	60	276	0	4	0	0	18433	8918	9515	1462	4134	225	20.7	10.5	4.4	2017	14.1	500	518	529	565	592	641	1117	1154	1333	1425	723	739	609	604	747	895	444	605	128	296	40.7	4488	72	178	556	988.77	0	1
1209	05001	ARKANSAS, AR	0	11	0	276	0	4	0	0	18214	8787	9427	1290	4165	223	18.1	8.9	3.5	2018	14.1	500	518	529	565	592	641	1117	1154	1333	1425	723	739	609	604	747	895	444	605	128	296	40.7	4461	62	166	563	988.77	0	1
1210	05001	ARKANSAS, AR	0	11	45	230	0	3	0	0	17967	8726	9241	1256	4209	226	19.9	8.9	3.3	2019	14.1	500	518	529	565	592	641	1117	1154	1333	1425	723	739	609	604	747	895	444	605	128	296	40.7	4491	60	173	548	988.77	0	1
1211	05003	ASHLEY, AR	4	3	0	89	0	4	0	3	22326	10823	11503	1891	4419	247	20.7	18.9	8.4	2009	13.1	571	603	541	571	584	671	1344	1470	1558	1597	711	751	689	742	1019	1062	458	631	114	260	40.3	6096	57	58	1022	925.35	1	0
1212	05003	ASHLEY, AR	4	3	0	89	0	4	0	3	22233	10781	11452	1867	4473	239	18.3	18.9	7.2	2010	13.1	571	603	541	571	584	671	1344	1470	1558	1597	711	751	689	742	1019	1062	458	631	114	260	40.3	6036	62	55	1047	925.35	1	0
1213	05003	ASHLEY, AR	3.5	3	0	89	0	4	0	3	21941	10665	11276	1841	4459	242	21.7	19.9	9.9	2011	12.2	571	603	541	571	584	671	1344	1470	1558	1597	711	751	689	742	1019	1062	458	631	114	260	40.3	5937	62	61	1082	925.35	1	0
1214	05003	ASHLEY, AR	3	3	0	89	70	4	0	3	21853	10577.5	11239	1805	4507	245	19.4	19.9	10.2	2012	12.7	571	603	541	571	584	671	1344	1470	1558	1597	711	751	689	742	1019	1062	458	631	114	260	40.3	25.8	0.3	40	1069	925.35	1	0
1215	05003	ASHLEY, AR	3	5	0	159	0	4	0	3	21692	10490	11202	1793	4630	253	19.8	19.3	11.2	2013	13.2	571	603	541	571	584	671	1344	1470	1558	1597	711	751	689	742	1019	1062	458	631	114	260	40.3	5696	135	56	1082	925.35	1	0
1216	05003	ASHLEY, AR	3	6	0	159	0	4	0	3	21524	10421	11103	1758	4738	245	20.3	18.6	12.5	2014	13.6	571	603	541	571	584	671	1344	1470	1558	1597	711	751	689	742	1019	1062	458	631	114	260	40.3	5586	153	56	1116	925.35	1	0
1217	05003	ASHLEY, AR	2	9	0	159	0	4	0	3	21283	10304	10979	1723	4854	250	21.9	17.3	11.8	2015	13.4	571	603	541	571	584	671	1344	1470	1558	1597	711	751	689	742	1019	1062	458	631	114	260	40.3	5484	157	52	1104	925.35	1	0
1218	05003	ASHLEY, AR	2	10	0	159	0	4	0	3	20948	10105	10843	1682	4926	259	22.7	11.7	9.4	2016	13.4	571	603	541	571	584	671	1344	1470	1558	1597	711	751	689	742	1019	1062	458	631	114	260	40.3	5359	161	56	1089	925.35	1	0
1219	05003	ASHLEY, AR	1	10	0	159	0	4	0	3	20838	10040	10798	1649	4996	263	19.6	10.1	8	2017	13.4	571	603	541	571	584	671	1344	1470	1558	1597	711	751	689	742	1019	1062	458	631	114	260	40.3	5303	161	53	1104	925.35	0	1
1220	05003	ASHLEY, AR	1	10	0	159	0	4	0	6	20492	9973	10519	1524	5100	250	17.9	8.1	6.3	2018	13.4	571	603	541	571	584	671	1344	1470	1558	1597	711	751	689	742	1019	1062	458	631	114	260	40.3	5181	145	54	1070	925.35	0	1
1221	05003	ASHLEY, AR	1	13	0	159	0	2	0	6	20283	9849	10434	1486	5135	256	19.8	9.2	5.7	2019	13.4	571	603	541	571	584	671	1344	1470	1558	1597	711	751	689	742	1019	1062	458	631	114	260	40.3	5070	145	53	1099	925.35	0	1
1222	05005	BAXTER, AR	0	21	0	570	0	2	1	0	41950	20093	21857	6169	12848	676	12.4	21.3	5.5	2009	15.5	789	860	880	960	890	886	2032	2057	2628	3021	1431	1627	1584	1898	3142	3254	1843	2006	519	895	50.6	239	236	152	588	554.28	0	0
1223	05005	BAXTER, AR	0	21	0	570	0	2	1	0	42115	20141	21974	6163	13191	694	16.8	21.3	5.6	2010	15.5	789	860	880	960	890	886	2032	2057	2628	3021	1431	1627	1584	1898	3142	3254	1843	2006	519	895	50.6	285	237	143	610	554.28	0	0
1224	05005	BAXTER, AR	0	21	0	570	0	2	1	0	42157	20294	21863	6164	13267	677	16.5	20	8.6	2011	16.5	789	860	880	960	890	886	2032	2057	2628	3021	1431	1627	1584	1898	3142	3254	1843	2006	519	895	50.6	263	229	140	618	554.28	0	0
1225	05005	BAXTER, AR	0	21	0	570	0	3	1	0	41513	20128.5	21718	6146	13445	660	15.7	22.2	8.9	2012	17.4	789	860	880	960	890	886	2032	2057	2628	3021	1431	1627	1584	1898	3142	3254	1843	2006	519	895	50.6	0.2	0.6	169	688	554.28	0	0
1226	05005	BAXTER, AR	1	23	0	570	0	3	2	0	41536	19963	21573	5984	13750	675	16.8	20.4	8.6	2013	17.9	789	860	880	960	890	886	2032	2057	2628	3021	1431	1627	1584	1898	3142	3254	1843	2006	519	895	50.6	150	256	187	759	554.28	0	0
1227	05005	BAXTER, AR	1	24	0	465	0	3	2	0	41048	19741	21307	5903	14003	656	17.7	20.3	7.7	2014	17.7	789	860	880	960	890	886	2032	2057	2628	3021	1431	1627	1584	1898	3142	3254	1843	2006	519	895	50.6	99	281	212	766	554.28	0	0
1228	05005	BAXTER, AR	0	27	0	465	0	3	2	0	40957	19682	21275	5820	14102	661	15.6	18.9	8.1	2015	18.4	789	860	880	960	890	886	2032	2057	2628	3021	1431	1627	1584	1898	3142	3254	1843	2006	519	895	50.6	130	278	234	812	554.28	0	0
1229	05005	BAXTER, AR	0	35	0	465	0	3	2	0	40857	19681	21176	5599	14302	647	14.9	13.5	6.8	2016	18.4	789	860	880	960	890	886	2032	2057	2628	3021	1431	1627	1584	1898	3142	3254	1843	2006	519	895	50.6	143	282	250	800	554.28	0	0
1230	05005	BAXTER, AR	0	41	0	465	0	3	2	0	41053	19803	21250	5541	14520	680	16.4	10	5.7	2017	18.4	789	860	880	960	890	886	2032	2057	2628	3021	1431	1627	1584	1898	3142	3254	1843	2006	519	895	50.6	166	282	230	836	554.28	0	0
1231	05005	BAXTER, AR	0	46	0	465	0	4	2	0	41062	19890	21172	5129	14717	678	12.7	8.5	4.3	2018	18.4	789	860	880	960	890	886	2032	2057	2628	3021	1431	1627	1584	1898	3142	3254	1843	2006	519	895	50.6	138	303	214	926	554.28	0	0
1232	05005	BAXTER, AR	0	49	0	360	0	3	2	0	41355	19954	21401	5028	14877	698	13.9	8.4	4.2	2019	18.4	789	860	880	960	890	886	2032	2057	2628	3021	1431	1627	1584	1898	3142	3254	1843	2006	519	895	50.6	154	306	200	976	554.28	0	0
1233	05007	BENTON, AR	3	49	0	931	0	3	1	0	203107	100897	102210	18280	28044	1313	11.3	19.2	3.8	2009	28.1	6437	6677	7861	8230	8254	8107	15664	15475	14220	14469	5442	5986	4857	5491	6890	7930	3891	4833	1249	2193	34.3	3764	3573	4080	28676	847.36	0	0
1234	05007	BENTON, AR	3	49	0	931	0	3	0	1	209791	104038	105753	18379	29239	1372	11.1	19.2	3.8	2010	28.1	6437	6677	7861	8230	8254	8107	15664	15475	14220	14469	5442	5986	4857	5491	6890	7930	3891	4833	1249	2193	34.3	4360	3987	4382	30641	847.36	0	0
1235	05007	BENTON, AR	3	49	0	940	0	3	0	2	225504	112169	113335	18449	28687	1414.5	13.1	19.5	5.9	2011	28.7	6437	6677	7861	8230	8254	8107	15664	15475	14220	14469	5442	5986	4857	5491	6890	7930	3891	4833	1249	2193	34.3	4879	4333	5398	33805	847.36	0	0
1236	05007	BENTON, AR	3	49	0	940	140	3	0	2	221339	112269	114261	18552	29201	1457	10.2	19.4	6.4	2012	29.6	6437	6677	7861	8230	8254	8107	15664	15475	14220	14469	5442	5986	4857	5491	6890	7930	3891	4833	1249	2193	34.3	1.3	1.7	6319	34283	847.36	0	1
1237	05007	BENTON, AR	3	53	0	1080	0	3	0	2	227556	112369	115187	18674	30329	1518	12.1	18.9	6.3	2013	30.2	6437	6677	7861	8230	8254	8107	15664	15475	14220	14469	5442	5986	4857	5491	6890	7930	3891	4833	1249	2193	34.3	4375	4188	6990	35794	847.36	0	1
1238	05007	BENTON, AR	3	66	0	1080	0	2	0	2	232268	114908	117360	18651	31774	1558	13.5	18.9	5.7	2014	30.7	6437	6677	7861	8230	8254	8107	15664	15475	14220	14469	5442	5986	4857	5491	6890	7930	3891	4833	1249	2193	34.3	4226	4296	7541	36846	847.36	0	1
1239	05007	BENTON, AR	2	73	0	1080	0	2	0	2	237297	117466	119831	18612	32985	1566	11.7	18	5.7	2015	31.7	6437	6677	7861	8230	8254	8107	15664	15475	14220	14469	5442	5986	4857	5491	6890	7930	3891	4833	1249	2193	34.3	4391	4478	7996	37933	847.36	0	1
1240	05007	BENTON, AR	2	88	0	1080	0	2	0	3	242321	119911	122410	19437	34194	1642	11.9	14.2	4.6	2016	31.7	6437	6677	7861	8230	8254	8107	15664	15475	14220	14469	5442	5986	4857	5491	6890	7930	3891	4833	1249	2193	34.3	4661	4565	8350	39180	847.36	0	1
1241	05007	BENTON, AR	2	112	0	1080	0	1	0	3	249672	123630	126042	19406	35318	1727	10.8	11.4	3.9	2017	31.7	6437	6677	7861	8230	8254	8107	15664	15475	14220	14469	5442	5986	4857	5491	6890	7930	3891	4833	1249	2193	34.3	5042	4729	9241	40834	847.36	0	1
1242	05007	BENTON, AR	1	132	0	1080	0	1	0	3	258291	128096	130195	16857	39083	1701	9.1	10	2.9	2018	31.7	6437	6677	7861	8230	8254	8107	15664	15475	14220	14469	5442	5986	4857	5491	6890	7930	3891	4833	1249	2193	34.3	4860	4934	9982	42298	847.36	0	1
1243	05007	BENTON, AR	2	149	0	1099	114	1	0	3	266300	132279	134021	16782	40220	1790	9.1	10.4	2.9	2019	31.7	6437	6677	7861	8230	8254	8107	15664	15475	14220	14469	5442	5986	4857	5491	6890	7930	3891	4833	1249	2193	34.3	5308	5147	10771	44438	847.36	0	1
1244	05009	BOONE, AR	2	9	0	270	93	2	1	0	36672	17692	18980	3973	8039	395	16.9	19.8	5.2	2009	15.4	981	972	1030	1033	1009	1031	2286	2257	2528	2720	1174	1317	1148	1239	1757	1936	952	1199	267	562	41.4	317	292	139	494	590.23	0	0
1245	05009	BOONE, AR	3	9	0	270	93	2	1	0	36881	17779	19102	3969	8345	413	15	19.8	5.1	2010	15.4	981	972	1030	1033	1009	1031	2286	2257	2528	2720	1174	1317	1148	1239	1757	1936	952	1199	267	562	41.4	338	289	136	531	590.23	0	0
1246	05009	BOONE, AR	3	9	0	270	93	2	1	0	36821	17856	18965	3964	8993	422	16.3	20.4	7	2011	15.4	981	972	1030	1033	1009	1031	2286	2257	2528	2720	1174	1317	1148	1239	1757	1936	952	1199	267	562	41.4	306	300	141	581	590.23	1	0
1247	05009	BOONE, AR	3	9	0	270	93	2	1	0	36903	18018	18918	3938	9225	431	16	21.3	7.4	2012	15.1	981	972	1030	1033	1009	1031	2286	2257	2528	2720	1174	1317	1148	1239	1757	1936	952	1199	267	562	41.4	0.2	0.7	156	674	590.23	1	0
1248	05009	BOONE, AR	2	12	0	363	0	2	1	0	37051	18180	18871	3685	9496	440	16.9	19.8	7.4	2013	14.7	981	972	1030	1033	1009	1031	2286	2257	2528	2720	1174	1317	1148	1239	1757	1936	952	1199	267	562	41.4	216	288	175	759	590.23	1	0
1249	05009	BOONE, AR	2	11	0	366	0	2	1	0	37327	18349	18978	3646	9771	418	21.2	19.4	7.1	2014	15	981	972	1030	1033	1009	1031	2286	2257	2528	2720	1174	1317	1148	1239	1757	1936	952	1199	267	562	41.4	145	291	159	834	590.23	1	0
1250	05009	BOONE, AR	1	15	0	352	0	2	1	0	37396	18418	18978	3607	9999	436	17.2	18.3	7.4	2015	16.2	981	972	1030	1033	1009	1031	2286	2257	2528	2720	1174	1317	1148	1239	1757	1936	952	1199	267	562	41.4	154	295	177	863	590.23	0	1
1251	05009	BOONE, AR	1	15	0	359	0	2	1	0	37196	18283	18913	3561	10239	436	16.9	12.7	6.1	2016	16.2	981	972	1030	1033	1009	1031	2286	2257	2528	2720	1174	1317	1148	1239	1757	1936	952	1199	267	562	41.4	161	295	215	852	590.23	0	1
1252	05009	BOONE, AR	1	17	0	347	0	2	1	0	37222	18323	18899	3551	10466	459	16.5	10.4	5.1	2017	16.2	981	972	1030	1033	1009	1031	2286	2257	2528	2720	1174	1317	1148	1239	1757	1936	952	1199	267	562	41.4	188	299	217	884	590.23	0	1
1253	05009	BOONE, AR	1	27	0	347	0	2	1	0	37304	18399	18905	3264	9732	457	15.4	8.5	3.7	2018	16.2	981	972	1030	1033	1009	1031	2286	2257	2528	2720	1174	1317	1148	1239	1757	1936	952	1199	267	562	41.4	141	323	247	911	590.23	0	1
1254	05009	BOONE, AR	1	30	0	347	0	2	1	0	37381	18413	18968	3236	9838	452	14.9	8.6	3.4	2019	16.2	981	972	1030	1033	1009	1031	2286	2257	2528	2720	1174	1317	1148	1239	1757	1936	952	1199	267	562	41.4	170	315	243	923	590.23	0	1
1255	05011	BRADLEY, AR	1	2	0	140	0	3	0	0	11979	5955	6024	1143	2423	136	24.4	24.8	6.2	2009	11.3	362	345	335	305	339	327	704	704	745	841	397	399	330	333	504	556	270	422	79	210	40.3	3436	33	17	1337	649.23	0	0
1256	05011	BRADLEY, AR	1	2	0	140	0	3	0	0	11906	5931	5975	1146	2474	151	24.1	24.8	6.9	2010	11.3	362	345	335	305	339	327	704	704	745	841	397	399	330	333	504	556	270	422	79	210	40.3	3371	33	16	1392	649.23	0	0
1257	05011	BRADLEY, AR	1	2	0	140	0	3	0	0	11790	5951	5839	1143	2458	150.5	27.6	24.8	9.1	2011	10.8	362	345	335	305	339	327	704	704	745	841	397	399	330	333	504	556	270	422	79	210	40.3	3387	33	18	1456	649.23	0	0
1258	05011	BRADLEY, AR	1	2	0	140	0	3	0	0	11508	5761	5875	1128	2432	150	28.5	27.2	9.8	2012	11.2	362	345	335	305	339	327	704	704	745	841	397	399	330	333	504	556	270	422	79	210	40.3	27.6	0.5	27	1516	649.23	0	0
1259	05011	BRADLEY, AR	1	2	0	140	0	3	0	0	11482	5571	5911	1095	2470	152	24.4	25.6	11.1	2013	13	362	345	335	305	339	327	704	704	745	841	397	399	330	333	504	556	270	422	79	210	40.3	3155	190	39	1596	649.23	0	0
1260	05011	BRADLEY, AR	1	2	0	140	0	3	0	0	11397	5568	5829	1089	2493	132	25.7	23.7	10.1	2014	14.2	362	345	335	305	339	327	704	704	745	841	397	399	330	333	504	556	270	422	79	210	40.3	3125	243	41	1587	649.23	0	0
1261	05011	BRADLEY, AR	1	2	0	140	0	3	0	0	11249	5490	5759	1082	2495	148	27	24	9.1	2015	14.4	362	345	335	305	339	327	704	704	745	841	397	399	330	333	504	556	270	422	79	210	40.3	3085	254	46	1616	649.23	0	0
1262	05011	BRADLEY, AR	0	2	0	140	0	3	0	0	11148	5448	5700	1033	2490	128	27.4	18.1	8.5	2016	14.4	362	345	335	305	339	327	704	704	745	841	397	399	330	333	504	556	270	422	79	210	40.3	3073	217	55	1594	649.23	0	0
1263	05011	BRADLEY, AR	0	2	0	140	0	3	0	0	11094	5416	5678	1031	2497	135	28	14.9	6.2	2017	14.4	362	345	335	305	339	327	704	704	745	841	397	399	330	333	504	556	270	422	79	210	40.3	3087	187	51	1613	649.23	0	1
1264	05011	BRADLEY, AR	0	3	0	140	0	3	0	0	10996	5368	5628	784	2538	134	23.5	11.6	5.2	2018	14.4	362	345	335	305	339	327	704	704	745	841	397	399	330	333	504	556	270	422	79	210	40.3	3097	173	47	1640	649.23	0	1
1265	05011	BRADLEY, AR	0	3	0	140	0	2	0	0	10864	5303	5561	766	2538	130	20.9	11.6	4.7	2019	14.4	362	345	335	305	339	327	704	704	745	841	397	399	330	333	504	556	270	422	79	210	40.3	3023	178	49	1696	649.23	0	1
1266	05013	CALHOUN, AR	0	1	0	0	0	1	0	2	5535	2638	2897	544	1122	50	17.7	26.2	6.9	2009	6.8	170	122	153	130	158	126	321	344	462	420	214	183	171	183	233	285	134	168	35	68	43.4	1302	14	3	131	628.58	0	1
1267	05013	CALHOUN, AR	0	1	0	0	0	1	0	2	5435	2579	2856	544	1117	51	16.5	26.2	5.8	2010	6.8	170	122	153	130	158	126	321	344	462	420	214	183	171	183	233	285	134	168	35	68	43.4	1269	14	2	139	628.58	0	1
1268	05013	CALHOUN, AR	0	1	0	0	0	1	0	2	5196	2486	2710	543	947	49.5	17	22.2	7.7	2011	7.4	170	122	153	130	158	126	321	344	462	420	214	183	171	183	233	285	134	168	35	68	43.4	1207	14	2	158	628.58	0	1
1269	05013	CALHOUN, AR	0	1	0	0	0	1	0	2	5368	2553	2617	537	943	48	15.6	21.9	9.1	2012	10.6	170	122	153	130	158	126	321	344	462	420	214	183	171	183	233	285	134	168	35	68	43.4	22.2	0.3	11	152	628.58	0	1
1270	05013	CALHOUN, AR	0	1	0	0	0	1	0	2	5144	2620	2524	514	959	40	16.5	21.3	9.4	2013	10.4	170	122	153	130	158	126	321	344	462	420	214	183	171	183	233	285	134	168	35	68	43.4	1144	23	11	160	628.58	0	1
1271	05013	CALHOUN, AR	0	1	0	0	0	1	0	2	5307	2702	2605	512	968	44	19.2	20.4	9	2014	12	170	122	153	130	158	126	321	344	462	420	214	183	171	183	233	285	134	168	35	68	43.4	1179	21	13	166	628.58	0	1
1272	05013	CALHOUN, AR	0	1	0	0	0	1	0	2	5241	2679	2562	511	983	47	18.9	19.4	9.1	2015	12.3	170	122	153	130	158	126	321	344	462	420	214	183	171	183	233	285	134	168	35	68	43.4	1127	26	13	194	628.58	0	1
1273	05013	CALHOUN, AR	0	3	0	0	0	1	0	2	5202	2645	2557	502	982	43	18	12.9	6.8	2016	12.3	170	122	153	130	158	126	321	344	462	420	214	183	171	183	233	285	134	168	35	68	43.4	1145	26	12	202	628.58	0	1
1274	05013	CALHOUN, AR	0	5	0	0	0	1	0	2	5229	2637	2592	503	1006	48	16.7	9.9	5.8	2017	12.3	170	122	153	130	158	126	321	344	462	420	214	183	171	183	233	285	134	168	35	68	43.4	1147	28	12	188	628.58	0	1
1275	05013	CALHOUN, AR	0	5	0	0	0	1	0	2	5144	2598	2546	350	1212	48	17.1	8.6	4.7	2018	12.3	170	122	153	130	158	126	321	344	462	420	214	183	171	183	233	285	134	168	35	68	43.4	1121	31	12	199	628.58	0	1
1276	05013	CALHOUN, AR	0	5	0	0	0	0	0	2	5247	2628	2619	341	1219	44	15.2	8.3	3.9	2019	12.3	170	122	153	130	158	126	321	344	462	420	214	183	171	183	233	285	134	168	35	68	43.4	1130	38	12	218	628.58	1	0
1277	05015	CARROLL, AR	1	4	0	214	0	3	2	0	27429	13656	13773	2665	5340	253	17.6	26.9	4.4	2009	16.5	753	628	713	693	711	709	1577	1546	1910	2045	1029	1109	1023	1109	1479	1552	706	856	176	362	44	120	265	118	3873	630.09	0	0
1278	05015	CARROLL, AR	1	4	0	214	0	3	2	0	27557	13706	13851	2640	5555	272	15.6	26.9	4.2	2010	16.5	753	628	713	693	711	709	1577	1546	1910	2045	1029	1109	1023	1109	1479	1552	706	856	176	362	44	138	296	115	3987	630.09	0	0
1279	05015	CARROLL, AR	1	4	0	214	0	3	2	0	27938	13924	14014	2605	5508	274.5	17.3	25.7	5.6	2011	17.3	753	628	713	693	711	709	1577	1546	1910	2045	1029	1109	1023	1109	1479	1552	706	856	176	362	44	144	279	132	4335	630.09	0	0
1280	05015	CARROLL, AR	1	4	0	214	0	3	2	0	27446	13741.5	13983.5	2592	5667	277	16.4	29.1	6.6	2012	17	753	628	713	693	711	709	1577	1546	1910	2045	1029	1109	1023	1109	1479	1552	706	856	176	362	44	0.4	0.9	164	3489	630.09	0	0
1281	05015	CARROLL, AR	1	6	0	214	0	3	2	1	27512	13559	13953	2740	5848	294	18.7	26.2	6.3	2013	16.7	753	628	713	693	711	709	1577	1546	1910	2045	1029	1109	1023	1109	1479	1552	706	856	176	362	44	182	314	199	3667	630.09	0	0
1282	05015	CARROLL, AR	1	7	0	214	0	3	2	1	27610	13623	13987	2733	6001	279	20	26.9	5.5	2014	17.7	753	628	713	693	711	709	1577	1546	1910	2045	1029	1109	1023	1109	1479	1552	706	856	176	362	44	187	328	201	3896	630.09	0	0
1283	05015	CARROLL, AR	1	6	0	214	0	3	2	1	27808	13682	14126	2721	6151	277	22.2	25.7	5.7	2015	19.3	753	628	713	693	711	709	1577	1546	1910	2045	1029	1109	1023	1109	1479	1552	706	856	176	362	44	195	351	241	4037	630.09	0	0
1284	05015	CARROLL, AR	1	7	0	214	0	3	1	1	27744	13664	14080	2723	6298	297	17.9	19	5.3	2016	19.3	753	628	713	693	711	709	1577	1546	1910	2045	1029	1109	1023	1109	1479	1552	706	856	176	362	44	217	355	241	4041	630.09	0	0
1285	05015	CARROLL, AR	2	6	0	214	0	3	1	1	27704	13623	14081	2705	6402	305	16.6	16.7	4.8	2017	19.3	753	628	713	693	711	709	1577	1546	1910	2045	1029	1109	1023	1109	1479	1552	706	856	176	362	44	246	348	257	4109	630.09	0	0
1286	05015	CARROLL, AR	1	6	0	214	0	3	1	1	27646	13605	14041	2342	6932	296	17.2	14	3.6	2018	19.3	753	628	713	693	711	709	1577	1546	1910	2045	1029	1109	1023	1109	1479	1552	706	856	176	362	44	217	364	267	4144	630.09	0	1
1287	05015	CARROLL, AR	1	7	0	214	0	2	0	2	27944	13836	14108	2317	7112	302	16.4	12.8	3.3	2019	19.3	753	628	713	693	711	709	1577	1546	1910	2045	1029	1109	1023	1109	1479	1552	706	856	176	362	44	226	354	354	4279	630.09	0	1
1288	05017	CHICOT, AR	1	5	0	172	0	3	0	2	12305	6043	6262	857	2546	170	32.4	19.4	8.6	2009	14.2	397	291	365	332	324	295	676	630	886	873	403	447	333	391	499	629	296	421	93	211	41.8	6733	18	78	537	644.3	1	0
1289	05017	CHICOT, AR	1	5	0	172	0	3	0	2	11993	5868	6125	830	2621	171	30.4	19.4	7.7	2010	14.2	397	291	365	332	324	295	676	630	886	873	403	447	333	391	499	629	296	421	93	211	41.8	6510	19	59	526	644.3	1	0
1290	05017	CHICOT, AR	1	5	0	172	0	3	0	2	11823	5792	6031	797	2662	172.5	32.8	21.4	10.4	2011	12.6	397	291	365	332	324	295	676	630	886	873	403	447	333	391	499	629	296	421	93	211	41.8	6485	19	57	560	644.3	1	0
1291	05017	CHICOT, AR	1	5	0	172	0	3	0	2	11800	5783	5989	765	2690	174	30.7	21.3	11.5	2012	11.3	397	291	365	332	324	295	676	630	886	873	403	447	333	391	499	629	296	421	93	211	41.8	54.1	0.2	55	542	644.3	1	0
1292	05017	CHICOT, AR	1	5	0	172	0	3	0	2	11721	5774	5947	962	2709	178	33.4	21.7	11.9	2013	11.1	397	291	365	332	324	295	676	630	886	873	403	447	333	391	499	629	296	421	93	211	41.8	6306	41	63	581	644.3	1	0
1293	05017	CHICOT, AR	1	6	0	172	0	3	0	2	11433	5651	5782	949	2694	165	37	21.5	10.4	2014	13.1	397	291	365	332	324	295	676	630	886	873	403	447	333	391	499	629	296	421	93	211	41.8	6286	38	59	577	644.3	0	1
1294	05017	CHICOT, AR	1	8	0	172	0	3	0	2	11335	5580	5755	935	2719	165	32.4	20.9	10.9	2015	13.2	397	291	365	332	324	295	676	630	886	873	403	447	333	391	499	629	296	421	93	211	41.8	6199	43	58	603	644.3	0	1
1295	05017	CHICOT, AR	1	9	0	172	0	3	0	2	11180	5502	5678	903	2737	153	32.1	14.3	10.6	2016	13.2	397	291	365	332	324	295	676	630	886	873	403	447	333	391	499	629	296	421	93	211	41.8	6101	52	55	630	644.3	0	1
1296	05017	CHICOT, AR	1	11	0	172	0	3	0	2	11027	5416	5611	894	2711	154	31.4	11.8	9.4	2017	13.2	397	291	365	332	324	295	676	630	886	873	403	447	333	391	499	629	296	421	93	211	41.8	5957	56	62	610	644.3	0	1
1297	05017	CHICOT, AR	1	14	0	172	0	3	0	2	10945	5432	5513	718	2650	165	30.1	9.5	6.6	2018	13.2	397	291	365	332	324	295	676	630	886	873	403	447	333	391	499	629	296	421	93	211	41.8	5982	49	67	597	644.3	0	1
1298	05017	CHICOT, AR	1	16	0	172	0	2	0	5	10636	5326	5310	706	2640	155	30.1	8.9	6.5	2019	13.2	397	291	365	332	324	295	676	630	886	873	403	447	333	391	499	629	296	421	93	211	41.8	5765	49	75	573	644.3	0	1
1299	05019	CLARK, AR	0	4	0	212	0	2	1	1	23585	11551	12034	1651	3917	221	22.3	19.9	5.7	2009	21.6	1607	1659	656	605	520	589	1155	1205	1383	1515	626	689	598	618	808	956	463	728	148	307	33.5	5266	131	212	956	866.07	0	0
1300	05019	CLARK, AR	0	4	0	212	0	2	1	1	23888	11688	12200	1617	3980	231	21.8	19.9	5.4	2010	21.6	1607	1659	656	605	520	589	1155	1205	1383	1515	626	689	598	618	808	956	463	728	148	307	33.5	5343	125	189	970	866.07	0	0
1301	05019	CLARK, AR	0	4	0	212	0	2	1	1	23835	11585	12250	1571	4242	242.5	22.1	20.8	7.4	2011	21.4	1607	1659	656	605	520	589	1155	1205	1383	1515	626	689	598	618	808	956	463	728	148	307	33.5	5355	136	202	1057	866.07	0	0
1302	05019	CLARK, AR	0	4	0	212	0	2	1	1	22995	11243	12103.5	1530	4282	254	22.2	20.8	7.7	2012	22.3	1607	1659	656	605	520	589	1155	1205	1383	1515	626	689	598	618	808	956	463	728	148	307	33.5	23.5	0.4	120	926	866.07	0	1
1303	05019	CLARK, AR	0	3	0	212	0	2	1	1	22858	10901	11957	1653	4365	258	23.1	21.1	9.5	2013	23.9	1607	1659	656	605	520	589	1155	1205	1383	1515	626	689	598	618	808	956	463	728	148	307	33.5	5444	160	146	994	866.07	0	1
1304	05019	CLARK, AR	0	4	0	212	0	2	1	1	22936	10908	12028	1630	4471	245	26.6	18.5	9.3	2014	24.7	1607	1659	656	605	520	589	1155	1205	1383	1515	626	689	598	618	808	956	463	728	148	307	33.5	5456	130	145	985	866.07	0	1
1305	05019	CLARK, AR	0	5	0	212	0	2	1	1	22743	10854	11889	1607	4559	248	22.7	17.6	9	2015	26.4	1607	1659	656	605	520	589	1155	1205	1383	1515	626	689	598	618	808	956	463	728	148	307	33.5	5440	130	152	1010	866.07	0	0
1306	05019	CLARK, AR	0	7	0	212	0	2	1	1	22576	10817	11759	1637	4624	239	21.5	12.2	7	2016	26.4	1607	1659	656	605	520	589	1155	1205	1383	1515	626	689	598	618	808	956	463	728	148	307	33.5	5410	130	149	996	866.07	0	0
1307	05019	CLARK, AR	0	13	0	212	0	2	1	1	22633	10835	11798	1616	4665	247	22.5	10.4	5.7	2017	26.4	1607	1659	656	605	520	589	1155	1205	1383	1515	626	689	598	618	808	956	463	728	148	307	33.5	5408	147	168	1003	866.07	0	0
1308	05019	CLARK, AR	0	13	0	212	0	2	1	1	22657	10765	11892	1455	4515	255	22.3	8.5	4.5	2018	26.4	1607	1659	656	605	520	589	1155	1205	1383	1515	626	689	598	618	808	956	463	728	148	307	33.5	5477	146	143	1084	866.07	0	1
1309	05019	CLARK, AR	0	14	0	212	0	2	1	2	22293	10572	11721	1427	4525	241	21.4	7.2	4	2019	26.4	1607	1659	656	605	520	589	1155	1205	1383	1515	626	689	598	618	808	956	463	728	148	307	33.5	5429	145	141	1073	866.07	0	1
1310	05021	CLAY, AR	1	9	0	245	0	2	0	1	16134	7807	8327	1631	4066	228	18.4	21.7	9.5	2009	9.9	392	381	366	377	455	414	1021	1018	1148	1129	521	569	510	544	816	951	429	628	123	273	43.2	91	123	32	208	639.46	0	1
1311	05021	CLAY, AR	1	9	0	245	0	2	0	1	15845	7653	8192	1605	4081	218	18.1	21.7	7.6	2010	9.9	392	381	366	377	455	414	1021	1018	1148	1129	521	569	510	544	816	951	429	628	123	273	43.2	94	130	30	244	639.46	0	1
1312	05021	CLAY, AR	1	9	0	245	0	2	0	1	15585	7555	8030	1572	4059	220.5	20.3	21.8	10.6	2011	9.5	392	381	366	377	455	414	1021	1018	1148	1129	521	569	510	544	816	951	429	628	123	273	43.2	108	133	61	222	639.46	0	1
1313	05021	CLAY, AR	1	9	0	259	0	2	0	1	16083	7665.5	8067	1532	4030	223	18.3	22.2	12.5	2012	9.8	392	381	366	377	455	414	1021	1018	1148	1129	521	569	510	544	816	951	429	628	123	273	43.2	0.3	0.3	20	217	639.46	0	1
1314	05021	CLAY, AR	1	9	0	259	0	2	0	1	15880	7776	8104	1537	4104	227	20.1	21.5	13.7	2013	11	392	381	366	377	455	414	1021	1018	1148	1129	521	569	510	544	816	951	429	628	123	273	43.2	96	54	27	235	639.46	0	1
1315	05021	CLAY, AR	1	9	0	259	0	2	0	1	15684	7699	7985	1513	4058	218	22.4	20.3	12.4	2014	11.3	392	381	366	377	455	414	1021	1018	1148	1129	521	569	510	544	816	951	429	628	123	273	43.2	75	59	28	250	639.46	0	1
1316	05021	CLAY, AR	1	8	0	259	0	2	0	1	15402	7563	7839	1488	4031	209	20	20.4	11.4	2015	10.7	392	381	366	377	455	414	1021	1018	1148	1129	521	569	510	544	816	951	429	628	123	273	43.2	85	58	28	267	639.46	0	1
1317	05021	CLAY, AR	1	9	0	259	0	2	0	1	15118	7395	7723	1418	4032	198	19.9	14.6	8.1	2016	10.7	392	381	366	377	455	414	1021	1018	1148	1129	521	569	510	544	816	951	429	628	123	273	43.2	94	66	30	277	639.46	0	1
1318	05021	CLAY, AR	1	9	0	259	0	2	0	1	15109	7401	7708	1404	4015	217	20.8	12	6.9	2017	10.7	392	381	366	377	455	414	1021	1018	1148	1129	521	569	510	544	816	951	429	628	123	273	43.2	109	66	36	295	639.46	0	1
1319	05021	CLAY, AR	1	10	0	259	0	2	0	1	14920	7304	7616	1153	4115	200	19.1	9	5.7	2018	10.7	392	381	366	377	455	414	1021	1018	1148	1129	521	569	510	544	816	951	429	628	123	273	43.2	100	65	22	287	639.46	0	1
1320	05021	CLAY, AR	1	10	0	259	0	2	0	1	14920	7261	7659	1136	4115	196	18.1	8.7	4.6	2019	10.7	392	381	366	377	455	414	1021	1018	1148	1129	521	569	510	544	816	951	429	628	123	273	43.2	105	74	24	309	639.46	0	1
1321	05023	CLEBURNE, AR	4	5	0	262	0	2	0	1	25407	12333	13074	3880	6581	332	16.4	22.4	6.2	2009	16.9	619	550	640	608	643	655	1439	1369	1884	1955	871	910	935	1004	1658	1816	922	1035	255	432	46.8	261	125	40	404	553.69	0	0
1322	05023	CLEBURNE, AR	3	5	0	262	0	2	0	1	25397	12327	13070	3906	6853	329	15.2	22.4	5.3	2010	16.9	619	550	640	608	643	655	1439	1369	1884	1955	871	910	935	1004	1658	1816	922	1035	255	432	46.8	286	124	34	462	553.69	0	0
1323	05023	CLEBURNE, AR	3.5	5	0	262	0	2	0	1	25600	12454	13146	3937	6657	342	17.5	21.7	6.9	2011	16.8	619	550	640	608	643	655	1439	1369	1884	1955	871	910	935	1004	1658	1816	922	1035	255	432	46.8	274	120	35	472	553.69	0	0
1324	05023	CLEBURNE, AR	4	5	0	262	0	2	0	1	25970	12628.5	13122	3928	6734	355	18.6	23.3	7.4	2012	17.2	619	550	640	608	643	655	1439	1369	1884	1955	871	910	935	1004	1658	1816	922	1035	255	432	46.8	0.3	0.5	52	517	553.69	0	1
1325	05023	CLEBURNE, AR	4	5	0	262	0	2	0	1	25901	12803	13098	3259	6848	360	16.2	21.6	7.9	2013	16.8	619	550	640	608	643	655	1439	1369	1884	1955	871	910	935	1004	1658	1816	922	1035	255	432	46.8	150	167	62	557	553.69	0	1
1326	05023	CLEBURNE, AR	4	8	0	262	0	2	0	1	25808	12738	13070	3218	6989	352	16.9	20.6	7.2	2014	15.4	619	550	640	608	643	655	1439	1369	1884	1955	871	910	935	1004	1658	1816	922	1035	255	432	46.8	103	198	54	600	553.69	0	1
1327	05023	CLEBURNE, AR	4	8	0	262	0	2	0	1	25686	12658	13028	3175	7157	361	16.3	20.4	7.7	2015	15.9	619	550	640	608	643	655	1439	1369	1884	1955	871	910	935	1004	1658	1816	922	1035	255	432	46.8	116	199	68	601	553.69	0	1
1328	05023	CLEBURNE, AR	3	7	0	262	0	2	0	1	25634	12648	12986	3078	7257	352	15.2	13.9	8.3	2016	15.9	619	550	640	608	643	655	1439	1369	1884	1955	871	910	935	1004	1658	1816	922	1035	255	432	46.8	126	192	74	666	553.69	0	1
1329	05023	CLEBURNE, AR	2	8	0	262	0	2	0	1	25467	12549	12918	3057	7364	374	15.6	10.5	7.2	2017	15.9	619	550	640	608	643	655	1439	1369	1884	1955	871	910	935	1004	1658	1816	922	1035	255	432	46.8	137	196	88	647	553.69	0	1
1330	05023	CLEBURNE, AR	2	9	0	262	0	2	0	1	25264	12469	12795	2760	7687	382	16.3	9.6	6	2018	15.9	619	550	640	608	643	655	1439	1369	1884	1955	871	910	935	1004	1658	1816	922	1035	255	432	46.8	111	186	113	586	553.69	0	1
1331	05023	CLEBURNE, AR	1	12	0	262	0	1	0	1	25048	12304	12744	2699	7775	385	15.6	9.1	4.9	2019	15.9	619	550	640	608	643	655	1439	1369	1884	1955	871	910	935	1004	1658	1816	922	1035	255	432	46.8	113	182	122	611	553.69	0	1
1332	05025	CLEVELAND, AR	0	0	0	75	0	2	0	1	8769	4278	4491	813	1659	87	16.4	21.8	5.9	2009	14.3	224	212	234	257	219	265	552	542	635	620	273	291	284	307	403	423	199	250	50	91	40.2	1247	31	19	196	597.78	1	0
1333	05025	CLEVELAND, AR	0	0	0	75	0	2	0	1	8665	4220	4445	802	1680	89	19.5	21.8	5.5	2010	14.3	224	212	234	257	219	265	552	542	635	620	273	291	284	307	403	423	199	250	50	91	40.2	1234	29	14	186	597.78	1	0
1334	05025	CLEVELAND, AR	0	0	0	75	0	2	0	1	8436	4118	4318	793	1612	87	16	20.5	7.4	2011	13.8	224	212	234	257	219	265	552	542	635	620	273	291	284	307	403	423	199	250	50	91	40.2	1219	29	23	202	597.78	1	0
1335	05025	CLEVELAND, AR	0	0	0	75	0	2	0	1	8689	4181.5	4372.5	777	1617	85	15.5	20.8	8	2012	14.6	224	212	234	257	219	265	552	542	635	620	273	291	284	307	403	423	199	250	50	91	40.2	12.2	0.3	10	145	597.78	1	0
1336	05025	CLEVELAND, AR	0	0	0	75	0	2	0	1	8672	4245	4427	746	1647	93	16.7	19.1	7.9	2013	15.4	224	212	234	257	219	265	552	542	635	620	273	291	284	307	403	423	199	250	50	91	40.2	1048	34	14	159	597.78	1	0
1337	05025	CLEVELAND, AR	0	0	0	75	0	2	0	1	8627	4213	4414	739	1706	75	17.2	18.9	7	2014	15.7	224	212	234	257	219	265	552	542	635	620	273	291	284	307	403	423	199	250	50	91	40.2	1030	28	10	154	597.78	0	0
1338	05025	CLEVELAND, AR	0	0	0	75	0	2	0	1	8593	4193	4400	732	1759	80	17	18.4	7.9	2015	17	224	212	234	257	219	265	552	542	635	620	273	291	284	307	403	423	199	250	50	91	40.2	1024	33	15	167	597.78	0	0
1339	05025	CLEVELAND, AR	0	0	0	75	0	2	0	1	8449	4135	4314	721	1796	79	16.6	11.8	7	2016	17	224	212	234	257	219	265	552	542	635	620	273	291	284	307	403	423	199	250	50	91	40.2	965	39	11	184	597.78	0	0
1340	05025	CLEVELAND, AR	0	0	0	75	0	2	0	1	8311	4084	4227	714	1812	87	18.1	9.3	5.8	2017	17	224	212	234	257	219	265	552	542	635	620	273	291	284	307	403	423	199	250	50	91	40.2	950	36	10	181	597.78	0	0
1341	05025	CLEVELAND, AR	0	0	0	75	0	2	0	1	8241	4050	4191	641	1905	80	15.8	7.7	4.6	2018	17	224	212	234	257	219	265	552	542	635	620	273	291	284	307	403	423	199	250	50	91	40.2	957	37	11	191	597.78	1	0
1342	05025	CLEVELAND, AR	0	1	0	75	0	1	0	1	8202	4046	4156	627	1948	85	14.3	8.9	4.4	2019	17	224	212	234	257	219	265	552	542	635	620	273	291	284	307	403	423	199	250	50	91	40.2	930	40	13	190	597.78	1	0
1343	05027	COLUMBIA, AR	1	9	0	323	0	2	2	0	24351	11693	12658	1849	4935	260	23.5	19.3	6.7	2009	19.1	1173	1194	688	741	603	665	1278	1485	1589	1645	772	769	635	665	891	1142	519	781	183	412	37	9053	70	89	415	766.05	0	1
1344	05027	COLUMBIA, AR	1	9	0	323	0	2	2	0	24146	11634	12512	1816	4953	284	20.7	19.3	6.5	2010	19.1	1173	1194	688	741	603	665	1278	1485	1589	1645	772	769	635	665	891	1142	519	781	183	412	37	8968	76	101	414	766.05	0	1
1345	05027	COLUMBIA, AR	1	9	0	323	0	2	2	0	23854	11507	12347	1771	4971	298	25.7	18.3	9.1	2011	20.3	1173	1194	688	741	603	665	1278	1485	1589	1645	772	769	635	665	891	1142	519	781	183	412	37	8841	77	105	467	766.05	0	1
1346	05027	COLUMBIA, AR	1	9	0	323	0	2	2	0	24552	11589.5	12538	1731	4990	312	25.6	18.9	9.2	2012	21.3	1173	1194	688	741	603	665	1278	1485	1589	1645	772	769	635	665	891	1142	519	781	183	412	37	36.9	0.3	177	533	766.05	0	1
1347	05027	COLUMBIA, AR	1	8	0	323	0	2	2	0	24401	11672	12729	1641	5041	307	26.4	18.6	9.4	2013	20	1173	1194	688	741	603	665	1278	1485	1589	1645	772	769	635	665	891	1142	519	781	183	412	37	8924	101	189	586	766.05	0	1
1348	05027	COLUMBIA, AR	1	8	0	323	0	2	2	0	24473	11729	12744	1619	5062	289	24.5	19	8.5	2014	21.9	1173	1194	688	741	603	665	1278	1485	1589	1645	772	769	635	665	891	1142	519	781	183	412	37	8910	109	195	595	766.05	0	1
1349	05027	COLUMBIA, AR	1	7	0	323	0	2	2	0	24164	11555	12609	1597	5048	289	23.2	18.8	9.1	2015	21.5	1173	1194	688	741	603	665	1278	1485	1589	1645	772	769	635	665	891	1142	519	781	183	412	37	8772	121	178	638	766.05	0	0
1350	05027	COLUMBIA, AR	1	7	0	323	0	2	2	0	23933	11484	12449	1613	5066	277	24.1	13.5	7.3	2016	21.5	1173	1194	688	741	603	665	1278	1485	1589	1645	772	769	635	665	891	1142	519	781	183	412	37	8654	126	217	642	766.05	0	0
1351	05027	COLUMBIA, AR	1	9	0	323	0	2	2	0	24114	11606	12508	1591	5098	296	23.8	11	6.8	2017	21.5	1173	1194	688	741	603	665	1278	1485	1589	1645	772	769	635	665	891	1142	519	781	183	412	37	8680	130	269	701	766.05	0	0
1352	05027	COLUMBIA, AR	1	12	0	323	0	2	1	0	23901	11544	12357	1654	5126	289	24.2	9	5.8	2018	21.5	1173	1194	688	741	603	665	1278	1485	1589	1645	772	769	635	665	891	1142	519	781	183	412	37	8603	120	267	647	766.05	0	1
1353	05027	COLUMBIA, AR	1	12	0	323	0	1	1	0	23627	11424	12203	1605	5121	284	25.5	8.3	5	2019	21.5	1173	1194	688	741	603	665	1278	1485	1589	1645	772	769	635	665	891	1142	519	781	183	412	37	8509	128	265	623	766.05	0	1
1354	05029	CONWAY, AR	1	1	0	206	0	2	1	0	20740	10140	10600	1879	4399	226	18.7	19.9	5	2009	14.4	547	594	613	634	602	586	1268	1281	1590	1589	692	729	644	633	948	998	508	684	170	284	40.5	2555	116	64	575	552.25	0	0
1355	05029	CONWAY, AR	1	1	0	206	0	2	0	0	20755	10157	10598	1847	4432	241	17.1	19.9	5.2	2010	14.4	547	594	613	634	602	586	1268	1281	1590	1589	692	729	644	633	948	998	508	684	170	284	40.5	2464	121	49	603	552.25	0	0
1356	05029	CONWAY, AR	1	1	0	206	0	2	0	0	20799	10187	10612	1814	4950	216.5	19.6	19.3	7	2011	14.7	547	594	613	634	602	586	1268	1281	1590	1589	692	729	644	633	948	998	508	684	170	284	40.5	2412	123	61	743	552.25	0	0
1357	05029	CONWAY, AR	1	1	0	206	0	2	0	0	21273	10340.5	10694	1784	4945	192	18.2	20.2	8.4	2012	16.5	547	594	613	634	602	586	1268	1281	1590	1589	692	729	644	633	948	998	508	684	170	284	40.5	11.2	0.7	83	757	552.25	0	0
1358	05029	CONWAY, AR	1	4	0	206	0	2	0	0	21270	10494	10776	1838	5025	200	23	19.5	8.3	2013	16.5	547	594	613	634	602	586	1268	1281	1590	1589	692	729	644	633	948	998	508	684	170	284	40.5	2366	188	96	780	552.25	0	1
1359	05029	CONWAY, AR	1	5	0	206	0	2	0	0	21287	10444	10843	1818	5109	219	22.9	18.8	7.6	2014	16.9	547	594	613	634	602	586	1268	1281	1590	1589	692	729	644	633	948	998	508	684	170	284	40.5	2419	189	95	814	552.25	0	1
1360	05029	CONWAY, AR	1	6	0	206	0	2	0	0	21245	10405	10840	1796	5153	218	21.1	18.8	8.1	2015	15.8	547	594	613	634	602	586	1268	1281	1590	1589	692	729	644	633	948	998	508	684	170	284	40.5	2420	196	107	821	552.25	0	1
1361	05029	CONWAY, AR	1	6	0	206	0	2	0	0	21083	10356	10727	1794	5184	214	18.3	13.4	7.1	2016	15.8	547	594	613	634	602	586	1268	1281	1590	1589	692	729	644	633	948	998	508	684	170	284	40.5	2408	175	125	842	552.25	0	1
1362	05029	CONWAY, AR	1	8	0	206	0	2	0	0	21019	10282	10737	1787	5230	230	17.8	11	6.3	2017	15.8	547	594	613	634	602	586	1268	1281	1590	1589	692	729	644	633	948	998	508	684	170	284	40.5	2397	177	119	889	552.25	0	1
1363	05029	CONWAY, AR	1	7	0	206	0	2	0	0	20937	10283	10654	1612	4982	208	18.9	8.8	5.8	2018	15.8	547	594	613	634	602	586	1268	1281	1590	1589	692	729	644	633	948	998	508	684	170	284	40.5	2431	156	97	813	552.25	0	1
1364	05029	CONWAY, AR	1	7	0	206	0	1	0	1	20916	10270	10646	1592	5008	212	17.2	8.5	4.7	2019	15.8	547	594	613	634	602	586	1268	1281	1590	1589	692	729	644	633	948	998	508	684	170	284	40.5	2383	174	95	824	552.25	0	1
1365	05031	CRAIGHEAD, AR	1	41	27	646	121	4	1	3	91552	44574	46978	7247	13466	795	16.3	19.3	5	2009	23.7	4392	4366	3631	3698	3250	3333	5897	6036	5841	6275	2545	2750	2254	2531	2920	3549	1512	2276	447	1036	33.2	10204	345	657	2986	707.21	0	0
1366	05031	CRAIGHEAD, AR	1	41	27	646	121	4	1	3	92640	45125	47515	7205	14103	820	17.5	19.3	4.5	2010	23.7	4392	4366	3631	3698	3250	3333	5897	6036	5841	6275	2545	2750	2254	2531	2920	3549	1512	2276	447	1036	33.2	10535	327	639	3136	707.21	1	0
1367	05031	CRAIGHEAD, AR	2	41	27	646	121	4	2	2	95457	46155	49302	7148	15076	823	17.9	19.9	6.5	2011	24.4	4392	4366	3631	3698	3250	3333	5897	6036	5841	6275	2545	2750	2254	2531	2920	3549	1512	2276	447	1036	33.2	11412	348	695	3597	707.21	1	0
1368	05031	CRAIGHEAD, AR	3	41	27	646	121	4	2	3	96443	47095	49791	7062	15576	826	21.1	20.7	7.3	2012	24.8	4392	4366	3631	3698	3250	3333	5897	6036	5841	6275	2545	2750	2254	2531	2920	3549	1512	2276	447	1036	33.2	13.1	0.4	1075	4277	707.21	1	0
1369	05031	CRAIGHEAD, AR	3	47	27	646	121	4	2	3	98315	48035	50280	7357	16264	859	20.6	19.4	7.3	2013	25.4	4392	4366	3631	3698	3250	3333	5897	6036	5841	6275	2545	2750	2254	2531	2920	3549	1512	2276	447	1036	33.2	13243	535	1134	4567	707.21	1	0
1370	05031	CRAIGHEAD, AR	3	62	26	669	121	4	2	3	99735	48716	51019	7276	16904	865	17.6	19.6	6.7	2014	25.4	4392	4366	3631	3698	3250	3333	5897	6036	5841	6275	2545	2750	2254	2531	2920	3549	1512	2276	447	1036	33.2	13757	519	1087	4563	707.21	1	0
1371	05031	CRAIGHEAD, AR	3	70	26	642	121	4	2	3	101488	49572	51916	7189	17445	903	20	18.8	6.9	2015	26.5	4392	4366	3631	3698	3250	3333	5897	6036	5841	6275	2545	2750	2254	2531	2920	3549	1512	2276	447	1036	33.2	14251	537	1109	4667	707.21	1	0
1372	05031	CRAIGHEAD, AR	3	88	0	642	121	4	2	3	102518	49926	52592	7173	17846	919	22.3	13.3	5.5	2016	26.5	4392	4366	3631	3698	3250	3333	5897	6036	5841	6275	2545	2750	2254	2531	2920	3549	1512	2276	447	1036	33.2	14851	568	1164	4779	707.21	1	0
1373	05031	CRAIGHEAD, AR	2	106	0	642	121	4	2	3	104354	50714	53640	7109	18222	943	17.3	10.6	4.6	2017	26.5	4392	4366	3631	3698	3250	3333	5897	6036	5841	6275	2545	2750	2254	2531	2920	3549	1512	2276	447	1036	33.2	15488	597	1256	5071	707.21	0	1
1374	05031	CRAIGHEAD, AR	2	124	0	659	121	4	2	4	105835	51527	54308	6083	17586	982	16.2	9.5	3.3	2018	26.5	4392	4366	3631	3698	3250	3333	5897	6036	5841	6275	2545	2750	2254	2531	2920	3549	1512	2276	447	1036	33.2	16015	548	1276	5191	707.21	0	1
1375	05031	CRAIGHEAD, AR	2	146	0	659	121	3	2	4	107115	52064	55051	5992	18027	1005	14.9	7.9	3	2019	26.5	4392	4366	3631	3698	3250	3333	5897	6036	5841	6275	2545	2750	2254	2531	2920	3549	1512	2276	447	1036	33.2	16657	583	1354	5545	707.21	0	1
1376	05033	CRAWFORD, AR	3	8	0	399	0	1	0	0	59031	29177	29854	5864	10074	517	18.4	20.1	5	2009	13.3	1800	1774	1789	1877	1830	1941	4071	4077	4603	4555	1860	2008	1756	1806	2326	2597	1108	1378	248	576	37.6	879	1172	785	2999	593.09	1	0
1377	05033	CRAWFORD, AR	3	8	0	399	0	1	0	0	59682	29471	30211	5867	10485	559	15.6	20.1	4.5	2010	13.3	1800	1774	1789	1877	1830	1941	4071	4077	4603	4555	1860	2008	1756	1806	2326	2597	1108	1378	248	576	37.6	877	1250	752	3192	593.09	1	0
1378	05033	CRAWFORD, AR	3	8	0	399	0	1	0	2	60102	29706	30396	5884	10663	553.5	17.6	19.7	7.3	2011	14.3	1800	1774	1789	1877	1830	1941	4071	4077	4603	4555	1860	2008	1756	1806	2326	2597	1108	1378	248	576	37.6	942	1260	789	3365	593.09	1	0
1379	05033	CRAWFORD, AR	3	8	0	399	0	1	0	2	61948	30111.5	30911.5	5868	10806	548	15.8	23.1	7.8	2012	14.3	1800	1774	1789	1877	1830	1941	4071	4077	4603	4555	1860	2008	1756	1806	2326	2597	1108	1378	248	576	37.6	1.2	2.2	893	3760	593.09	1	0
1380	05033	CRAWFORD, AR	3	9	0	399	0	1	0	2	61944	30517	31427	5733	11192	577	18	20.5	8.5	2013	14.5	1800	1774	1789	1877	1830	1941	4071	4077	4603	4555	1860	2008	1756	1806	2326	2597	1108	1378	248	576	37.6	1012	1435	912	3896	593.09	1	0
1381	05033	CRAWFORD, AR	3	11	0	399	0	1	0	2	61946	30501	31445	5723	11611	574	21.7	21.4	7.4	2014	13.5	1800	1774	1789	1877	1830	1941	4071	4077	4603	4555	1860	2008	1756	1806	2326	2597	1108	1378	248	576	37.6	923	1526	959	4026	593.09	0	1
1382	05033	CRAWFORD, AR	3	11	0	399	0	1	0	2	61640	30332	31308	5709	11928	576	19.2	20.6	7.8	2015	14.5	1800	1774	1789	1877	1830	1941	4071	4077	4603	4555	1860	2008	1756	1806	2326	2597	1108	1378	248	576	37.6	926	1529	1015	4135	593.09	0	1
1383	05033	CRAWFORD, AR	3	12	0	409	0	1	0	2	61697	30395	31302	5771	12216	591	16.6	15	6.1	2016	14.5	1800	1774	1789	1877	1830	1941	4071	4077	4603	4555	1860	2008	1756	1806	2326	2597	1108	1378	248	576	37.6	962	1517	1014	4160	593.09	0	1
1384	05033	CRAWFORD, AR	3	11	0	409	0	1	0	2	61703	30385	31318	5774	12497	623	14.4	12.1	5.4	2017	14.5	1800	1774	1789	1877	1830	1941	4071	4077	4603	4555	1860	2008	1756	1806	2326	2597	1108	1378	248	576	37.6	1028	1507	1021	4227	593.09	0	1
1385	05033	CRAWFORD, AR	2	11	0	409	0	1	0	2	62267	30708	31559	4839	13010	624	16.8	9.8	3.9	2018	14.5	1800	1774	1789	1877	1830	1941	4071	4077	4603	4555	1860	2008	1756	1806	2326	2597	1108	1378	248	576	37.6	991	1560	1005	4661	593.09	0	1
1386	05033	CRAWFORD, AR	2	11	0	409	0	1	0	2	62996	31101	31895	4816	13242	652	17.5	9.9	3.5	2019	14.5	1800	1774	1789	1877	1830	1941	4071	4077	4603	4555	1860	2008	1756	1806	2326	2597	1108	1378	248	576	37.6	976	1630	1029	4961	593.09	0	1
1387	05035	CRITTENDEN, AR	1	17	0	372	0	2	2	1	52103	24956	27147	3807	6990	487	25.7	18.9	6.6	2009	14.6	1433	1685	1524	1873	1527	1686	2965	3538	3567	3813	1447	1601	1206	1317	1436	1784	597	1048	193	419	34.2	25410	173	342	972	609.76	0	1
1388	05035	CRITTENDEN, AR	1	17	0	372	0	2	3	1	52554	25131	27423	3782	7203	528	20.5	18.9	7.4	2010	14.6	1433	1685	1524	1873	1527	1686	2965	3538	3567	3813	1447	1601	1206	1317	1436	1784	597	1048	193	419	34.2	25684	185	352	1028	609.76	1	0
1389	05035	CRITTENDEN, AR	1	17	0	372	0	2	3	1	53022	25356	27666	3748	7232	511.5	28.3	19.6	10.1	2011	13.9	1433	1685	1524	1873	1527	1686	2965	3538	3567	3813	1447	1601	1206	1317	1436	1784	597	1048	193	419	34.2	26060	212	377	1200	609.76	1	0
1390	05035	CRITTENDEN, AR	1	17	0	372	0	2	3	1	50902	24681	27092.5	3671	7411	495	30.3	18.6	11.4	2012	14.6	1433	1685	1524	1873	1527	1686	2965	3538	3567	3813	1447	1601	1206	1317	1436	1784	597	1048	193	419	34.2	51.2	0.3	301	1014	609.76	1	0
1391	05035	CRITTENDEN, AR	1	18	0	372	0	2	3	1	50525	24006	26519	3762	7618	518	26.6	18.3	12.6	2013	16.4	1433	1685	1524	1873	1527	1686	2965	3538	3567	3813	1447	1601	1206	1317	1436	1784	597	1048	193	419	34.2	25693	184	339	1077	609.76	1	0
1392	05035	CRITTENDEN, AR	1	20	0	372	0	2	3	1	50021	23695	26326	3730	7888	475	24	17.7	11.2	2014	17.4	1433	1685	1524	1873	1527	1686	2965	3538	3567	3813	1447	1601	1206	1317	1436	1784	597	1048	193	419	34.2	25617	167	321	1142	609.76	1	0
1393	05035	CRITTENDEN, AR	1	22	0	372	0	2	2	1	49746	23541	26205	3697	8066	491	23.6	16.3	10.8	2015	16.9	1433	1685	1524	1873	1527	1686	2965	3538	3567	3813	1447	1601	1206	1317	1436	1784	597	1048	193	419	34.2	25610	179	322	1111	609.76	0	1
1394	05035	CRITTENDEN, AR	0	25	0	372	0	2	2	1	49548	23468	26080	3716	8220	472	27.3	11.9	7.3	2016	16.9	1433	1685	1524	1873	1527	1686	2965	3538	3567	3813	1447	1601	1206	1317	1436	1784	597	1048	193	419	34.2	25642	176	351	1135	609.76	0	1
1395	05035	CRITTENDEN, AR	0	29	0	372	0	2	1	1	48963	23224	25739	3690	8357	495	25.9	8.5	6.4	2017	16.9	1433	1685	1524	1873	1527	1686	2965	3538	3567	3813	1447	1601	1206	1317	1436	1784	597	1048	193	419	34.2	25475	181	351	1152	609.76	0	1
1396	05035	CRITTENDEN, AR	0	33	0	372	0	2	1	2	49235	23491	25744	3114	8662	522	25.5	7.3	4.6	2018	16.9	1433	1685	1524	1873	1527	1686	2965	3538	3567	3813	1447	1601	1206	1317	1436	1784	597	1048	193	419	34.2	26220	161	315	1220	609.76	0	1
1397	05035	CRITTENDEN, AR	0	42	0	372	0	1	1	3	48750	23171	25579	3070	8807	541	21.1	8	4.3	2019	16.9	1433	1685	1524	1873	1527	1686	2965	3538	3567	3813	1447	1601	1206	1317	1436	1784	597	1048	193	419	34.2	26193	174	321	1252	609.76	0	1
1398	05037	CROSS, AR	1	6	0	237	0	2	0	2	18685	9064	9621	1178	3275	203	20.7	22.2	7.6	2009	11.9	453	454	499	498	482	557	1092	1176	1300	1371	554	578	559	608	717	830	337	514	113	248	39.7	4391	55	80	253	616.38	0	0
1399	05037	CROSS, AR	1	6	0	237	0	2	0	2	18808	9108	9700	1141	3375	202	18.7	22.2	6.4	2010	11.9	453	454	499	498	482	557	1092	1176	1300	1371	554	578	559	608	717	830	337	514	113	248	39.7	4351	58	67	249	616.38	0	0
1400	05037	CROSS, AR	1	6	0	237	0	2	0	2	18544	8992	9552	1105	3363	205	18.2	20.5	7.8	2011	11.4	453	454	499	498	482	557	1092	1176	1300	1371	554	578	559	608	717	830	337	514	113	248	39.7	4262	63	67	303	616.38	0	0
1401	05037	CROSS, AR	1	6	0	237	0	2	0	2	17870	8788	9374.5	1072	3419	208	19.6	20.2	8.6	2012	12.4	453	454	499	498	482	557	1092	1176	1300	1371	554	578	559	608	717	830	337	514	113	248	39.7	22.2	0.3	83	266	616.38	0	0
1402	05037	CROSS, AR	1	7	0	237	0	2	0	2	17781	8584	9197	1140	3522	209	19.2	20.4	8.5	2013	13.7	453	454	499	498	482	557	1092	1176	1300	1371	554	578	559	608	717	830	337	514	113	248	39.7	4017	67	91	272	616.38	0	0
1403	05037	CROSS, AR	1	7	0	237	0	2	0	3	17683	8538	9145	1126	3591	212	19.9	18.7	8.2	2014	14.7	453	454	499	498	482	557	1092	1176	1300	1371	554	578	559	608	717	830	337	514	113	248	39.7	4073	58	92	283	616.38	0	0
1404	05037	CROSS, AR	1	6	0	237	0	2	0	3	17548	8486	9062	1111	3657	196	20.6	17.2	8.3	2015	13.8	453	454	499	498	482	557	1092	1176	1300	1371	554	578	559	608	717	830	337	514	113	248	39.7	4002	58	94	311	616.38	0	1
1405	05037	CROSS, AR	1	6	0	237	0	2	0	3	17227	8367	8860	1111	3687	204	22.3	12.4	6.6	2016	13.8	453	454	499	498	482	557	1092	1176	1300	1371	554	578	559	608	717	830	337	514	113	248	39.7	3943	60	91	322	616.38	0	1
1406	05037	CROSS, AR	1	7	0	237	0	2	0	3	17284	8387	8897	1095	3724	207	21.5	10.7	5.6	2017	13.8	453	454	499	498	482	557	1092	1176	1300	1371	554	578	559	608	717	830	337	514	113	248	39.7	3969	64	90	326	616.38	0	1
1407	05037	CROSS, AR	1	9	0	237	0	2	0	3	17037	8229	8808	1156	3879	205	19.4	8.5	4.5	2018	13.8	453	454	499	498	482	557	1092	1176	1300	1371	554	578	559	608	717	830	337	514	113	248	39.7	3954	69	102	348	616.38	0	1
1408	05037	CROSS, AR	1	9	0	200	0	1	0	3	16863	8134	8729	1130	3898	208	18.4	8.8	4	2019	13.8	453	454	499	498	482	557	1092	1176	1300	1371	554	578	559	608	717	830	337	514	113	248	39.7	3943	70	105	338	616.38	0	1
1409	05039	DALLAS, AR	0	1	0	126	0	2	0	0	8249	4000	4249	673	1680	113	21.2	22.5	7.2	2009	10.2	239	208	196	188	204	221	461	463	572	617	340	302	246	291	356	409	207	313	57	132	42.7	3455	25	28	228	667.39	1	0
1410	05039	DALLAS, AR	0	1	0	126	0	2	0	0	8144	3949	4195	659	1683	103	21	22.5	6.8	2010	10.2	239	208	196	188	204	221	461	463	572	617	340	302	246	291	356	409	207	313	57	132	42.7	3435	26	36	236	667.39	1	0
1411	05039	DALLAS, AR	0	1	0	126	0	2	0	0	7991	3881	4110	646	1681	92.5	23.3	20.2	9.6	2011	10.2	239	208	196	188	204	221	461	463	572	617	340	302	246	291	356	409	207	313	57	132	42.7	3341	24	35	242	667.39	1	0
1412	05039	DALLAS, AR	0	1	0	126	0	2	0	0	8116	3910.5	4121	629	1698	82	19.4	19.8	11.1	2012	11.8	239	208	196	188	204	221	461	463	572	617	340	302	246	291	356	409	207	313	57	132	42.7	41.9	0.4	11	188	667.39	1	0
1413	05039	DALLAS, AR	0	2	0	126	0	2	0	0	8072	3940	4132	754	1711	80	21.5	20.3	11.1	2013	13.1	239	208	196	188	204	221	461	463	572	617	340	302	246	291	356	409	207	313	57	132	42.7	3387	50	14	210	667.39	1	0
1414	05039	DALLAS, AR	0	3	0	126	0	2	0	0	7987	3877	4110	745	1755	81	23	19.6	10.3	2014	12.7	239	208	196	188	204	221	461	463	572	617	340	302	246	291	356	409	207	313	57	132	42.7	3378	36	11	205	667.39	0	1
1415	05039	DALLAS, AR	0	3	0	126	0	2	0	0	7933	3848	4085	737	1805	89	21.4	18.6	10.2	2015	14.1	239	208	196	188	204	221	461	463	572	617	340	302	246	291	356	409	207	313	57	132	42.7	3344	37	13	216	667.39	0	1
1416	05039	DALLAS, AR	0	4	0	126	0	2	0	0	7755	3748	4007	669	1819	81	21	13.5	9.5	2016	14.1	239	208	196	188	204	221	461	463	572	617	340	302	246	291	356	409	207	313	57	132	42.7	3206	40	14	207	667.39	0	1
1417	05039	DALLAS, AR	0	4	0	126	0	2	0	0	7604	3684	3920	673	1836	84	21.3	9.3	7.4	2017	14.1	239	208	196	188	204	221	461	463	572	617	340	302	246	291	356	409	207	313	57	132	42.7	3133	36	18	229	667.39	0	1
1418	05039	DALLAS, AR	0	5	0	126	0	2	0	0	7469	3658	3811	551	1921	76	20.8	8.1	5	2018	14.1	239	208	196	188	204	221	461	463	572	617	340	302	246	291	356	409	207	313	57	132	42.7	3140	39	18	240	667.39	0	1
1419	05039	DALLAS, AR	0	5	0	126	0	1	0	0	7393	3640	3753	537	1903	82	21	8.1	4.5	2019	14.1	239	208	196	188	204	221	461	463	572	617	340	302	246	291	356	409	207	313	57	132	42.7	3084	40	21	238	667.39	0	1
1420	05041	DESHA, AR	3	5	0	220	0	3	0	0	13799	6429	7370	1015	2542	152	26.6	22.1	10.2	2009	12.8	348	397	327	427	351	385	673	762	886	1047	452	460	374	423	526	593	241	392	73	145	38.7	6593	55	70	552	768.15	1	0
1421	05041	DESHA, AR	3	5	0	220	0	3	0	0	13538	6318	7220	984	2591	167	29	22.1	8.1	2010	12.8	348	397	327	427	351	385	673	762	886	1047	452	460	374	423	526	593	241	392	73	145	38.7	6477	56	59	549	768.15	1	0
1422	05041	DESHA, AR	3	5	0	220	0	3	0	0	13358	6241	7117	953	2515	176.5	25.8	21.9	10.7	2011	12.7	348	397	327	427	351	385	673	762	886	1047	452	460	374	423	526	593	241	392	73	145	38.7	6456	58	54	592	768.15	1	0
1423	05041	DESHA, AR	3	5	0	140	0	3	0	0	13008	6128.5	6932	930	2538	186	28	22	11.8	2012	11.6	348	397	327	427	351	385	673	762	886	1047	452	460	374	423	526	593	241	392	73	145	38.7	47.8	0.3	43	578	768.15	1	0
1424	05041	DESHA, AR	3	6	0	140	0	3	0	0	12763	6016	6747	1042	2604	193	27.6	20.3	11.8	2013	11.9	348	397	327	427	351	385	673	762	886	1047	452	460	374	423	526	593	241	392	73	145	38.7	6111	61	56	596	768.15	1	0
1425	05041	DESHA, AR	2	5	0	140	0	3	0	0	12545	5891	6654	1029	2636	167	27.4	19.7	10.5	2014	13.2	348	397	327	427	351	385	673	762	886	1047	452	460	374	423	526	593	241	392	73	145	38.7	6095	46	47	577	768.15	0	0
1426	05041	DESHA, AR	2	5	0	140	0	3	0	0	12505	5848	6657	1016	2639	159	34	18.6	10.5	2015	12.6	348	397	327	427	351	385	673	762	886	1047	452	460	374	423	526	593	241	392	73	145	38.7	6017	46	47	579	768.15	0	1
1427	05041	DESHA, AR	2	5	0	140	0	3	0	0	12264	5740	6524	996	2680	173	27.3	13	8.3	2016	12.6	348	397	327	427	351	385	673	762	886	1047	452	460	374	423	526	593	241	392	73	145	38.7	5877	52	50	585	768.15	0	1
1428	05041	DESHA, AR	1	6	0	140	0	3	0	0	11965	5605	6360	989	2705	174	30.9	10.8	7.6	2017	12.6	348	397	327	427	351	385	673	762	886	1047	452	460	374	423	526	593	241	392	73	145	38.7	5719	52	54	597	768.15	0	1
1429	05041	DESHA, AR	2	7	0	140	0	3	0	0	11876	5595	6281	766	2819	174	26.5	9.5	5.5	2018	12.6	348	397	327	427	351	385	673	762	886	1047	452	460	374	423	526	593	241	392	73	145	38.7	5633	48	65	723	768.15	0	1
1430	05041	DESHA, AR	1	7	0	140	0	2	0	0	11764	5534	6230	746	2823	174	29	9.5	4.8	2019	12.6	348	397	327	427	351	385	673	762	886	1047	452	460	374	423	526	593	241	392	73	145	38.7	5561	46	65	793	768.15	0	1
1431	05043	DREW, AR	1	1	0	202	0	3	1	0	18745	9193	9552	1832	3038	179	22.6	21	7.5	2009	20.8	791	765	568	570	496	530	957	1140	1272	1340	565	626	487	499	720	771	384	542	100	218	36.9	5275	49	95	466	828.36	0	0
1432	05043	DREW, AR	1	1	0	202	0	3	1	0	18670	9140	9530	1832	3112	163	20.4	21	7.4	2010	20.8	791	765	568	570	496	530	957	1140	1272	1340	565	626	487	499	720	771	384	542	100	218	36.9	5251	48	84	505	828.36	0	1
1433	05043	DREW, AR	1	1	0	202	0	3	1	0	18624	9085	9539	1830	3015	165.5	23.4	21.1	10.3	2011	19.1	791	765	568	570	496	530	957	1140	1272	1340	565	626	487	499	720	771	384	542	100	218	36.9	5208	48	90	534	828.36	0	1
1434	05043	DREW, AR	1	1	0	202	0	3	1	0	18509	9051	9494.5	1816	3090	168	20.9	19.4	10.9	2012	20.4	791	765	568	570	496	530	957	1140	1272	1340	565	626	487	499	720	771	384	542	100	218	36.9	27.8	0.2	95	454	828.36	0	1
1435	05043	DREW, AR	1	3	0	202	0	3	1	1	18467	9017	9450	1590	3179	178	22.6	19.8	11.7	2013	20.5	791	765	568	570	496	530	957	1140	1272	1340	565	626	487	499	720	771	384	542	100	218	36.9	5185	73	118	490	828.36	0	1
1436	05043	DREW, AR	1	3	0	202	0	3	1	1	18743	9169	9574	1578	3254	176	24.7	19.4	10.8	2014	19.8	791	765	568	570	496	530	957	1140	1272	1340	565	626	487	499	720	771	384	542	100	218	36.9	5307	67	122	503	828.36	0	1
1437	05043	DREW, AR	1	4	0	202	0	3	1	1	18785	9153	9632	1568	3341	199	24.8	17.7	10.6	2015	18.5	791	765	568	570	496	530	957	1140	1272	1340	565	626	487	499	720	771	384	542	100	218	36.9	5285	70	139	534	828.36	0	0
1438	05043	DREW, AR	1	4	0	202	0	3	1	1	18622	9091	9531	1534	3384	200	24	12.5	8.6	2016	18.5	791	765	568	570	496	530	957	1140	1272	1340	565	626	487	499	720	771	384	542	100	218	36.9	5222	73	165	548	828.36	0	0
1439	05043	DREW, AR	1	6	0	202	0	3	1	1	18778	9225	9553	1528	3449	198	21.2	10.3	7.1	2017	18.5	791	765	568	570	496	530	957	1140	1272	1340	565	626	487	499	720	771	384	542	100	218	36.9	5307	83	204	575	828.36	0	0
1440	05043	DREW, AR	1	7	0	202	0	3	1	1	18651	9042	9609	1211	3657	198	19.2	9.4	5.8	2018	18.5	791	765	568	570	496	530	957	1140	1272	1340	565	626	487	499	720	771	384	542	100	218	36.9	5216	88	144	582	828.36	0	0
1441	05043	DREW, AR	1	10	0	202	0	3	1	2	18547	9042	9505	1192	3706	204	20.3	8.4	5.2	2019	18.5	791	765	568	570	496	530	957	1140	1272	1340	565	626	487	499	720	771	384	542	100	218	36.9	5235	93	122	642	828.36	0	0
1442	05045	FAULKNER, AR	4	26	0	528	0	2	0	0	104865	51160	53705	8243	12751	708	14.9	16.7	4.5	2009	26.2	6483	7129	4489	4234	3772	3684	7174	7220	7242	7528	2882	3038	2477	2668	3059	3445	1435	2101	401	877	31.5	10965	530	876	2877	647.88	0	0
1443	05045	FAULKNER, AR	4	26	0	528	0	2	0	0	106823	52151	54672	8267	13180	749	16.2	16.7	4.4	2010	26.2	6483	7129	4489	4234	3772	3684	7174	7220	7242	7528	2882	3038	2477	2668	3059	3445	1435	2101	401	877	31.5	11361	542	879	3244	647.88	0	0
1444	05045	FAULKNER, AR	4	26	0	538	0	2	0	0	109386	53274	56112	8268	13850	740.5	14.3	16.3	6.4	2011	27.2	6483	7129	4489	4234	3772	3684	7174	7220	7242	7528	2882	3038	2477	2668	3059	3445	1435	2101	401	877	31.5	11740	577	951	3510	647.88	0	0
1445	05045	FAULKNER, AR	4	26	0	538	0	2	0	0	113237	55104.5	57759.5	8254	14354	732	14.8	17.9	7.2	2012	27.3	6483	7129	4489	4234	3772	3684	7174	7220	7242	7528	2882	3038	2477	2668	3059	3445	1435	2101	401	877	31.5	10.2	0.6	1277	4435	647.88	1	0
1446	05045	FAULKNER, AR	3	32	0	538	0	2	0	0	116342	56935	59407	9585	15060	772	14.7	17.2	7	2013	28.3	6483	7129	4489	4234	3772	3684	7174	7220	7242	7528	2882	3038	2477	2668	3059	3445	1435	2101	401	877	31.5	12380	804	1380	4647	647.88	1	0
1447	05045	FAULKNER, AR	3	34	0	548	0	2	0	1	118704	58126	60578	9707	15745	805	14.4	16.7	6.6	2014	29.1	6483	7129	4489	4234	3772	3684	7174	7220	7242	7528	2882	3038	2477	2668	3059	3445	1435	2101	401	877	31.5	12825	808	1481	4707	647.88	1	0
1448	05045	FAULKNER, AR	3	39	0	548	0	2	0	1	119580	58573	61007	9819	16347	836	14.9	15.8	7	2015	29.7	6483	7129	4489	4234	3772	3684	7174	7220	7242	7528	2882	3038	2477	2668	3059	3445	1435	2101	401	877	31.5	13352	839	1434	4830	647.88	0	1
1449	05045	FAULKNER, AR	4	44	0	548	0	2	0	2	120768	59110	61658	10120	17014	854	14.7	12.5	5.7	2016	29.7	6483	7129	4489	4234	3772	3684	7174	7220	7242	7528	2882	3038	2477	2668	3059	3445	1435	2101	401	877	31.5	13668	835	1493	4963	647.88	0	1
1450	05045	FAULKNER, AR	4	51	0	557	0	2	0	2	121552	59518	62034	10258	17544	889	14.8	8.9	4.8	2017	29.7	6483	7129	4489	4234	3772	3684	7174	7220	7242	7528	2882	3038	2477	2668	3059	3445	1435	2101	401	877	31.5	14048	841	1541	5002	647.88	0	1
1451	05045	FAULKNER, AR	3	63	0	557	0	2	0	2	122227	59830	62397	8939	18121	867	16	8.2	3.8	2018	29.7	6483	7129	4489	4234	3772	3684	7174	7220	7242	7528	2882	3038	2477	2668	3059	3445	1435	2101	401	877	31.5	14253	832	1511	4895	647.88	0	1
1452	05045	FAULKNER, AR	3	75	0	557	0	1	0	3	123654	60437	63217	8999	18677	896	13.4	8	3.3	2019	29.7	6483	7129	4489	4234	3772	3684	7174	7220	7242	7528	2882	3038	2477	2668	3059	3445	1435	2101	401	877	31.5	14881	865	1574	5016	647.88	0	1
1453	05047	FRANKLIN, AR	1	1	0	152	97	1	0	0	18157	8993	9164	1810	3666	193	20	20.7	4.5	2009	12.5	550	440	508	511	527	504	1096	1144	1265	1295	640	591	525	571	777	865	417	540	126	282	39.8	226	175	135	381	608.86	1	0
1454	05047	FRANKLIN, AR	1	1	0	152	97	1	0	0	18185	8971	9214	1792	3656	218	17	20.7	4.1	2010	12.5	550	440	508	511	527	504	1096	1144	1265	1295	640	591	525	571	777	865	417	540	126	282	39.8	237	188	119	394	608.86	1	0
1455	05047	FRANKLIN, AR	1	1	0	152	97	1	0	0	18016	8897	9119	1771	3569	202	18.8	20.8	6.6	2011	12.4	550	440	508	511	527	504	1096	1144	1265	1295	640	591	525	571	777	865	417	540	126	282	39.8	238	187	96	447	608.86	1	0
1456	05047	FRANKLIN, AR	1	1	0	135	97	1	0	0	18125	8920	9111.5	1755	3624	186	17.2	20.6	7	2012	12.6	550	440	508	511	527	504	1096	1144	1265	1295	640	591	525	571	777	865	417	540	126	282	39.8	0.7	1	162	371	608.86	1	0
1457	05047	FRANKLIN, AR	1	1	0	135	97	1	0	0	18047	8943	9104	1756	3680	197	20.9	19.7	7.5	2013	12.3	550	440	508	511	527	504	1096	1144	1265	1295	640	591	525	571	777	865	417	540	126	282	39.8	183	209	179	403	608.86	1	0
1458	05047	FRANKLIN, AR	1	1	0	232	0	1	1	0	18045	8918	9127	1733	3754	188	18.6	20	6.7	2014	13	550	440	508	511	527	504	1096	1144	1265	1295	640	591	525	571	777	865	417	540	126	282	39.8	150	229	170	466	608.86	1	0
1459	05047	FRANKLIN, AR	1	1	0	232	0	1	1	0	18034	8893	9141	1709	3833	194	20.7	19	7	2015	11.3	550	440	508	511	527	504	1096	1144	1265	1295	640	591	525	571	777	865	417	540	126	282	39.8	157	233	173	505	608.86	0	1
1460	05047	FRANKLIN, AR	1	1	0	232	0	1	1	0	17805	8822	8983	1609	3916	206	17.5	13.5	5.8	2016	11.3	550	440	508	511	527	504	1096	1144	1265	1295	640	591	525	571	777	865	417	540	126	282	39.8	159	229	165	527	608.86	0	1
1461	05047	FRANKLIN, AR	1	2	0	232	0	1	1	0	17702	8758	8944	1602	3933	200	18.2	11.4	5.2	2017	11.3	550	440	508	511	527	504	1096	1144	1265	1295	640	591	525	571	777	865	417	540	126	282	39.8	169	239	177	533	608.86	0	1
1462	05047	FRANKLIN, AR	0	3	0	232	0	1	1	0	17626	8796	8830	1440	4079	181	17.9	9.6	4.1	2018	11.3	550	440	508	511	527	504	1096	1144	1265	1295	640	591	525	571	777	865	417	540	126	282	39.8	162	251	160	505	608.86	0	1
1463	05047	FRANKLIN, AR	0	3	0	232	0	1	1	0	17890	8934	8956	1412	4112	192	18	9.4	3.5	2019	11.3	550	440	508	511	527	504	1096	1144	1265	1295	640	591	525	571	777	865	417	540	126	282	39.8	166	271	192	548	608.86	0	1
1464	05049	FULTON, AR	0	7	0	84	0	3	1	0	11752	5723	6029	1342	2942	152	20.3	21.6	5.1	2009	10.3	246	256	266	257	279	275	656	707	839	922	447	474	491	530	795	799	394	431	108	215	47	75	87	27	124	618.19	0	1
1465	05049	FULTON, AR	0	7	0	84	0	3	1	0	11688	5696	5992	1326	3042	159	18.7	21.6	4.8	2010	10.3	246	256	266	257	279	275	656	707	839	922	447	474	491	530	795	799	394	431	108	215	47	81	84	25	126	618.19	0	1
1466	05049	FULTON, AR	0	7	0	84	0	3	1	0	11585	5666	5919	1306	3141	175.5	23	21.9	7	2011	10	246	256	266	257	279	275	656	707	839	922	447	474	491	530	795	799	394	431	108	215	47	89	86	25	128	618.19	0	1
1467	05049	FULTON, AR	0	7	0	84	0	3	1	0	12245	5840.5	6100	1283	3147	192	18.9	24.3	7.5	2012	10.7	246	256	266	257	279	275	656	707	839	922	447	474	491	530	795	799	394	431	108	215	47	0.3	0.6	28	97	618.19	0	1
1468	05049	FULTON, AR	0	7	0	84	0	3	1	0	12296	6015	6281	1240	3233	197	21.4	22.6	7.4	2013	10.6	246	256	266	257	279	275	656	707	839	922	447	474	491	530	795	799	394	431	108	215	47	69	87	33	116	618.19	0	1
1469	05049	FULTON, AR	0	7	0	84	0	3	1	0	12318	6036	6282	1220	3280	185	23.5	21.9	6.8	2014	11	246	256	266	257	279	275	656	707	839	922	447	474	491	530	795	799	394	431	108	215	47	49	87	35	133	618.19	0	1
1470	05049	FULTON, AR	0	8	0	84	0	3	1	0	12304	6069	6235	1199	3352	180	22.9	22	7.3	2015	12.1	246	256	266	257	279	275	656	707	839	922	447	474	491	530	795	799	394	431	108	215	47	57	83	31	140	618.19	0	1
1471	05049	FULTON, AR	0	8	0	84	0	3	1	0	12125	6001	6124	1175	3373	181	22.6	14.7	6	2016	12.1	246	256	266	257	279	275	656	707	839	922	447	474	491	530	795	799	394	431	108	215	47	69	84	31	141	618.19	0	1
1472	05049	FULTON, AR	0	7	0	84	0	3	1	0	12204	6078	6126	1157	3441	190	19.4	10.5	5.4	2017	12.1	246	256	266	257	279	275	656	707	839	922	447	474	491	530	795	799	394	431	108	215	47	77	83	36	155	618.19	0	1
1473	05049	FULTON, AR	0	8	0	84	0	3	1	0	12123	6010	6113	1183	3525	199	23.2	9.2	4.4	2018	12.1	246	256	266	257	279	275	656	707	839	922	447	474	491	530	795	799	394	431	108	215	47	72	81	37	174	618.19	0	1
1474	05049	FULTON, AR	0	15	0	84	0	2	1	1	12055	5933	6122	1154	3551	197	20.6	9.6	4.2	2019	12.1	246	256	266	257	279	275	656	707	839	922	447	474	491	530	795	799	394	431	108	215	47	74	86	39	160	618.19	0	1
1475	05051	GARLAND, AR	1	50	0	867	0	6	2	0	96371	46698	49673	10693	23259	1285	18.1	22.7	5.6	2009	20.4	2490	2499	2573	2665	2599	2547	5370	5545	6495	6969	3259	3537	3225	3705	5131	5708	3004	3743	887	1625	44.4	8008	620	598	3503	677.78	0	0
1476	05051	GARLAND, AR	1	50	0	853	0	6	2	0	97465	47185	50280	10509	23554	1375	16.1	22.7	5.2	2010	20.4	2490	2499	2573	2665	2599	2547	5370	5545	6495	6969	3259	3537	3225	3705	5131	5708	3004	3743	887	1625	44.4	8027	630	598	3818	677.78	0	0
1477	05051	GARLAND, AR	1	50	0	853	0	6	3	0	98479	47881	50598	10327	27016	1308	14.7	21.3	7.1	2011	20.9	2490	2499	2573	2665	2599	2547	5370	5545	6495	6969	3259	3537	3225	3705	5131	5708	3004	3743	887	1625	44.4	8105	621	632	4092	677.78	0	0
1478	05051	GARLAND, AR	1	50	0	853	0	6	3	0	96024	47474.5	50327	10155	27530	1241	21.7	23.2	8.1	2012	21	2490	2499	2573	2665	2599	2547	5370	5545	6495	6969	3259	3537	3225	3705	5131	5708	3004	3743	887	1625	44.4	7.9	0.6	695	4622	677.78	0	0
1479	05051	GARLAND, AR	1	58	0	937	0	6	3	0	97124	47068	50056	10689	28512	1274	20.9	23	8.3	2013	21.4	2490	2499	2573	2665	2599	2547	5370	5545	6495	6969	3259	3537	3225	3705	5131	5708	3004	3743	887	1625	44.4	8054	680	735	4836	677.78	0	0
1480	05051	GARLAND, AR	1	59	0	937	0	6	3	0	96903	46902	50001	10528	29392	1256	19.8	21.4	7.5	2014	20.6	2490	2499	2573	2665	2599	2547	5370	5545	6495	6969	3259	3537	3225	3705	5131	5708	3004	3743	887	1625	44.4	8121	672	752	4969	677.78	0	0
1481	05051	GARLAND, AR	1	62	0	937	0	6	3	0	97173	46911	50262	10357	30167	1288	22.1	21.3	7.8	2015	20.1	2490	2499	2573	2665	2599	2547	5370	5545	6495	6969	3259	3537	3225	3705	5131	5708	3004	3743	887	1625	44.4	8213	677	786	5095	677.78	0	0
1482	05051	GARLAND, AR	0	71	0	927	0	6	3	0	97322	46964	50358	10297	30861	1285	18.7	15.2	6.4	2016	20.1	2490	2499	2573	2665	2599	2547	5370	5545	6495	6969	3259	3537	3225	3705	5131	5708	3004	3743	887	1625	44.4	8280	670	801	5188	677.78	0	0
1483	05051	GARLAND, AR	0	76	0	927	0	6	3	0	97177	46838	50339	10137	31498	1324	19.3	12.9	5.7	2017	20.1	2490	2499	2573	2665	2599	2547	5370	5545	6495	6969	3259	3537	3225	3705	5131	5708	3004	3743	887	1625	44.4	8489	715	858	5216	677.78	0	0
1484	05051	GARLAND, AR	0	81	0	927	0	6	3	1	97477	46963	50514	10242	27380	1277	17.8	10.2	4.3	2018	20.1	2490	2499	2573	2665	2599	2547	5370	5545	6495	6969	3259	3537	3225	3705	5131	5708	3004	3743	887	1625	44.4	8398	725	846	5302	677.78	0	0
1485	05051	GARLAND, AR	0	93	0	927	110	5	3	1	98658	47472	51186	9999	27895	1354	15.9	9.8	4	2019	20.1	2490	2499	2573	2665	2599	2547	5370	5545	6495	6969	3259	3537	3225	3705	5131	5708	3004	3743	887	1625	44.4	8586	751	829	5624	677.78	0	0
1486	05053	GRANT, AR	1	2	0	121	0	2	0	0	17460	8642	8818	1694	2835	155	10.6	19.1	5	2009	17	527	501	532	491	529	550	1202	1204	1367	1407	564	572	540	544	749	816	343	444	67	172	39.5	652	84	32	287	631.81	1	0
1487	05053	GRANT, AR	1	2	0	121	0	2	0	0	17690	8800	8890	1704	2925	159	11.5	19.1	4.9	2010	17	527	501	532	491	529	550	1202	1204	1367	1407	564	572	540	544	749	816	343	444	67	172	39.5	660	81	54	316	631.81	1	0
1488	05053	GRANT, AR	1	2	0	121	0	2	0	0	17760	8842	8918	1708	2850	157	12.1	17.7	6.6	2011	17.6	527	501	532	491	529	550	1202	1204	1367	1407	564	572	540	544	749	816	343	444	67	172	39.5	763	79	25	370	631.81	1	0
1489	05053	GRANT, AR	1	2	0	121	0	2	0	0	17853	8897	8977	1708	2940	155	11.9	17.6	7	2012	15.3	527	501	532	491	529	550	1202	1204	1367	1407	564	572	540	544	749	816	343	444	67	172	39.5	2.2	0.4	48	392	631.81	1	0
1490	05053	GRANT, AR	1	4	0	121	0	2	0	0	17988	8952	9036	1490	3004	159	11.5	16.6	7.2	2013	17.1	527	501	532	491	529	550	1202	1204	1367	1407	564	572	540	544	749	816	343	444	67	172	39.5	468	93	59	415	631.81	1	0
1491	05053	GRANT, AR	1	4	0	121	0	2	0	0	17986	8936	9050	1482	3089	158	12.5	16.7	6.5	2014	19.8	527	501	532	491	529	550	1202	1204	1367	1407	564	572	540	544	749	816	343	444	67	172	39.5	464	81	60	439	631.81	0	0
1492	05053	GRANT, AR	1	4	0	121	0	2	0	0	18019	8937	9082	1472	3207	154	14.2	16.4	6.8	2015	19	527	501	532	491	529	550	1202	1204	1367	1407	564	572	540	544	749	816	343	444	67	172	39.5	488	98	75	418	631.81	0	0
1493	05053	GRANT, AR	1	7	0	121	0	2	0	0	18144	9024	9120	1461	3274	174	13.3	11.1	5.6	2016	19	527	501	532	491	529	550	1202	1204	1367	1407	564	572	540	544	749	816	343	444	67	172	39.5	512	89	72	477	631.81	0	0
1494	05053	GRANT, AR	1	5	0	121	0	2	0	0	18102	8970	9132	1453	3339	169	13.2	8.7	4.7	2017	19	527	501	532	491	529	550	1202	1204	1367	1407	564	572	540	544	749	816	343	444	67	172	39.5	554	92	67	490	631.81	0	0
1495	05053	GRANT, AR	1	6	0	121	0	2	0	0	18082	9000	9082	1355	3736	166	11.5	6.7	3.6	2018	19	527	501	532	491	529	550	1202	1204	1367	1407	564	572	540	544	749	816	343	444	67	172	39.5	505	90	73	449	631.81	0	1
1496	05053	GRANT, AR	1	7	0	121	0	1	0	0	18165	8989	9176	1338	3828	183	12.2	6.1	3.2	2019	19	527	501	532	491	529	550	1202	1204	1367	1407	564	572	540	544	749	816	343	444	67	172	39.5	508	98	70	479	631.81	0	1
1497	05055	GREENE, AR	1	22	0	180	130	2	0	0	40397	19818	20579	3479	7579	394	16.2	18.7	6.5	2009	12.5	1272	1244	1223	1310	1332	1339	2837	2846	2966	2955	1270	1352	1128	1246	1575	1859	815	1149	194	442	37.9	316	197	73	626	577.7	0	0
1498	05055	GREENE, AR	1	22	0	310	0	2	0	0	40684	19945	20739	3468	7791	415	16.6	18.7	6.2	2010	12.5	1272	1244	1223	1310	1332	1339	2837	2846	2966	2955	1270	1352	1128	1246	1575	1859	815	1149	194	442	37.9	375	189	67	702	577.7	0	0
1499	05055	GREENE, AR	0.5	22	0	310	0	2	0	0	40996	20100	20896	3466	7646	435.5	14.4	18.9	9.2	2011	14.7	1272	1244	1223	1310	1332	1339	2837	2846	2966	2955	1270	1352	1128	1246	1575	1859	815	1149	194	442	37.9	400	189	76	765	577.7	0	0
1500	05055	GREENE, AR	0	22	0	310	0	2	0	0	42090	20523.5	21334.5	3441	7740	456	17	19.6	10.2	2012	14.9	1272	1244	1223	1310	1332	1339	2837	2846	2966	2955	1270	1352	1128	1246	1575	1859	815	1149	194	442	37.9	0.6	0.5	108	901	577.7	0	0
1501	05055	GREENE, AR	0	22	0	310	0	2	0	0	42720	20947	21773	3089	7921	470	17.4	18.3	10	2013	15.4	1272	1244	1223	1310	1332	1339	2837	2846	2966	2955	1270	1352	1128	1246	1575	1859	815	1149	194	442	37.9	369	239	139	1005	577.7	0	0
1502	05055	GREENE, AR	0	19	0	310	0	2	0	0	43163	21177	21986	3080	8159	464	19.4	18.2	8.8	2014	16.4	1272	1244	1223	1310	1332	1339	2837	2846	2966	2955	1270	1352	1128	1246	1575	1859	815	1149	194	442	37.9	320	219	148	1080	577.7	0	0
1503	05055	GREENE, AR	0	22	0	310	0	2	0	0	43097	21193	21904	3065	8362	455	17.7	17.7	8.9	2015	16.1	1272	1244	1223	1310	1332	1339	2837	2846	2966	2955	1270	1352	1128	1246	1575	1859	815	1149	194	442	37.9	321	222	130	1128	577.7	0	0
1504	05055	GREENE, AR	0	24	0	310	0	2	0	0	43694	21501	22193	3140	8538	447	16.3	11.2	6.5	2016	16.1	1272	1244	1223	1310	1332	1339	2837	2846	2966	2955	1270	1352	1128	1246	1575	1859	815	1149	194	442	37.9	401	219	138	1162	577.7	0	0
1505	05055	GREENE, AR	0	24	0	310	0	2	0	0	44196	21726	22470	3117	8629	486	17.1	8.9	5.3	2017	16.1	1272	1244	1223	1310	1332	1339	2837	2846	2966	2955	1270	1352	1128	1246	1575	1859	815	1149	194	442	37.9	566	227	163	1240	577.7	0	1
1506	05055	GREENE, AR	0	34	0	310	0	2	0	1	44598	21962	22636	2956	9157	479	15.3	7.9	4.3	2018	16.1	1272	1244	1223	1310	1332	1339	2837	2846	2966	2955	1270	1352	1128	1246	1575	1859	815	1149	194	442	37.9	677	253	159	1230	577.7	0	1
1507	05055	GREENE, AR	0	38	0	310	0	2	0	1	45053	22229	22824	2899	9284	503	14.8	7	3.7	2019	16.1	1272	1244	1223	1310	1332	1339	2837	2846	2966	2955	1270	1352	1128	1246	1575	1859	815	1149	194	442	37.9	705	250	196	1269	577.7	0	1
1508	05057	HEMPSTEAD, AR	0	5	0	228	0	1	0	0	23226	11376	11850	1647	3883	213	21.5	23.3	6	2009	14.9	610	695	638	706	654	790	1288	1334	1616	1669	706	730	618	672	932	990	411	647	122	294	37.7	6739	123	87	3098	727.52	0	1
1509	05057	HEMPSTEAD, AR	0	5	0	228	0	1	0	0	22900	11210	11690	1609	3929	187	20.6	23.3	5.5	2010	14.9	610	695	638	706	654	790	1288	1334	1616	1669	706	730	618	672	932	990	411	647	122	294	37.7	6568	114	69	3138	727.52	0	1
1510	05057	HEMPSTEAD, AR	0	5	0	228	0	1	0	0	23027	11364	11663	1562	3647	209.5	27.3	23	7.7	2011	14.1	610	695	638	706	654	790	1288	1334	1616	1669	706	730	618	672	932	990	411	647	122	294	37.7	6676	117	79	3491	727.52	0	1
1511	05057	HEMPSTEAD, AR	0	5	0	228	0	1	0	0	22609	11129	11655	1520	3646	232	21.8	24.1	9.3	2012	14	610	695	638	706	654	790	1288	1334	1616	1669	706	730	618	672	932	990	411	647	122	294	37.7	29.4	0.4	82	2713	727.52	0	1
1512	05057	HEMPSTEAD, AR	0	5	0	228	0	1	0	0	22541	10894	11647	1502	3702	243	24.7	23.7	8.5	2013	12.2	610	695	638	706	654	790	1288	1334	1616	1669	706	730	618	672	932	990	411	647	122	294	37.7	6665	164	104	2729	727.52	0	1
1513	05057	HEMPSTEAD, AR	0	5	0	228	0	1	0	0	22373	10852	11521	1468	3797	219	29	23.1	7.2	2014	12.6	610	695	638	706	654	790	1288	1334	1616	1669	706	730	618	672	932	990	411	647	122	294	37.7	6614	144	108	2751	727.52	0	1
1514	05057	HEMPSTEAD, AR	0	5	0	228	0	1	0	0	22474	10876	11598	1435	3815	213	22.9	22.2	7.5	2015	13.1	610	695	638	706	654	790	1288	1334	1616	1669	706	730	618	672	932	990	411	647	122	294	37.7	6667	140	114	2807	727.52	0	1
1515	05057	HEMPSTEAD, AR	0	8	0	228	0	1	0	0	22327	10802	11525	1446	3877	218	24.4	16.2	6.1	2016	13.1	610	695	638	706	654	790	1288	1334	1616	1669	706	730	618	672	932	990	411	647	122	294	37.7	6678	146	121	2824	727.52	0	1
1516	05057	HEMPSTEAD, AR	0	11	0	228	0	1	0	0	22084	10670	11414	1414	3925	222	24.1	13.1	5.2	2017	13.1	610	695	638	706	654	790	1288	1334	1616	1669	706	730	618	672	932	990	411	647	122	294	37.7	6600	151	140	2795	727.52	0	1
1517	05057	HEMPSTEAD, AR	0	10	0	228	0	1	0	0	21974	10606	11368	1362	4497	231	20.7	10.9	3.8	2018	13.1	610	695	638	706	654	790	1288	1334	1616	1669	706	730	618	672	932	990	411	647	122	294	37.7	6623	163	125	2761	727.52	0	1
1518	05057	HEMPSTEAD, AR	0	12	0	228	0	1	0	0	21861	10466	11395	1313	4564	233	24.2	10.8	3.5	2019	13.1	610	695	638	706	654	790	1288	1334	1616	1669	706	730	618	672	932	990	411	647	122	294	37.7	6556	150	122	2792	727.52	0	1
1519	05059	HOT SPRING, AR	0	7	0	199	69	2	0	0	31850	15985	15865	3469	6015	316	14.8	20.1	5.4	2009	12.8	1009	870	1069	912	1099	912	2105	1926	2507	2309	1132	1228	1067	1072	1364	1541	763	932	198	366	40.1	3599	185	86	704	615.2	0	0
1520	05059	HOT SPRING, AR	1	7	0	199	69	2	0	0	31909	16038	15871	3476	6267	335	15.7	20.1	6.2	2010	12.8	1009	870	1069	912	1099	912	2105	1926	2507	2309	1132	1228	1067	1072	1364	1541	763	932	198	366	40.1	3590	188	72	740	615.2	0	0
1521	05059	HOT SPRING, AR	1	7	0	199	69	2	0	0	31787	15957	15830	3479	5962	331.5	17.2	19.1	8.1	2011	12.3	1009	870	1069	912	1099	912	2105	1926	2507	2309	1132	1228	1067	1072	1364	1541	763	932	198	366	40.1	3560	164	75	787	615.2	0	0
1522	05059	HOT SPRING, AR	1	7	0	199	69	2	0	0	32923	16377	15957	3464	6061	328	15.3	19.7	7.8	2012	14.1	1009	870	1069	912	1099	912	2105	1926	2507	2309	1132	1228	1067	1072	1364	1541	763	932	198	366	40.1	10.8	0.5	95	919	615.2	0	1
1523	05059	HOT SPRING, AR	1	5	0	199	69	2	0	0	32881	16797	16084	3191	6269	325	20.3	19.4	7.6	2013	13	1009	870	1069	912	1099	912	2105	1926	2507	2309	1132	1228	1067	1072	1364	1541	763	932	198	366	40.1	3616	196	107	950	615.2	0	1
1524	05059	HOT SPRING, AR	1	6	0	199	69	2	0	0	33394	17371	16023	3177	6422	333	18.6	17.6	6.5	2014	13.5	1009	870	1069	912	1099	912	2105	1926	2507	2309	1132	1228	1067	1072	1364	1541	763	932	198	366	40.1	3795	183	119	1002	615.2	0	1
1525	05059	HOT SPRING, AR	1	8	0	199	69	2	0	0	33500	17421	16079	3161	6595	355	18.5	17.7	7.3	2015	13.8	1009	870	1069	912	1099	912	2105	1926	2507	2309	1132	1228	1067	1072	1364	1541	763	932	198	366	40.1	3854	193	124	1078	615.2	0	1
1526	05059	HOT SPRING, AR	1	9	0	199	69	2	0	0	33368	17333	16035	3159	6750	363	18.7	12.9	5.9	2016	13.8	1009	870	1069	912	1099	912	2105	1926	2507	2309	1132	1228	1067	1072	1364	1541	763	932	198	366	40.1	3872	193	124	1102	615.2	0	1
1527	05059	HOT SPRING, AR	0	11	0	199	83	2	0	0	33426	17462	15964	3147	6778	382	20.8	9	5.2	2017	13.8	1009	870	1069	912	1099	912	2105	1926	2507	2309	1132	1228	1067	1072	1364	1541	763	932	198	366	40.1	3863	212	136	1108	615.2	0	1
1528	05059	HOT SPRING, AR	0	15	0	282	0	2	0	1	33374	17448	15926	2748	7485	359	14.7	7.8	4	2018	13.8	1009	870	1069	912	1099	912	2105	1926	2507	2309	1132	1228	1067	1072	1364	1541	763	932	198	366	40.1	3788	189	140	1132	615.2	0	1
1529	05059	HOT SPRING, AR	0	16	0	282	0	1	0	1	33574	17541	16033	2705	7591	377	16.8	7.6	3.7	2019	13.8	1009	870	1069	912	1099	912	2105	1926	2507	2309	1132	1228	1067	1072	1364	1541	763	932	198	366	40.1	3744	200	136	1185	615.2	0	1
1530	05061	HOWARD, AR	1	1	0	218	75	2	0	0	13997	6895	7102	1106	2567	141	18.4	20.9	5.6	2009	11.3	377	421	371	415	389	433	789	890	975	997	417	411	395	432	527	617	281	394	91	194	38.4	3051	77	65	1402	588.55	1	0
1531	05061	HOWARD, AR	1	1	0	218	0	2	0	0	14143	6953	7190	1089	2604	144	21.3	20.9	5.2	2010	11.3	377	421	371	415	389	433	789	890	975	997	417	411	395	432	527	617	281	394	91	194	38.4	3056	79	68	1497	588.55	1	0
1532	05061	HOWARD, AR	1	1	0	218	0	2	0	0	14291	7035	7256	1073	2845	148.5	19.6	23	7.5	2011	12	377	421	371	415	389	433	789	890	975	997	417	411	395	432	527	617	281	394	91	194	38.4	3033	77	85	1733	588.55	1	0
1533	05061	HOWARD, AR	1	1	0	218	0	2	0	0	13789	6881.5	7207	1055	2885	153	21	26.1	8.3	2012	14.4	377	421	371	415	389	433	789	890	975	997	417	411	395	432	527	617	281	394	91	194	38.4	20.6	0.7	87	1349	588.55	1	0
1534	05061	HOWARD, AR	1	1	0	218	0	2	0	0	13886	6728	7158	993	2997	150	20.9	24.3	8	2013	15.1	377	421	371	415	389	433	789	890	975	997	417	411	395	432	527	617	281	394	91	194	38.4	2869	134	103	1422	588.55	1	0
1535	05061	HOWARD, AR	1	1	0	218	0	2	0	0	13735	6689	7046	977	3071	150	19.9	23.4	7.1	2014	15.7	377	421	371	415	389	433	789	890	975	997	417	411	395	432	527	617	281	394	91	194	38.4	2926	136	93	1403	588.55	1	0
1536	05061	HOWARD, AR	1	1	0	218	0	2	0	0	13581	6643	6938	961	3094	134	21.5	23.9	7.3	2015	15.3	377	421	371	415	389	433	789	890	975	997	417	411	395	432	527	617	281	394	91	194	38.4	2884	139	96	1440	588.55	1	0
1537	05061	HOWARD, AR	1	2	0	218	0	2	0	0	13500	6570	6930	942	3172	143	18.8	17.7	5.9	2016	15.3	377	421	371	415	389	433	789	890	975	997	417	411	395	432	527	617	281	394	91	194	38.4	2819	139	95	1491	588.55	1	0
1538	05061	HOWARD, AR	0	3	0	218	0	2	0	0	13300	6490	6810	930	3216	168	18.7	14.4	4.4	2017	15.3	377	421	371	415	389	433	789	890	975	997	417	411	395	432	527	617	281	394	91	194	38.4	2851	144	85	1486	588.55	0	1
1539	05061	HOWARD, AR	0	4	0	218	0	2	0	0	13377	6446	6931	886	3045	164	18.7	12	3.3	2018	15.3	377	421	371	415	389	433	789	890	975	997	417	411	395	432	527	617	281	394	91	194	38.4	2777	197	80	1630	588.55	0	1
1540	05061	HOWARD, AR	1	7	0	218	0	1	0	0	13478	6511	6967	863	3042	164	19.1	11.6	3	2019	15.3	377	421	371	415	389	433	789	890	975	997	417	411	395	432	527	617	281	394	91	194	38.4	2768	215	75	1740	588.55	0	1
1541	05063	INDEPENDENCE, AR	2	12	12	385	0	3	1	1	34566	17018	17548	3479	7005	377	15.1	18.2	6.3	2009	13.3	1172	1103	1154	1077	1085	1063	2276	2340	2613	2633	1156	1223	1084	1120	1464	1672	766	1103	212	513	39	828	171	357	965	763.95	0	0
1542	05063	INDEPENDENCE, AR	2	12	12	395	0	3	2	1	34641	17035	17606	3458	7166	395	15.1	18.2	6.6	2010	13.3	1172	1103	1154	1077	1085	1063	2276	2340	2613	2633	1156	1223	1084	1120	1464	1672	766	1103	212	513	39	851	188	367	1008	763.95	0	0
1543	05063	INDEPENDENCE, AR	2	12	12	395	0	3	3	1	34634	17019	17615	3427	7391	397.5	20.8	19.2	8.2	2011	14.4	1172	1103	1154	1077	1085	1063	2276	2340	2613	2633	1156	1223	1084	1120	1464	1672	766	1103	212	513	39	885	193	395	1140	763.95	0	0
1544	05063	INDEPENDENCE, AR	2	12	12	395	0	3	3	1	36647	17524.5	18223	3379	7552	400	18.2	20.2	8.5	2012	14.8	1172	1103	1154	1077	1085	1063	2276	2340	2613	2633	1156	1223	1084	1120	1464	1672	766	1103	212	513	39	2	0.5	278	2139	763.95	0	0
1545	05063	INDEPENDENCE, AR	2	17	12	395	0	3	3	1	36861	18030	18831	3228	7817	417	21.4	20.9	8.8	2013	15.9	1172	1103	1154	1077	1085	1063	2276	2340	2613	2633	1156	1223	1084	1120	1464	1672	766	1103	212	513	39	831	263	333	2177	763.95	0	0
1546	05063	INDEPENDENCE, AR	2	16	12	395	0	3	3	1	37025	18109	18916	3196	7979	401	19.5	20.8	8.7	2014	17.6	1172	1103	1154	1077	1085	1063	2276	2340	2613	2633	1156	1223	1084	1120	1464	1672	766	1103	212	513	39	781	259	357	2247	763.95	0	0
1547	05063	INDEPENDENCE, AR	2	21	11	411	0	3	3	2	36997	18073	18924	3163	8180	403	18.4	21	9.2	2015	18	1172	1103	1154	1077	1085	1063	2276	2340	2613	2633	1156	1223	1084	1120	1464	1672	766	1103	212	513	39	803	258	384	2249	763.95	0	0
1548	05063	INDEPENDENCE, AR	1	21	11	411	0	3	3	3	36959	17996	18963	3094	8336	418	18.6	13.4	8	2016	18	1172	1103	1154	1077	1085	1063	2276	2340	2613	2633	1156	1223	1084	1120	1464	1672	766	1103	212	513	39	844	253	303	2164	763.95	0	0
1549	05063	INDEPENDENCE, AR	0	22	11	411	0	3	3	3	37052	18041	19011	3079	8367	419	18	10.7	6.7	2017	18	1172	1103	1154	1077	1085	1063	2276	2340	2613	2633	1156	1223	1084	1120	1464	1672	766	1103	212	513	39	846	244	305	2192	763.95	0	0
1550	05063	INDEPENDENCE, AR	0	28	11	411	0	3	3	3	37168	18121	19047	2683	8240	421	15.9	9.4	5	2018	18	1172	1103	1154	1077	1085	1063	2276	2340	2613	2633	1156	1223	1084	1120	1464	1672	766	1103	212	513	39	841	249	306	2322	763.95	0	0
1551	05063	INDEPENDENCE, AR	0	35	11	411	0	2	3	3	37504	18311	19193	2636	8338	424	15.9	8.1	4.2	2019	18	1172	1103	1154	1077	1085	1063	2276	2340	2613	2633	1156	1223	1084	1120	1464	1672	766	1103	212	513	39	844	281	322	2436	763.95	0	0
1552	05065	IZARD, AR	0	3	0	255	0	2	1	0	12978	6630	6348	1688	3618	181	21.3	22	6.1	2009	11.4	327	262	360	278	389	325	854	682	1034	961	495	519	511	553	943	894	459	565	140	228	47.3	240	110	20	185	580.58	0	1
1553	05065	IZARD, AR	0	3	0	255	0	2	1	0	12992	6643	6349	1687	3711	186	19.7	22	6.2	2010	11.4	327	262	360	278	389	325	854	682	1034	961	495	519	511	553	943	894	459	565	140	228	47.3	243	97	17	185	580.58	0	1
1554	05065	IZARD, AR	0	3	0	255	0	2	1	0	13038	6690	6348	1687	3575	188.5	24.2	22.9	8.6	2011	11.7	327	262	360	278	389	325	854	682	1034	961	495	519	511	553	943	894	459	565	140	228	47.3	251	99	16	187	580.58	0	1
1555	05065	IZARD, AR	0	3	0	255	0	2	1	0	13696	6804	6424.5	1676	3644	191	18.6	23.2	9.6	2012	12.3	327	262	360	278	389	325	854	682	1034	961	495	519	511	553	943	894	459	565	140	228	47.3	1.3	0.8	41	208	580.58	0	1
1556	05065	IZARD, AR	0	3	0	255	0	2	0	0	13419	6918	6501	1474	3682	184	20.5	22.5	9.4	2013	12.7	327	262	360	278	389	325	854	682	1034	961	495	519	511	553	943	894	459	565	140	228	47.3	217	125	41	235	580.58	1	0
1557	05065	IZARD, AR	0	5	0	255	0	2	0	0	13474	6938	6536	1465	3695	185	24.6	23.3	8.2	2014	12.4	327	262	360	278	389	325	854	682	1034	961	495	519	511	553	943	894	459	565	140	228	47.3	189	130	38	218	580.58	1	0
1558	05065	IZARD, AR	0	5	0	255	0	2	0	1	13368	6901	6467	1454	3726	181	20.8	21.6	8.9	2015	12.9	327	262	360	278	389	325	854	682	1034	961	495	519	511	553	943	894	459	565	140	228	47.3	196	131	41	226	580.58	1	0
1559	05065	IZARD, AR	0	4	0	255	0	2	0	2	13486	7071	6415	1416	3729	182	22	16.6	7.6	2016	12.9	327	262	360	278	389	325	854	682	1034	961	495	519	511	553	943	894	459	565	140	228	47.3	243	146	45	252	580.58	1	0
1560	05065	IZARD, AR	0	6	0	234	0	2	0	2	13445	7047	6398	1405	3712	192	19.8	13.5	6.9	2017	12.9	327	262	360	278	389	325	854	682	1034	961	495	519	511	553	943	894	459	565	140	228	47.3	254	151	50	266	580.58	1	0
1561	05065	IZARD, AR	0	6	0	234	0	2	0	2	13433	6985	6448	1438	3795	187	20.1	11.4	5.6	2018	12.9	327	262	360	278	389	325	854	682	1034	961	495	519	511	553	943	894	459	565	140	228	47.3	262	136	68	286	580.58	1	0
1562	05065	IZARD, AR	0	8	0	234	0	2	0	2	13686	7120	6566	1407	3832	193	19.3	10.4	5.5	2019	12.9	327	262	360	278	389	325	854	682	1034	961	495	519	511	553	943	894	459	565	140	228	47.3	265	116	63	347	580.58	1	0
1563	05067	JACKSON, AR	1	4	0	269	0	2	0	2	17219	8307	8912	1168	3637	206	23.8	20.5	7.7	2009	9.5	546	535	617	589	667	578	1227	1162	1350	1412	599	606	536	571	758	860	359	516	128	235	40.5	3396	65	38	296	633.94	0	0
1564	05067	JACKSON, AR	1	4	0	259	0	2	0	2	16936	8161	8775	1133	3624	200	24.9	20.5	7.3	2010	9.5	546	535	617	589	667	578	1227	1162	1350	1412	599	606	536	571	758	860	359	516	128	235	40.5	3347	70	35	302	633.94	0	0
1565	05067	JACKSON, AR	1.5	4	0	259	0	2	0	2	16658	8053	8605	1099	3981	207.5	28.4	20.2	10.3	2011	8.8	546	535	617	589	667	578	1227	1162	1350	1412	599	606	536	571	758	860	359	516	128	235	40.5	3375	71	37	326	633.94	0	0
1566	05067	JACKSON, AR	2	4	0	259	0	2	0	2	17997	8457.5	8804.5	1057	3895	215	25.8	22.6	10.9	2012	7.9	546	535	617	589	667	578	1227	1162	1350	1412	599	606	536	571	758	860	359	516	128	235	40.5	16.7	0.5	53	436	633.94	0	1
1567	05067	JACKSON, AR	2	4	0	250	0	2	0	2	17866	8862	9004	1228	3884	216	23.9	20.5	10.6	2013	8.8	546	535	617	589	667	578	1227	1162	1350	1412	599	606	536	571	758	860	359	516	128	235	40.5	3033	108	56	479	633.94	0	1
1568	05067	JACKSON, AR	2	5	0	250	0	2	0	2	17600	8717	8883	1223	3868	204	26.7	19.8	9.6	2014	8.6	546	535	617	589	667	578	1227	1162	1350	1412	599	606	536	571	758	860	359	516	128	235	40.5	3027	104	57	476	633.94	0	1
1569	05067	JACKSON, AR	0	6	0	250	0	2	0	2	17615	8732	8883	1217	3862	203	27.5	19.3	10.2	2015	9.2	546	535	617	589	667	578	1227	1162	1350	1412	599	606	536	571	758	860	359	516	128	235	40.5	3060	118	62	468	633.94	0	0
1570	05067	JACKSON, AR	0	10	0	250	0	2	0	2	17534	8709	8825	1203	3834	210	25.1	13.9	9.4	2016	9.2	546	535	617	589	667	578	1227	1162	1350	1412	599	606	536	571	758	860	359	516	128	235	40.5	3092	120	67	513	633.94	0	0
1571	05067	JACKSON, AR	0	8	0	250	0	2	0	2	17338	8607	8731	1197	3715	209	27.5	11	7.8	2017	9.2	546	535	617	589	667	578	1227	1162	1350	1412	599	606	536	571	758	860	359	516	128	235	40.5	3077	126	73	530	633.94	0	0
1572	05067	JACKSON, AR	0	8	0	250	0	2	0	2	17221	8521	8700	1146	3733	207	24.1	9.1	6.2	2018	9.2	546	535	617	589	667	578	1227	1162	1350	1412	599	606	536	571	758	860	359	516	128	235	40.5	3061	116	85	471	633.94	0	0
1573	05067	JACKSON, AR	0	9	0	250	0	1	0	2	17135	8467	8668	1122	3774	211	22.2	8.7	5.8	2019	9.2	546	535	617	589	667	578	1227	1162	1350	1412	599	606	536	571	758	860	359	516	128	235	40.5	2998	125	81	491	633.94	0	0
1574	05069	JEFFERSON, AR	3	16	0	671	0	3	3	4	78986	38832	40154	7638	13198	826	25	19.5	7.6	2009	17.6	2927	2907	2600	2442	2331	2262	4670	4629	5597	5787	2586	2777	2236	2249	2613	3025	1226	1981	442	968	37.4	41498	331	848	1090	870.75	1	0
1575	05069	JEFFERSON, AR	3	16	0	671	0	3	3	4	78373	38499	39874	7536	13385	849	20.6	19.5	7.2	2010	17.6	2927	2907	2600	2442	2331	2262	4670	4629	5597	5787	2586	2777	2236	2249	2613	3025	1226	1981	442	968	37.4	41609	317	870	1200	870.75	1	0
1576	05069	JEFFERSON, AR	2	16	0	551	80	3	3	3	78705	38708	39997	7423	13795	840.5	24.7	18.7	9.2	2011	17.5	2927	2907	2600	2442	2331	2262	4670	4629	5597	5787	2586	2777	2236	2249	2613	3025	1226	1981	442	968	37.4	42000	336	1016	1321	870.75	1	0
1577	05069	JEFFERSON, AR	1	16	0	551	80	3	3	3	77435	38128.5	39347	7276	14142	832	22.7	17.5	9.9	2012	17.1	2927	2907	2600	2442	2331	2262	4670	4629	5597	5787	2586	2777	2236	2249	2613	3025	1226	1981	442	968	37.4	55.1	0.3	601	1219	870.75	1	0
1578	05069	JEFFERSON, AR	1	17	0	631	0	3	3	3	76246	37549	38697	6600	14531	840	24.3	16.9	10.6	2013	17.5	2927	2907	2600	2442	2331	2262	4670	4629	5597	5787	2586	2777	2236	2249	2613	3025	1226	1981	442	968	37.4	41813	283	664	1305	870.75	1	0
1579	05069	JEFFERSON, AR	1	20	0	631	0	3	3	3	74723	36577	38146	6480	14813	828	23.9	16.5	9.4	2014	17	2927	2907	2600	2442	2331	2262	4670	4629	5597	5787	2586	2777	2236	2249	2613	3025	1226	1981	442	968	37.4	41418	281	656	1341	870.75	1	0
1580	05069	JEFFERSON, AR	1	22	0	631	0	3	3	3	73191	35863	37328	6361	15116	844	25.8	15.5	10.4	2015	16.8	2927	2907	2600	2442	2331	2262	4670	4629	5597	5787	2586	2777	2236	2249	2613	3025	1226	1981	442	968	37.4	40689	279	624	1341	870.75	1	0
1581	05069	JEFFERSON, AR	1	24	0	631	0	3	3	3	72297	35534	36763	6458	15403	824	26.8	11.2	8.9	2016	16.8	2927	2907	2600	2442	2331	2262	4670	4629	5597	5787	2586	2777	2236	2249	2613	3025	1226	1981	442	968	37.4	40150	309	641	1409	870.75	1	0
1582	05069	JEFFERSON, AR	1	30	0	631	0	3	2	3	71565	35296	36269	6340	15583	864	26.5	8.9	7.2	2017	16.8	2927	2907	2600	2442	2331	2262	4670	4629	5597	5787	2586	2777	2236	2249	2613	3025	1226	1981	442	968	37.4	39660	324	683	1457	870.75	0	1
1583	05069	JEFFERSON, AR	0	39	0	631	0	3	2	3	70016	34659	35357	5315	14975	822	23.3	7.5	5.6	2018	16.8	2927	2907	2600	2442	2331	2262	4670	4629	5597	5787	2586	2777	2236	2249	2613	3025	1226	1981	442	968	37.4	39597	262	657	1430	870.75	0	1
1584	05069	JEFFERSON, AR	0	42	0	641	0	2	2	3	69115	34143	34972	5176	15148	834	23.5	7.2	5.2	2019	16.8	2927	2907	2600	2442	2331	2262	4670	4629	5597	5787	2586	2777	2236	2249	2613	3025	1226	1981	442	968	37.4	39367	279	619	1457	870.75	0	1
1585	05071	JOHNSON, AR	1	5	0	198	0	3	1	0	24747	12286	12461	1921	4577	238	16.5	21.5	4.9	2009	15.7	874	875	851	816	756	729	1581	1543	1804	1797	748	760	721	736	1004	1095	538	659	144	309	37.2	385	172	137	2629	659.8	1	0
1586	05071	JOHNSON, AR	1	5	0	198	0	3	1	0	24851	12342	12509	1896	4724	259	17.4	21.5	4.4	2010	15.7	874	875	851	816	756	729	1581	1543	1804	1797	748	760	721	736	1004	1095	538	659	144	309	37.2	397	172	121	2772	659.8	1	0
1587	05071	JOHNSON, AR	1	5	0	198	0	3	1	0	24994	12388	12606	1871	4589	250.5	19.8	21.1	6.7	2011	14.7	874	875	851	816	756	729	1581	1543	1804	1797	748	760	721	736	1004	1095	538	659	144	309	37.2	443	175	136	3132	659.8	1	0
1588	05071	JOHNSON, AR	1	5	0	198	0	3	1	0	25540	12559.5	12808.5	1830	4626	242	21.9	24.4	7.6	2012	16.3	874	875	851	816	756	729	1581	1543	1804	1797	748	760	721	736	1004	1095	538	659	144	309	37.2	1.4	0.9	175	3094	659.8	1	0
1589	05071	JOHNSON, AR	0	7	0	198	0	3	1	0	25742	12731	13011	1887	4689	244	20.8	23	7.2	2013	17.1	874	875	851	816	756	729	1581	1543	1804	1797	748	760	721	736	1004	1095	538	659	144	309	37.2	499	315	218	3283	659.8	1	0
1590	05071	JOHNSON, AR	0	8	0	198	0	2	0	0	25901	12849	13052	1876	4808	245	18	23.6	6.8	2014	15.9	874	875	851	816	756	729	1581	1543	1804	1797	748	760	721	736	1004	1095	538	659	144	309	37.2	499	327	228	3364	659.8	1	0
1591	05071	JOHNSON, AR	0	8	0	198	0	2	0	0	25846	12824	13022	1863	4882	233	23.4	22.3	7.6	2015	15.7	874	875	851	816	756	729	1581	1543	1804	1797	748	760	721	736	1004	1095	538	659	144	309	37.2	535	315	288	3430	659.8	1	0
1592	05071	JOHNSON, AR	0	9	0	93	0	2	0	1	26005	12920	13085	1881	4996	238	19.7	16.6	6.6	2016	15.7	874	875	851	816	756	729	1581	1543	1804	1797	748	760	721	736	1004	1095	538	659	144	309	37.2	558	318	314	3508	659.8	1	0
1593	05071	JOHNSON, AR	0	11	0	93	0	2	0	1	26141	13015	13126	1864	5034	252	21.8	15	6	2017	15.7	874	875	851	816	756	729	1581	1543	1804	1797	748	760	721	736	1004	1095	538	659	144	309	37.2	575	315	325	3689	659.8	0	1
1594	05071	JOHNSON, AR	0	11	0	120	0	2	0	1	26176	13031	13145	1834	5464	246	18.4	12.1	4.8	2018	15.7	874	875	851	816	756	729	1581	1543	1804	1797	748	760	721	736	1004	1095	538	659	144	309	37.2	581	294	505	3629	659.8	0	1
1595	05071	JOHNSON, AR	0	10	0	120	0	1	0	1	26552	13199	13353	1799	5565	248	18.4	10.6	4.2	2019	15.7	874	875	851	816	756	729	1581	1543	1804	1797	748	760	721	736	1004	1095	538	659	144	309	37.2	620	309	604	3810	659.8	0	1
1596	05073	LAFAYETTE, AR	1	2	0	116	0	1	0	1	7760	3756	4004	737	1660	73	24.6	22.8	7.7	2009	12	191	198	178	197	198	205	369	451	578	588	249	263	235	269	419	461	189	235	62	117	43.3	2807	36	18	134	528.27	1	0
1597	05073	LAFAYETTE, AR	1	2	0	116	0	1	0	1	7705	3723	3982	719	1672	83	25.4	22.8	6.6	2010	12	191	198	178	197	198	205	369	451	578	588	249	263	235	269	419	461	189	235	62	117	43.3	2811	34	18	141	528.27	1	0
1598	05073	LAFAYETTE, AR	1	2	0	116	0	1	0	1	7504	3636	3868	706	1528	94.5	25.7	24	8.9	2011	10.7	191	198	178	197	198	205	369	451	578	588	249	263	235	269	419	461	189	235	62	117	43.3	2710	34	19	161	528.27	1	0
1599	05073	LAFAYETTE, AR	1	2	0	104	0	1	0	1	7645	3641	3869	692	1539	106	23.2	23.2	10	2012	12.4	191	198	178	197	198	205	369	451	578	588	249	263	235	269	419	461	189	235	62	117	43.3	37.2	0.2	26	131	528.27	1	0
1600	05073	LAFAYETTE, AR	1	4	0	104	0	1	0	1	7516	3646	3870	691	1582	93	24.2	21.7	9.9	2013	11.8	191	198	178	197	198	205	369	451	578	588	249	263	235	269	419	461	189	235	62	117	43.3	2771	33	27	142	528.27	1	0
1601	05073	LAFAYETTE, AR	0	3	0	94	0	1	0	1	7447	3594	3853	673	1573	93	28.5	21.8	9.9	2014	13.7	191	198	178	197	198	205	369	451	578	588	249	263	235	269	419	461	189	235	62	117	43.3	2802	27	35	138	528.27	1	0
1602	05073	LAFAYETTE, AR	0	3	0	94	0	1	0	1	7252	3514	3738	656	1574	84	26	22.9	10.4	2015	15	191	198	178	197	198	205	369	451	578	588	249	263	235	269	419	461	189	235	62	117	43.3	2694	27	33	142	528.27	1	0
1603	05073	LAFAYETTE, AR	0	3	0	94	0	1	0	1	7111	3435	3676	604	1582	95	27.5	16.2	8	2016	15	191	198	178	197	198	205	369	451	578	588	249	263	235	269	419	461	189	235	62	117	43.3	2637	27	36	144	528.27	1	0
1604	05073	LAFAYETTE, AR	0	3	0	94	0	1	0	1	6996	3389	3607	594	1591	76	22.7	12.5	7.9	2017	15	191	198	178	197	198	205	369	451	578	588	249	263	235	269	419	461	189	235	62	117	43.3	2571	31	33	157	528.27	1	0
1605	05073	LAFAYETTE, AR	0	4	0	94	0	1	0	1	6847	3313	3534	408	1758	94	27.4	10.1	5.9	2018	15	191	198	178	197	198	205	369	451	578	588	249	263	235	269	419	461	189	235	62	117	43.3	2546	29	34	178	528.27	1	0
1606	05073	LAFAYETTE, AR	0	4	0	94	0	0	0	1	6862	3358	3504	398	1772	97	24.1	10.6	5.1	2019	15	191	198	178	197	198	205	369	451	578	588	249	263	235	269	419	461	189	235	62	117	43.3	2526	37	35	173	528.27	1	0
1607	05075	LAWRENCE, AR	0	2	173	119	189	1	0	1	16860	8187	8673	1530	3973	213	22.5	21.5	7	2009	9.1	537	545	469	441	458	478	1028	1068	1213	1284	548	524	506	604	819	921	437	567	131	285	40.9	166	117	19	177	587.61	0	1
1608	05075	LAWRENCE, AR	0	2	173	119	189	1	0	1	16861	8186	8675	1511	4043	213	20.8	21.5	6.7	2010	9.1	537	545	469	441	458	478	1028	1068	1213	1284	548	524	506	604	819	921	437	567	131	285	40.9	168	109	12	180	587.61	0	1
1609	05075	LAWRENCE, AR	0	2	170	119	189	1	0	1	16882	8185	8697	1485	4448	242	23.5	20.6	8.6	2011	10.4	537	545	469	441	458	478	1028	1068	1213	1284	548	524	506	604	819	921	437	567	131	285	40.9	193	107	25	188	587.61	0	1
1610	05075	LAWRENCE, AR	0	2	169	119	189	1	0	1	17415	8284.5	8745.5	1450	4498	271	22.4	21.2	9.3	2012	11.8	537	545	469	441	458	478	1028	1068	1213	1284	548	524	506	604	819	921	437	567	131	285	40.9	0.8	0.4	22	158	587.61	0	1
1611	05075	LAWRENCE, AR	0	2	168	119	179	1	0	1	17178	8384	8794	1418	4600	272	23	21.1	9.8	2013	12.9	537	545	469	441	458	478	1028	1068	1213	1284	548	524	506	604	819	921	437	567	131	285	40.9	166	73	28	175	587.61	0	1
1612	05075	LAWRENCE, AR	0	3	179	119	179	1	0	1	17012	8323	8689	1396	4659	248	25	21	9	2014	13.4	537	545	469	441	458	478	1028	1068	1213	1284	548	524	506	604	819	921	437	567	131	285	40.9	143	69	33	177	587.61	0	1
1613	05075	LAWRENCE, AR	0	4	179	298	0	1	0	1	17011	8356	8655	1374	4681	245	20.4	18.9	9.2	2015	15.5	537	545	469	441	458	478	1028	1068	1213	1284	548	524	506	604	819	921	437	567	131	285	40.9	148	73	36	205	587.61	0	1
1614	05075	LAWRENCE, AR	0	5	179	298	0	1	0	1	16931	8377	8554	1344	4691	246	23	12.5	7.4	2016	15.5	537	545	469	441	458	478	1028	1068	1213	1284	548	524	506	604	819	921	437	567	131	285	40.9	162	80	36	212	587.61	0	1
1615	05075	LAWRENCE, AR	0	7	179	298	0	1	0	1	16779	8284	8495	1327	4729	245	23.7	9.6	6.3	2017	15.5	537	545	469	441	458	478	1028	1068	1213	1284	548	524	506	604	819	921	437	567	131	285	40.9	166	83	42	223	587.61	0	1
1616	05075	LAWRENCE, AR	0	10	179	298	0	1	0	1	16735	8247	8488	1166	4316	262	20	8.3	4.4	2018	15.5	537	545	469	441	458	478	1028	1068	1213	1284	548	524	506	604	819	921	437	567	131	285	40.9	175	81	32	231	587.61	0	1
1617	05075	LAWRENCE, AR	0	10	179	298	0	0	0	1	16525	8144	8381	1143	4318	253	16.9	8.3	3.8	2019	15.5	537	545	469	441	458	478	1028	1068	1213	1284	548	524	506	604	819	921	437	567	131	285	40.9	181	93	47	245	587.61	0	1
1618	05077	LEE, AR	2	1	0	0	140	1	0	2	10859	5858	5001	841	1977	129	31.8	22.7	9.6	2009	6.4	393	240	516	221	521	208	905	509	837	626	396	348	308	347	416	445	222	301	80	143	39.8	6094	31	37	301	602.62	0	1
1619	05077	LEE, AR	2	1	0	0	140	1	0	2	10782	5796	4986	849	1958	133	38.6	22.7	8	2010	6.4	393	240	516	221	521	208	905	509	837	626	396	348	308	347	416	445	222	301	80	143	39.8	6119	24	37	307	602.62	0	1
1620	05077	LEE, AR	1.5	1	0	0	140	1	0	2	10319	5587	4732	862	1825	129	42.6	22.5	8.7	2011	7.1	393	240	516	221	521	208	905	509	837	626	396	348	308	347	416	445	222	301	80	143	39.8	5800	24	38	319	602.62	0	1
1621	05077	LEE, AR	1	1	0	0	140	1	0	2	10424	5659.5	4663	864	1806	125	37.5	20.5	10.1	2012	6.4	393	240	516	221	521	208	905	509	837	626	396	348	308	347	416	445	222	301	80	143	39.8	55.3	0.5	41	168	602.62	0	1
1622	05077	LEE, AR	1	1	0	0	140	1	0	2	10326	5732	4594	760	1826	125	35.2	19.9	11.3	2013	7.9	393	240	516	221	521	208	905	509	837	626	396	348	308	347	416	445	222	301	80	143	39.8	5616	67	43	196	602.62	0	1
1623	05077	LEE, AR	1	1	0	140	0	1	0	2	10216	5671	4545	751	1817	121	38.6	20	11.3	2014	8.2	393	240	516	221	521	208	905	509	837	626	396	348	308	347	416	445	222	301	80	143	39.8	5601	56	51	228	602.62	0	1
1624	05077	LEE, AR	1	0	0	140	0	1	0	2	10015	5574	4441	741	1826	121	41.1	19.1	11.2	2015	8.4	393	240	516	221	521	208	905	509	837	626	396	348	308	347	416	445	222	301	80	143	39.8	5453	55	48	251	602.62	0	1
1625	05077	LEE, AR	1	0	0	130	0	1	0	2	9860	5526	4334	712	1821	104	39.3	13.5	7.9	2016	8.4	393	240	516	221	521	208	905	509	837	626	396	348	308	347	416	445	222	301	80	143	39.8	5340	61	51	263	602.62	0	1
1626	05077	LEE, AR	1	1	0	130	0	1	0	2	9650	5386	4264	710	1823	116	35.9	10.5	6.9	2017	8.4	393	240	516	221	521	208	905	509	837	626	396	348	308	347	416	445	222	301	80	143	39.8	5178	62	49	253	602.62	0	1
1627	05077	LEE, AR	1	3	0	130	0	1	0	2	9310	5251	4059	348	1990	108	35.9	8.8	4.8	2018	8.4	393	240	516	221	521	208	905	509	837	626	396	348	308	347	416	445	222	301	80	143	39.8	5056	66	45	242	602.62	0	1
1628	05077	LEE, AR	0	3	0	80	0	0	0	2	9176	5184	3992	338	2006	117	37.3	8.6	4.8	2019	8.4	393	240	516	221	521	208	905	509	837	626	396	348	308	347	416	445	222	301	80	143	39.8	4998	58	52	235	602.62	0	1
1629	05079	LINCOLN, AR	0	0	0	192	0	2	0	0	13729	8263	5466	1305	2066	102	26.8	23.1	8	2009	9.2	833	295	793	306	817	305	1440	696	1364	827	456	356	444	346	461	484	236	359	74	144	38	4456	62	12	266	561.52	1	0
1630	05079	LINCOLN, AR	0	0	0	192	0	2	0	0	13609	8212	5397	1309	2070	95	29	23.1	7.6	2010	9.2	833	295	793	306	817	305	1440	696	1364	827	456	356	444	346	461	484	236	359	74	144	38	4418	63	11	281	561.52	1	0
1631	05079	LINCOLN, AR	0	0	0	192	0	2	0	0	13553	8217	5336	1306	1966	124.5	31.5	21.2	9.3	2011	7.9	833	295	793	306	817	305	1440	696	1364	827	456	356	444	346	461	484	236	359	74	144	38	4339	64	11	316	561.52	1	0
1632	05079	LINCOLN, AR	0	0	0	192	0	2	0	0	14134	8334.5	5445	1290	1953	154	28.5	20.6	9.2	2012	8.5	833	295	793	306	817	305	1440	696	1364	827	456	356	444	346	461	484	236	359	74	144	38	29.9	0.3	27	452	561.52	1	0
1633	05079	LINCOLN, AR	0	0	0	192	0	2	0	0	14006	8452	5554	1234	2007	152	25.4	20.3	9.4	2013	8.9	833	295	793	306	817	305	1440	696	1364	827	456	356	444	346	461	484	236	359	74	144	38	4193	59	42	473	561.52	1	0
1634	05079	LINCOLN, AR	0	0	0	192	0	2	0	0	14101	8610	5491	1236	2044	131	32.9	20.3	9.1	2014	7.8	833	295	793	306	817	305	1440	696	1364	827	456	356	444	346	461	484	236	359	74	144	38	4248	57	40	494	561.52	1	0
1635	05079	LINCOLN, AR	0	0	0	192	0	2	0	0	14031	8563	5468	1239	2070	141	27.6	19.4	9	2015	7.9	833	295	793	306	817	305	1440	696	1364	827	456	356	444	346	461	484	236	359	74	144	38	4222	62	41	503	561.52	1	0
1636	05079	LINCOLN, AR	0	1	0	192	0	2	0	0	13970	8529	5441	1211	2106	128	29	14.6	7.3	2016	7.9	833	295	793	306	817	305	1440	696	1364	827	456	356	444	346	461	484	236	359	74	144	38	4234	62	42	499	561.52	1	0
1637	05079	LINCOLN, AR	0	1	0	192	0	2	0	0	13820	8471	5349	1220	2126	129	25.1	11.4	6.3	2017	7.9	833	295	793	306	817	305	1440	696	1364	827	456	356	444	346	461	484	236	359	74	144	38	4182	69	44	499	561.52	1	0
1638	05079	LINCOLN, AR	0	2	0	192	0	2	0	0	13705	8451	5254	662	2371	154	27.6	10.6	4.9	2018	7.9	833	295	793	306	817	305	1440	696	1364	827	456	356	444	346	461	484	236	359	74	144	38	4206	70	46	511	561.52	1	0
1639	05079	LINCOLN, AR	0	6	0	182	0	1	0	3	13646	8452	5194	650	2375	154	23.4	9.4	4.2	2019	7.9	833	295	793	306	817	305	1440	696	1364	827	456	356	444	346	461	484	236	359	74	144	38	4170	71	42	495	561.52	1	0
1640	05081	LITTLE RIVER, AR	1	1	0	154	0	2	0	0	12812	6225	6587	1074	2645	108	19.3	19.4	4.2	2009	10.9	360	328	354	326	340	423	785	836	872	1005	450	461	441	486	652	685	277	401	63	175	41.2	2691	197	26	270	532.25	0	0
1641	05081	LITTLE RIVER, AR	1	1	0	154	0	2	1	0	12807	6240	6567	1035	2681	119	18.4	19.4	3.7	2010	10.9	360	328	354	326	340	423	785	836	872	1005	450	461	441	486	652	685	277	401	63	175	41.2	2668	214	24	295	532.25	0	0
1642	05081	LITTLE RIVER, AR	1	1	0	154	0	2	1	0	12952	6334	6618	996	2650	143.5	15.1	18.3	5.5	2011	10.6	360	328	354	326	340	423	785	836	872	1005	450	461	441	486	652	685	277	401	63	175	41.2	2630	230	27	322	532.25	0	0
1643	05081	LITTLE RIVER, AR	1	1	0	154	0	2	1	0	13171	6331	6643	966	2689	168	17.8	19.8	7.6	2012	11.8	360	328	354	326	340	423	785	836	872	1005	450	461	441	486	652	685	277	401	63	175	41.2	19.1	1.5	39	357	532.25	0	0
1644	05081	LITTLE RIVER, AR	1	1	0	154	0	2	1	0	12996	6328	6668	1085	2775	168	17.6	18.4	7.7	2013	10	360	328	354	326	340	423	785	836	872	1005	450	461	441	486	652	685	277	401	63	175	41.2	2507	231	41	401	532.25	0	0
1645	05081	LITTLE RIVER, AR	1	2	0	154	0	2	1	0	12919	6306	6613	1063	2799	155	18.8	18.6	6.9	2014	9.7	360	328	354	326	340	423	785	836	872	1005	450	461	441	486	652	685	277	401	63	175	41.2	2565	225	48	405	532.25	0	0
1646	05081	LITTLE RIVER, AR	1	5	0	163	0	2	1	0	12730	6243	6487	1041	2867	149	19.3	18.6	8	2015	10.3	360	328	354	326	340	423	785	836	872	1005	450	461	441	486	652	685	277	401	63	175	41.2	2517	215	46	399	532.25	0	0
1647	05081	LITTLE RIVER, AR	1	6	0	163	0	2	1	0	12532	6157	6375	1005	2955	154	18.2	13.2	6.6	2016	10.3	360	328	354	326	340	423	785	836	872	1005	450	461	441	486	652	685	277	401	63	175	41.2	2475	237	48	393	532.25	0	0
1648	05081	LITTLE RIVER, AR	1	9	0	163	0	2	1	0	12472	6098	6374	992	3008	163	19.9	10.2	5.7	2017	10.3	360	328	354	326	340	423	785	836	872	1005	450	461	441	486	652	685	277	401	63	175	41.2	2497	230	46	411	532.25	0	0
1649	05081	LITTLE RIVER, AR	1	9	0	163	0	2	1	0	12451	6048	6403	1005	3094	173	17.5	8.8	4.7	2018	10.3	360	328	354	326	340	423	785	836	872	1005	450	461	441	486	652	685	277	401	63	175	41.2	2488	211	45	456	532.25	0	0
1650	05081	LITTLE RIVER, AR	1	10	0	163	0	1	1	0	12359	5950	6409	987	3102	170	17	9	4.8	2019	10.3	360	328	354	326	340	423	785	836	872	1005	450	461	441	486	652	685	277	401	63	175	41.2	2429	196	49	454	532.25	0	0
1651	05083	LOGAN, AR	0	6	0	260	0	4	0	1	22599	11228	11371	2262	4851	256	17.6	20.2	5.1	2009	11.7	555	552	574	570	570	570	1352	1370	1703	1669	741	771	724	700	1035	1135	522	676	171	303	41.4	322	190	242	501	708.12	1	0
1652	05083	LOGAN, AR	0	6	0	260	0	4	0	1	22567	11216	11351	2228	4908	279	16.6	20.2	6.1	2010	11.7	555	552	574	570	570	570	1352	1370	1703	1669	741	771	724	700	1035	1135	522	676	171	303	41.4	332	187	251	542	708.12	1	0
1653	05083	LOGAN, AR	0	6	0	260	0	4	0	1	22342	11110	11232	2196	4932	283.5	20.7	19.6	8.5	2011	11.7	555	552	574	570	570	570	1352	1370	1703	1669	741	771	724	700	1035	1135	522	676	171	303	41.4	338	187	256	547	708.12	1	0
1654	05083	LOGAN, AR	0	6	0	260	0	4	0	1	22353	11123.5	11192.5	2162	4973	288	17.1	19.9	8.2	2012	11.8	555	552	574	570	570	570	1352	1370	1703	1669	741	771	724	700	1035	1135	522	676	171	303	41.4	1.3	1.1	361	510	708.12	1	0
1655	05083	LOGAN, AR	0	6	0	260	0	4	0	1	22290	11137	11153	2163	5098	297	20	20.3	8.4	2013	12.6	555	552	574	570	570	570	1352	1370	1703	1669	741	771	724	700	1035	1135	522	676	171	303	41.4	348	258	403	542	708.12	1	0
1656	05083	LOGAN, AR	0	6	0	260	0	4	0	1	21983	10952	11031	2141	5239	268	20.9	19.8	7.6	2014	13	555	552	574	570	570	570	1352	1370	1703	1669	741	771	724	700	1035	1135	522	676	171	303	41.4	333	235	413	556	708.12	0	1
1657	05083	LOGAN, AR	0	6	0	260	0	4	0	1	22082	10956	11126	2117	5350	282	18.7	18.8	7.9	2015	12	555	552	574	570	570	570	1352	1370	1703	1669	741	771	724	700	1035	1135	522	676	171	303	41.4	351	247	407	581	708.12	0	1
1658	05083	LOGAN, AR	0	8	0	260	0	4	0	1	21958	10935	11023	2122	5386	282	21.1	14.1	6.1	2016	12	555	552	574	570	570	570	1352	1370	1703	1669	741	771	724	700	1035	1135	522	676	171	303	41.4	339	255	415	586	708.12	0	1
1659	05083	LOGAN, AR	0	10	0	260	0	4	0	1	21714	10779	10935	2098	5439	299	20.5	11.3	5.9	2017	12	555	552	574	570	570	570	1352	1370	1703	1669	741	771	724	700	1035	1135	522	676	171	303	41.4	336	265	421	592	708.12	0	1
1660	05083	LOGAN, AR	0	11	0	260	0	4	0	1	21792	10834	10958	1765	5489	292	18.2	8.7	4.6	2018	12	555	552	574	570	570	570	1352	1370	1703	1669	741	771	724	700	1035	1135	522	676	171	303	41.4	332	260	440	633	708.12	0	1
1661	05083	LOGAN, AR	0	11	0	260	0	2	0	1	21722	10787	10935	1726	5569	292	20.5	9.6	3.8	2019	12	555	552	574	570	570	570	1352	1370	1703	1669	741	771	724	700	1035	1135	522	676	171	303	41.4	338	266	509	696	708.12	0	1
1662	05085	LONOKE, AR	1	8	0	509	70	2	0	1	63562	31355	32207	6584	8497	485	11.2	19.5	4.4	2009	17.9	2001	1949	2292	2418	2344	2459	4840	4921	4870	4916	1830	2030	1663	1756	2146	2435	911	1317	233	583	35.3	4419	328	446	1614	770.73	1	0
1663	05085	LONOKE, AR	1	8	0	509	70	2	0	1	65233	32184	33049	6682	9044	552	11.7	19.5	4.2	2010	17.9	2001	1949	2292	2418	2344	2459	4840	4921	4870	4916	1830	2030	1663	1756	2146	2435	911	1317	233	583	35.3	4639	342	361	1809	770.73	1	0
1664	05085	LONOKE, AR	1	8	0	509	70	1	0	2	66677	32922	33755	6776	9282	564.5	13.1	17.2	5.8	2011	18.2	2001	1949	2292	2418	2344	2459	4840	4921	4870	4916	1830	2030	1663	1756	2146	2435	911	1317	233	583	35.3	4701	355	398	1973	770.73	1	0
1665	05085	LONOKE, AR	1	8	0	509	70	1	0	2	68356	33561.5	34447.5	6786	9591	577	12.4	17.6	6.8	2012	18.7	2001	1949	2292	2418	2344	2459	4840	4921	4870	4916	1830	2030	1663	1756	2146	2435	911	1317	233	583	35.3	6	0.5	532	2246	770.73	1	0
1666	05085	LONOKE, AR	0	7	0	579	0	1	0	3	69341	34201	35140	7316	10006	590	13.7	16.5	6.8	2013	19.1	2001	1949	2292	2418	2344	2459	4840	4921	4870	4916	1830	2030	1663	1756	2146	2435	911	1317	233	583	35.3	4439	454	612	2410	770.73	1	0
1667	05085	LONOKE, AR	0	9	0	579	0	1	0	3	69839	34320	35519	7493	10534	602	12.4	15.9	6.1	2014	19.5	2001	1949	2292	2418	2344	2459	4840	4921	4870	4916	1830	2030	1663	1756	2146	2435	911	1317	233	583	35.3	4193	442	628	2529	770.73	1	0
1668	05085	LONOKE, AR	0	8	0	649	0	1	0	3	70753	34903	35850	7666	10960	604	12.6	15.7	6.4	2015	20.1	2001	1949	2292	2418	2344	2459	4840	4921	4870	4916	1830	2030	1663	1756	2146	2435	911	1317	233	583	35.3	4286	459	660	2745	770.73	1	0
1669	05085	LONOKE, AR	0	19	0	649	0	1	0	5	71557	35393	36164	7839	11352	604	12.3	10.8	5.2	2016	20.1	2001	1949	2292	2418	2344	2459	4840	4921	4870	4916	1830	2030	1663	1756	2146	2435	911	1317	233	583	35.3	4419	498	662	2861	770.73	1	0
1670	05085	LONOKE, AR	0	23	0	659	0	1	0	5	71645	35375	36270	8030	11651	669	11.9	8.3	4.3	2017	20.1	2001	1949	2292	2418	2344	2459	4840	4921	4870	4916	1830	2030	1663	1756	2146	2435	911	1317	233	583	35.3	4413	537	709	2990	770.73	0	1
1671	05085	LONOKE, AR	0	26	0	659	0	1	0	6	72228	35628	36600	8309	12124	663	12.4	7.6	3.4	2018	20.1	2001	1949	2292	2418	2344	2459	4840	4921	4870	4916	1830	2030	1663	1756	2146	2435	911	1317	233	583	35.3	4384	519	719	3212	770.73	0	1
1672	05085	LONOKE, AR	0	26	0	659	0	0	0	6	72898	36030	36868	8490	12497	682	11.1	7.1	3.3	2019	20.1	2001	1949	2292	2418	2344	2459	4840	4921	4870	4916	1830	2030	1663	1756	2146	2435	911	1317	233	583	35.3	4581	496	683	3437	770.73	0	1
1673	05087	MADISON, AR	0	1	0	105	0	0	0	1	15420	7723	7697	1260	2854	142	17.1	23.7	4	2009	10.8	414	352	428	426	432	460	1045	931	1232	1173	571	578	508	503	707	730	330	422	84	179	40.9	111	199	39	717	834.26	1	0
1674	05087	MADISON, AR	0	1	0	105	0	0	0	1	15651	7830	7821	1251	2913	157	17	23.7	4	2010	10.8	414	352	428	426	432	460	1045	931	1232	1173	571	578	508	503	707	730	330	422	84	179	40.9	114	226	31	767	834.26	1	0
1675	05087	MADISON, AR	0	1	0	105	0	0	0	1	15875	7936	7939	1250	3643	145	18.7	23.6	6	2011	10.3	414	352	428	426	432	460	1045	931	1232	1173	571	578	508	503	707	730	330	422	84	179	40.9	114	220	28	788	834.26	1	0
1676	05087	MADISON, AR	0	1	0	105	0	0	0	1	15717	7920.5	7905	1243	3933	133	19.3	26.1	6.7	2012	9.7	414	352	428	426	432	460	1045	931	1232	1173	571	578	508	503	707	730	330	422	84	179	40.9	0.2	1.2	81	759	834.26	1	0
1677	05087	MADISON, AR	0	1	0	105	0	0	0	1	15776	7905	7871	1113	4084	141	22.6	23.9	6.2	2013	10.7	414	352	428	426	432	460	1045	931	1232	1173	571	578	508	503	707	730	330	422	84	179	40.9	79	223	83	782	834.26	1	0
1678	05087	MADISON, AR	0	2	0	105	0	0	0	1	15645	7867	7778	1113	4112	135	21.2	24.1	5.3	2014	11.3	414	352	428	426	432	460	1045	931	1232	1173	571	578	508	503	707	730	330	422	84	179	40.9	55	244	88	830	834.26	0	1
1679	05087	MADISON, AR	0	3	0	105	0	0	0	1	15701	7869	7832	1111	4184	141	20.2	24.6	5.8	2015	11.6	414	352	428	426	432	460	1045	931	1232	1173	571	578	508	503	707	730	330	422	84	179	40.9	62	255	104	837	834.26	0	1
1680	05087	MADISON, AR	0	3	0	105	0	0	0	1	15740	7880	7860	1077	4218	145	18	17.4	4.9	2016	11.6	414	352	428	426	432	460	1045	931	1232	1173	571	578	508	503	707	730	330	422	84	179	40.9	58	269	119	847	834.26	0	1
1681	05087	MADISON, AR	0	3	0	105	0	0	0	1	15767	7891	7876	1078	4199	154	18.8	14.8	3.9	2017	11.6	414	352	428	426	432	460	1045	931	1232	1173	571	578	508	503	707	730	330	422	84	179	40.9	67	277	127	834	834.26	0	1
1682	05087	MADISON, AR	0	3	0	105	0	0	0	1	16072	8039	8033	1155	3690	135	18.3	13	3.2	2018	11.6	414	352	428	426	432	460	1045	931	1232	1173	571	578	508	503	707	730	330	422	84	179	40.9	75	277	114	884	834.26	0	1
1683	05087	MADISON, AR	0	4	0	105	0	0	0	1	16339	8172	8167	1149	3780	141	17	11.5	2.8	2019	11.6	414	352	428	426	432	460	1045	931	1232	1173	571	578	508	503	707	730	330	422	84	179	40.9	126	288	115	926	834.26	0	1
1684	05089	MARION, AR	1	3	0	80	105	2	0	0	16629	8219	8410	2521	4318	189	17.1	20	5.6	2009	13.2	352	339	333	339	322	285	863	903	1286	1366	704	704	759	793	1287	1190	537	585	125	240	50.1	88	131	36	202	597.01	0	0
1685	05089	MARION, AR	1	3	0	80	105	2	0	0	16774	8273	8501	2518	4433	199	17.7	20	5.8	2010	13.2	352	339	333	339	322	285	863	903	1286	1366	704	704	759	793	1287	1190	537	585	125	240	50.1	90	131	32	228	597.01	0	0
1686	05089	MARION, AR	1	3	0	80	105	2	0	0	16594	8224	8370	2497	4137	225.5	20.4	20.1	11.1	2011	12.9	352	339	333	339	322	285	863	903	1286	1366	704	704	759	793	1287	1190	537	585	125	240	50.1	94	131	32	211	597.01	1	0
1687	05089	MARION, AR	1	3	0	80	105	2	0	0	16653	8241	8342.5	2474	4229	252	19.5	23.8	10.2	2012	12.8	352	339	333	339	322	285	863	903	1286	1366	704	704	759	793	1287	1190	537	585	125	240	50.1	0.2	0.7	37	287	597.01	1	0
1688	05089	MARION, AR	1	3	0	80	105	2	0	0	16573	8258	8315	2689	4369	255	20.5	22.2	9.4	2013	13.2	352	339	333	339	322	285	863	903	1286	1366	704	704	759	793	1287	1190	537	585	125	240	50.1	66	137	53	319	597.01	1	0
1689	05089	MARION, AR	1	3	0	80	96	2	0	0	16568	8279	8289	2670	4469	244	21.4	22.1	8.1	2014	15.3	352	339	333	339	322	285	863	903	1286	1366	704	704	759	793	1287	1190	537	585	125	240	50.1	62	135	47	358	597.01	1	0
1690	05089	MARION, AR	0	3	0	176	0	2	0	0	16430	8201	8229	2650	4569	257	19	20.5	8.4	2015	16	352	339	333	339	322	285	863	903	1286	1366	704	704	759	793	1287	1190	537	585	125	240	50.1	64	135	48	362	597.01	0	1
1691	05089	MARION, AR	0	5	0	176	0	2	0	0	16367	8130	8237	2508	4543	259	20.3	14.5	6.5	2016	16	352	339	333	339	322	285	863	903	1286	1366	704	704	759	793	1287	1190	537	585	125	240	50.1	72	148	46	383	597.01	0	1
1692	05089	MARION, AR	0	5	0	176	0	2	0	0	16185	8007	8178	2507	4563	256	18.8	10.8	5.4	2017	16	352	339	333	339	322	285	863	903	1286	1366	704	704	759	793	1287	1190	537	585	125	240	50.1	86	159	53	395	597.01	0	1
1693	05089	MARION, AR	0	7	0	176	0	1	0	0	16325	8056	8269	2109	5189	265	20.7	9.6	4	2018	16	352	339	333	339	322	285	863	903	1286	1366	704	704	759	793	1287	1190	537	585	125	240	50.1	75	144	72	353	597.01	0	1
1694	05089	MARION, AR	0	6	0	176	0	0	0	0	16428	8110	8318	2091	5191	276	18.3	9.7	3.9	2019	16	352	339	333	339	322	285	863	903	1286	1366	704	704	759	793	1287	1190	537	585	125	240	50.1	81	145	104	363	597.01	0	1
1695	05091	MILLER, AR	0	13	0	399	0	3	4	0	42662	20875	21787	4117	6811	303	18.7	20.5	4.6	2009	12.9	1443	1385	1563	1534	1436	1417	2796	2826	2976	3061	1395	1451	1138	1357	1601	1810	750	1116	215	490	37.2	10195	329	235	921	625.58	0	0
1696	05091	MILLER, AR	0	13	0	399	0	3	4	0	43226	21147	22079	4072	7026	339	19.8	20.5	3.7	2010	12.9	1443	1385	1563	1534	1436	1417	2796	2826	2976	3061	1395	1451	1138	1357	1601	1810	750	1116	215	490	37.2	10273	325	226	1011	625.58	0	0
1697	05091	MILLER, AR	0	13	0	399	0	3	4	0	43522	21223	22299	4033	7418	379	19	20.4	5.2	2011	13.9	1443	1385	1563	1534	1436	1417	2796	2826	2976	3061	1395	1451	1138	1357	1601	1810	750	1116	215	490	37.2	10248	349	268	968	625.58	0	0
1698	05091	MILLER, AR	0	13	0	399	0	3	4	0	43462	21392.5	22248	3987	7475	419	20.1	19.6	5.7	2012	12.7	1443	1385	1563	1534	1436	1417	2796	2826	2976	3061	1395	1451	1138	1357	1601	1810	750	1116	215	490	37.2	24.5	0.7	198	1038	625.58	0	0
1699	05091	MILLER, AR	0	16	0	399	0	3	4	0	43759	21562	22197	3723	7711	423	21.5	18.7	7	2013	14.3	1443	1385	1563	1534	1436	1417	2796	2826	2976	3061	1395	1451	1138	1357	1601	1810	750	1116	215	490	37.2	10581	357	219	1332	625.58	0	1
1700	05091	MILLER, AR	0	17	0	399	0	3	4	0	43634	21441	22193	3671	7865	434	20.9	18.6	6.7	2014	14.5	1443	1385	1563	1534	1436	1417	2796	2826	2976	3061	1395	1451	1138	1357	1601	1810	750	1116	215	490	37.2	10671	342	235	1245	625.58	0	1
1701	05091	MILLER, AR	0	18	0	399	0	3	4	0	43402	21338	22064	3619	8012	442	21.4	17.4	7.4	2015	15.8	1443	1385	1563	1534	1436	1417	2796	2826	2976	3061	1395	1451	1138	1357	1601	1810	750	1116	215	490	37.2	10686	341	238	1307	625.58	0	1
1702	05091	MILLER, AR	0	19	0	399	0	3	4	0	43428	21367	22061	3592	8195	431	20.8	12.8	6	2016	15.8	1443	1385	1563	1534	1436	1417	2796	2826	2976	3061	1395	1451	1138	1357	1601	1810	750	1116	215	490	37.2	10884	355	247	1355	625.58	0	1
1703	05091	MILLER, AR	1	23	0	399	0	3	4	0	43908	21632	22276	3555	8405	471	22.3	10.5	5.2	2017	15.8	1443	1385	1563	1534	1436	1417	2796	2826	2976	3061	1395	1451	1138	1357	1601	1810	750	1116	215	490	37.2	11072	366	268	1406	625.58	0	1
1704	05091	MILLER, AR	1	30	0	399	0	3	4	2	43787	21594	22193	3476	8462	449	22.4	8.4	4.2	2018	15.8	1443	1385	1563	1534	1436	1417	2796	2826	2976	3061	1395	1451	1138	1357	1601	1810	750	1116	215	490	37.2	11148	349	214	1384	625.58	0	1
1705	05091	MILLER, AR	1	34	0	399	0	3	4	2	43984	21673	22311	3403	8531	470	18.8	8.1	4.3	2019	15.8	1443	1385	1563	1534	1436	1417	2796	2826	2976	3061	1395	1451	1138	1357	1601	1810	750	1116	215	490	37.2	11158	359	220	1485	625.58	0	1
1706	05093	MISSISSIPPI, AR	2	8	0	271	70	4	2	0	46664	22330	24334	3550	7934	536	28.2	20	7.5	2009	12	1506	1447	1416	1574	1465	1517	2709	2890	3194	3373	1437	1461	1169	1290	1459	1724	712	1140	178	472	34.9	15804	190	247	1293	900.57	0	0
1707	05093	MISSISSIPPI, AR	2	8	0	271	70	4	2	0	46808	22409	24399	3478	8054	548	23.5	20	7.2	2010	12	1506	1447	1416	1574	1465	1517	2709	2890	3194	3373	1437	1461	1169	1290	1459	1724	712	1140	178	472	34.9	15974	201	234	1437	900.57	0	0
1708	05093	MISSISSIPPI, AR	2	8	0	271	70	3	1	1	46605	22456	24149	3399	7932	529.5	23.4	19.6	13.1	2011	13	1506	1447	1416	1574	1465	1517	2709	2890	3194	3373	1437	1461	1169	1290	1459	1724	712	1140	178	472	34.9	15989	212	239	1597	900.57	0	0
1709	05093	MISSISSIPPI, AR	2	8	0	156	185	3	1	1	46480	22391	23894.5	3313	7934	511	25	17.9	11.8	2012	13.1	1506	1447	1416	1574	1465	1517	2709	2890	3194	3373	1437	1461	1169	1290	1459	1724	712	1140	178	472	34.9	34	0.3	233	1695	900.57	0	0
1710	05093	MISSISSIPPI, AR	2	10	0	341	0	3	1	1	45966	22326	23640	3465	8115	517	25.4	19	11.1	2013	13.2	1506	1447	1416	1574	1465	1517	2709	2890	3194	3373	1437	1461	1169	1290	1459	1724	712	1140	178	472	34.9	15668	193	275	1711	900.57	0	0
1711	05093	MISSISSIPPI, AR	2	7	0	341	0	3	1	1	45562	22146	23416	3415	8193	499	25.6	18.8	10	2014	12.6	1506	1447	1416	1574	1465	1517	2709	2890	3194	3373	1437	1461	1169	1290	1459	1724	712	1140	178	472	34.9	15675	197	253	1735	900.57	0	0
1712	05093	MISSISSIPPI, AR	2	10	0	341	0	3	1	1	44765	21781	22984	3361	8269	502	25.6	17.5	11	2015	12.2	1506	1447	1416	1574	1465	1517	2709	2890	3194	3373	1437	1461	1169	1290	1459	1724	712	1140	178	472	34.9	15448	205	260	1736	900.57	0	0
1713	05093	MISSISSIPPI, AR	1	12	0	341	0	3	1	1	44235	21543	22692	3263	8294	480	27.1	11.9	9.3	2016	12.2	1506	1447	1416	1574	1465	1517	2709	2890	3194	3373	1437	1461	1169	1290	1459	1724	712	1140	178	472	34.9	15423	204	232	1754	900.57	0	0
1714	05093	MISSISSIPPI, AR	1	14	0	0	0	0	0	0	43738	21248	22490	3217	8314	518	26.3	9.5	9.3	2017	12.2	1506	1447	1416	1574	1465	1517	2709	2890	3194	3373	1437	1461	1169	1290	1459	1724	712	1140	178	472	34.9	15382	206	237	1744	900.57	0	0
1715	05093	MISSISSIPPI, AR	1	12	0	341	0	3	1	1	42835	20832	22003	2750	8415	501	24.6	8.6	6.8	2018	12.2	1506	1447	1416	1574	1465	1517	2709	2890	3194	3373	1437	1461	1169	1290	1459	1724	712	1140	178	472	34.9	15225	181	215	1756	900.57	0	0
1716	05093	MISSISSIPPI, AR	1	20	0	341	0	1	1	1	42159	20508	21651	2698	8433	512	24.3	7.6	5.9	2019	12.2	1506	1447	1416	1574	1465	1517	2709	2890	3194	3373	1437	1461	1169	1290	1459	1724	712	1140	178	472	34.9	15099	183	207	1816	900.57	0	0
1717	05095	MONROE, AR	0	3	0	0	116	1	1	3	8712	4066	4646	728	1943	131	27.2	23	6.9	2009	12.9	207	196	202	192	199	190	413	482	599	650	334	330	256	282	376	449	218	314	47	137	44.2	3379	29	23	163	607.12	0	1
1718	05095	MONROE, AR	0	3	0	0	116	1	1	2	8518	3957	4561	708	1939	127	26	23	5.9	2010	12.9	207	196	202	192	199	190	413	482	599	650	334	330	256	282	376	449	218	314	47	137	44.2	3270	30	19	178	607.12	0	1
1719	05095	MONROE, AR	0	3	0	116	0	1	1	2	8171	3812	4359	686	1867	126.5	27.5	22.3	7.7	2011	11.3	207	196	202	192	199	190	413	482	599	650	334	330	256	282	376	449	218	314	47	137	44.2	3104	30	19	204	607.12	0	1
1720	05095	MONROE, AR	0	3	0	116	0	1	1	2	8149	3840	4283	662	1888	126	26.6	20.6	8.7	2012	12.1	207	196	202	192	199	190	413	482	599	650	334	330	256	282	376	449	218	314	47	137	44.2	40.9	0.4	36	132	607.12	0	1
1721	05095	MONROE, AR	0	4	0	116	0	1	1	1	8075	3868	4207	739	1933	136	31.6	20	9	2013	9.4	207	196	202	192	199	190	413	482	599	650	334	330	256	282	376	449	218	314	47	137	44.2	3281	52	47	158	607.12	0	1
1722	05095	MONROE, AR	0	4	0	116	0	1	1	1	7828	3718	4110	734	1940	113	27.3	21.3	8.4	2014	9.1	207	196	202	192	199	190	413	482	599	650	334	330	256	282	376	449	218	314	47	137	44.2	3215	51	38	151	607.12	0	1
1723	05095	MONROE, AR	0	3	0	116	0	1	1	1	7682	3649	4033	729	1943	125	28.7	19.2	8.3	2015	9.3	207	196	202	192	199	190	413	482	599	650	334	330	256	282	376	449	218	314	47	137	44.2	3082	52	47	155	607.12	0	1
1724	05095	MONROE, AR	0	3	0	116	0	1	1	1	7582	3599	3983	685	1935	122	28.1	14	6.8	2016	9.3	207	196	202	192	199	190	413	482	599	650	334	330	256	282	376	449	218	314	47	137	44.2	3054	55	48	167	607.12	0	1
1725	05095	MONROE, AR	0	4	0	116	0	1	1	1	7399	3487	3912	684	1977	117	30.9	12.6	6.3	2017	9.3	207	196	202	192	199	190	413	482	599	650	334	330	256	282	376	449	218	314	47	137	44.2	2966	55	51	177	607.12	0	1
1726	05095	MONROE, AR	0	4	0	116	0	1	1	1	7169	3355	3814	570	2024	111	27	9.5	4.9	2018	9.3	207	196	202	192	199	190	413	482	599	650	334	330	256	282	376	449	218	314	47	137	44.2	2892	52	52	200	607.12	0	1
1727	05095	MONROE, AR	0	4	0	116	0	1	0	1	7085	3320	3765	559	2015	119	27.3	8.5	4.3	2019	9.3	207	196	202	192	199	190	413	482	599	650	334	330	256	282	376	449	218	314	47	137	44.2	2871	46	48	198	607.12	0	1
1728	05097	MONTGOMERY, AR	0	1	0	112	0	2	1	0	9048	4463	4585	1148	2186	97	18	26.7	5.5	2009	11	208	209	207	185	205	203	510	541	750	703	350	356	371	347	594	631	316	382	78	125	46.8	52	106	44	369	779.88	1	0
1729	05097	MONTGOMERY, AR	0	1	0	112	0	2	1	1	9047	4472	4575	1146	2256	112	17.7	26.7	5.3	2010	11	208	209	207	185	205	203	510	541	750	703	350	356	371	347	594	631	316	382	78	125	46.8	63	121	37	391	779.88	1	0
1730	05097	MONTGOMERY, AR	0	1	0	112	0	1	0	1	9009	4422	4587	1143	2027	125	20.5	25.1	6.6	2011	12.9	208	209	207	185	205	203	510	541	750	703	350	356	371	347	594	631	316	382	78	125	46.8	67	118	46	424	779.88	1	0
1731	05097	MONTGOMERY, AR	0	1	0	112	0	1	0	1	9487	4563.5	4657.5	1128	2068	138	22.2	25.8	8.1	2012	13.6	208	209	207	185	205	203	510	541	750	703	350	356	371	347	594	631	316	382	78	125	46.8	0.2	0.8	50	361	779.88	1	0
1732	05097	MONTGOMERY, AR	0	1	0	112	0	1	0	1	9433	4705	4728	960	2121	144	21.9	24	8.3	2013	12.3	208	209	207	185	205	203	510	541	750	703	350	356	371	347	594	631	316	382	78	125	46.8	54	97	56	379	779.88	1	0
1733	05097	MONTGOMERY, AR	0	2	0	112	0	1	0	1	9340	4649	4691	942	2166	126	24	23.2	7.7	2014	12.5	208	209	207	185	205	203	510	541	750	703	350	356	371	347	594	631	316	382	78	125	46.8	51	98	54	352	779.88	1	0
1734	05097	MONTGOMERY, AR	0	2	0	112	0	1	0	1	9226	4610	4616	922	2208	129	22.4	23.7	8	2015	12.3	208	209	207	185	205	203	510	541	750	703	350	356	371	347	594	631	316	382	78	125	46.8	52	103	69	339	779.88	1	0
1735	05097	MONTGOMERY, AR	0	2	0	112	0	1	0	1	9082	4529	4553	882	2228	132	20.1	17.2	8.1	2016	12.3	208	209	207	185	205	203	510	541	750	703	350	356	371	347	594	631	316	382	78	125	46.8	55	118	61	326	779.88	1	0
1736	05097	MONTGOMERY, AR	0	4	0	112	0	1	0	1	8970	4475	4495	865	2227	142	21.8	13.4	7	2017	12.3	208	209	207	185	205	203	510	541	750	703	350	356	371	347	594	631	316	382	78	125	46.8	56	121	60	357	779.88	1	0
1737	05097	MONTGOMERY, AR	0	6	0	112	0	1	0	1	8879	4416	4463	905	2542	144	22.4	11.2	5.3	2018	12.3	208	209	207	185	205	203	510	541	750	703	350	356	371	347	594	631	316	382	78	125	46.8	58	109	92	375	779.88	1	0
1738	05097	MONTGOMERY, AR	0	7	0	112	0	0	0	1	8919	4439	4480	880	2572	146	21.1	11.4	4.8	2019	12.3	208	209	207	185	205	203	510	541	750	703	350	356	371	347	594	631	316	382	78	125	46.8	69	110	126	391	779.88	1	0
1739	05099	NEVADA, AR	1	2	0	201	0	1	0	0	9376	4576	4800	877	1939	102	21	21.3	5.8	2009	11.1	229	241	259	258	224	254	506	551	620	661	348	306	286	294	422	453	207	297	63	146	41.6	3056	44	11	257	617.84	1	0
1740	05099	NEVADA, AR	1	2	0	201	0	1	0	0	9157	4460	4697	874	1957	97	22	21.3	6.4	2010	11.1	229	241	259	258	224	254	506	551	620	661	348	306	286	294	422	453	207	297	63	146	41.6	2998	45	8	258	617.84	1	0
1741	05099	NEVADA, AR	1	2	0	201	0	1	0	0	9164	4488	4676	869	1954	106	21.5	20.9	8.6	2011	12.8	229	241	259	258	224	254	506	551	620	661	348	306	286	294	422	453	207	297	63	146	41.6	2935	45	8	325	617.84	1	0
1742	05099	NEVADA, AR	1	2	0	201	0	1	0	0	8997	4431	4659.5	858	1969	115	25.2	20.2	9.3	2012	14.2	229	241	259	258	224	254	506	551	620	661	348	306	286	294	422	453	207	297	63	146	41.6	30.7	0.3	23	220	617.84	1	0
1743	05099	NEVADA, AR	1	2	0	201	0	1	0	0	9017	4374	4643	862	2043	114	23.5	19.3	9.2	2013	14.1	229	241	259	258	224	254	506	551	620	661	348	306	286	294	422	453	207	297	63	146	41.6	2762	55	28	252	617.84	1	0
1744	05099	NEVADA, AR	1	2	0	201	0	1	0	0	8925	4370	4555	853	2072	112	25.7	18.6	6.9	2014	15.1	229	241	259	258	224	254	506	551	620	661	348	306	286	294	422	453	207	297	63	146	41.6	2786	44	29	288	617.84	1	0
1745	05099	NEVADA, AR	1	2	0	201	0	1	0	0	8799	4328	4471	845	2063	107	21.1	18.4	7.7	2015	17	229	241	259	258	224	254	506	551	620	661	348	306	286	294	422	453	207	297	63	146	41.6	2698	43	28	285	617.84	1	0
1746	05099	NEVADA, AR	1	2	0	201	0	1	0	0	8723	4306	4417	791	2056	99	25.1	12.3	6.1	2016	17	229	241	259	258	224	254	506	551	620	661	348	306	286	294	422	453	207	297	63	146	41.6	2658	42	32	291	617.84	1	0
1747	05099	NEVADA, AR	1	6	0	201	0	1	0	0	8558	4204	4354	796	2062	105	24	10.2	5.2	2017	17	229	241	259	258	224	254	506	551	620	661	348	306	286	294	422	453	207	297	63	146	41.6	2632	37	31	288	617.84	1	0
1748	05099	NEVADA, AR	1	6	0	201	0	1	0	0	8398	4175	4223	712	2085	103	20.4	8.3	3.7	2018	17	229	241	259	258	224	254	506	551	620	661	348	306	286	294	422	453	207	297	63	146	41.6	2589	35	24	302	617.84	1	0
1749	05099	NEVADA, AR	1	6	0	201	0	0	0	0	8327	4136	4191	700	2077	101	19.5	8.4	3.5	2019	17	229	241	259	258	224	254	506	551	620	661	348	306	286	294	422	453	207	297	63	146	41.6	2582	35	30	348	617.84	1	0
1750	05101	NEWTON, AR	0	4	0	0	70	1	0	1	8339	4228	4111	828	2005	91	21.7	26.2	5.1	2009	12.5	210	164	223	202	204	222	459	435	611	629	349	337	339	321	502	517	223	264	65	130	46	36	51	16	116	820.9	1	0
1751	05101	NEWTON, AR	0	4	0	0	70	1	0	1	8298	4207	4091	827	2060	85	23.3	26.2	5.3	2010	12.5	210	164	223	202	204	222	459	435	611	629	349	337	339	321	502	517	223	264	65	130	46	37	51	13	125	820.9	1	0
1752	05101	NEWTON, AR	0	4	0	0	70	1	0	1	8191	4159	4032	825	1943	100.5	25.5	23.9	7.3	2011	12.7	210	164	223	202	204	222	459	435	611	629	349	337	339	321	502	517	223	264	65	130	46	35	51	14	133	820.9	1	0
1753	05101	NEWTON, AR	0	4	0	0	70	1	0	1	8330	4156	4071.5	819	1946	116	23.3	26	7.2	2012	11.3	210	164	223	202	204	222	459	435	611	629	349	337	339	321	502	517	223	264	65	130	46	0.1	1.1	25	141	820.9	1	0
1754	05101	NEWTON, AR	0	4	0	0	70	1	0	1	8264	4153	4111	746	1970	109	21.3	23.7	7.8	2013	14.6	210	164	223	202	204	222	459	435	611	629	349	337	339	321	502	517	223	264	65	130	46	23	106	27	145	820.9	1	0
1755	05101	NEWTON, AR	0	5	0	0	70	1	0	1	8086	4091	3995	752	2012	93	27.1	24.1	7.5	2014	14.8	210	164	223	202	204	222	459	435	611	629	349	337	339	321	502	517	223	264	65	130	46	17	98	28	121	820.9	1	0
1756	05101	NEWTON, AR	0	5	0	0	70	1	0	1	8064	4063	4001	756	2036	100	23.5	22.7	7.6	2015	15.7	210	164	223	202	204	222	459	435	611	629	349	337	339	321	502	517	223	264	65	130	46	16	107	24	124	820.9	1	0
1757	05101	NEWTON, AR	0	5	0	0	70	1	0	1	7904	3989	3915	809	2113	94	20.1	15.9	6	2016	15.7	210	164	223	202	204	222	459	435	611	629	349	337	339	321	502	517	223	264	65	130	46	22	118	26	140	820.9	1	0
1758	05101	NEWTON, AR	0	5	0	0	70	1	0	1	7913	3994	3919	803	2139	101	24.2	11.4	5.1	2017	15.7	210	164	223	202	204	222	459	435	611	629	349	337	339	321	502	517	223	264	65	130	46	25	118	25	142	820.9	1	0
1759	05101	NEWTON, AR	0	5	0	0	70	1	0	2	7936	4015	3921	707	2431	101	19.9	10	3.9	2018	15.7	210	164	223	202	204	222	459	435	611	629	349	337	339	321	502	517	223	264	65	130	46	32	99	24	137	820.9	1	0
1760	05101	NEWTON, AR	0	6	0	0	70	0	0	2	7828	3965	3863	679	2405	102	19.8	9.6	3.6	2019	15.7	210	164	223	202	204	222	459	435	611	629	349	337	339	321	502	517	223	264	65	130	46	40	97	28	154	820.9	1	0
1761	05103	OUACHITA, AR	0	2	0	421	0	2	1	1	26068	12356	13712	2744	5636	360	22.9	19.3	7.4	2009	15.2	707	733	674	766	622	737	1369	1539	1920	2117	949	1036	849	872	1060	1254	615	934	172	416	42.1	10367	98	112	290	732.78	1	0
1762	05103	OUACHITA, AR	0	2	0	421	0	2	1	1	25770	12222	13548	2726	5699	359	22	19.3	6	2010	15.2	707	733	674	766	622	737	1369	1539	1920	2117	949	1036	849	872	1060	1254	615	934	172	416	42.1	10211	93	101	310	732.78	1	0
1763	05103	OUACHITA, AR	0	2	0	421	0	2	1	1	25432	12115	13317	2705	5923	355.5	21.9	17.7	7.5	2011	15.5	707	733	674	766	622	737	1369	1539	1920	2117	949	1036	849	872	1060	1254	615	934	172	416	42.1	10104	89	106	352	732.78	1	0
1764	05103	OUACHITA, AR	0	2	0	421	0	2	1	1	26120	12159.5	13496.5	2666	5978	352	20.3	18.8	8.6	2012	15.9	707	733	674	766	622	737	1369	1539	1920	2117	949	1036	849	872	1060	1254	615	934	172	416	42.1	40.1	0.3	95	408	732.78	1	0
1765	05103	OUACHITA, AR	0	2	0	421	0	2	1	1	25880	12204	13676	2539	6101	360	24.1	17.7	9.4	2013	16.1	707	733	674	766	622	737	1369	1539	1920	2117	949	1036	849	872	1060	1254	615	934	172	416	42.1	10399	105	101	449	732.78	1	0
1766	05103	OUACHITA, AR	0	2	0	421	0	2	1	1	25396	11943	13453	2495	6109	340	21.9	16.4	9.5	2014	16.6	707	733	674	766	622	737	1369	1539	1920	2117	949	1036	849	872	1060	1254	615	934	172	416	42.1	10254	93	103	440	732.78	1	0
1767	05103	OUACHITA, AR	0	2	0	421	0	2	1	1	25002	11797	13205	2450	6137	344	27.5	16.3	9.4	2015	15.3	707	733	674	766	622	737	1369	1539	1920	2117	949	1036	849	872	1060	1254	615	934	172	416	42.1	10022	94	113	474	732.78	1	0
1768	05103	OUACHITA, AR	0	3	0	421	0	2	1	1	24828	11771	13057	2386	6209	341	23	11.3	8.1	2016	15.3	707	733	674	766	622	737	1369	1539	1920	2117	949	1036	849	872	1060	1254	615	934	172	416	42.1	10005	105	112	536	732.78	1	0
1769	05103	OUACHITA, AR	0	4	0	421	0	2	1	1	24358	11591	12767	2354	6225	342	22.8	8.4	6.6	2017	15.3	707	733	674	766	622	737	1369	1539	1920	2117	949	1036	849	872	1060	1254	615	934	172	416	42.1	9838	110	119	534	732.78	0	1
1770	05103	OUACHITA, AR	0	6	0	421	0	2	2	1	24098	11433	12665	1903	6158	328	24.7	7.3	5.1	2018	15.3	707	733	674	766	622	737	1369	1539	1920	2117	949	1036	849	872	1060	1254	615	934	172	416	42.1	9627	113	104	532	732.78	0	1
1771	05103	OUACHITA, AR	0	8	0	421	0	2	2	1	23868	11345	12523	1861	6150	342	19.9	7	4.6	2019	15.3	707	733	674	766	622	737	1369	1539	1920	2117	949	1036	849	872	1060	1254	615	934	172	416	42.1	9526	114	114	554	732.78	0	1
1772	05105	PERRY, AR	1	0	0	95	0	1	0	0	10391	5183	5208	1154	2151	115	16.2	22.9	4.9	2009	9.7	278	275	260	274	289	258	695	687	789	823	387	330	323	357	500	499	255	297	59	137	41.6	254	107	20	156	551.4	1	0
1773	05105	PERRY, AR	0	0	0	95	0	1	0	0	10317	5122	5195	1145	2290	123	16.2	22.9	5.1	2010	9.7	278	275	260	274	289	258	695	687	789	823	387	330	323	357	500	499	255	297	59	137	41.6	263	102	16	161	551.4	1	0
1774	05105	PERRY, AR	0	0	0	95	0	1	0	0	10312	5112	5200	1134	2208	126	18.6	20.3	7.1	2011	11.9	278	275	260	274	289	258	695	687	789	823	387	330	323	357	500	499	255	297	59	137	41.6	282	102	15	177	551.4	1	0
1775	05105	PERRY, AR	0	0	0	95	0	1	0	0	10445	5128.5	5230	1121	2277	129	16.8	19.9	8.3	2012	14.4	278	275	260	274	289	258	695	687	789	823	387	330	323	357	500	499	255	297	59	137	41.6	1.9	0.7	17	247	551.4	1	0
1776	05105	PERRY, AR	1	1	0	95	0	1	0	0	10405	5145	5260	985	2355	130	16.4	19	8.6	2013	11.5	278	275	260	274	289	258	695	687	789	823	387	330	323	357	500	499	255	297	59	137	41.6	224	76	20	258	551.4	1	0
1777	05105	PERRY, AR	0	1	0	95	0	1	0	0	10339	5133	5206	973	2416	113	16.8	20.6	8	2014	10.6	278	275	260	274	289	258	695	687	789	823	387	330	323	357	500	499	255	297	59	137	41.6	205	79	19	267	551.4	1	0
1778	05105	PERRY, AR	0	1	0	95	0	1	0	0	10345	5156	5189	961	2467	124	17.5	19.3	8.9	2015	12.9	278	275	260	274	289	258	695	687	789	823	387	330	323	357	500	499	255	297	59	137	41.6	237	79	20	295	551.4	1	0
1779	05105	PERRY, AR	0	1	0	95	0	1	0	0	10245	5092	5153	962	2523	115	17.3	13.5	7.7	2016	12.9	278	275	260	274	289	258	695	687	789	823	387	330	323	357	500	499	255	297	59	137	41.6	224	84	18	282	551.4	1	0
1780	05105	PERRY, AR	0	1	0	95	0	1	0	0	10189	5075	5114	947	2527	120	16.8	9.9	6.3	2017	12.9	278	275	260	274	289	258	695	687	789	823	387	330	323	357	500	499	255	297	59	137	41.6	218	89	22	288	551.4	1	0
1781	05105	PERRY, AR	0	1	0	95	0	1	0	0	10132	5010	5122	885	2609	120	16.9	9.8	4.8	2018	12.9	278	275	260	274	289	258	695	687	789	823	387	330	323	357	500	499	255	297	59	137	41.6	190	95	26	291	551.4	1	0
1782	05105	PERRY, AR	0	1	0	95	0	0	0	0	10348	5120	5228	869	2642	135	15.1	8.9	4.2	2019	12.9	278	275	260	274	289	258	695	687	789	823	387	330	323	357	500	499	255	297	59	137	41.6	198	90	31	296	551.4	0	0
1783	05107	PHILLIPS, AR	3	10	0	186	0	2	1	1	22035	10034	12001	1454	4323	281	37.2	19.5	7.6	2009	13.2	617	653	548	684	514	677	1043	1188	1404	1681	652	784	605	654	825	1009	396	625	110	289	36.9	13532	66	148	368	695.66	0	1
1784	05107	PHILLIPS, AR	3	10	0	186	0	2	1	1	21603	9842	11761	1401	4323	287	34.9	19.5	6.7	2010	13.2	617	653	548	684	514	677	1043	1188	1404	1681	652	784	605	654	825	1009	396	625	110	289	36.9	13277	61	132	399	695.66	0	1
1785	05107	PHILLIPS, AR	2	10	0	186	0	2	1	1	20921	9527	11394	1357	4207	288	34.7	19.2	9	2011	12	617	653	548	684	514	677	1043	1188	1404	1681	652	784	605	654	825	1009	396	625	110	289	36.9	12875	63	151	421	695.66	0	1
1786	05107	PHILLIPS, AR	1	10	0	110	76	2	1	1	21757	9787.5	11394	1312	4185	289	36	17	10.1	2012	12.9	617	653	548	684	514	677	1043	1188	1404	1681	652	784	605	654	825	1009	396	625	110	289	36.9	63.1	0.2	67	287	695.66	0	1
1787	05107	PHILLIPS, AR	0	11	0	110	76	2	2	1	21442	10048	11394	1414	4185	287	34	18.3	11.4	2013	10.8	617	653	548	684	514	677	1043	1188	1404	1681	652	784	605	654	825	1009	396	625	110	289	36.9	13437	80	79	321	695.66	0	1
1788	05107	PHILLIPS, AR	0	11	0	110	76	2	2	1	20784	9750	11034	1386	4181	267	39	17.9	10.9	2014	11.7	617	653	548	684	514	677	1043	1188	1404	1681	652	784	605	654	825	1009	396	625	110	289	36.9	12992	67	71	308	695.66	0	0
1789	05107	PHILLIPS, AR	0	13	0	110	0	2	2	2	20399	9580	10819	1357	4198	259	36.6	18	11.2	2015	11.3	617	653	548	684	514	677	1043	1188	1404	1681	652	784	605	654	825	1009	396	625	110	289	36.9	12644	68	77	325	695.66	0	0
1790	05107	PHILLIPS, AR	0	13	0	110	0	2	2	2	19930	9363	10567	1352	4205	254	35.3	12.6	9.6	2016	11.3	617	653	548	684	514	677	1043	1188	1404	1681	652	784	605	654	825	1009	396	625	110	289	36.9	12271	75	80	329	695.66	0	0
1791	05107	PHILLIPS, AR	0	16	0	110	0	2	1	2	19513	9196	10317	1326	4221	273	37.3	9.6	7.9	2017	11.3	617	653	548	684	514	677	1043	1188	1404	1681	652	784	605	654	825	1009	396	625	110	289	36.9	11963	80	90	341	695.66	0	0
1792	05107	PHILLIPS, AR	0	16	0	110	0	2	1	2	18975	8964	10011	1131	4282	265	32.3	8.3	5.9	2018	11.3	617	653	548	684	514	677	1043	1188	1404	1681	652	784	605	654	825	1009	396	625	110	289	36.9	11791	61	93	373	695.66	0	0
1793	05107	PHILLIPS, AR	0	17	0	100	0	1	1	3	18572	8755	9817	1108	4307	263	39.8	7.3	5.8	2019	11.3	617	653	548	684	514	677	1043	1188	1404	1681	652	784	605	654	825	1009	396	625	110	289	36.9	11584	69	90	371	695.66	0	0
1794	05109	PIKE, AR	1	4	0	146	0	2	0	0	10791	5316	5475	1004	2291	121	17.6	25.4	5.8	2009	12.4	326	296	302	271	315	327	728	704	815	806	325	381	321	358	547	596	253	333	74	159	40.2	443	93	25	599	600.62	1	0
1795	05109	PIKE, AR	1	4	0	146	0	2	0	0	10616	5220	5396	993	2363	129	17.5	25.4	5.7	2010	12.4	326	296	302	271	315	327	728	704	815	806	325	381	321	358	547	596	253	333	74	159	40.2	430	93	22	566	600.62	1	0
1796	05109	PIKE, AR	1	4	0	146	0	1	0	0	10627	5212	5415	977	2349	136	18.8	24.7	7.1	2011	13.8	326	296	302	271	315	327	728	704	815	806	325	381	321	358	547	596	253	333	74	159	40.2	445	96	35	609	600.62	1	0
1797	05109	PIKE, AR	1	4	0	146	0	1	0	0	11291	5408.5	5534.5	962	2344	143	21.2	25.3	8.7	2012	12.8	326	296	302	271	315	327	728	704	815	806	325	381	321	358	547	596	253	333	74	159	40.2	2.9	0.6	57	727	600.62	1	0
1798	05109	PIKE, AR	0	3	0	146	0	1	0	0	11259	5605	5654	1020	2381	142	20.5	24.3	9.4	2013	14.6	326	296	302	271	315	327	728	704	815	806	325	381	321	358	547	596	253	333	74	159	40.2	363	105	78	763	600.62	1	0
1799	05109	PIKE, AR	0	3	0	146	0	1	0	0	11247	5604	5643	999	2432	130	22.7	25.2	8.7	2014	14.8	326	296	302	271	315	327	728	704	815	806	325	381	321	358	547	596	253	333	74	159	40.2	369	111	75	754	600.62	1	0
1800	05109	PIKE, AR	0	4	0	146	0	1	0	0	11177	5576	5601	978	2443	137	21.9	26.4	8.8	2015	14.9	326	296	302	271	315	327	728	704	815	806	325	381	321	358	547	596	253	333	74	159	40.2	368	111	77	733	600.62	1	0
1801	05109	PIKE, AR	0	3	0	146	0	1	0	0	11024	5492	5532	924	2490	129	20	19.5	7.5	2016	14.9	326	296	302	271	315	327	728	704	815	806	325	381	321	358	547	596	253	333	74	159	40.2	382	117	73	724	600.62	1	0
1802	05109	PIKE, AR	0	2	0	146	0	1	0	0	10824	5376	5448	914	2540	128	18.5	16.5	6.2	2017	14.9	326	296	302	271	315	327	728	704	815	806	325	381	321	358	547	596	253	333	74	159	40.2	389	126	71	696	600.62	1	0
1803	05109	PIKE, AR	0	2	0	146	0	1	0	0	10832	5403	5429	822	2684	126	18.2	12.8	4.3	2018	14.9	326	296	302	271	315	327	728	704	815	806	325	381	321	358	547	596	253	333	74	159	40.2	385	122	78	729	600.62	1	0
1804	05109	PIKE, AR	0	2	0	146	0	0	0	0	10726	5369	5357	803	2707	129	18.5	12	4.1	2019	14.9	326	296	302	271	315	327	728	704	815	806	325	381	321	358	547	596	253	333	74	159	40.2	363	120	83	693	600.62	1	0
1805	05111	POINSETT, AR	1	6	0	267	0	2	0	1	24850	12077	12773	2242	5096	311	25.3	21.6	7.1	2009	8.9	682	732	652	690	703	721	1594	1555	1752	1767	799	874	715	798	1055	1228	484	739	119	275	39.8	1912	74	33	510	758.39	1	0
1806	05111	POINSETT, AR	1	6	0	267	0	2	0	1	24721	12024	12697	2241	5155	307	23.8	21.6	5.9	2010	8.9	682	732	652	690	703	721	1594	1555	1752	1767	799	874	715	798	1055	1228	484	739	119	275	39.8	1908	72	35	547	758.39	1	0
[truncated: 33,647 more rows]
[truncated: 4 more columns]
