# Supplementary material for: Effectiveness of COVID-19 shelter-in-place orders varied by state
Source: PLoS One. 2020 Dec 31;15(12):e0245008. doi: 10.1371/journal.pone.0245008 (PMC7775080; doi:10.1371/journal.pone.0245008)
Supplement: S1 File — (ZIP) [file pone.0245008.s008.zip › countypres_2000-2016.tab]

year	state	state_po	county	FIPS	office	candidate	party	candidatevotes	totalvotes	version
2000	Alabama	AL	Autauga	1001	President	Al Gore	democrat	4942	17208	20191203
2000	Alabama	AL	Autauga	1001	President	George W. Bush	republican	11993	17208	20191203
2000	Alabama	AL	Autauga	1001	President	Ralph Nader	green	160	17208	20191203
2000	Alabama	AL	Autauga	1001	President	Other	NA	113	17208	20191203
2000	Alabama	AL	Baldwin	1003	President	Al Gore	democrat	13997	56480	20191203
2000	Alabama	AL	Baldwin	1003	President	George W. Bush	republican	40872	56480	20191203
2000	Alabama	AL	Baldwin	1003	President	Ralph Nader	green	1033	56480	20191203
2000	Alabama	AL	Baldwin	1003	President	Other	NA	578	56480	20191203
2000	Alabama	AL	Barbour	1005	President	Al Gore	democrat	5188	10395	20191203
2000	Alabama	AL	Barbour	1005	President	George W. Bush	republican	5096	10395	20191203
2000	Alabama	AL	Barbour	1005	President	Ralph Nader	green	46	10395	20191203
2000	Alabama	AL	Barbour	1005	President	Other	NA	65	10395	20191203
2000	Alabama	AL	Bibb	1007	President	Al Gore	democrat	2710	7101	20191203
2000	Alabama	AL	Bibb	1007	President	George W. Bush	republican	4273	7101	20191203
2000	Alabama	AL	Bibb	1007	President	Ralph Nader	green	52	7101	20191203
2000	Alabama	AL	Bibb	1007	President	Other	NA	66	7101	20191203
2000	Alabama	AL	Blount	1009	President	Al Gore	democrat	4977	17973	20191203
2000	Alabama	AL	Blount	1009	President	George W. Bush	republican	12667	17973	20191203
2000	Alabama	AL	Blount	1009	President	Ralph Nader	green	154	17973	20191203
2000	Alabama	AL	Blount	1009	President	Other	NA	175	17973	20191203
2000	Alabama	AL	Bullock	1011	President	Al Gore	democrat	3395	4904	20191203
2000	Alabama	AL	Bullock	1011	President	George W. Bush	republican	1433	4904	20191203
2000	Alabama	AL	Bullock	1011	President	Ralph Nader	green	24	4904	20191203
2000	Alabama	AL	Bullock	1011	President	Other	NA	52	4904	20191203
2000	Alabama	AL	Butler	1013	President	Al Gore	democrat	3606	7803	20191203
2000	Alabama	AL	Butler	1013	President	George W. Bush	republican	4127	7803	20191203
2000	Alabama	AL	Butler	1013	President	Ralph Nader	green	36	7803	20191203
2000	Alabama	AL	Butler	1013	President	Other	NA	34	7803	20191203
2000	Alabama	AL	Calhoun	1015	President	Al Gore	democrat	15781	38909	20191203
2000	Alabama	AL	Calhoun	1015	President	George W. Bush	republican	22306	38909	20191203
2000	Alabama	AL	Calhoun	1015	President	Ralph Nader	green	481	38909	20191203
2000	Alabama	AL	Calhoun	1015	President	Other	NA	341	38909	20191203
2000	Alabama	AL	Chambers	1017	President	Al Gore	democrat	5616	11834	20191203
2000	Alabama	AL	Chambers	1017	President	George W. Bush	republican	6037	11834	20191203
2000	Alabama	AL	Chambers	1017	President	Ralph Nader	green	95	11834	20191203
2000	Alabama	AL	Chambers	1017	President	Other	NA	86	11834	20191203
2000	Alabama	AL	Cherokee	1019	President	Al Gore	democrat	3497	7823	20191203
2000	Alabama	AL	Cherokee	1019	President	George W. Bush	republican	4154	7823	20191203
2000	Alabama	AL	Cherokee	1019	President	Ralph Nader	green	77	7823	20191203
2000	Alabama	AL	Cherokee	1019	President	Other	NA	95	7823	20191203
2000	Alabama	AL	Chilton	1021	President	Al Gore	democrat	4806	15092	20191203
2000	Alabama	AL	Chilton	1021	President	George W. Bush	republican	10066	15092	20191203
2000	Alabama	AL	Chilton	1021	President	Ralph Nader	green	92	15092	20191203
2000	Alabama	AL	Chilton	1021	President	Other	NA	128	15092	20191203
2000	Alabama	AL	Choctaw	1023	President	Al Gore	democrat	3707	7374	20191203
2000	Alabama	AL	Choctaw	1023	President	George W. Bush	republican	3600	7374	20191203
2000	Alabama	AL	Choctaw	1023	President	Ralph Nader	green	33	7374	20191203
2000	Alabama	AL	Choctaw	1023	President	Other	NA	34	7374	20191203
2000	Alabama	AL	Clarke	1025	President	Al Gore	democrat	4679	10752	20191203
2000	Alabama	AL	Clarke	1025	President	George W. Bush	republican	5988	10752	20191203
2000	Alabama	AL	Clarke	1025	President	Ralph Nader	green	33	10752	20191203
2000	Alabama	AL	Clarke	1025	President	Other	NA	52	10752	20191203
2000	Alabama	AL	Clay	1027	President	Al Gore	democrat	2045	5883	20191203
2000	Alabama	AL	Clay	1027	President	George W. Bush	republican	3719	5883	20191203
2000	Alabama	AL	Clay	1027	President	Ralph Nader	green	52	5883	20191203
2000	Alabama	AL	Clay	1027	President	Other	NA	67	5883	20191203
2000	Alabama	AL	Cleburne	1029	President	Al Gore	democrat	1664	5092	20191203
2000	Alabama	AL	Cleburne	1029	President	George W. Bush	republican	3333	5092	20191203
2000	Alabama	AL	Cleburne	1029	President	Ralph Nader	green	39	5092	20191203
2000	Alabama	AL	Cleburne	1029	President	Other	NA	56	5092	20191203
2000	Alabama	AL	Coffee	1031	President	Al Gore	democrat	5220	15434	20191203
2000	Alabama	AL	Coffee	1031	President	George W. Bush	republican	9938	15434	20191203
2000	Alabama	AL	Coffee	1031	President	Ralph Nader	green	155	15434	20191203
2000	Alabama	AL	Coffee	1031	President	Other	NA	121	15434	20191203
2000	Alabama	AL	Colbert	1033	President	Al Gore	democrat	10543	21532	20191203
2000	Alabama	AL	Colbert	1033	President	George W. Bush	republican	10518	21532	20191203
2000	Alabama	AL	Colbert	1033	President	Ralph Nader	green	208	21532	20191203
2000	Alabama	AL	Colbert	1033	President	Other	NA	263	21532	20191203
2000	Alabama	AL	Conecuh	1035	President	Al Gore	democrat	2783	5551	20191203
2000	Alabama	AL	Conecuh	1035	President	George W. Bush	republican	2699	5551	20191203
2000	Alabama	AL	Conecuh	1035	President	Ralph Nader	green	35	5551	20191203
2000	Alabama	AL	Conecuh	1035	President	Other	NA	34	5551	20191203
2000	Alabama	AL	Coosa	1037	President	Al Gore	democrat	2104	4567	20191203
2000	Alabama	AL	Coosa	1037	President	George W. Bush	republican	2382	4567	20191203
2000	Alabama	AL	Coosa	1037	President	Ralph Nader	green	34	4567	20191203
2000	Alabama	AL	Coosa	1037	President	Other	NA	47	4567	20191203
2000	Alabama	AL	Covington	1039	President	Al Gore	democrat	4440	13613	20191203
2000	Alabama	AL	Covington	1039	President	George W. Bush	republican	8961	13613	20191203
2000	Alabama	AL	Covington	1039	President	Ralph Nader	green	123	13613	20191203
2000	Alabama	AL	Covington	1039	President	Other	NA	89	13613	20191203
2000	Alabama	AL	Crenshaw	1041	President	Al Gore	democrat	1934	4795	20191203
2000	Alabama	AL	Crenshaw	1041	President	George W. Bush	republican	2793	4795	20191203
2000	Alabama	AL	Crenshaw	1041	President	Ralph Nader	green	40	4795	20191203
2000	Alabama	AL	Crenshaw	1041	President	Other	NA	28	4795	20191203
2000	Alabama	AL	Cullman	1043	President	Al Gore	democrat	9758	29525	20191203
2000	Alabama	AL	Cullman	1043	President	George W. Bush	republican	19157	29525	20191203
2000	Alabama	AL	Cullman	1043	President	Ralph Nader	green	282	29525	20191203
2000	Alabama	AL	Cullman	1043	President	Other	NA	328	29525	20191203
2000	Alabama	AL	Dale	1045	President	Al Gore	democrat	4906	15806	20191203
2000	Alabama	AL	Dale	1045	President	George W. Bush	republican	10593	15806	20191203
2000	Alabama	AL	Dale	1045	President	Ralph Nader	green	188	15806	20191203
2000	Alabama	AL	Dale	1045	President	Other	NA	119	15806	20191203
2000	Alabama	AL	Dallas	1047	President	Al Gore	democrat	10967	18464	20191203
2000	Alabama	AL	Dallas	1047	President	George W. Bush	republican	7360	18464	20191203
2000	Alabama	AL	Dallas	1047	President	Ralph Nader	green	63	18464	20191203
2000	Alabama	AL	Dallas	1047	President	Other	NA	74	18464	20191203
2000	Alabama	AL	DeKalb	1049	President	Al Gore	democrat	7056	20285	20191203
2000	Alabama	AL	DeKalb	1049	President	George W. Bush	republican	12827	20285	20191203
2000	Alabama	AL	DeKalb	1049	President	Ralph Nader	green	175	20285	20191203
2000	Alabama	AL	DeKalb	1049	President	Other	NA	227	20285	20191203
2000	Alabama	AL	Elmore	1051	President	Al Gore	democrat	6652	23804	20191203
2000	Alabama	AL	Elmore	1051	President	George W. Bush	republican	16777	23804	20191203
2000	Alabama	AL	Elmore	1051	President	Ralph Nader	green	212	23804	20191203
2000	Alabama	AL	Elmore	1051	President	Other	NA	163	23804	20191203
2000	Alabama	AL	Escambia	1053	President	Al Gore	democrat	4523	11660	20191203
2000	Alabama	AL	Escambia	1053	President	George W. Bush	republican	6975	11660	20191203
2000	Alabama	AL	Escambia	1053	President	Ralph Nader	green	78	11660	20191203
2000	Alabama	AL	Escambia	1053	President	Other	NA	84	11660	20191203
2000	Alabama	AL	Etowah	1055	President	Al Gore	democrat	17433	39348	20191203
2000	Alabama	AL	Etowah	1055	President	George W. Bush	republican	21087	39348	20191203
2000	Alabama	AL	Etowah	1055	President	Ralph Nader	green	435	39348	20191203
2000	Alabama	AL	Etowah	1055	President	Other	NA	393	39348	20191203
2000	Alabama	AL	Fayette	1057	President	Al Gore	democrat	3064	7808	20191203
2000	Alabama	AL	Fayette	1057	President	George W. Bush	republican	4582	7808	20191203
2000	Alabama	AL	Fayette	1057	President	Ralph Nader	green	60	7808	20191203
2000	Alabama	AL	Fayette	1057	President	Other	NA	102	7808	20191203
2000	Alabama	AL	Franklin	1059	President	Al Gore	democrat	4793	11103	20191203
2000	Alabama	AL	Franklin	1059	President	George W. Bush	republican	6119	11103	20191203
2000	Alabama	AL	Franklin	1059	President	Ralph Nader	green	72	11103	20191203
2000	Alabama	AL	Franklin	1059	President	Other	NA	119	11103	20191203
2000	Alabama	AL	Geneva	1061	President	Al Gore	democrat	2769	9559	20191203
2000	Alabama	AL	Geneva	1061	President	George W. Bush	republican	6588	9559	20191203
2000	Alabama	AL	Geneva	1061	President	Ralph Nader	green	97	9559	20191203
2000	Alabama	AL	Geneva	1061	President	Other	NA	105	9559	20191203
2000	Alabama	AL	Greene	1063	President	Al Gore	democrat	3504	4396	20191203
2000	Alabama	AL	Greene	1063	President	George W. Bush	republican	850	4396	20191203
2000	Alabama	AL	Greene	1063	President	Ralph Nader	green	24	4396	20191203
2000	Alabama	AL	Greene	1063	President	Other	NA	18	4396	20191203
2000	Alabama	AL	Hale	1065	President	Al Gore	democrat	4652	7731	20191203
2000	Alabama	AL	Hale	1065	President	George W. Bush	republican	2984	7731	20191203
2000	Alabama	AL	Hale	1065	President	Ralph Nader	green	43	7731	20191203
2000	Alabama	AL	Hale	1065	President	Other	NA	52	7731	20191203
2000	Alabama	AL	Henry	1067	President	Al Gore	democrat	2782	6932	20191203
2000	Alabama	AL	Henry	1067	President	George W. Bush	republican	4054	6932	20191203
2000	Alabama	AL	Henry	1067	President	Ralph Nader	green	48	6932	20191203
2000	Alabama	AL	Henry	1067	President	Other	NA	48	6932	20191203
2000	Alabama	AL	Houston	1069	President	Al Gore	democrat	9412	32057	20191203
2000	Alabama	AL	Houston	1069	President	George W. Bush	republican	22150	32057	20191203
2000	Alabama	AL	Houston	1069	President	Ralph Nader	green	257	32057	20191203
2000	Alabama	AL	Houston	1069	President	Other	NA	238	32057	20191203
2000	Alabama	AL	Jackson	1071	President	Al Gore	democrat	9066	17906	20191203
2000	Alabama	AL	Jackson	1071	President	George W. Bush	republican	8475	17906	20191203
2000	Alabama	AL	Jackson	1071	President	Ralph Nader	green	184	17906	20191203
2000	Alabama	AL	Jackson	1071	President	Other	NA	181	17906	20191203
2000	Alabama	AL	Jefferson	1073	President	Al Gore	democrat	129889	273763	20191203
2000	Alabama	AL	Jefferson	1073	President	George W. Bush	republican	138491	273763	20191203
2000	Alabama	AL	Jefferson	1073	President	Ralph Nader	green	3393	273763	20191203
2000	Alabama	AL	Jefferson	1073	President	Other	NA	1990	273763	20191203
2000	Alabama	AL	Lamar	1075	President	Al Gore	democrat	2653	7249	20191203
2000	Alabama	AL	Lamar	1075	President	George W. Bush	republican	4470	7249	20191203
2000	Alabama	AL	Lamar	1075	President	Ralph Nader	green	57	7249	20191203
2000	Alabama	AL	Lamar	1075	President	Other	NA	69	7249	20191203
2000	Alabama	AL	Lauderdale	1077	President	Al Gore	democrat	13875	32137	20191203
2000	Alabama	AL	Lauderdale	1077	President	George W. Bush	republican	17478	32137	20191203
2000	Alabama	AL	Lauderdale	1077	President	Ralph Nader	green	354	32137	20191203
2000	Alabama	AL	Lauderdale	1077	President	Other	NA	430	32137	20191203
2000	Alabama	AL	Lawrence	1079	President	Al Gore	democrat	6296	12185	20191203
2000	Alabama	AL	Lawrence	1079	President	George W. Bush	republican	5671	12185	20191203
2000	Alabama	AL	Lawrence	1079	President	Ralph Nader	green	63	12185	20191203
2000	Alabama	AL	Lawrence	1079	President	Other	NA	155	12185	20191203
2000	Alabama	AL	Lee	1081	President	Al Gore	democrat	14574	38264	20191203
2000	Alabama	AL	Lee	1081	President	George W. Bush	republican	22433	38264	20191203
2000	Alabama	AL	Lee	1081	President	Ralph Nader	green	895	38264	20191203
2000	Alabama	AL	Lee	1081	President	Other	NA	362	38264	20191203
2000	Alabama	AL	Limestone	1083	President	Al Gore	democrat	8992	23634	20191203
2000	Alabama	AL	Limestone	1083	President	George W. Bush	republican	14204	23634	20191203
2000	Alabama	AL	Limestone	1083	President	Ralph Nader	green	193	23634	20191203
2000	Alabama	AL	Limestone	1083	President	Other	NA	245	23634	20191203
2000	Alabama	AL	Lowndes	1085	President	Al Gore	democrat	4557	6243	20191203
2000	Alabama	AL	Lowndes	1085	President	George W. Bush	republican	1638	6243	20191203
2000	Alabama	AL	Lowndes	1085	President	Ralph Nader	green	18	6243	20191203
2000	Alabama	AL	Lowndes	1085	President	Other	NA	30	6243	20191203
2000	Alabama	AL	Macon	1087	President	Al Gore	democrat	7665	8831	20191203
2000	Alabama	AL	Macon	1087	President	George W. Bush	republican	1091	8831	20191203
2000	Alabama	AL	Macon	1087	President	Ralph Nader	green	31	8831	20191203
2000	Alabama	AL	Macon	1087	President	Other	NA	44	8831	20191203
2000	Alabama	AL	Madison	1089	President	Al Gore	democrat	48199	113318	20191203
2000	Alabama	AL	Madison	1089	President	George W. Bush	republican	62151	113318	20191203
2000	Alabama	AL	Madison	1089	President	Ralph Nader	green	1885	113318	20191203
2000	Alabama	AL	Madison	1089	President	Other	NA	1083	113318	20191203
2000	Alabama	AL	Marengo	1091	President	Al Gore	democrat	4841	9608	20191203
2000	Alabama	AL	Marengo	1091	President	George W. Bush	republican	4690	9608	20191203
2000	Alabama	AL	Marengo	1091	President	Ralph Nader	green	40	9608	20191203
2000	Alabama	AL	Marengo	1091	President	Other	NA	37	9608	20191203
2000	Alabama	AL	Marion	1093	President	Al Gore	democrat	4600	11756	20191203
2000	Alabama	AL	Marion	1093	President	George W. Bush	republican	6910	11756	20191203
2000	Alabama	AL	Marion	1093	President	Ralph Nader	green	125	11756	20191203
2000	Alabama	AL	Marion	1093	President	Other	NA	121	11756	20191203
2000	Alabama	AL	Marshall	1095	President	Al Gore	democrat	10381	27989	20191203
2000	Alabama	AL	Marshall	1095	President	George W. Bush	republican	17084	27989	20191203
2000	Alabama	AL	Marshall	1095	President	Ralph Nader	green	256	27989	20191203
2000	Alabama	AL	Marshall	1095	President	Other	NA	268	27989	20191203
2000	Alabama	AL	Mobile	1097	President	Al Gore	democrat	58640	139745	20191203
2000	Alabama	AL	Mobile	1097	President	George W. Bush	republican	78162	139745	20191203
2000	Alabama	AL	Mobile	1097	President	Ralph Nader	green	1585	139745	20191203
2000	Alabama	AL	Mobile	1097	President	Other	NA	1358	139745	20191203
2000	Alabama	AL	Monroe	1099	President	Al Gore	democrat	3741	8951	20191203
2000	Alabama	AL	Monroe	1099	President	George W. Bush	republican	5153	8951	20191203
2000	Alabama	AL	Monroe	1099	President	Ralph Nader	green	25	8951	20191203
2000	Alabama	AL	Monroe	1099	President	Other	NA	32	8951	20191203
2000	Alabama	AL	Montgomery	1101	President	Al Gore	democrat	40371	80328	20191203
2000	Alabama	AL	Montgomery	1101	President	George W. Bush	republican	38827	80328	20191203
2000	Alabama	AL	Montgomery	1101	President	Ralph Nader	green	677	80328	20191203
2000	Alabama	AL	Montgomery	1101	President	Other	NA	453	80328	20191203
2000	Alabama	AL	Morgan	1103	President	Al Gore	democrat	16060	42681	20191203
2000	Alabama	AL	Morgan	1103	President	George W. Bush	republican	25774	42681	20191203
2000	Alabama	AL	Morgan	1103	President	Ralph Nader	green	450	42681	20191203
2000	Alabama	AL	Morgan	1103	President	Other	NA	397	42681	20191203
2000	Alabama	AL	Perry	1105	President	Al Gore	democrat	4020	5787	20191203
2000	Alabama	AL	Perry	1105	President	George W. Bush	republican	1732	5787	20191203
2000	Alabama	AL	Perry	1105	President	Ralph Nader	green	18	5787	20191203
2000	Alabama	AL	Perry	1105	President	Other	NA	17	5787	20191203
2000	Alabama	AL	Pickens	1107	President	Al Gore	democrat	4143	8540	20191203
2000	Alabama	AL	Pickens	1107	President	George W. Bush	republican	4306	8540	20191203
2000	Alabama	AL	Pickens	1107	President	Ralph Nader	green	39	8540	20191203
2000	Alabama	AL	Pickens	1107	President	Other	NA	52	8540	20191203
2000	Alabama	AL	Pike	1109	President	Al Gore	democrat	4357	10544	20191203
2000	Alabama	AL	Pike	1109	President	George W. Bush	republican	6058	10544	20191203
2000	Alabama	AL	Pike	1109	President	Ralph Nader	green	75	10544	20191203
2000	Alabama	AL	Pike	1109	President	Other	NA	54	10544	20191203
2000	Alabama	AL	Randolph	1111	President	Al Gore	democrat	3094	7919	20191203
2000	Alabama	AL	Randolph	1111	President	George W. Bush	republican	4666	7919	20191203
2000	Alabama	AL	Randolph	1111	President	Ralph Nader	green	60	7919	20191203
2000	Alabama	AL	Randolph	1111	President	Other	NA	99	7919	20191203
2000	Alabama	AL	Russell	1113	President	Al Gore	democrat	8396	14775	20191203
2000	Alabama	AL	Russell	1113	President	George W. Bush	republican	6198	14775	20191203
2000	Alabama	AL	Russell	1113	President	Ralph Nader	green	109	14775	20191203
2000	Alabama	AL	Russell	1113	President	Other	NA	72	14775	20191203
2000	Alabama	AL	St. Clair	1115	President	Al Gore	democrat	6485	24090	20191203
2000	Alabama	AL	St. Clair	1115	President	George W. Bush	republican	17117	24090	20191203
2000	Alabama	AL	St. Clair	1115	President	Ralph Nader	green	221	24090	20191203
2000	Alabama	AL	St. Clair	1115	President	Other	NA	267	24090	20191203
2000	Alabama	AL	Shelby	1117	President	Al Gore	democrat	13183	62128	20191203
2000	Alabama	AL	Shelby	1117	President	George W. Bush	republican	47651	62128	20191203
2000	Alabama	AL	Shelby	1117	President	Ralph Nader	green	812	62128	20191203
2000	Alabama	AL	Shelby	1117	President	Other	NA	482	62128	20191203
2000	Alabama	AL	Sumter	1119	President	Al Gore	democrat	4415	6088	20191203
2000	Alabama	AL	Sumter	1119	President	George W. Bush	republican	1629	6088	20191203
2000	Alabama	AL	Sumter	1119	President	Ralph Nader	green	20	6088	20191203
2000	Alabama	AL	Sumter	1119	President	Other	NA	24	6088	20191203
2000	Alabama	AL	Talladega	1121	President	Al Gore	democrat	11264	25451	20191203
2000	Alabama	AL	Talladega	1121	President	George W. Bush	republican	13807	25451	20191203
2000	Alabama	AL	Talladega	1121	President	Ralph Nader	green	184	25451	20191203
2000	Alabama	AL	Talladega	1121	President	Other	NA	196	25451	20191203
2000	Alabama	AL	Tallapoosa	1123	President	Al Gore	democrat	6183	16253	20191203
2000	Alabama	AL	Tallapoosa	1123	President	George W. Bush	republican	9805	16253	20191203
2000	Alabama	AL	Tallapoosa	1123	President	Ralph Nader	green	153	16253	20191203
2000	Alabama	AL	Tallapoosa	1123	President	Other	NA	112	16253	20191203
2000	Alabama	AL	Tuscaloosa	1125	President	Al Gore	democrat	24614	60114	20191203
2000	Alabama	AL	Tuscaloosa	1125	President	George W. Bush	republican	34003	60114	20191203
2000	Alabama	AL	Tuscaloosa	1125	President	Ralph Nader	green	1007	60114	20191203
2000	Alabama	AL	Tuscaloosa	1125	President	Other	NA	490	60114	20191203
2000	Alabama	AL	Walker	1127	President	Al Gore	democrat	11621	25641	20191203
2000	Alabama	AL	Walker	1127	President	George W. Bush	republican	13486	25641	20191203
2000	Alabama	AL	Walker	1127	President	Ralph Nader	green	264	25641	20191203
2000	Alabama	AL	Walker	1127	President	Other	NA	270	25641	20191203
2000	Alabama	AL	Washington	1129	President	Al Gore	democrat	3386	7596	20191203
2000	Alabama	AL	Washington	1129	President	George W. Bush	republican	4117	7596	20191203
2000	Alabama	AL	Washington	1129	President	Ralph Nader	green	26	7596	20191203
2000	Alabama	AL	Washington	1129	President	Other	NA	67	7596	20191203
2000	Alabama	AL	Wilcox	1131	President	Al Gore	democrat	3444	5126	20191203
2000	Alabama	AL	Wilcox	1131	President	George W. Bush	republican	1661	5126	20191203
2000	Alabama	AL	Wilcox	1131	President	Ralph Nader	green	6	5126	20191203
2000	Alabama	AL	Wilcox	1131	President	Other	NA	15	5126	20191203
2000	Alabama	AL	Winston	1133	President	Al Gore	democrat	2692	9318	20191203
2000	Alabama	AL	Winston	1133	President	George W. Bush	republican	6413	9318	20191203
2000	Alabama	AL	Winston	1133	President	Ralph Nader	green	88	9318	20191203
2000	Alabama	AL	Winston	1133	President	Other	NA	125	9318	20191203
2000	Arizona	AZ	Apache	4001	President	Al Gore	democrat	13025	19456	20191203
2000	Arizona	AZ	Apache	4001	President	George W. Bush	republican	5947	19456	20191203
2000	Arizona	AZ	Apache	4001	President	Ralph Nader	green	245	19456	20191203
2000	Arizona	AZ	Apache	4001	President	Other	NA	239	19456	20191203
2000	Arizona	AZ	Cochise	4003	President	Al Gore	democrat	13360	33241	20191203
2000	Arizona	AZ	Cochise	4003	President	George W. Bush	republican	18180	33241	20191203
2000	Arizona	AZ	Cochise	4003	President	Ralph Nader	green	1113	33241	20191203
2000	Arizona	AZ	Cochise	4003	President	Other	NA	588	33241	20191203
2000	Arizona	AZ	Coconino	4005	President	Al Gore	democrat	20280	40883	20191203
2000	Arizona	AZ	Coconino	4005	President	George W. Bush	republican	17562	40883	20191203
2000	Arizona	AZ	Coconino	4005	President	Ralph Nader	green	2478	40883	20191203
2000	Arizona	AZ	Coconino	4005	President	Other	NA	563	40883	20191203
2000	Arizona	AZ	Gila	4007	President	Al Gore	democrat	7700	17736	20191203
2000	Arizona	AZ	Gila	4007	President	George W. Bush	republican	9158	17736	20191203
2000	Arizona	AZ	Gila	4007	President	Ralph Nader	green	497	17736	20191203
2000	Arizona	AZ	Gila	4007	President	Other	NA	381	17736	20191203
2000	Arizona	AZ	Graham	4009	President	Al Gore	democrat	3355	9664	20191203
2000	Arizona	AZ	Graham	4009	President	George W. Bush	republican	6007	9664	20191203
2000	Arizona	AZ	Graham	4009	President	Ralph Nader	green	144	9664	20191203
2000	Arizona	AZ	Graham	4009	President	Other	NA	158	9664	20191203
2000	Arizona	AZ	Greenlee	4011	President	Al Gore	democrat	1216	2960	20191203
2000	Arizona	AZ	Greenlee	4011	President	George W. Bush	republican	1619	2960	20191203
2000	Arizona	AZ	Greenlee	4011	President	Ralph Nader	green	68	2960	20191203
2000	Arizona	AZ	Greenlee	4011	President	Other	NA	57	2960	20191203
2000	Arizona	AZ	La Paz	4012	President	Al Gore	democrat	1769	4483	20191203
2000	Arizona	AZ	La Paz	4012	President	George W. Bush	republican	2543	4483	20191203
2000	Arizona	AZ	La Paz	4012	President	Ralph Nader	green	91	4483	20191203
2000	Arizona	AZ	La Paz	4012	President	Other	NA	80	4483	20191203
2000	Arizona	AZ	Maricopa	4013	President	Al Gore	democrat	386683	901699	20191203
2000	Arizona	AZ	Maricopa	4013	President	George W. Bush	republican	479967	901699	20191203
2000	Arizona	AZ	Maricopa	4013	President	Ralph Nader	green	22465	901699	20191203
2000	Arizona	AZ	Maricopa	4013	President	Other	NA	12584	901699	20191203
2000	Arizona	AZ	Mohave	4015	President	Al Gore	democrat	17470	44141	20191203
2000	Arizona	AZ	Mohave	4015	President	George W. Bush	republican	24386	44141	20191203
2000	Arizona	AZ	Mohave	4015	President	Ralph Nader	green	1323	44141	20191203
2000	Arizona	AZ	Mohave	4015	President	Other	NA	962	44141	20191203
2000	Arizona	AZ	Navajo	4017	President	Al Gore	democrat	11794	25147	20191203
2000	Arizona	AZ	Navajo	4017	President	George W. Bush	republican	12386	25147	20191203
2000	Arizona	AZ	Navajo	4017	President	Ralph Nader	green	517	25147	20191203
2000	Arizona	AZ	Navajo	4017	President	Other	NA	450	25147	20191203
2000	Arizona	AZ	Pima	4019	President	Al Gore	democrat	147688	287640	20191203
2000	Arizona	AZ	Pima	4019	President	George W. Bush	republican	124579	287640	20191203
2000	Arizona	AZ	Pima	4019	President	Ralph Nader	green	12355	287640	20191203
2000	Arizona	AZ	Pima	4019	President	Other	NA	3018	287640	20191203
2000	Arizona	AZ	Pinal	4021	President	Al Gore	democrat	19650	41290	20191203
2000	Arizona	AZ	Pinal	4021	President	George W. Bush	republican	20122	41290	20191203
2000	Arizona	AZ	Pinal	4021	President	Ralph Nader	green	904	41290	20191203
2000	Arizona	AZ	Pinal	4021	President	Other	NA	614	41290	20191203
2000	Arizona	AZ	Santa Cruz	4023	President	Al Gore	democrat	5233	8893	20191203
2000	Arizona	AZ	Santa Cruz	4023	President	George W. Bush	republican	3344	8893	20191203
2000	Arizona	AZ	Santa Cruz	4023	President	Ralph Nader	green	217	8893	20191203
2000	Arizona	AZ	Santa Cruz	4023	President	Other	NA	99	8893	20191203
2000	Arizona	AZ	Yavapai	4025	President	Al Gore	democrat	24063	68228	20191203
2000	Arizona	AZ	Yavapai	4025	President	George W. Bush	republican	40144	68228	20191203
2000	Arizona	AZ	Yavapai	4025	President	Ralph Nader	green	2733	68228	20191203
2000	Arizona	AZ	Yavapai	4025	President	Other	NA	1288	68228	20191203
2000	Arizona	AZ	Yuma	4027	President	Al Gore	democrat	12055	28652	20191203
2000	Arizona	AZ	Yuma	4027	President	George W. Bush	republican	15708	28652	20191203
2000	Arizona	AZ	Yuma	4027	President	Ralph Nader	green	495	28652	20191203
2000	Arizona	AZ	Yuma	4027	President	Other	NA	394	28652	20191203
2000	Arkansas	AR	Arkansas	5001	President	Al Gore	democrat	2877	6372	20191203
2000	Arkansas	AR	Arkansas	5001	President	George W. Bush	republican	3353	6372	20191203
2000	Arkansas	AR	Arkansas	5001	President	Ralph Nader	green	65	6372	20191203
2000	Arkansas	AR	Arkansas	5001	President	Other	NA	77	6372	20191203
2000	Arkansas	AR	Ashley	5003	President	Al Gore	democrat	4253	8271	20191203
2000	Arkansas	AR	Ashley	5003	President	George W. Bush	republican	3876	8271	20191203
2000	Arkansas	AR	Ashley	5003	President	Ralph Nader	green	61	8271	20191203
2000	Arkansas	AR	Ashley	5003	President	Other	NA	81	8271	20191203
2000	Arkansas	AR	Baxter	5005	President	Al Gore	democrat	6516	16708	20191203
2000	Arkansas	AR	Baxter	5005	President	George W. Bush	republican	9538	16708	20191203
2000	Arkansas	AR	Baxter	5005	President	Ralph Nader	green	429	16708	20191203
2000	Arkansas	AR	Baxter	5005	President	Other	NA	225	16708	20191203
2000	Arkansas	AR	Benton	5007	President	Al Gore	democrat	17277	53646	20191203
2000	Arkansas	AR	Benton	5007	President	George W. Bush	republican	34838	53646	20191203
2000	Arkansas	AR	Benton	5007	President	Ralph Nader	green	862	53646	20191203
2000	Arkansas	AR	Benton	5007	President	Other	NA	669	53646	20191203
2000	Arkansas	AR	Boone	5009	President	Al Gore	democrat	4493	13635	20191203
2000	Arkansas	AR	Boone	5009	President	George W. Bush	republican	8569	13635	20191203
2000	Arkansas	AR	Boone	5009	President	Ralph Nader	green	289	13635	20191203
2000	Arkansas	AR	Boone	5009	President	Other	NA	284	13635	20191203
2000	Arkansas	AR	Bradley	5011	President	Al Gore	democrat	2122	3979	20191203
2000	Arkansas	AR	Bradley	5011	President	George W. Bush	republican	1793	3979	20191203
2000	Arkansas	AR	Bradley	5011	President	Ralph Nader	green	34	3979	20191203
2000	Arkansas	AR	Bradley	5011	President	Other	NA	30	3979	20191203
2000	Arkansas	AR	Calhoun	5013	President	Al Gore	democrat	1017	2185	20191203
2000	Arkansas	AR	Calhoun	5013	President	George W. Bush	republican	1128	2185	20191203
2000	Arkansas	AR	Calhoun	5013	President	Ralph Nader	green	19	2185	20191203
2000	Arkansas	AR	Calhoun	5013	President	Other	NA	21	2185	20191203
2000	Arkansas	AR	Carroll	5015	President	Al Gore	democrat	3595	9590	20191203
2000	Arkansas	AR	Carroll	5015	President	George W. Bush	republican	5556	9590	20191203
2000	Arkansas	AR	Carroll	5015	President	Ralph Nader	green	301	9590	20191203
2000	Arkansas	AR	Carroll	5015	President	Other	NA	138	9590	20191203
2000	Arkansas	AR	Chicot	5017	President	Al Gore	democrat	2820	4452	20191203
2000	Arkansas	AR	Chicot	5017	President	George W. Bush	republican	1564	4452	20191203
2000	Arkansas	AR	Chicot	5017	President	Ralph Nader	green	26	4452	20191203
2000	Arkansas	AR	Chicot	5017	President	Other	NA	42	4452	20191203
2000	Arkansas	AR	Clark	5019	President	Al Gore	democrat	4661	8626	20191203
2000	Arkansas	AR	Clark	5019	President	George W. Bush	republican	3776	8626	20191203
2000	Arkansas	AR	Clark	5019	President	Ralph Nader	green	103	8626	20191203
2000	Arkansas	AR	Clark	5019	President	Other	NA	86	8626	20191203
2000	Arkansas	AR	Clay	5021	President	Al Gore	democrat	3527	5900	20191203
2000	Arkansas	AR	Clay	5021	President	George W. Bush	republican	2254	5900	20191203
2000	Arkansas	AR	Clay	5021	President	Ralph Nader	green	73	5900	20191203
2000	Arkansas	AR	Clay	5021	President	Other	NA	46	5900	20191203
2000	Arkansas	AR	Cleburne	5023	President	Al Gore	democrat	4120	10207	20191203
2000	Arkansas	AR	Cleburne	5023	President	George W. Bush	republican	5730	10207	20191203
2000	Arkansas	AR	Cleburne	5023	President	Ralph Nader	green	183	10207	20191203
2000	Arkansas	AR	Cleburne	5023	President	Other	NA	174	10207	20191203
2000	Arkansas	AR	Cleveland	5025	President	Al Gore	democrat	1414	3181	20191203
2000	Arkansas	AR	Cleveland	5025	President	George W. Bush	republican	1678	3181	20191203
2000	Arkansas	AR	Cleveland	5025	President	Ralph Nader	green	30	3181	20191203
2000	Arkansas	AR	Cleveland	5025	President	Other	NA	59	3181	20191203
2000	Arkansas	AR	Columbia	5027	President	Al Gore	democrat	4003	9307	20191203
2000	Arkansas	AR	Columbia	5027	President	George W. Bush	republican	5018	9307	20191203
2000	Arkansas	AR	Columbia	5027	President	Ralph Nader	green	70	9307	20191203
2000	Arkansas	AR	Columbia	5027	President	Other	NA	216	9307	20191203
2000	Arkansas	AR	Conway	5029	President	Al Gore	democrat	3496	7234	20191203
2000	Arkansas	AR	Conway	5029	President	George W. Bush	republican	3545	7234	20191203
2000	Arkansas	AR	Conway	5029	President	Ralph Nader	green	84	7234	20191203
2000	Arkansas	AR	Conway	5029	President	Other	NA	109	7234	20191203
2000	Arkansas	AR	Craighead	5031	President	Al Gore	democrat	12376	25157	20191203
2000	Arkansas	AR	Craighead	5031	President	George W. Bush	republican	12158	25157	20191203
2000	Arkansas	AR	Craighead	5031	President	Ralph Nader	green	409	25157	20191203
2000	Arkansas	AR	Craighead	5031	President	Other	NA	214	25157	20191203
2000	Arkansas	AR	Crawford	5033	President	Al Gore	democrat	6288	17625	20191203
2000	Arkansas	AR	Crawford	5033	President	George W. Bush	republican	10804	17625	20191203
2000	Arkansas	AR	Crawford	5033	President	Ralph Nader	green	223	17625	20191203
2000	Arkansas	AR	Crawford	5033	President	Other	NA	310	17625	20191203
2000	Arkansas	AR	Crittenden	5035	President	Al Gore	democrat	7224	13234	20191203
2000	Arkansas	AR	Crittenden	5035	President	George W. Bush	republican	5857	13234	20191203
2000	Arkansas	AR	Crittenden	5035	President	Ralph Nader	green	97	13234	20191203
2000	Arkansas	AR	Crittenden	5035	President	Other	NA	56	13234	20191203
2000	Arkansas	AR	Cross	5037	President	Al Gore	democrat	3096	6215	20191203
2000	Arkansas	AR	Cross	5037	President	George W. Bush	republican	3033	6215	20191203
2000	Arkansas	AR	Cross	5037	President	Ralph Nader	green	38	6215	20191203
2000	Arkansas	AR	Cross	5037	President	Other	NA	48	6215	20191203
2000	Arkansas	AR	Dallas	5039	President	Al Gore	democrat	1710	3325	20191203
2000	Arkansas	AR	Dallas	5039	President	George W. Bush	republican	1571	3325	20191203
2000	Arkansas	AR	Dallas	5039	President	Ralph Nader	green	21	3325	20191203
2000	Arkansas	AR	Dallas	5039	President	Other	NA	23	3325	20191203
2000	Arkansas	AR	Desha	5041	President	Al Gore	democrat	2776	4495	20191203
2000	Arkansas	AR	Desha	5041	President	George W. Bush	republican	1603	4495	20191203
2000	Arkansas	AR	Desha	5041	President	Ralph Nader	green	38	4495	20191203
2000	Arkansas	AR	Desha	5041	President	Other	NA	78	4495	20191203
2000	Arkansas	AR	Drew	5043	President	Al Gore	democrat	3060	5922	20191203
2000	Arkansas	AR	Drew	5043	President	George W. Bush	republican	2756	5922	20191203
2000	Arkansas	AR	Drew	5043	President	Ralph Nader	green	47	5922	20191203
2000	Arkansas	AR	Drew	5043	President	Other	NA	59	5922	20191203
2000	Arkansas	AR	Faulkner	5045	President	Al Gore	democrat	11950	29216	20191203
2000	Arkansas	AR	Faulkner	5045	President	George W. Bush	republican	16055	29216	20191203
2000	Arkansas	AR	Faulkner	5045	President	Ralph Nader	green	513	29216	20191203
2000	Arkansas	AR	Faulkner	5045	President	Other	NA	698	29216	20191203
2000	Arkansas	AR	Franklin	5047	President	Al Gore	democrat	2674	6140	20191203
2000	Arkansas	AR	Franklin	5047	President	George W. Bush	republican	3277	6140	20191203
2000	Arkansas	AR	Franklin	5047	President	Ralph Nader	green	100	6140	20191203
2000	Arkansas	AR	Franklin	5047	President	Other	NA	89	6140	20191203
2000	Arkansas	AR	Fulton	5049	President	Al Gore	democrat	1976	4108	20191203
2000	Arkansas	AR	Fulton	5049	President	George W. Bush	republican	2036	4108	20191203
2000	Arkansas	AR	Fulton	5049	President	Ralph Nader	green	51	4108	20191203
2000	Arkansas	AR	Fulton	5049	President	Other	NA	45	4108	20191203
2000	Arkansas	AR	Garland	5051	President	Al Gore	democrat	15840	35935	20191203
2000	Arkansas	AR	Garland	5051	President	George W. Bush	republican	19098	35935	20191203
2000	Arkansas	AR	Garland	5051	President	Ralph Nader	green	566	35935	20191203
2000	Arkansas	AR	Garland	5051	President	Other	NA	431	35935	20191203
2000	Arkansas	AR	Grant	5053	President	Al Gore	democrat	2535	6013	20191203
2000	Arkansas	AR	Grant	5053	President	George W. Bush	republican	3285	6013	20191203
2000	Arkansas	AR	Grant	5053	President	Ralph Nader	green	88	6013	20191203
2000	Arkansas	AR	Grant	5053	President	Other	NA	105	6013	20191203
2000	Arkansas	AR	Greene	5055	President	Al Gore	democrat	6319	12484	20191203
2000	Arkansas	AR	Greene	5055	President	George W. Bush	republican	5831	12484	20191203
2000	Arkansas	AR	Greene	5055	President	Ralph Nader	green	205	12484	20191203
2000	Arkansas	AR	Greene	5055	President	Other	NA	129	12484	20191203
2000	Arkansas	AR	Hempstead	5057	President	Al Gore	democrat	3937	7289	20191203
2000	Arkansas	AR	Hempstead	5057	President	George W. Bush	republican	3257	7289	20191203
2000	Arkansas	AR	Hempstead	5057	President	Ralph Nader	green	50	7289	20191203
2000	Arkansas	AR	Hempstead	5057	President	Other	NA	45	7289	20191203
2000	Arkansas	AR	Hot Spring	5059	President	Al Gore	democrat	5527	10981	20191203
2000	Arkansas	AR	Hot Spring	5059	President	George W. Bush	republican	5042	10981	20191203
2000	Arkansas	AR	Hot Spring	5059	President	Ralph Nader	green	202	10981	20191203
2000	Arkansas	AR	Hot Spring	5059	President	Other	NA	210	10981	20191203
2000	Arkansas	AR	Howard	5061	President	Al Gore	democrat	2063	4459	20191203
2000	Arkansas	AR	Howard	5061	President	George W. Bush	republican	2326	4459	20191203
2000	Arkansas	AR	Howard	5061	President	Ralph Nader	green	50	4459	20191203
2000	Arkansas	AR	Howard	5061	President	Other	NA	20	4459	20191203
2000	Arkansas	AR	Independence	5063	President	Al Gore	democrat	5146	11594	20191203
2000	Arkansas	AR	Independence	5063	President	George W. Bush	republican	6145	11594	20191203
2000	Arkansas	AR	Independence	5063	President	Ralph Nader	green	171	11594	20191203
2000	Arkansas	AR	Independence	5063	President	Other	NA	132	11594	20191203
2000	Arkansas	AR	Izard	5065	President	Al Gore	democrat	2587	5032	20191203
2000	Arkansas	AR	Izard	5065	President	George W. Bush	republican	2301	5032	20191203
2000	Arkansas	AR	Izard	5065	President	Ralph Nader	green	76	5032	20191203
2000	Arkansas	AR	Izard	5065	President	Other	NA	68	5032	20191203
2000	Arkansas	AR	Jackson	5067	President	Al Gore	democrat	3651	6072	20191203
2000	Arkansas	AR	Jackson	5067	President	George W. Bush	republican	2280	6072	20191203
2000	Arkansas	AR	Jackson	5067	President	Ralph Nader	green	77	6072	20191203
2000	Arkansas	AR	Jackson	5067	President	Other	NA	64	6072	20191203
2000	Arkansas	AR	Jefferson	5069	President	Al Gore	democrat	17716	27201	20191203
2000	Arkansas	AR	Jefferson	5069	President	George W. Bush	republican	8765	27201	20191203
2000	Arkansas	AR	Jefferson	5069	President	Ralph Nader	green	361	27201	20191203
2000	Arkansas	AR	Jefferson	5069	President	Other	NA	359	27201	20191203
2000	Arkansas	AR	Johnson	5071	President	Al Gore	democrat	3270	7161	20191203
2000	Arkansas	AR	Johnson	5071	President	George W. Bush	republican	3657	7161	20191203
2000	Arkansas	AR	Johnson	5071	President	Ralph Nader	green	109	7161	20191203
2000	Arkansas	AR	Johnson	5071	President	Other	NA	125	7161	20191203
2000	Arkansas	AR	Lafayette	5073	President	Al Gore	democrat	1806	3383	20191203
2000	Arkansas	AR	Lafayette	5073	President	George W. Bush	republican	1538	3383	20191203
2000	Arkansas	AR	Lafayette	5073	President	Ralph Nader	green	27	3383	20191203
2000	Arkansas	AR	Lafayette	5073	President	Other	NA	12	3383	20191203
2000	Arkansas	AR	Lawrence	5075	President	Al Gore	democrat	3255	6040	20191203
2000	Arkansas	AR	Lawrence	5075	President	George W. Bush	republican	2626	6040	20191203
2000	Arkansas	AR	Lawrence	5075	President	Ralph Nader	green	87	6040	20191203
2000	Arkansas	AR	Lawrence	5075	President	Other	NA	72	6040	20191203
2000	Arkansas	AR	Lee	5077	President	Al Gore	democrat	2727	4121	20191203
2000	Arkansas	AR	Lee	5077	President	George W. Bush	republican	1351	4121	20191203
2000	Arkansas	AR	Lee	5077	President	Ralph Nader	green	18	4121	20191203
2000	Arkansas	AR	Lee	5077	President	Other	NA	25	4121	20191203
2000	Arkansas	AR	Lincoln	5079	President	Al Gore	democrat	1957	3546	20191203
2000	Arkansas	AR	Lincoln	5079	President	George W. Bush	republican	1526	3546	20191203
2000	Arkansas	AR	Lincoln	5079	President	Ralph Nader	green	21	3546	20191203
2000	Arkansas	AR	Lincoln	5079	President	Other	NA	42	3546	20191203
2000	Arkansas	AR	Little River	5081	President	Al Gore	democrat	2883	5263	20191203
2000	Arkansas	AR	Little River	5081	President	George W. Bush	republican	2283	5263	20191203
2000	Arkansas	AR	Little River	5081	President	Ralph Nader	green	50	5263	20191203
2000	Arkansas	AR	Little River	5081	President	Other	NA	47	5263	20191203
2000	Arkansas	AR	Logan	5083	President	Al Gore	democrat	3283	8096	20191203
2000	Arkansas	AR	Logan	5083	President	George W. Bush	republican	4487	8096	20191203
2000	Arkansas	AR	Logan	5083	President	Ralph Nader	green	124	8096	20191203
2000	Arkansas	AR	Logan	5083	President	Other	NA	202	8096	20191203
2000	Arkansas	AR	Lonoke	5085	President	Al Gore	democrat	6851	17943	20191203
2000	Arkansas	AR	Lonoke	5085	President	George W. Bush	republican	10606	17943	20191203
2000	Arkansas	AR	Lonoke	5085	President	Ralph Nader	green	237	17943	20191203
2000	Arkansas	AR	Lonoke	5085	President	Other	NA	249	17943	20191203
2000	Arkansas	AR	Madison	5087	President	Al Gore	democrat	2055	5628	20191203
2000	Arkansas	AR	Madison	5087	President	George W. Bush	republican	3387	5628	20191203
2000	Arkansas	AR	Madison	5087	President	Ralph Nader	green	88	5628	20191203
2000	Arkansas	AR	Madison	5087	President	Other	NA	98	5628	20191203
2000	Arkansas	AR	Marion	5089	President	Al Gore	democrat	2233	6015	20191203
2000	Arkansas	AR	Marion	5089	President	George W. Bush	republican	3402	6015	20191203
2000	Arkansas	AR	Marion	5089	President	Ralph Nader	green	220	6015	20191203
2000	Arkansas	AR	Marion	5089	President	Other	NA	160	6015	20191203
2000	Arkansas	AR	Miller	5091	President	Al Gore	democrat	6278	13745	20191203
2000	Arkansas	AR	Miller	5091	President	George W. Bush	republican	7276	13745	20191203
2000	Arkansas	AR	Miller	5091	President	Ralph Nader	green	100	13745	20191203
2000	Arkansas	AR	Miller	5091	President	Other	NA	91	13745	20191203
2000	Arkansas	AR	Mississippi	5093	President	Al Gore	democrat	7107	12586	20191203
2000	Arkansas	AR	Mississippi	5093	President	George W. Bush	republican	5199	12586	20191203
2000	Arkansas	AR	Mississippi	5093	President	Ralph Nader	green	110	12586	20191203
2000	Arkansas	AR	Mississippi	5093	President	Other	NA	170	12586	20191203
2000	Arkansas	AR	Monroe	5095	President	Al Gore	democrat	1910	3293	20191203
2000	Arkansas	AR	Monroe	5095	President	George W. Bush	republican	1329	3293	20191203
2000	Arkansas	AR	Monroe	5095	President	Ralph Nader	green	29	3293	20191203
2000	Arkansas	AR	Monroe	5095	President	Other	NA	25	3293	20191203
2000	Arkansas	AR	Montgomery	5097	President	Al Gore	democrat	1438	3739	20191203
2000	Arkansas	AR	Montgomery	5097	President	George W. Bush	republican	2128	3739	20191203
2000	Arkansas	AR	Montgomery	5097	President	Ralph Nader	green	101	3739	20191203
2000	Arkansas	AR	Montgomery	5097	President	Other	NA	72	3739	20191203
2000	Arkansas	AR	Nevada	5099	President	Al Gore	democrat	1867	3738	20191203
2000	Arkansas	AR	Nevada	5099	President	George W. Bush	republican	1796	3738	20191203
2000	Arkansas	AR	Nevada	5099	President	Ralph Nader	green	42	3738	20191203
2000	Arkansas	AR	Nevada	5099	President	Other	NA	33	3738	20191203
2000	Arkansas	AR	Newton	5101	President	Al Gore	democrat	1205	3927	20191203
2000	Arkansas	AR	Newton	5101	President	George W. Bush	republican	2529	3927	20191203
2000	Arkansas	AR	Newton	5101	President	Ralph Nader	green	112	3927	20191203
2000	Arkansas	AR	Newton	5101	President	Other	NA	81	3927	20191203
2000	Arkansas	AR	Ouachita	5103	President	Al Gore	democrat	5464	10395	20191203
2000	Arkansas	AR	Ouachita	5103	President	George W. Bush	republican	4739	10395	20191203
2000	Arkansas	AR	Ouachita	5103	President	Ralph Nader	green	100	10395	20191203
2000	Arkansas	AR	Ouachita	5103	President	Other	NA	92	10395	20191203
2000	Arkansas	AR	Perry	5105	President	Al Gore	democrat	1648	4007	20191203
2000	Arkansas	AR	Perry	5105	President	George W. Bush	republican	2114	4007	20191203
2000	Arkansas	AR	Perry	5105	President	Ralph Nader	green	61	4007	20191203
2000	Arkansas	AR	Perry	5105	President	Other	NA	184	4007	20191203
2000	Arkansas	AR	Phillips	5107	President	Al Gore	democrat	6018	9313	20191203
2000	Arkansas	AR	Phillips	5107	President	George W. Bush	republican	3154	9313	20191203
2000	Arkansas	AR	Phillips	5107	President	Ralph Nader	green	75	9313	20191203
2000	Arkansas	AR	Phillips	5107	President	Other	NA	66	9313	20191203
2000	Arkansas	AR	Pike	5109	President	Al Gore	democrat	1604	3971	20191203
2000	Arkansas	AR	Pike	5109	President	George W. Bush	republican	2275	3971	20191203
2000	Arkansas	AR	Pike	5109	President	Ralph Nader	green	45	3971	20191203
2000	Arkansas	AR	Pike	5109	President	Other	NA	47	3971	20191203
2000	Arkansas	AR	Poinsett	5111	President	Al Gore	democrat	4102	7235	20191203
2000	Arkansas	AR	Poinsett	5111	President	George W. Bush	republican	2988	7235	20191203
2000	Arkansas	AR	Poinsett	5111	President	Ralph Nader	green	87	7235	20191203
2000	Arkansas	AR	Poinsett	5111	President	Other	NA	58	7235	20191203
2000	Arkansas	AR	Polk	5113	President	Al Gore	democrat	2315	7193	20191203
2000	Arkansas	AR	Polk	5113	President	George W. Bush	republican	4600	7193	20191203
2000	Arkansas	AR	Polk	5113	President	Ralph Nader	green	130	7193	20191203
2000	Arkansas	AR	Polk	5113	President	Other	NA	148	7193	20191203
2000	Arkansas	AR	Pope	5115	President	Al Gore	democrat	6669	18422	20191203
2000	Arkansas	AR	Pope	5115	President	George W. Bush	republican	11244	18422	20191203
2000	Arkansas	AR	Pope	5115	President	Ralph Nader	green	259	18422	20191203
2000	Arkansas	AR	Pope	5115	President	Other	NA	250	18422	20191203
2000	Arkansas	AR	Prairie	5117	President	Al Gore	democrat	1563	3507	20191203
2000	Arkansas	AR	Prairie	5117	President	George W. Bush	republican	1862	3507	20191203
2000	Arkansas	AR	Prairie	5117	President	Ralph Nader	green	29	3507	20191203
2000	Arkansas	AR	Prairie	5117	President	Other	NA	53	3507	20191203
2000	Arkansas	AR	Pulaski	5119	President	Al Gore	democrat	68320	127151	20191203
2000	Arkansas	AR	Pulaski	5119	President	George W. Bush	republican	55866	127151	20191203
2000	Arkansas	AR	Pulaski	5119	President	Ralph Nader	green	1756	127151	20191203
2000	Arkansas	AR	Pulaski	5119	President	Other	NA	1209	127151	20191203
2000	Arkansas	AR	Randolph	5121	President	Al Gore	democrat	3019	5877	20191203
2000	Arkansas	AR	Randolph	5121	President	George W. Bush	republican	2673	5877	20191203
2000	Arkansas	AR	Randolph	5121	President	Ralph Nader	green	84	5877	20191203
2000	Arkansas	AR	Randolph	5121	President	Other	NA	101	5877	20191203
2000	Arkansas	AR	St. Francis	5123	President	Al Gore	democrat	4986	8496	20191203
2000	Arkansas	AR	St. Francis	5123	President	George W. Bush	republican	3414	8496	20191203
2000	Arkansas	AR	St. Francis	5123	President	Ralph Nader	green	42	8496	20191203
2000	Arkansas	AR	St. Francis	5123	President	Other	NA	54	8496	20191203
2000	Arkansas	AR	Saline	5125	President	Al Gore	democrat	12700	32391	20191203
2000	Arkansas	AR	Saline	5125	President	George W. Bush	republican	18617	32391	20191203
2000	Arkansas	AR	Saline	5125	President	Ralph Nader	green	533	32391	20191203
2000	Arkansas	AR	Saline	5125	President	Other	NA	541	32391	20191203
2000	Arkansas	AR	Scott	5127	President	Al Gore	democrat	1444	3981	20191203
2000	Arkansas	AR	Scott	5127	President	George W. Bush	republican	2399	3981	20191203
2000	Arkansas	AR	Scott	5127	President	Ralph Nader	green	48	3981	20191203
2000	Arkansas	AR	Scott	5127	President	Other	NA	90	3981	20191203
2000	Arkansas	AR	Searcy	5129	President	Al Gore	democrat	1229	4058	20191203
2000	Arkansas	AR	Searcy	5129	President	George W. Bush	republican	2610	4058	20191203
2000	Arkansas	AR	Searcy	5129	President	Ralph Nader	green	83	4058	20191203
2000	Arkansas	AR	Searcy	5129	President	Other	NA	136	4058	20191203
2000	Arkansas	AR	Sebastian	5131	President	Al Gore	democrat	15555	40159	20191203
2000	Arkansas	AR	Sebastian	5131	President	George W. Bush	republican	23483	40159	20191203
2000	Arkansas	AR	Sebastian	5131	President	Ralph Nader	green	503	40159	20191203
2000	Arkansas	AR	Sebastian	5131	President	Other	NA	618	40159	20191203
2000	Arkansas	AR	Sevier	5133	President	Al Gore	democrat	2095	4293	20191203
2000	Arkansas	AR	Sevier	5133	President	George W. Bush	republican	2111	4293	20191203
2000	Arkansas	AR	Sevier	5133	President	Ralph Nader	green	55	4293	20191203
2000	Arkansas	AR	Sevier	5133	President	Other	NA	32	4293	20191203
2000	Arkansas	AR	Sharp	5135	President	Al Gore	democrat	3236	7126	20191203
2000	Arkansas	AR	Sharp	5135	President	George W. Bush	republican	3698	7126	20191203
2000	Arkansas	AR	Sharp	5135	President	Ralph Nader	green	115	7126	20191203
2000	Arkansas	AR	Sharp	5135	President	Other	NA	77	7126	20191203
2000	Arkansas	AR	Stone	5137	President	Al Gore	democrat	2043	4860	20191203
2000	Arkansas	AR	Stone	5137	President	George W. Bush	republican	2623	4860	20191203
2000	Arkansas	AR	Stone	5137	President	Ralph Nader	green	98	4860	20191203
2000	Arkansas	AR	Stone	5137	President	Other	NA	96	4860	20191203
2000	Arkansas	AR	Union	5139	President	Al Gore	democrat	6261	15609	20191203
2000	Arkansas	AR	Union	5139	President	George W. Bush	republican	8647	15609	20191203
2000	Arkansas	AR	Union	5139	President	Ralph Nader	green	130	15609	20191203
2000	Arkansas	AR	Union	5139	President	Other	NA	571	15609	20191203
2000	Arkansas	AR	Van Buren	5141	President	Al Gore	democrat	3202	6984	20191203
2000	Arkansas	AR	Van Buren	5141	President	George W. Bush	republican	3485	6984	20191203
2000	Arkansas	AR	Van Buren	5141	President	Ralph Nader	green	153	6984	20191203
2000	Arkansas	AR	Van Buren	5141	President	Other	NA	144	6984	20191203
2000	Arkansas	AR	Washington	5143	President	Al Gore	democrat	21425	51459	20191203
2000	Arkansas	AR	Washington	5143	President	George W. Bush	republican	28231	51459	20191203
2000	Arkansas	AR	Washington	5143	President	Ralph Nader	green	1208	51459	20191203
2000	Arkansas	AR	Washington	5143	President	Other	NA	595	51459	20191203
2000	Arkansas	AR	White	5145	President	Al Gore	democrat	8342	22150	20191203
2000	Arkansas	AR	White	5145	President	George W. Bush	republican	13170	22150	20191203
2000	Arkansas	AR	White	5145	President	Ralph Nader	green	243	22150	20191203
2000	Arkansas	AR	White	5145	President	Other	NA	395	22150	20191203
2000	Arkansas	AR	Woodruff	5147	President	Al Gore	democrat	1699	2651	20191203
2000	Arkansas	AR	Woodruff	5147	President	George W. Bush	republican	898	2651	20191203
2000	Arkansas	AR	Woodruff	5147	President	Ralph Nader	green	19	2651	20191203
2000	Arkansas	AR	Woodruff	5147	President	Other	NA	35	2651	20191203
2000	Arkansas	AR	Yell	5149	President	Al Gore	democrat	3062	6479	20191203
2000	Arkansas	AR	Yell	5149	President	George W. Bush	republican	3223	6479	20191203
2000	Arkansas	AR	Yell	5149	President	Ralph Nader	green	78	6479	20191203
2000	Arkansas	AR	Yell	5149	President	Other	NA	116	6479	20191203
2000	California	CA	Alameda	6001	President	Al Gore	democrat	342889	494336	20191203
2000	California	CA	Alameda	6001	President	George W. Bush	republican	119279	494336	20191203
2000	California	CA	Alameda	6001	President	Ralph Nader	green	27499	494336	20191203
2000	California	CA	Alameda	6001	President	Other	NA	4669	494336	20191203
2000	California	CA	Alpine	6003	President	Al Gore	democrat	265	586	20191203
2000	California	CA	Alpine	6003	President	George W. Bush	republican	281	586	20191203
2000	California	CA	Alpine	6003	President	Ralph Nader	green	25	586	20191203
2000	California	CA	Alpine	6003	President	Other	NA	15	586	20191203
2000	California	CA	Amador	6005	President	Al Gore	democrat	5906	15464	20191203
2000	California	CA	Amador	6005	President	George W. Bush	republican	8766	15464	20191203
2000	California	CA	Amador	6005	President	Ralph Nader	green	584	15464	20191203
2000	California	CA	Amador	6005	President	Other	NA	208	15464	20191203
2000	California	CA	Butte	6007	President	Al Gore	democrat	31338	83721	20191203
2000	California	CA	Butte	6007	President	George W. Bush	republican	45584	83721	20191203
2000	California	CA	Butte	6007	President	Ralph Nader	green	5727	83721	20191203
2000	California	CA	Butte	6007	President	Other	NA	1072	83721	20191203
2000	California	CA	Calaveras	6009	President	Al Gore	democrat	7093	18876	20191203
2000	California	CA	Calaveras	6009	President	George W. Bush	republican	10599	18876	20191203
2000	California	CA	Calaveras	6009	President	Ralph Nader	green	863	18876	20191203
2000	California	CA	Calaveras	6009	President	Other	NA	321	18876	20191203
2000	California	CA	Colusa	6011	President	Al Gore	democrat	1745	5590	20191203
2000	California	CA	Colusa	6011	President	George W. Bush	republican	3629	5590	20191203
2000	California	CA	Colusa	6011	President	Ralph Nader	green	151	5590	20191203
2000	California	CA	Colusa	6011	President	Other	NA	65	5590	20191203
2000	California	CA	Contra Costa	6013	President	Al Gore	democrat	224338	381478	20191203
2000	California	CA	Contra Costa	6013	President	George W. Bush	republican	141373	381478	20191203
2000	California	CA	Contra Costa	6013	President	Ralph Nader	green	13067	381478	20191203
2000	California	CA	Contra Costa	6013	President	Other	NA	2700	381478	20191203
2000	California	CA	Del Norte	6015	President	Al Gore	democrat	3117	8294	20191203
2000	California	CA	Del Norte	6015	President	George W. Bush	republican	4526	8294	20191203
2000	California	CA	Del Norte	6015	President	Ralph Nader	green	485	8294	20191203
2000	California	CA	Del Norte	6015	President	Other	NA	166	8294	20191203
2000	California	CA	El Dorado	6017	President	Al Gore	democrat	26220	72136	20191203
2000	California	CA	El Dorado	6017	President	George W. Bush	republican	42045	72136	20191203
2000	California	CA	El Dorado	6017	President	Ralph Nader	green	3013	72136	20191203
2000	California	CA	El Dorado	6017	President	Other	NA	858	72136	20191203
2000	California	CA	Fresno	6019	President	Al Gore	democrat	95059	220835	20191203
2000	California	CA	Fresno	6019	President	George W. Bush	republican	117342	220835	20191203
2000	California	CA	Fresno	6019	President	Ralph Nader	green	6541	220835	20191203
2000	California	CA	Fresno	6019	President	Other	NA	1893	220835	20191203
2000	California	CA	Glenn	6021	President	Al Gore	democrat	2498	8711	20191203
2000	California	CA	Glenn	6021	President	George W. Bush	republican	5795	8711	20191203
2000	California	CA	Glenn	6021	President	Ralph Nader	green	268	8711	20191203
2000	California	CA	Glenn	6021	President	Other	NA	150	8711	20191203
2000	California	CA	Humboldt	6023	President	Al Gore	democrat	24851	55972	20191203
2000	California	CA	Humboldt	6023	President	George W. Bush	republican	23219	55972	20191203
2000	California	CA	Humboldt	6023	President	Ralph Nader	green	7100	55972	20191203
2000	California	CA	Humboldt	6023	President	Other	NA	802	55972	20191203
2000	California	CA	Imperial	6025	President	Al Gore	democrat	15489	28937	20191203
2000	California	CA	Imperial	6025	President	George W. Bush	republican	12524	28937	20191203
2000	California	CA	Imperial	6025	President	Ralph Nader	green	608	28937	20191203
2000	California	CA	Imperial	6025	President	Other	NA	316	28937	20191203
2000	California	CA	Inyo	6027	President	Al Gore	democrat	2652	7815	20191203
2000	California	CA	Inyo	6027	President	George W. Bush	republican	4713	7815	20191203
2000	California	CA	Inyo	6027	President	Ralph Nader	green	344	7815	20191203
2000	California	CA	Inyo	6027	President	Other	NA	106	7815	20191203
2000	California	CA	Kern	6029	President	Al Gore	democrat	66003	182308	20191203
2000	California	CA	Kern	6029	President	George W. Bush	republican	110663	182308	20191203
2000	California	CA	Kern	6029	President	Ralph Nader	green	3474	182308	20191203
2000	California	CA	Kern	6029	President	Other	NA	2168	182308	20191203
2000	California	CA	Kings	6031	President	Al Gore	democrat	11041	28335	20191203
2000	California	CA	Kings	6031	President	George W. Bush	republican	16377	28335	20191203
2000	California	CA	Kings	6031	President	Ralph Nader	green	567	28335	20191203
2000	California	CA	Kings	6031	President	Other	NA	350	28335	20191203
2000	California	CA	Lake	6033	President	Al Gore	democrat	10717	20919	20191203
2000	California	CA	Lake	6033	President	George W. Bush	republican	8699	20919	20191203
2000	California	CA	Lake	6033	President	Ralph Nader	green	1265	20919	20191203
2000	California	CA	Lake	6033	President	Other	NA	238	20919	20191203
2000	California	CA	Lassen	6035	President	Al Gore	democrat	2982	10586	20191203
2000	California	CA	Lassen	6035	President	George W. Bush	republican	7080	10586	20191203
2000	California	CA	Lassen	6035	President	Ralph Nader	green	339	10586	20191203
2000	California	CA	Lassen	6035	President	Other	NA	185	10586	20191203
2000	California	CA	Los Angeles	6037	President	Al Gore	democrat	1710505	2695154	20191203
2000	California	CA	Los Angeles	6037	President	George W. Bush	republican	871930	2695154	20191203
2000	California	CA	Los Angeles	6037	President	Ralph Nader	green	83731	2695154	20191203
2000	California	CA	Los Angeles	6037	President	Other	NA	28988	2695154	20191203
2000	California	CA	Madera	6039	President	Al Gore	democrat	11650	33395	20191203
2000	California	CA	Madera	6039	President	George W. Bush	republican	20283	33395	20191203
2000	California	CA	Madera	6039	President	Ralph Nader	green	1080	33395	20191203
2000	California	CA	Madera	6039	President	Other	NA	382	33395	20191203
2000	California	CA	Marin	6041	President	Al Gore	democrat	79135	123155	20191203
2000	California	CA	Marin	6041	President	George W. Bush	republican	34872	123155	20191203
2000	California	CA	Marin	6041	President	Ralph Nader	green	8289	123155	20191203
2000	California	CA	Marin	6041	President	Other	NA	859	123155	20191203
2000	California	CA	Mariposa	6043	President	Al Gore	democrat	2816	8074	20191203
2000	California	CA	Mariposa	6043	President	George W. Bush	republican	4727	8074	20191203
2000	California	CA	Mariposa	6043	President	Ralph Nader	green	379	8074	20191203
2000	California	CA	Mariposa	6043	President	Other	NA	152	8074	20191203
2000	California	CA	Mendocino	6045	President	Al Gore	democrat	16634	34410	20191203
2000	California	CA	Mendocino	6045	President	George W. Bush	republican	12272	34410	20191203
2000	California	CA	Mendocino	6045	President	Ralph Nader	green	5051	34410	20191203
2000	California	CA	Mendocino	6045	President	Other	NA	453	34410	20191203
2000	California	CA	Merced	6047	President	Al Gore	democrat	22726	50418	20191203
2000	California	CA	Merced	6047	President	George W. Bush	republican	26102	50418	20191203
2000	California	CA	Merced	6047	President	Ralph Nader	green	1166	50418	20191203
2000	California	CA	Merced	6047	President	Other	NA	424	50418	20191203
2000	California	CA	Modoc	6049	President	Al Gore	democrat	945	4107	20191203
2000	California	CA	Modoc	6049	President	George W. Bush	republican	2969	4107	20191203
2000	California	CA	Modoc	6049	President	Ralph Nader	green	122	4107	20191203
2000	California	CA	Modoc	6049	President	Other	NA	71	4107	20191203
2000	California	CA	Mono	6051	President	Al Gore	democrat	1788	4371	20191203
2000	California	CA	Mono	6051	President	George W. Bush	republican	2296	4371	20191203
2000	California	CA	Mono	6051	President	Ralph Nader	green	230	4371	20191203
2000	California	CA	Mono	6051	President	Other	NA	57	4371	20191203
2000	California	CA	Monterey	6053	President	Al Gore	democrat	67618	117534	20191203
2000	California	CA	Monterey	6053	President	George W. Bush	republican	43761	117534	20191203
2000	California	CA	Monterey	6053	President	Ralph Nader	green	5059	117534	20191203
2000	California	CA	Monterey	6053	President	Other	NA	1096	117534	20191203
2000	California	CA	Napa	6055	President	Al Gore	democrat	28097	51724	20191203
2000	California	CA	Napa	6055	President	George W. Bush	republican	20633	51724	20191203
2000	California	CA	Napa	6055	President	Ralph Nader	green	2471	51724	20191203
2000	California	CA	Napa	6055	President	Other	NA	523	51724	20191203
2000	California	CA	Nevada	6057	President	Al Gore	democrat	17670	47479	20191203
2000	California	CA	Nevada	6057	President	George W. Bush	republican	25998	47479	20191203
2000	California	CA	Nevada	6057	President	Ralph Nader	green	3287	47479	20191203
2000	California	CA	Nevada	6057	President	Other	NA	524	47479	20191203
2000	California	CA	Orange	6059	President	Al Gore	democrat	391819	970905	20191203
2000	California	CA	Orange	6059	President	George W. Bush	republican	541299	970905	20191203
2000	California	CA	Orange	6059	President	Ralph Nader	green	26833	970905	20191203
2000	California	CA	Orange	6059	President	Other	NA	10954	970905	20191203
2000	California	CA	Placer	6061	President	Al Gore	democrat	42449	117799	20191203
2000	California	CA	Placer	6061	President	George W. Bush	republican	69835	117799	20191203
2000	California	CA	Placer	6061	President	Ralph Nader	green	4449	117799	20191203
2000	California	CA	Placer	6061	President	Other	NA	1066	117799	20191203
2000	California	CA	Plumas	6063	President	Al Gore	democrat	3458	10401	20191203
2000	California	CA	Plumas	6063	President	George W. Bush	republican	6343	10401	20191203
2000	California	CA	Plumas	6063	President	Ralph Nader	green	456	10401	20191203
2000	California	CA	Plumas	6063	President	Other	NA	144	10401	20191203
2000	California	CA	Riverside	6065	President	Al Gore	democrat	202576	451127	20191203
2000	California	CA	Riverside	6065	President	George W. Bush	republican	231955	451127	20191203
2000	California	CA	Riverside	6065	President	Ralph Nader	green	11678	451127	20191203
2000	California	CA	Riverside	6065	President	Other	NA	4918	451127	20191203
2000	California	CA	Sacramento	6067	President	Al Gore	democrat	212792	431550	20191203
2000	California	CA	Sacramento	6067	President	George W. Bush	republican	195619	431550	20191203
2000	California	CA	Sacramento	6067	President	Ralph Nader	green	17659	431550	20191203
2000	California	CA	Sacramento	6067	President	Other	NA	5480	431550	20191203
2000	California	CA	San Benito	6069	President	Al Gore	democrat	9131	16831	20191203
2000	California	CA	San Benito	6069	President	George W. Bush	republican	7015	16831	20191203
2000	California	CA	San Benito	6069	President	Ralph Nader	green	535	16831	20191203
2000	California	CA	San Benito	6069	President	Other	NA	150	16831	20191203
2000	California	CA	San Bernardino	6071	President	Al Gore	democrat	214749	454893	20191203
2000	California	CA	San Bernardino	6071	President	George W. Bush	republican	221757	454893	20191203
2000	California	CA	San Bernardino	6071	President	Ralph Nader	green	11775	454893	20191203
2000	California	CA	San Bernardino	6071	President	Other	NA	6612	454893	20191203
2000	California	CA	San Diego	6073	President	Al Gore	democrat	437666	958634	20191203
2000	California	CA	San Diego	6073	President	George W. Bush	republican	475736	958634	20191203
2000	California	CA	San Diego	6073	President	Ralph Nader	green	33979	958634	20191203
2000	California	CA	San Diego	6073	President	Other	NA	11253	958634	20191203
2000	California	CA	San Francisco	6075	President	Al Gore	democrat	241578	319786	20191203
2000	California	CA	San Francisco	6075	President	George W. Bush	republican	51496	319786	20191203
2000	California	CA	San Francisco	6075	President	Ralph Nader	green	24828	319786	20191203
2000	California	CA	San Francisco	6075	President	Other	NA	1884	319786	20191203
2000	California	CA	San Joaquin	6077	President	Al Gore	democrat	79776	167239	20191203
2000	California	CA	San Joaquin	6077	President	George W. Bush	republican	81773	167239	20191203
2000	California	CA	San Joaquin	6077	President	Ralph Nader	green	4195	167239	20191203
2000	California	CA	San Joaquin	6077	President	Other	NA	1495	167239	20191203
2000	California	CA	San Luis Obispo	6079	President	Al Gore	democrat	44526	108886	20191203
2000	California	CA	San Luis Obispo	6079	President	George W. Bush	republican	56859	108886	20191203
2000	California	CA	San Luis Obispo	6079	President	Ralph Nader	green	6523	108886	20191203
2000	California	CA	San Luis Obispo	6079	President	Other	NA	978	108886	20191203
2000	California	CA	San Mateo	6081	President	Al Gore	democrat	166757	259399	20191203
2000	California	CA	San Mateo	6081	President	George W. Bush	republican	80296	259399	20191203
2000	California	CA	San Mateo	6081	President	Ralph Nader	green	10433	259399	20191203
2000	California	CA	San Mateo	6081	President	Other	NA	1913	259399	20191203
2000	California	CA	Santa Barbara	6083	President	Al Gore	democrat	73411	154974	20191203
2000	California	CA	Santa Barbara	6083	President	George W. Bush	republican	71493	154974	20191203
2000	California	CA	Santa Barbara	6083	President	Ralph Nader	green	8664	154974	20191203
2000	California	CA	Santa Barbara	6083	President	Other	NA	1406	154974	20191203
2000	California	CA	Santa Clara	6085	President	Al Gore	democrat	332490	548129	20191203
2000	California	CA	Santa Clara	6085	President	George W. Bush	republican	188750	548129	20191203
2000	California	CA	Santa Clara	6085	President	Ralph Nader	green	19072	548129	20191203
2000	California	CA	Santa Clara	6085	President	Other	NA	7817	548129	20191203
2000	California	CA	Santa Cruz	6087	President	Al Gore	democrat	66618	108350	20191203
2000	California	CA	Santa Cruz	6087	President	George W. Bush	republican	29627	108350	20191203
2000	California	CA	Santa Cruz	6087	President	Ralph Nader	green	10844	108350	20191203
2000	California	CA	Santa Cruz	6087	President	Other	NA	1261	108350	20191203
2000	California	CA	Shasta	6089	President	Al Gore	democrat	20127	66544	20191203
2000	California	CA	Shasta	6089	President	George W. Bush	republican	43278	66544	20191203
2000	California	CA	Shasta	6089	President	Ralph Nader	green	2131	66544	20191203
2000	California	CA	Shasta	6089	President	Other	NA	1008	66544	20191203
2000	California	CA	Sierra	6091	President	Al Gore	democrat	540	1847	20191203
2000	California	CA	Sierra	6091	President	George W. Bush	republican	1172	1847	20191203
2000	California	CA	Sierra	6091	President	Ralph Nader	green	86	1847	20191203
2000	California	CA	Sierra	6091	President	Other	NA	49	1847	20191203
2000	California	CA	Siskiyou	6093	President	Al Gore	democrat	6323	19819	20191203
2000	California	CA	Siskiyou	6093	President	George W. Bush	republican	12198	19819	20191203
2000	California	CA	Siskiyou	6093	President	Ralph Nader	green	872	19819	20191203
2000	California	CA	Siskiyou	6093	President	Other	NA	426	19819	20191203
2000	California	CA	Solano	6095	President	Al Gore	democrat	75116	131735	20191203
2000	California	CA	Solano	6095	President	George W. Bush	republican	51604	131735	20191203
2000	California	CA	Solano	6095	President	Ralph Nader	green	3869	131735	20191203
2000	California	CA	Solano	6095	President	Other	NA	1146	131735	20191203
2000	California	CA	Sonoma	6097	President	Al Gore	democrat	117295	197006	20191203
2000	California	CA	Sonoma	6097	President	George W. Bush	republican	63529	197006	20191203
2000	California	CA	Sonoma	6097	President	Ralph Nader	green	14324	197006	20191203
2000	California	CA	Sonoma	6097	President	Other	NA	1858	197006	20191203
2000	California	CA	Stanislaus	6099	President	Al Gore	democrat	56448	128267	20191203
2000	California	CA	Stanislaus	6099	President	George W. Bush	republican	67188	128267	20191203
2000	California	CA	Stanislaus	6099	President	Ralph Nader	green	3398	128267	20191203
2000	California	CA	Stanislaus	6099	President	Other	NA	1233	128267	20191203
2000	California	CA	Sutter	6101	President	Al Gore	democrat	8416	26564	20191203
2000	California	CA	Sutter	6101	President	George W. Bush	republican	17350	26564	20191203
2000	California	CA	Sutter	6101	President	Ralph Nader	green	594	26564	20191203
2000	California	CA	Sutter	6101	President	Other	NA	204	26564	20191203
2000	California	CA	Tehama	6103	President	Al Gore	democrat	6507	20854	20191203
2000	California	CA	Tehama	6103	President	George W. Bush	republican	13270	20854	20191203
2000	California	CA	Tehama	6103	President	Ralph Nader	green	697	20854	20191203
2000	California	CA	Tehama	6103	President	Other	NA	380	20854	20191203
2000	California	CA	Trinity	6105	President	Al Gore	democrat	1932	5797	20191203
2000	California	CA	Trinity	6105	President	George W. Bush	republican	3340	5797	20191203
2000	California	CA	Trinity	6105	President	Ralph Nader	green	396	5797	20191203
2000	California	CA	Trinity	6105	President	Other	NA	129	5797	20191203
2000	California	CA	Tulare	6107	President	Al Gore	democrat	33006	89818	20191203
2000	California	CA	Tulare	6107	President	George W. Bush	republican	54070	89818	20191203
2000	California	CA	Tulare	6107	President	Ralph Nader	green	1834	89818	20191203
2000	California	CA	Tulare	6107	President	Other	NA	908	89818	20191203
2000	California	CA	Tuolumne	6109	President	Al Gore	democrat	9359	23727	20191203
2000	California	CA	Tuolumne	6109	President	George W. Bush	republican	13172	23727	20191203
2000	California	CA	Tuolumne	6109	President	Ralph Nader	green	949	23727	20191203
2000	California	CA	Tuolumne	6109	President	Other	NA	247	23727	20191203
2000	California	CA	Ventura	6111	President	Al Gore	democrat	133258	282692	20191203
2000	California	CA	Ventura	6111	President	George W. Bush	republican	136173	282692	20191203
2000	California	CA	Ventura	6111	President	Ralph Nader	green	10235	282692	20191203
2000	California	CA	Ventura	6111	President	Other	NA	3026	282692	20191203
2000	California	CA	Yolo	6113	President	Al Gore	democrat	33747	61436	20191203
2000	California	CA	Yolo	6113	President	George W. Bush	republican	23057	61436	20191203
2000	California	CA	Yolo	6113	President	Ralph Nader	green	4107	61436	20191203
2000	California	CA	Yolo	6113	President	Other	NA	525	61436	20191203
2000	California	CA	Yuba	6115	President	Al Gore	democrat	5546	16127	20191203
2000	California	CA	Yuba	6115	President	George W. Bush	republican	9838	16127	20191203
2000	California	CA	Yuba	6115	President	Ralph Nader	green	507	16127	20191203
2000	California	CA	Yuba	6115	President	Other	NA	236	16127	20191203
2000	Colorado	CO	Adams	8001	President	Al Gore	democrat	54132	107852	20191203
2000	Colorado	CO	Adams	8001	President	George W. Bush	republican	47561	107852	20191203
2000	Colorado	CO	Adams	8001	President	Ralph Nader	green	4165	107852	20191203
2000	Colorado	CO	Adams	8001	President	Other	NA	1994	107852	20191203
2000	Colorado	CO	Alamosa	8003	President	Al Gore	democrat	2455	5659	20191203
2000	Colorado	CO	Alamosa	8003	President	George W. Bush	republican	2857	5659	20191203
2000	Colorado	CO	Alamosa	8003	President	Ralph Nader	green	265	5659	20191203
2000	Colorado	CO	Alamosa	8003	President	Other	NA	82	5659	20191203
2000	Colorado	CO	Arapahoe	8005	President	Al Gore	democrat	82614	189942	20191203
2000	Colorado	CO	Arapahoe	8005	President	George W. Bush	republican	97768	189942	20191203
2000	Colorado	CO	Arapahoe	8005	President	Ralph Nader	green	6952	189942	20191203
2000	Colorado	CO	Arapahoe	8005	President	Other	NA	2608	189942	20191203
2000	Colorado	CO	Archuleta	8007	President	Al Gore	democrat	1432	4758	20191203
2000	Colorado	CO	Archuleta	8007	President	George W. Bush	republican	2988	4758	20191203
2000	Colorado	CO	Archuleta	8007	President	Ralph Nader	green	265	4758	20191203
2000	Colorado	CO	Archuleta	8007	President	Other	NA	73	4758	20191203
2000	Colorado	CO	Baca	8009	President	Al Gore	democrat	531	2278	20191203
2000	Colorado	CO	Baca	8009	President	George W. Bush	republican	1663	2278	20191203
2000	Colorado	CO	Baca	8009	President	Ralph Nader	green	47	2278	20191203
2000	Colorado	CO	Baca	8009	President	Other	NA	37	2278	20191203
2000	Colorado	CO	Bent	8011	President	Al Gore	democrat	783	1963	20191203
2000	Colorado	CO	Bent	8011	President	George W. Bush	republican	1096	1963	20191203
2000	Colorado	CO	Bent	8011	President	Ralph Nader	green	44	1963	20191203
2000	Colorado	CO	Bent	8011	President	Other	NA	40	1963	20191203
2000	Colorado	CO	Boulder	8013	President	Al Gore	democrat	69983	139626	20191203
2000	Colorado	CO	Boulder	8013	President	George W. Bush	republican	50873	139626	20191203
2000	Colorado	CO	Boulder	8013	President	Ralph Nader	green	16498	139626	20191203
2000	Colorado	CO	Boulder	8013	President	Other	NA	2272	139626	20191203
2000	Colorado	CO	Chaffee	8015	President	Al Gore	democrat	2768	7610	20191203
2000	Colorado	CO	Chaffee	8015	President	George W. Bush	republican	4300	7610	20191203
2000	Colorado	CO	Chaffee	8015	President	Ralph Nader	green	459	7610	20191203
2000	Colorado	CO	Chaffee	8015	President	Other	NA	83	7610	20191203
2000	Colorado	CO	Cheyenne	8017	President	Al Gore	democrat	209	1212	20191203
2000	Colorado	CO	Cheyenne	8017	President	George W. Bush	republican	957	1212	20191203
2000	Colorado	CO	Cheyenne	8017	President	Ralph Nader	green	22	1212	20191203
2000	Colorado	CO	Cheyenne	8017	President	Other	NA	24	1212	20191203
2000	Colorado	CO	Clear Creek	8019	President	Al Gore	democrat	2188	4924	20191203
2000	Colorado	CO	Clear Creek	8019	President	George W. Bush	republican	2247	4924	20191203
2000	Colorado	CO	Clear Creek	8019	President	Ralph Nader	green	354	4924	20191203
2000	Colorado	CO	Clear Creek	8019	President	Other	NA	135	4924	20191203
2000	Colorado	CO	Conejos	8021	President	Al Gore	democrat	1749	3671	20191203
2000	Colorado	CO	Conejos	8021	President	George W. Bush	republican	1772	3671	20191203
2000	Colorado	CO	Conejos	8021	President	Ralph Nader	green	79	3671	20191203
2000	Colorado	CO	Conejos	8021	President	Other	NA	71	3671	20191203
2000	Colorado	CO	Costilla	8023	President	Al Gore	democrat	1054	1648	20191203
2000	Colorado	CO	Costilla	8023	President	George W. Bush	republican	504	1648	20191203
2000	Colorado	CO	Costilla	8023	President	Ralph Nader	green	71	1648	20191203
2000	Colorado	CO	Costilla	8023	President	Other	NA	19	1648	20191203
2000	Colorado	CO	Crowley	8025	President	Al Gore	democrat	511	1445	20191203
2000	Colorado	CO	Crowley	8025	President	George W. Bush	republican	855	1445	20191203
2000	Colorado	CO	Crowley	8025	President	Ralph Nader	green	28	1445	20191203
2000	Colorado	CO	Crowley	8025	President	Other	NA	51	1445	20191203
2000	Colorado	CO	Custer	8027	President	Al Gore	democrat	507	2111	20191203
2000	Colorado	CO	Custer	8027	President	George W. Bush	republican	1451	2111	20191203
2000	Colorado	CO	Custer	8027	President	Ralph Nader	green	100	2111	20191203
2000	Colorado	CO	Custer	8027	President	Other	NA	53	2111	20191203
2000	Colorado	CO	Delta	8029	President	Al Gore	democrat	3264	12686	20191203
2000	Colorado	CO	Delta	8029	President	George W. Bush	republican	8372	12686	20191203
2000	Colorado	CO	Delta	8029	President	Ralph Nader	green	852	12686	20191203
2000	Colorado	CO	Delta	8029	President	Other	NA	198	12686	20191203
2000	Colorado	CO	Denver	8031	President	Al Gore	democrat	122693	198347	20191203
2000	Colorado	CO	Denver	8031	President	George W. Bush	republican	61224	198347	20191203
2000	Colorado	CO	Denver	8031	President	Ralph Nader	green	11624	198347	20191203
2000	Colorado	CO	Denver	8031	President	Other	NA	2806	198347	20191203
2000	Colorado	CO	Dolores	8033	President	Al Gore	democrat	293	1134	20191203
2000	Colorado	CO	Dolores	8033	President	George W. Bush	republican	741	1134	20191203
2000	Colorado	CO	Dolores	8033	President	Ralph Nader	green	73	1134	20191203
2000	Colorado	CO	Dolores	8033	President	Other	NA	27	1134	20191203
2000	Colorado	CO	Douglas	8035	President	Al Gore	democrat	27076	86225	20191203
2000	Colorado	CO	Douglas	8035	President	George W. Bush	republican	56007	86225	20191203
2000	Colorado	CO	Douglas	8035	President	Ralph Nader	green	2230	86225	20191203
2000	Colorado	CO	Douglas	8035	President	Other	NA	912	86225	20191203
2000	Colorado	CO	Eagle	8037	President	Al Gore	democrat	6772	15188	20191203
2000	Colorado	CO	Eagle	8037	President	George W. Bush	republican	7165	15188	20191203
2000	Colorado	CO	Eagle	8037	President	Ralph Nader	green	1045	15188	20191203
2000	Colorado	CO	Eagle	8037	President	Other	NA	206	15188	20191203
2000	Colorado	CO	Elbert	8039	President	Al Gore	democrat	2326	8965	20191203
2000	Colorado	CO	Elbert	8039	President	George W. Bush	republican	6151	8965	20191203
2000	Colorado	CO	Elbert	8039	President	Ralph Nader	green	292	8965	20191203
2000	Colorado	CO	Elbert	8039	President	Other	NA	196	8965	20191203
2000	Colorado	CO	El Paso	8041	President	Al Gore	democrat	61799	200757	20191203
2000	Colorado	CO	El Paso	8041	President	George W. Bush	republican	128294	200757	20191203
2000	Colorado	CO	El Paso	8041	President	Ralph Nader	green	7116	200757	20191203
2000	Colorado	CO	El Paso	8041	President	Other	NA	3548	200757	20191203
2000	Colorado	CO	Fremont	8043	President	Al Gore	democrat	5293	16056	20191203
2000	Colorado	CO	Fremont	8043	President	George W. Bush	republican	9914	16056	20191203
2000	Colorado	CO	Fremont	8043	President	Ralph Nader	green	516	16056	20191203
2000	Colorado	CO	Fremont	8043	President	Other	NA	333	16056	20191203
2000	Colorado	CO	Garfield	8045	President	Al Gore	democrat	6087	17104	20191203
2000	Colorado	CO	Garfield	8045	President	George W. Bush	republican	9103	17104	20191203
2000	Colorado	CO	Garfield	8045	President	Ralph Nader	green	1608	17104	20191203
2000	Colorado	CO	Garfield	8045	President	Other	NA	306	17104	20191203
2000	Colorado	CO	Gilpin	8047	President	Al Gore	democrat	1099	2465	20191203
2000	Colorado	CO	Gilpin	8047	President	George W. Bush	republican	1006	2465	20191203
2000	Colorado	CO	Gilpin	8047	President	Ralph Nader	green	276	2465	20191203
2000	Colorado	CO	Gilpin	8047	President	Other	NA	84	2465	20191203
2000	Colorado	CO	Grand	8049	President	Al Gore	democrat	2308	6353	20191203
2000	Colorado	CO	Grand	8049	President	George W. Bush	republican	3570	6353	20191203
2000	Colorado	CO	Grand	8049	President	Ralph Nader	green	366	6353	20191203
2000	Colorado	CO	Grand	8049	President	Other	NA	109	6353	20191203
2000	Colorado	CO	Gunnison	8051	President	Al Gore	democrat	3059	7236	20191203
2000	Colorado	CO	Gunnison	8051	President	George W. Bush	republican	3128	7236	20191203
2000	Colorado	CO	Gunnison	8051	President	Ralph Nader	green	927	7236	20191203
2000	Colorado	CO	Gunnison	8051	President	Other	NA	122	7236	20191203
2000	Colorado	CO	Hinsdale	8053	President	Al Gore	democrat	188	566	20191203
2000	Colorado	CO	Hinsdale	8053	President	George W. Bush	republican	316	566	20191203
2000	Colorado	CO	Hinsdale	8053	President	Ralph Nader	green	51	566	20191203
2000	Colorado	CO	Hinsdale	8053	President	Other	NA	11	566	20191203
2000	Colorado	CO	Huerfano	8055	President	Al Gore	democrat	1495	3174	20191203
2000	Colorado	CO	Huerfano	8055	President	George W. Bush	republican	1466	3174	20191203
2000	Colorado	CO	Huerfano	8055	President	Ralph Nader	green	169	3174	20191203
2000	Colorado	CO	Huerfano	8055	President	Other	NA	44	3174	20191203
2000	Colorado	CO	Jackson	8057	President	Al Gore	democrat	173	925	20191203
2000	Colorado	CO	Jackson	8057	President	George W. Bush	republican	682	925	20191203
2000	Colorado	CO	Jackson	8057	President	Ralph Nader	green	40	925	20191203
2000	Colorado	CO	Jackson	8057	President	Other	NA	30	925	20191203
2000	Colorado	CO	Jefferson	8059	President	Al Gore	democrat	100970	235491	20191203
2000	Colorado	CO	Jefferson	8059	President	George W. Bush	republican	120138	235491	20191203
2000	Colorado	CO	Jefferson	8059	President	Ralph Nader	green	10336	235491	20191203
2000	Colorado	CO	Jefferson	8059	President	Other	NA	4047	235491	20191203
2000	Colorado	CO	Kiowa	8061	President	Al Gore	democrat	211	968	20191203
2000	Colorado	CO	Kiowa	8061	President	George W. Bush	republican	728	968	20191203
2000	Colorado	CO	Kiowa	8061	President	Ralph Nader	green	13	968	20191203
2000	Colorado	CO	Kiowa	8061	President	Other	NA	16	968	20191203
2000	Colorado	CO	Kit Carson	8063	President	Al Gore	democrat	809	3458	20191203
2000	Colorado	CO	Kit Carson	8063	President	George W. Bush	republican	2542	3458	20191203
2000	Colorado	CO	Kit Carson	8063	President	Ralph Nader	green	58	3458	20191203
2000	Colorado	CO	Kit Carson	8063	President	Other	NA	49	3458	20191203
2000	Colorado	CO	Lake	8065	President	Al Gore	democrat	1296	2628	20191203
2000	Colorado	CO	Lake	8065	President	George W. Bush	republican	1056	2628	20191203
2000	Colorado	CO	Lake	8065	President	Ralph Nader	green	213	2628	20191203
2000	Colorado	CO	Lake	8065	President	Other	NA	63	2628	20191203
2000	Colorado	CO	La Plata	8067	President	Al Gore	democrat	7864	20490	20191203
2000	Colorado	CO	La Plata	8067	President	George W. Bush	republican	9993	20490	20191203
2000	Colorado	CO	La Plata	8067	President	Ralph Nader	green	2378	20490	20191203
2000	Colorado	CO	La Plata	8067	President	Other	NA	255	20490	20191203
2000	Colorado	CO	Larimer	8069	President	Al Gore	democrat	46055	118537	20191203
2000	Colorado	CO	Larimer	8069	President	George W. Bush	republican	62429	118537	20191203
2000	Colorado	CO	Larimer	8069	President	Ralph Nader	green	8194	118537	20191203
2000	Colorado	CO	Larimer	8069	President	Other	NA	1859	118537	20191203
2000	Colorado	CO	Las Animas	8071	President	Al Gore	democrat	3243	6094	20191203
2000	Colorado	CO	Las Animas	8071	President	George W. Bush	republican	2569	6094	20191203
2000	Colorado	CO	Las Animas	8071	President	Ralph Nader	green	199	6094	20191203
2000	Colorado	CO	Las Animas	8071	President	Other	NA	83	6094	20191203
2000	Colorado	CO	Lincoln	8073	President	Al Gore	democrat	510	2199	20191203
2000	Colorado	CO	Lincoln	8073	President	George W. Bush	republican	1630	2199	20191203
2000	Colorado	CO	Lincoln	8073	President	Ralph Nader	green	27	2199	20191203
2000	Colorado	CO	Lincoln	8073	President	Other	NA	32	2199	20191203
2000	Colorado	CO	Logan	8075	President	Al Gore	democrat	2296	8096	20191203
2000	Colorado	CO	Logan	8075	President	George W. Bush	republican	5531	8096	20191203
2000	Colorado	CO	Logan	8075	President	Ralph Nader	green	140	8096	20191203
2000	Colorado	CO	Logan	8075	President	Other	NA	129	8096	20191203
2000	Colorado	CO	Mesa	8077	President	Al Gore	democrat	15465	51054	20191203
2000	Colorado	CO	Mesa	8077	President	George W. Bush	republican	32396	51054	20191203
2000	Colorado	CO	Mesa	8077	President	Ralph Nader	green	2235	51054	20191203
2000	Colorado	CO	Mesa	8077	President	Other	NA	958	51054	20191203
2000	Colorado	CO	Mineral	8079	President	Al Gore	democrat	168	486	20191203
2000	Colorado	CO	Mineral	8079	President	George W. Bush	republican	294	486	20191203
2000	Colorado	CO	Mineral	8079	President	Ralph Nader	green	19	486	20191203
2000	Colorado	CO	Mineral	8079	President	Other	NA	5	486	20191203
2000	Colorado	CO	Moffat	8081	President	Al Gore	democrat	1223	5337	20191203
2000	Colorado	CO	Moffat	8081	President	George W. Bush	republican	3840	5337	20191203
2000	Colorado	CO	Moffat	8081	President	Ralph Nader	green	169	5337	20191203
2000	Colorado	CO	Moffat	8081	President	Other	NA	105	5337	20191203
2000	Colorado	CO	Montezuma	8083	President	Al Gore	democrat	2556	9384	20191203
2000	Colorado	CO	Montezuma	8083	President	George W. Bush	republican	6158	9384	20191203
2000	Colorado	CO	Montezuma	8083	President	Ralph Nader	green	530	9384	20191203
2000	Colorado	CO	Montezuma	8083	President	Other	NA	140	9384	20191203
2000	Colorado	CO	Montrose	8085	President	Al Gore	democrat	4041	14215	20191203
2000	Colorado	CO	Montrose	8085	President	George W. Bush	republican	9266	14215	20191203
2000	Colorado	CO	Montrose	8085	President	Ralph Nader	green	656	14215	20191203
2000	Colorado	CO	Montrose	8085	President	Other	NA	252	14215	20191203
2000	Colorado	CO	Morgan	8087	President	Al Gore	democrat	2885	8998	20191203
2000	Colorado	CO	Morgan	8087	President	George W. Bush	republican	5722	8998	20191203
2000	Colorado	CO	Morgan	8087	President	Ralph Nader	green	211	8998	20191203
2000	Colorado	CO	Morgan	8087	President	Other	NA	180	8998	20191203
2000	Colorado	CO	Otero	8089	President	Al Gore	democrat	2963	7312	20191203
2000	Colorado	CO	Otero	8089	President	George W. Bush	republican	4082	7312	20191203
2000	Colorado	CO	Otero	8089	President	Ralph Nader	green	138	7312	20191203
2000	Colorado	CO	Otero	8089	President	Other	NA	129	7312	20191203
2000	Colorado	CO	Ouray	8091	President	Al Gore	democrat	705	2233	20191203
2000	Colorado	CO	Ouray	8091	President	George W. Bush	republican	1279	2233	20191203
2000	Colorado	CO	Ouray	8091	President	Ralph Nader	green	224	2233	20191203
2000	Colorado	CO	Ouray	8091	President	Other	NA	25	2233	20191203
2000	Colorado	CO	Park	8093	President	Al Gore	democrat	2393	6665	20191203
2000	Colorado	CO	Park	8093	President	George W. Bush	republican	3677	6665	20191203
2000	Colorado	CO	Park	8093	President	Ralph Nader	green	404	6665	20191203
2000	Colorado	CO	Park	8093	President	Other	NA	191	6665	20191203
2000	Colorado	CO	Phillips	8095	President	Al Gore	democrat	564	2220	20191203
2000	Colorado	CO	Phillips	8095	President	George W. Bush	republican	1573	2220	20191203
2000	Colorado	CO	Phillips	8095	President	Ralph Nader	green	48	2220	20191203
2000	Colorado	CO	Phillips	8095	President	Other	NA	35	2220	20191203
2000	Colorado	CO	Pitkin	8097	President	Al Gore	democrat	4137	7800	20191203
2000	Colorado	CO	Pitkin	8097	President	George W. Bush	republican	2565	7800	20191203
2000	Colorado	CO	Pitkin	8097	President	Ralph Nader	green	1013	7800	20191203
2000	Colorado	CO	Pitkin	8097	President	Other	NA	85	7800	20191203
2000	Colorado	CO	Prowers	8099	President	Al Gore	democrat	1361	4524	20191203
2000	Colorado	CO	Prowers	8099	President	George W. Bush	republican	3026	4524	20191203
2000	Colorado	CO	Prowers	8099	President	Ralph Nader	green	79	4524	20191203
2000	Colorado	CO	Prowers	8099	President	Other	NA	58	4524	20191203
2000	Colorado	CO	Pueblo	8101	President	Al Gore	democrat	28888	53946	20191203
2000	Colorado	CO	Pueblo	8101	President	George W. Bush	republican	22827	53946	20191203
2000	Colorado	CO	Pueblo	8101	President	Ralph Nader	green	1520	53946	20191203
2000	Colorado	CO	Pueblo	8101	President	Other	NA	711	53946	20191203
2000	Colorado	CO	Rio Blanco	8103	President	Al Gore	democrat	543	2855	20191203
2000	Colorado	CO	Rio Blanco	8103	President	George W. Bush	republican	2185	2855	20191203
2000	Colorado	CO	Rio Blanco	8103	President	Ralph Nader	green	85	2855	20191203
2000	Colorado	CO	Rio Blanco	8103	President	Other	NA	42	2855	20191203
2000	Colorado	CO	Rio Grande	8105	President	Al Gore	democrat	1707	5075	20191203
2000	Colorado	CO	Rio Grande	8105	President	George W. Bush	republican	3111	5075	20191203
2000	Colorado	CO	Rio Grande	8105	President	Ralph Nader	green	179	5075	20191203
2000	Colorado	CO	Rio Grande	8105	President	Other	NA	78	5075	20191203
2000	Colorado	CO	Routt	8107	President	Al Gore	democrat	4208	9638	20191203
2000	Colorado	CO	Routt	8107	President	George W. Bush	republican	4472	9638	20191203
2000	Colorado	CO	Routt	8107	President	Ralph Nader	green	820	9638	20191203
2000	Colorado	CO	Routt	8107	President	Other	NA	138	9638	20191203
2000	Colorado	CO	Saguache	8109	President	Al Gore	democrat	1145	2529	20191203
2000	Colorado	CO	Saguache	8109	President	George W. Bush	republican	1078	2529	20191203
2000	Colorado	CO	Saguache	8109	President	Ralph Nader	green	261	2529	20191203
2000	Colorado	CO	Saguache	8109	President	Other	NA	45	2529	20191203
2000	Colorado	CO	San Juan	8111	President	Al Gore	democrat	149	436	20191203
2000	Colorado	CO	San Juan	8111	President	George W. Bush	republican	210	436	20191203
2000	Colorado	CO	San Juan	8111	President	Ralph Nader	green	58	436	20191203
2000	Colorado	CO	San Juan	8111	President	Other	NA	19	436	20191203
2000	Colorado	CO	San Miguel	8113	President	Al Gore	democrat	1598	3255	20191203
2000	Colorado	CO	San Miguel	8113	President	George W. Bush	republican	1043	3255	20191203
2000	Colorado	CO	San Miguel	8113	President	Ralph Nader	green	560	3255	20191203
2000	Colorado	CO	San Miguel	8113	President	Other	NA	54	3255	20191203
2000	Colorado	CO	Sedgwick	8115	President	Al Gore	democrat	384	1303	20191203
2000	Colorado	CO	Sedgwick	8115	President	George W. Bush	republican	877	1303	20191203
2000	Colorado	CO	Sedgwick	8115	President	Ralph Nader	green	25	1303	20191203
2000	Colorado	CO	Sedgwick	8115	President	Other	NA	17	1303	20191203
2000	Colorado	CO	Summit	8117	President	Al Gore	democrat	5304	11068	20191203
2000	Colorado	CO	Summit	8117	President	George W. Bush	republican	4497	11068	20191203
2000	Colorado	CO	Summit	8117	President	Ralph Nader	green	1131	11068	20191203
2000	Colorado	CO	Summit	8117	President	Other	NA	136	11068	20191203
2000	Colorado	CO	Teller	8119	President	Al Gore	democrat	2750	9847	20191203
2000	Colorado	CO	Teller	8119	President	George W. Bush	republican	6477	9847	20191203
2000	Colorado	CO	Teller	8119	President	Ralph Nader	green	429	9847	20191203
2000	Colorado	CO	Teller	8119	President	Other	NA	191	9847	20191203
2000	Colorado	CO	Washington	8121	President	Al Gore	democrat	477	2445	20191203
2000	Colorado	CO	Washington	8121	President	George W. Bush	republican	1878	2445	20191203
2000	Colorado	CO	Washington	8121	President	Ralph Nader	green	50	2445	20191203
2000	Colorado	CO	Washington	8121	President	Other	NA	40	2445	20191203
2000	Colorado	CO	Weld	8123	President	Al Gore	democrat	23436	64541	20191203
2000	Colorado	CO	Weld	8123	President	George W. Bush	republican	37409	64541	20191203
2000	Colorado	CO	Weld	8123	President	Ralph Nader	green	2438	64541	20191203
2000	Colorado	CO	Weld	8123	President	Other	NA	1258	64541	20191203
2000	Colorado	CO	Yuma	8125	President	Al Gore	democrat	1082	4358	20191203
2000	Colorado	CO	Yuma	8125	President	George W. Bush	republican	3156	4358	20191203
2000	Colorado	CO	Yuma	8125	President	Ralph Nader	green	60	4358	20191203
2000	Colorado	CO	Yuma	8125	President	Other	NA	60	4358	20191203
2000	Connecticut	CT	Fairfield	9001	President	Al Gore	democrat	193769	370289	20191203
2000	Connecticut	CT	Fairfield	9001	President	George W. Bush	republican	159659	370289	20191203
2000	Connecticut	CT	Fairfield	9001	President	Ralph Nader	green	12664	370289	20191203
2000	Connecticut	CT	Fairfield	9001	President	Other	NA	4197	370289	20191203
2000	Connecticut	CT	Hartford	9003	President	Al Gore	democrat	221167	367556	20191203
2000	Connecticut	CT	Hartford	9003	President	George W. Bush	republican	127468	367556	20191203
2000	Connecticut	CT	Hartford	9003	President	Ralph Nader	green	14214	367556	20191203
2000	Connecticut	CT	Hartford	9003	President	Other	NA	4707	367556	20191203
2000	Connecticut	CT	Litchfield	9005	President	Al Gore	democrat	41806	87338	20191203
2000	Connecticut	CT	Litchfield	9005	President	George W. Bush	republican	39172	87338	20191203
2000	Connecticut	CT	Litchfield	9005	President	Ralph Nader	green	5413	87338	20191203
2000	Connecticut	CT	Litchfield	9005	President	Other	NA	947	87338	20191203
2000	Connecticut	CT	Middlesex	9007	President	Al Gore	democrat	43319	77433	20191203
2000	Connecticut	CT	Middlesex	9007	President	George W. Bush	republican	29295	77433	20191203
2000	Connecticut	CT	Middlesex	9007	President	Ralph Nader	green	4039	77433	20191203
2000	Connecticut	CT	Middlesex	9007	President	Other	NA	780	77433	20191203
2000	Connecticut	CT	New Haven	9009	President	Al Gore	democrat	197928	341099	20191203
2000	Connecticut	CT	New Haven	9009	President	George W. Bush	republican	122919	341099	20191203
2000	Connecticut	CT	New Haven	9009	President	Ralph Nader	green	15567	341099	20191203
2000	Connecticut	CT	New Haven	9009	President	Other	NA	4685	341099	20191203
2000	Connecticut	CT	New London	9011	President	Al Gore	democrat	60449	109147	20191203
2000	Connecticut	CT	New London	9011	President	George W. Bush	republican	41168	109147	20191203
2000	Connecticut	CT	New London	9011	President	Ralph Nader	green	6218	109147	20191203
2000	Connecticut	CT	New London	9011	President	Other	NA	1312	109147	20191203
2000	Connecticut	CT	Tolland	9013	President	Al Gore	democrat	33554	62700	20191203
2000	Connecticut	CT	Tolland	9013	President	George W. Bush	republican	24705	62700	20191203
2000	Connecticut	CT	Tolland	9013	President	Ralph Nader	green	3711	62700	20191203
2000	Connecticut	CT	Tolland	9013	President	Other	NA	730	62700	20191203
2000	Connecticut	CT	Windham	9015	President	Al Gore	democrat	24023	43963	20191203
2000	Connecticut	CT	Windham	9015	President	George W. Bush	republican	16708	43963	20191203
2000	Connecticut	CT	Windham	9015	President	Ralph Nader	green	2626	43963	20191203
2000	Connecticut	CT	Windham	9015	President	Other	NA	606	43963	20191203
2000	Delaware	DE	Kent	10001	President	Al Gore	democrat	22790	48247	20191203
2000	Delaware	DE	Kent	10001	President	George W. Bush	republican	24081	48247	20191203
2000	Delaware	DE	Kent	10001	President	Ralph Nader	green	1082	48247	20191203
2000	Delaware	DE	Kent	10001	President	Other	NA	294	48247	20191203
2000	Delaware	DE	New Castle	10003	President	Al Gore	democrat	127539	212995	20191203
2000	Delaware	DE	New Castle	10003	President	George W. Bush	republican	78587	212995	20191203
2000	Delaware	DE	New Castle	10003	President	Ralph Nader	green	5767	212995	20191203
2000	Delaware	DE	New Castle	10003	President	Other	NA	1102	212995	20191203
2000	Delaware	DE	Sussex	10005	President	Al Gore	democrat	29739	66287	20191203
2000	Delaware	DE	Sussex	10005	President	George W. Bush	republican	34620	66287	20191203
2000	Delaware	DE	Sussex	10005	President	Ralph Nader	green	1458	66287	20191203
2000	Delaware	DE	Sussex	10005	President	Other	NA	470	66287	20191203
2000	District of Columbia	DC	District of Columbia	11001	President	Al Gore	democrat	171923	201894	20191203
2000	District of Columbia	DC	District of Columbia	11001	President	George W. Bush	republican	18073	201894	20191203
2000	District of Columbia	DC	District of Columbia	11001	President	Ralph Nader	green	10576	201894	20191203
2000	District of Columbia	DC	District of Columbia	11001	President	Other	NA	1322	201894	20191203
2000	Florida	FL	Alachua	12001	President	Al Gore	democrat	47365	85729	20191203
2000	Florida	FL	Alachua	12001	President	George W. Bush	republican	34124	85729	20191203
2000	Florida	FL	Alachua	12001	President	Ralph Nader	green	3226	85729	20191203
2000	Florida	FL	Alachua	12001	President	Other	NA	1014	85729	20191203
2000	Florida	FL	Baker	12003	President	Al Gore	democrat	2392	8154	20191203
2000	Florida	FL	Baker	12003	President	George W. Bush	republican	5610	8154	20191203
2000	Florida	FL	Baker	12003	President	Ralph Nader	green	53	8154	20191203
2000	Florida	FL	Baker	12003	President	Other	NA	99	8154	20191203
2000	Florida	FL	Bay	12005	President	Al Gore	democrat	18850	58805	20191203
2000	Florida	FL	Bay	12005	President	George W. Bush	republican	38637	58805	20191203
2000	Florida	FL	Bay	12005	President	Ralph Nader	green	828	58805	20191203
2000	Florida	FL	Bay	12005	President	Other	NA	490	58805	20191203
2000	Florida	FL	Bradford	12007	President	Al Gore	democrat	3075	8673	20191203
2000	Florida	FL	Bradford	12007	President	George W. Bush	republican	5414	8673	20191203
2000	Florida	FL	Bradford	12007	President	Ralph Nader	green	84	8673	20191203
2000	Florida	FL	Bradford	12007	President	Other	NA	100	8673	20191203
2000	Florida	FL	Brevard	12009	President	Al Gore	democrat	97318	218395	20191203
2000	Florida	FL	Brevard	12009	President	George W. Bush	republican	115185	218395	20191203
2000	Florida	FL	Brevard	12009	President	Ralph Nader	green	4470	218395	20191203
2000	Florida	FL	Brevard	12009	President	Other	NA	1422	218395	20191203
2000	Florida	FL	Broward	12011	President	Al Gore	democrat	387703	575143	20191203
2000	Florida	FL	Broward	12011	President	George W. Bush	republican	177902	575143	20191203
2000	Florida	FL	Broward	12011	President	Ralph Nader	green	7104	575143	20191203
2000	Florida	FL	Broward	12011	President	Other	NA	2434	575143	20191203
2000	Florida	FL	Calhoun	12013	President	Al Gore	democrat	2155	5174	20191203
2000	Florida	FL	Calhoun	12013	President	George W. Bush	republican	2873	5174	20191203
2000	Florida	FL	Calhoun	12013	President	Ralph Nader	green	39	5174	20191203
2000	Florida	FL	Calhoun	12013	President	Other	NA	107	5174	20191203
2000	Florida	FL	Charlotte	12015	President	Al Gore	democrat	29645	66896	20191203
2000	Florida	FL	Charlotte	12015	President	George W. Bush	republican	35426	66896	20191203
2000	Florida	FL	Charlotte	12015	President	Ralph Nader	green	1462	66896	20191203
2000	Florida	FL	Charlotte	12015	President	Other	NA	363	66896	20191203
2000	Florida	FL	Citrus	12017	President	Al Gore	democrat	25525	57206	20191203
2000	Florida	FL	Citrus	12017	President	George W. Bush	republican	29767	57206	20191203
2000	Florida	FL	Citrus	12017	President	Ralph Nader	green	1379	57206	20191203
2000	Florida	FL	Citrus	12017	President	Other	NA	535	57206	20191203
2000	Florida	FL	Clay	12019	President	Al Gore	democrat	14632	57353	20191203
2000	Florida	FL	Clay	12019	President	George W. Bush	republican	41736	57353	20191203
2000	Florida	FL	Clay	12019	President	Ralph Nader	green	562	57353	20191203
2000	Florida	FL	Clay	12019	President	Other	NA	423	57353	20191203
2000	Florida	FL	Collier	12021	President	Al Gore	democrat	29921	92162	20191203
2000	Florida	FL	Collier	12021	President	George W. Bush	republican	60450	92162	20191203
2000	Florida	FL	Collier	12021	President	Ralph Nader	green	1400	92162	20191203
2000	Florida	FL	Collier	12021	President	Other	NA	391	92162	20191203
2000	Florida	FL	Columbia	12023	President	Al Gore	democrat	7047	18508	20191203
2000	Florida	FL	Columbia	12023	President	George W. Bush	republican	10964	18508	20191203
2000	Florida	FL	Columbia	12023	President	Ralph Nader	green	258	18508	20191203
2000	Florida	FL	Columbia	12023	President	Other	NA	239	18508	20191203
2000	Florida	FL	Desoto	12027	President	Al Gore	democrat	3320	7817	20191203
2000	Florida	FL	Desoto	12027	President	George W. Bush	republican	4256	7817	20191203
2000	Florida	FL	Desoto	12027	President	Ralph Nader	green	157	7817	20191203
2000	Florida	FL	Desoto	12027	President	Other	NA	84	7817	20191203
2000	Florida	FL	Dixie	12029	President	Al Gore	democrat	1826	4666	20191203
2000	Florida	FL	Dixie	12029	President	George W. Bush	republican	2697	4666	20191203
2000	Florida	FL	Dixie	12029	President	Ralph Nader	green	75	4666	20191203
2000	Florida	FL	Dixie	12029	President	Other	NA	68	4666	20191203
2000	Florida	FL	Duval	12031	President	Al Gore	democrat	107864	264636	20191203
2000	Florida	FL	Duval	12031	President	George W. Bush	republican	152098	264636	20191203
2000	Florida	FL	Duval	12031	President	Ralph Nader	green	2757	264636	20191203
2000	Florida	FL	Duval	12031	President	Other	NA	1917	264636	20191203
2000	Florida	FL	Escambia	12033	President	Al Gore	democrat	40943	116648	20191203
2000	Florida	FL	Escambia	12033	President	George W. Bush	republican	73017	116648	20191203
2000	Florida	FL	Escambia	12033	President	Ralph Nader	green	1727	116648	20191203
2000	Florida	FL	Escambia	12033	President	Other	NA	961	116648	20191203
2000	Florida	FL	Flagler	12035	President	Al Gore	democrat	13897	27111	20191203
2000	Florida	FL	Flagler	12035	President	George W. Bush	republican	12613	27111	20191203
2000	Florida	FL	Flagler	12035	President	Ralph Nader	green	435	27111	20191203
2000	Florida	FL	Flagler	12035	President	Other	NA	166	27111	20191203
2000	Florida	FL	Franklin	12037	President	Al Gore	democrat	2046	4644	20191203
2000	Florida	FL	Franklin	12037	President	George W. Bush	republican	2454	4644	20191203
2000	Florida	FL	Franklin	12037	President	Ralph Nader	green	85	4644	20191203
2000	Florida	FL	Franklin	12037	President	Other	NA	59	4644	20191203
2000	Florida	FL	Gadsden	12039	President	Al Gore	democrat	9735	14727	20191203
2000	Florida	FL	Gadsden	12039	President	George W. Bush	republican	4767	14727	20191203
2000	Florida	FL	Gadsden	12039	President	Ralph Nader	green	139	14727	20191203
2000	Florida	FL	Gadsden	12039	President	Other	NA	86	14727	20191203
2000	Florida	FL	Gilchrist	12041	President	Al Gore	democrat	1910	5395	20191203
2000	Florida	FL	Gilchrist	12041	President	George W. Bush	republican	3300	5395	20191203
2000	Florida	FL	Gilchrist	12041	President	Ralph Nader	green	97	5395	20191203
2000	Florida	FL	Gilchrist	12041	President	Other	NA	88	5395	20191203
2000	Florida	FL	Glades	12043	President	Al Gore	democrat	1442	3365	20191203
2000	Florida	FL	Glades	12043	President	George W. Bush	republican	1841	3365	20191203
2000	Florida	FL	Glades	12043	President	Ralph Nader	green	56	3365	20191203
2000	Florida	FL	Glades	12043	President	Other	NA	26	3365	20191203
2000	Florida	FL	Gulf	12045	President	Al Gore	democrat	2397	6144	20191203
2000	Florida	FL	Gulf	12045	President	George W. Bush	republican	3550	6144	20191203
2000	Florida	FL	Gulf	12045	President	Ralph Nader	green	86	6144	20191203
2000	Florida	FL	Gulf	12045	President	Other	NA	111	6144	20191203
2000	Florida	FL	Hamilton	12047	President	Al Gore	democrat	1722	3964	20191203
2000	Florida	FL	Hamilton	12047	President	George W. Bush	republican	2146	3964	20191203
2000	Florida	FL	Hamilton	12047	President	Ralph Nader	green	37	3964	20191203
2000	Florida	FL	Hamilton	12047	President	Other	NA	59	3964	20191203
2000	Florida	FL	Hardee	12049	President	Al Gore	democrat	2339	6233	20191203
2000	Florida	FL	Hardee	12049	President	George W. Bush	republican	3765	6233	20191203
2000	Florida	FL	Hardee	12049	President	Ralph Nader	green	75	6233	20191203
2000	Florida	FL	Hardee	12049	President	Other	NA	54	6233	20191203
2000	Florida	FL	Hendry	12051	President	Al Gore	democrat	3240	8139	20191203
2000	Florida	FL	Hendry	12051	President	George W. Bush	republican	4747	8139	20191203
2000	Florida	FL	Hendry	12051	President	Ralph Nader	green	104	8139	20191203
2000	Florida	FL	Hendry	12051	President	Other	NA	48	8139	20191203
2000	Florida	FL	Hernando	12053	President	Al Gore	democrat	32644	65219	20191203
2000	Florida	FL	Hernando	12053	President	George W. Bush	republican	30646	65219	20191203
2000	Florida	FL	Hernando	12053	President	Ralph Nader	green	1501	65219	20191203
2000	Florida	FL	Hernando	12053	President	Other	NA	428	65219	20191203
2000	Florida	FL	Highlands	12055	President	Al Gore	democrat	14167	35149	20191203
2000	Florida	FL	Highlands	12055	President	George W. Bush	republican	20206	35149	20191203
2000	Florida	FL	Highlands	12055	President	Ralph Nader	green	545	35149	20191203
2000	Florida	FL	Highlands	12055	President	Other	NA	231	35149	20191203
2000	Florida	FL	Hillsborough	12057	President	Al Gore	democrat	169557	360295	20191203
2000	Florida	FL	Hillsborough	12057	President	George W. Bush	republican	180760	360295	20191203
2000	Florida	FL	Hillsborough	12057	President	Ralph Nader	green	7490	360295	20191203
2000	Florida	FL	Hillsborough	12057	President	Other	NA	2488	360295	20191203
2000	Florida	FL	Holmes	12059	President	Al Gore	democrat	2177	7395	20191203
2000	Florida	FL	Holmes	12059	President	George W. Bush	republican	5011	7395	20191203
2000	Florida	FL	Holmes	12059	President	Ralph Nader	green	94	7395	20191203
2000	Florida	FL	Holmes	12059	President	Other	NA	113	7395	20191203
2000	Florida	FL	Indian River	12061	President	Al Gore	democrat	19768	49622	20191203
2000	Florida	FL	Indian River	12061	President	George W. Bush	republican	28635	49622	20191203
2000	Florida	FL	Indian River	12061	President	Ralph Nader	green	950	49622	20191203
2000	Florida	FL	Indian River	12061	President	Other	NA	269	49622	20191203
2000	Florida	FL	Jackson	12063	President	Al Gore	democrat	6868	16300	20191203
2000	Florida	FL	Jackson	12063	President	George W. Bush	republican	9138	16300	20191203
2000	Florida	FL	Jackson	12063	President	Ralph Nader	green	138	16300	20191203
2000	Florida	FL	Jackson	12063	President	Other	NA	156	16300	20191203
2000	Florida	FL	Jefferson	12065	President	Al Gore	democrat	3041	5644	20191203
2000	Florida	FL	Jefferson	12065	President	George W. Bush	republican	2478	5644	20191203
2000	Florida	FL	Jefferson	12065	President	Ralph Nader	green	76	5644	20191203
2000	Florida	FL	Jefferson	12065	President	Other	NA	49	5644	20191203
2000	Florida	FL	Lafayette	12067	President	Al Gore	democrat	789	2505	20191203
2000	Florida	FL	Lafayette	12067	President	George W. Bush	republican	1670	2505	20191203
2000	Florida	FL	Lafayette	12067	President	Ralph Nader	green	26	2505	20191203
2000	Florida	FL	Lafayette	12067	President	Other	NA	20	2505	20191203
2000	Florida	FL	Lake	12069	President	Al Gore	democrat	36571	88611	20191203
2000	Florida	FL	Lake	12069	President	George W. Bush	republican	50010	88611	20191203
2000	Florida	FL	Lake	12069	President	Ralph Nader	green	1460	88611	20191203
2000	Florida	FL	Lake	12069	President	Other	NA	570	88611	20191203
2000	Florida	FL	Lee	12071	President	Al Gore	democrat	73560	184377	20191203
2000	Florida	FL	Lee	12071	President	George W. Bush	republican	106141	184377	20191203
2000	Florida	FL	Lee	12071	President	Ralph Nader	green	3587	184377	20191203
2000	Florida	FL	Lee	12071	President	Other	NA	1089	184377	20191203
2000	Florida	FL	Leon	12073	President	Al Gore	democrat	61427	103124	20191203
2000	Florida	FL	Leon	12073	President	George W. Bush	republican	39062	103124	20191203
2000	Florida	FL	Leon	12073	President	Ralph Nader	green	1932	103124	20191203
2000	Florida	FL	Leon	12073	President	Other	NA	703	103124	20191203
2000	Florida	FL	Levy	12075	President	Al Gore	democrat	5398	12724	20191203
2000	Florida	FL	Levy	12075	President	George W. Bush	republican	6858	12724	20191203
2000	Florida	FL	Levy	12075	President	Ralph Nader	green	284	12724	20191203
2000	Florida	FL	Levy	12075	President	Other	NA	184	12724	20191203
2000	Florida	FL	Liberty	12077	President	Al Gore	democrat	1017	2410	20191203
2000	Florida	FL	Liberty	12077	President	George W. Bush	republican	1317	2410	20191203
2000	Florida	FL	Liberty	12077	President	Ralph Nader	green	19	2410	20191203
2000	Florida	FL	Liberty	12077	President	Other	NA	57	2410	20191203
2000	Florida	FL	Madison	12079	President	Al Gore	democrat	3014	6162	20191203
2000	Florida	FL	Madison	12079	President	George W. Bush	republican	3038	6162	20191203
2000	Florida	FL	Madison	12079	President	Ralph Nader	green	54	6162	20191203
2000	Florida	FL	Madison	12079	President	Other	NA	56	6162	20191203
2000	Florida	FL	Manatee	12081	President	Al Gore	democrat	49177	110221	20191203
2000	Florida	FL	Manatee	12081	President	George W. Bush	republican	57952	110221	20191203
2000	Florida	FL	Manatee	12081	President	Ralph Nader	green	2491	110221	20191203
2000	Florida	FL	Manatee	12081	President	Other	NA	601	110221	20191203
2000	Florida	FL	Marion	12083	President	Al Gore	democrat	44665	102956	20191203
2000	Florida	FL	Marion	12083	President	George W. Bush	republican	55141	102956	20191203
2000	Florida	FL	Marion	12083	President	Ralph Nader	green	1809	102956	20191203
2000	Florida	FL	Marion	12083	President	Other	NA	1341	102956	20191203
2000	Florida	FL	Martin	12085	President	Al Gore	democrat	26620	62013	20191203
2000	Florida	FL	Martin	12085	President	George W. Bush	republican	33970	62013	20191203
2000	Florida	FL	Martin	12085	President	Ralph Nader	green	1118	62013	20191203
2000	Florida	FL	Martin	12085	President	Other	NA	305	62013	20191203
2000	Florida	FL	Miami-Dade	12086	President	Al Gore	democrat	328808	625449	20191203
2000	Florida	FL	Miami-Dade	12086	President	George W. Bush	republican	289533	625449	20191203
2000	Florida	FL	Miami-Dade	12086	President	Ralph Nader	green	5352	625449	20191203
2000	Florida	FL	Miami-Dade	12086	President	Other	NA	1756	625449	20191203
2000	Florida	FL	Monroe	12087	President	Al Gore	democrat	16483	33896	20191203
2000	Florida	FL	Monroe	12087	President	George W. Bush	republican	16059	33896	20191203
2000	Florida	FL	Monroe	12087	President	Ralph Nader	green	1090	33896	20191203
2000	Florida	FL	Monroe	12087	President	Other	NA	264	33896	20191203
2000	Florida	FL	Nassau	12089	President	Al Gore	democrat	6952	23780	20191203
2000	Florida	FL	Nassau	12089	President	George W. Bush	republican	16404	23780	20191203
2000	Florida	FL	Nassau	12089	President	Ralph Nader	green	253	23780	20191203
2000	Florida	FL	Nassau	12089	President	Other	NA	171	23780	20191203
2000	Florida	FL	Okaloosa	12091	President	Al Gore	democrat	16948	70680	20191203
2000	Florida	FL	Okaloosa	12091	President	George W. Bush	republican	52093	70680	20191203
2000	Florida	FL	Okaloosa	12091	President	Ralph Nader	green	985	70680	20191203
2000	Florida	FL	Okaloosa	12091	President	Other	NA	654	70680	20191203
2000	Florida	FL	Okeechobee	12093	President	Al Gore	democrat	4588	9853	20191203
2000	Florida	FL	Okeechobee	12093	President	George W. Bush	republican	5057	9853	20191203
2000	Florida	FL	Okeechobee	12093	President	Ralph Nader	green	131	9853	20191203
2000	Florida	FL	Okeechobee	12093	President	Other	NA	77	9853	20191203
2000	Florida	FL	Orange	12095	President	Al Gore	democrat	140220	280125	20191203
2000	Florida	FL	Orange	12095	President	George W. Bush	republican	134517	280125	20191203
2000	Florida	FL	Orange	12095	President	Ralph Nader	green	3879	280125	20191203
2000	Florida	FL	Orange	12095	President	Other	NA	1509	280125	20191203
2000	Florida	FL	Osceola	12097	President	Al Gore	democrat	28181	55659	20191203
2000	Florida	FL	Osceola	12097	President	George W. Bush	republican	26212	55659	20191203
2000	Florida	FL	Osceola	12097	President	Ralph Nader	green	732	55659	20191203
2000	Florida	FL	Osceola	12097	President	Other	NA	534	55659	20191203
2000	Florida	FL	Palm Beach	12099	President	Al Gore	democrat	269732	433186	20191203
2000	Florida	FL	Palm Beach	12099	President	George W. Bush	republican	152951	433186	20191203
2000	Florida	FL	Palm Beach	12099	President	Ralph Nader	green	5565	433186	20191203
2000	Florida	FL	Palm Beach	12099	President	Other	NA	4938	433186	20191203
2000	Florida	FL	Pasco	12101	President	Al Gore	democrat	69564	142731	20191203
2000	Florida	FL	Pasco	12101	President	George W. Bush	republican	68582	142731	20191203
2000	Florida	FL	Pasco	12101	President	Ralph Nader	green	3393	142731	20191203
2000	Florida	FL	Pasco	12101	President	Other	NA	1192	142731	20191203
2000	Florida	FL	Pinellas	12103	President	Al Gore	democrat	200630	398472	20191203
2000	Florida	FL	Pinellas	12103	President	George W. Bush	republican	184825	398472	20191203
2000	Florida	FL	Pinellas	12103	President	Ralph Nader	green	10022	398472	20191203
2000	Florida	FL	Pinellas	12103	President	Other	NA	2995	398472	20191203
2000	Florida	FL	Polk	12105	President	Al Gore	democrat	75200	168607	20191203
2000	Florida	FL	Polk	12105	President	George W. Bush	republican	90295	168607	20191203
2000	Florida	FL	Polk	12105	President	Ralph Nader	green	2059	168607	20191203
2000	Florida	FL	Polk	12105	President	Other	NA	1053	168607	20191203
2000	Florida	FL	Putnam	12107	President	Al Gore	democrat	12102	26222	20191203
2000	Florida	FL	Putnam	12107	President	George W. Bush	republican	13447	26222	20191203
2000	Florida	FL	Putnam	12107	President	Ralph Nader	green	377	26222	20191203
2000	Florida	FL	Putnam	12107	President	Other	NA	296	26222	20191203
2000	Florida	FL	St. Johns	12109	President	Al Gore	democrat	19502	60746	20191203
2000	Florida	FL	St. Johns	12109	President	George W. Bush	republican	39546	60746	20191203
2000	Florida	FL	St. Johns	12109	President	Ralph Nader	green	1217	60746	20191203
2000	Florida	FL	St. Johns	12109	President	Other	NA	481	60746	20191203
2000	Florida	FL	St. Lucie	12111	President	Al Gore	democrat	41559	77989	20191203
2000	Florida	FL	St. Lucie	12111	President	George W. Bush	republican	34705	77989	20191203
2000	Florida	FL	St. Lucie	12111	President	Ralph Nader	green	1368	77989	20191203
2000	Florida	FL	St. Lucie	12111	President	Other	NA	357	77989	20191203
2000	Florida	FL	Santa Rosa	12113	President	Al Gore	democrat	12802	50319	20191203
2000	Florida	FL	Santa Rosa	12113	President	George W. Bush	republican	36274	50319	20191203
2000	Florida	FL	Santa Rosa	12113	President	Ralph Nader	green	724	50319	20191203
2000	Florida	FL	Santa Rosa	12113	President	Other	NA	519	50319	20191203
2000	Florida	FL	Sarasota	12115	President	Al Gore	democrat	72853	160942	20191203
2000	Florida	FL	Sarasota	12115	President	George W. Bush	republican	83100	160942	20191203
2000	Florida	FL	Sarasota	12115	President	Ralph Nader	green	4069	160942	20191203
2000	Florida	FL	Sarasota	12115	President	Other	NA	920	160942	20191203
2000	Florida	FL	Seminole	12117	President	Al Gore	democrat	59174	137634	20191203
2000	Florida	FL	Seminole	12117	President	George W. Bush	republican	75677	137634	20191203
2000	Florida	FL	Seminole	12117	President	Ralph Nader	green	1946	137634	20191203
2000	Florida	FL	Seminole	12117	President	Other	NA	837	137634	20191203
2000	Florida	FL	Sumter	12119	President	Al Gore	democrat	9637	22261	20191203
2000	Florida	FL	Sumter	12119	President	George W. Bush	republican	12127	22261	20191203
2000	Florida	FL	Sumter	12119	President	Ralph Nader	green	306	22261	20191203
2000	Florida	FL	Sumter	12119	President	Other	NA	191	22261	20191203
2000	Florida	FL	Suwannee	12121	President	Al Gore	democrat	4075	12473	20191203
2000	Florida	FL	Suwannee	12121	President	George W. Bush	republican	8006	12473	20191203
2000	Florida	FL	Suwannee	12121	President	Ralph Nader	green	180	12473	20191203
2000	Florida	FL	Suwannee	12121	President	Other	NA	212	12473	20191203
2000	Florida	FL	Taylor	12123	President	Al Gore	democrat	2649	6808	20191203
2000	Florida	FL	Taylor	12123	President	George W. Bush	republican	4056	6808	20191203
2000	Florida	FL	Taylor	12123	President	Ralph Nader	green	59	6808	20191203
2000	Florida	FL	Taylor	12123	President	Other	NA	44	6808	20191203
2000	Florida	FL	Union	12125	President	Al Gore	democrat	1407	3826	20191203
2000	Florida	FL	Union	12125	President	George W. Bush	republican	2332	3826	20191203
2000	Florida	FL	Union	12125	President	Ralph Nader	green	33	3826	20191203
2000	Florida	FL	Union	12125	President	Other	NA	54	3826	20191203
2000	Florida	FL	Volusia	12127	President	Al Gore	democrat	97304	183654	20191203
2000	Florida	FL	Volusia	12127	President	George W. Bush	republican	82357	183654	20191203
2000	Florida	FL	Volusia	12127	President	Ralph Nader	green	2910	183654	20191203
2000	Florida	FL	Volusia	12127	President	Other	NA	1083	183654	20191203
2000	Florida	FL	Wakulla	12129	President	Al Gore	democrat	3838	8587	20191203
2000	Florida	FL	Wakulla	12129	President	George W. Bush	republican	4512	8587	20191203
2000	Florida	FL	Wakulla	12129	President	Ralph Nader	green	149	8587	20191203
2000	Florida	FL	Wakulla	12129	President	Other	NA	88	8587	20191203
2000	Florida	FL	Walton	12131	President	Al Gore	democrat	5642	18318	20191203
2000	Florida	FL	Walton	12131	President	George W. Bush	republican	12182	18318	20191203
2000	Florida	FL	Walton	12131	President	Ralph Nader	green	265	18318	20191203
2000	Florida	FL	Walton	12131	President	Other	NA	229	18318	20191203
2000	Florida	FL	Washington	12133	President	Al Gore	democrat	2798	8029	20191203
2000	Florida	FL	Washington	12133	President	George W. Bush	republican	4994	8029	20191203
2000	Florida	FL	Washington	12133	President	Ralph Nader	green	93	8029	20191203
2000	Florida	FL	Washington	12133	President	Other	NA	144	8029	20191203
2000	Georgia	GA	Appling	13001	President	Al Gore	democrat	2093	6099	20191203
2000	Georgia	GA	Appling	13001	President	George W. Bush	republican	3940	6099	20191203
2000	Georgia	GA	Appling	13001	President	Ralph Nader	green	2	6099	20191203
2000	Georgia	GA	Appling	13001	President	Other	NA	64	6099	20191203
2000	Georgia	GA	Atkinson	13003	President	Al Gore	democrat	821	2071	20191203
2000	Georgia	GA	Atkinson	13003	President	George W. Bush	republican	1228	2071	20191203
2000	Georgia	GA	Atkinson	13003	President	Ralph Nader	green	1	2071	20191203
2000	Georgia	GA	Atkinson	13003	President	Other	NA	21	2071	20191203
2000	Georgia	GA	Bacon	13005	President	Al Gore	democrat	956	2995	20191203
2000	Georgia	GA	Bacon	13005	President	George W. Bush	republican	2010	2995	20191203
2000	Georgia	GA	Bacon	13005	President	Ralph Nader	green	2	2995	20191203
2000	Georgia	GA	Bacon	13005	President	Other	NA	27	2995	20191203
2000	Georgia	GA	Baker	13007	President	Al Gore	democrat	893	1519	20191203
2000	Georgia	GA	Baker	13007	President	George W. Bush	republican	615	1519	20191203
2000	Georgia	GA	Baker	13007	President	Ralph Nader	green		1519	20191203
2000	Georgia	GA	Baker	13007	President	Other	NA	11	1519	20191203
2000	Georgia	GA	Baldwin	13009	President	Al Gore	democrat	5893	12126	20191203
2000	Georgia	GA	Baldwin	13009	President	George W. Bush	republican	6041	12126	20191203
2000	Georgia	GA	Baldwin	13009	President	Ralph Nader	green	22	12126	20191203
2000	Georgia	GA	Baldwin	13009	President	Other	NA	170	12126	20191203
2000	Georgia	GA	Banks	13011	President	Al Gore	democrat	1220	4533	20191203
2000	Georgia	GA	Banks	13011	President	George W. Bush	republican	3202	4533	20191203
2000	Georgia	GA	Banks	13011	President	Ralph Nader	green	14	4533	20191203
2000	Georgia	GA	Banks	13011	President	Other	NA	97	4533	20191203
2000	Georgia	GA	Barrow	13013	President	Al Gore	democrat	3657	12102	20191203
2000	Georgia	GA	Barrow	13013	President	George W. Bush	republican	7925	12102	20191203
2000	Georgia	GA	Barrow	13013	President	Ralph Nader	green	61	12102	20191203
2000	Georgia	GA	Barrow	13013	President	Other	NA	459	12102	20191203
2000	Georgia	GA	Bartow	13015	President	Al Gore	democrat	7508	22781	20191203
2000	Georgia	GA	Bartow	13015	President	George W. Bush	republican	14720	22781	20191203
2000	Georgia	GA	Bartow	13015	President	Ralph Nader	green	55	22781	20191203
2000	Georgia	GA	Bartow	13015	President	Other	NA	498	22781	20191203
2000	Georgia	GA	Ben Hill	13017	President	Al Gore	democrat	2234	4661	20191203
2000	Georgia	GA	Ben Hill	13017	President	George W. Bush	republican	2381	4661	20191203
2000	Georgia	GA	Ben Hill	13017	President	Ralph Nader	green		4661	20191203
2000	Georgia	GA	Ben Hill	13017	President	Other	NA	46	4661	20191203
2000	Georgia	GA	Berrien	13019	President	Al Gore	democrat	1640	4410	20191203
2000	Georgia	GA	Berrien	13019	President	George W. Bush	republican	2718	4410	20191203
2000	Georgia	GA	Berrien	13019	President	Ralph Nader	green		4410	20191203
2000	Georgia	GA	Berrien	13019	President	Other	NA	52	4410	20191203
2000	Georgia	GA	Bibb	13021	President	Al Gore	democrat	24996	49776	20191203
2000	Georgia	GA	Bibb	13021	President	George W. Bush	republican	24071	49776	20191203
2000	Georgia	GA	Bibb	13021	President	Ralph Nader	green	248	49776	20191203
2000	Georgia	GA	Bibb	13021	President	Other	NA	461	49776	20191203
2000	Georgia	GA	Bleckley	13023	President	Al Gore	democrat	1273	3749	20191203
2000	Georgia	GA	Bleckley	13023	President	George W. Bush	republican	2436	3749	20191203
2000	Georgia	GA	Bleckley	13023	President	Ralph Nader	green	1	3749	20191203
2000	Georgia	GA	Bleckley	13023	President	Other	NA	39	3749	20191203
2000	Georgia	GA	Brantley	13025	President	Al Gore	democrat	1372	4566	20191203
2000	Georgia	GA	Brantley	13025	President	George W. Bush	republican	3118	4566	20191203
2000	Georgia	GA	Brantley	13025	President	Ralph Nader	green	5	4566	20191203
2000	Georgia	GA	Brantley	13025	President	Other	NA	71	4566	20191203
2000	Georgia	GA	Brooks	13027	President	Al Gore	democrat	2096	4551	20191203
2000	Georgia	GA	Brooks	13027	President	George W. Bush	republican	2406	4551	20191203
2000	Georgia	GA	Brooks	13027	President	Ralph Nader	green	12	4551	20191203
2000	Georgia	GA	Brooks	13027	President	Other	NA	37	4551	20191203
2000	Georgia	GA	Bryan	13029	President	Al Gore	democrat	2172	7059	20191203
2000	Georgia	GA	Bryan	13029	President	George W. Bush	republican	4835	7059	20191203
2000	Georgia	GA	Bryan	13029	President	Ralph Nader	green		7059	20191203
2000	Georgia	GA	Bryan	13029	President	Other	NA	52	7059	20191203
2000	Georgia	GA	Bulloch	13031	President	Al Gore	democrat	5561	14782	20191203
2000	Georgia	GA	Bulloch	13031	President	George W. Bush	republican	8990	14782	20191203
2000	Georgia	GA	Bulloch	13031	President	Ralph Nader	green	137	14782	20191203
2000	Georgia	GA	Bulloch	13031	President	Other	NA	94	14782	20191203
2000	Georgia	GA	Burke	13033	President	Al Gore	democrat	3720	7135	20191203
2000	Georgia	GA	Burke	13033	President	George W. Bush	republican	3381	7135	20191203
2000	Georgia	GA	Burke	13033	President	Ralph Nader	green	7	7135	20191203
2000	Georgia	GA	Burke	13033	President	Other	NA	27	7135	20191203
2000	Georgia	GA	Butts	13035	President	Al Gore	democrat	2281	5635	20191203
2000	Georgia	GA	Butts	13035	President	George W. Bush	republican	3198	5635	20191203
2000	Georgia	GA	Butts	13035	President	Ralph Nader	green	8	5635	20191203
2000	Georgia	GA	Butts	13035	President	Other	NA	148	5635	20191203
2000	Georgia	GA	Calhoun	13037	President	Al Gore	democrat	1107	1887	20191203
2000	Georgia	GA	Calhoun	13037	President	George W. Bush	republican	768	1887	20191203
2000	Georgia	GA	Calhoun	13037	President	Ralph Nader	green		1887	20191203
2000	Georgia	GA	Calhoun	13037	President	Other	NA	12	1887	20191203
2000	Georgia	GA	Camden	13039	President	Al Gore	democrat	3636	10119	20191203
2000	Georgia	GA	Camden	13039	President	George W. Bush	republican	6371	10119	20191203
2000	Georgia	GA	Camden	13039	President	Ralph Nader	green	10	10119	20191203
2000	Georgia	GA	Camden	13039	President	Other	NA	102	10119	20191203
2000	Georgia	GA	Candler	13043	President	Al Gore	democrat	1053	2722	20191203
2000	Georgia	GA	Candler	13043	President	George W. Bush	republican	1643	2722	20191203
2000	Georgia	GA	Candler	13043	President	Ralph Nader	green		2722	20191203
2000	Georgia	GA	Candler	13043	President	Other	NA	26	2722	20191203
2000	Georgia	GA	Carroll	13045	President	Al Gore	democrat	8752	25741	20191203
2000	Georgia	GA	Carroll	13045	President	George W. Bush	republican	16326	25741	20191203
2000	Georgia	GA	Carroll	13045	President	Ralph Nader	green	157	25741	20191203
2000	Georgia	GA	Carroll	13045	President	Other	NA	506	25741	20191203
2000	Georgia	GA	Catoosa	13047	President	Al Gore	democrat	5470	17721	20191203
2000	Georgia	GA	Catoosa	13047	President	George W. Bush	republican	12033	17721	20191203
2000	Georgia	GA	Catoosa	13047	President	Ralph Nader	green	66	17721	20191203
2000	Georgia	GA	Catoosa	13047	President	Other	NA	152	17721	20191203
2000	Georgia	GA	Charlton	13049	President	Al Gore	democrat	1015	2816	20191203
2000	Georgia	GA	Charlton	13049	President	George W. Bush	republican	1770	2816	20191203
2000	Georgia	GA	Charlton	13049	President	Ralph Nader	green	5	2816	20191203
2000	Georgia	GA	Charlton	13049	President	Other	NA	26	2816	20191203
2000	Georgia	GA	Chatham	13051	President	Al Gore	democrat	37590	76475	20191203
2000	Georgia	GA	Chatham	13051	President	George W. Bush	republican	37847	76475	20191203
2000	Georgia	GA	Chatham	13051	President	Ralph Nader	green	596	76475	20191203
2000	Georgia	GA	Chatham	13051	President	Other	NA	442	76475	20191203
2000	Georgia	GA	Chattahoochee	13053	President	Al Gore	democrat	600	1207	20191203
2000	Georgia	GA	Chattahoochee	13053	President	George W. Bush	republican	590	1207	20191203
2000	Georgia	GA	Chattahoochee	13053	President	Ralph Nader	green	4	1207	20191203
2000	Georgia	GA	Chattahoochee	13053	President	Other	NA	13	1207	20191203
2000	Georgia	GA	Chattooga	13055	President	Al Gore	democrat	2729	6477	20191203
2000	Georgia	GA	Chattooga	13055	President	George W. Bush	republican	3640	6477	20191203
2000	Georgia	GA	Chattooga	13055	President	Ralph Nader	green	5	6477	20191203
2000	Georgia	GA	Chattooga	13055	President	Other	NA	103	6477	20191203
2000	Georgia	GA	Cherokee	13057	President	Al Gore	democrat	12295	52348	20191203
2000	Georgia	GA	Cherokee	13057	President	George W. Bush	republican	38033	52348	20191203
2000	Georgia	GA	Cherokee	13057	President	Ralph Nader	green	306	52348	20191203
2000	Georgia	GA	Cherokee	13057	President	Other	NA	1714	52348	20191203
2000	Georgia	GA	Clarke	13059	President	Al Gore	democrat	15167	28904	20191203
2000	Georgia	GA	Clarke	13059	President	George W. Bush	republican	11850	28904	20191203
2000	Georgia	GA	Clarke	13059	President	Ralph Nader	green	1247	28904	20191203
2000	Georgia	GA	Clarke	13059	President	Other	NA	640	28904	20191203
2000	Georgia	GA	Clay	13061	President	Al Gore	democrat	821	1277	20191203
2000	Georgia	GA	Clay	13061	President	George W. Bush	republican	448	1277	20191203
2000	Georgia	GA	Clay	13061	President	Ralph Nader	green		1277	20191203
2000	Georgia	GA	Clay	13061	President	Other	NA	8	1277	20191203
2000	Georgia	GA	Clayton	13063	President	Al Gore	democrat	40042	61402	20191203
2000	Georgia	GA	Clayton	13063	President	George W. Bush	republican	19966	61402	20191203
2000	Georgia	GA	Clayton	13063	President	Ralph Nader	green	176	61402	20191203
2000	Georgia	GA	Clayton	13063	President	Other	NA	1218	61402	20191203
2000	Georgia	GA	Clinch	13065	President	Al Gore	democrat	816	1929	20191203
2000	Georgia	GA	Clinch	13065	President	George W. Bush	republican	1091	1929	20191203
2000	Georgia	GA	Clinch	13065	President	Ralph Nader	green		1929	20191203
2000	Georgia	GA	Clinch	13065	President	Other	NA	22	1929	20191203
2000	Georgia	GA	Cobb	13067	President	Al Gore	democrat	86676	235027	20191203
2000	Georgia	GA	Cobb	13067	President	George W. Bush	republican	140494	235027	20191203
2000	Georgia	GA	Cobb	13067	President	Ralph Nader	green	2134	235027	20191203
2000	Georgia	GA	Cobb	13067	President	Other	NA	5723	235027	20191203
2000	Georgia	GA	Coffee	13069	President	Al Gore	democrat	3593	9430	20191203
2000	Georgia	GA	Coffee	13069	President	George W. Bush	republican	5756	9430	20191203
2000	Georgia	GA	Coffee	13069	President	Ralph Nader	green	8	9430	20191203
2000	Georgia	GA	Coffee	13069	President	Other	NA	73	9430	20191203
2000	Georgia	GA	Colquitt	13071	President	Al Gore	democrat	3297	9972	20191203
2000	Georgia	GA	Colquitt	13071	President	George W. Bush	republican	6589	9972	20191203
2000	Georgia	GA	Colquitt	13071	President	Ralph Nader	green	5	9972	20191203
2000	Georgia	GA	Colquitt	13071	President	Other	NA	81	9972	20191203
2000	Georgia	GA	Columbia	13073	President	Al Gore	democrat	8969	36008	20191203
2000	Georgia	GA	Columbia	13073	President	George W. Bush	republican	26660	36008	20191203
2000	Georgia	GA	Columbia	13073	President	Ralph Nader	green	122	36008	20191203
2000	Georgia	GA	Columbia	13073	President	Other	NA	257	36008	20191203
2000	Georgia	GA	Cook	13075	President	Al Gore	democrat	1639	3944	20191203
2000	Georgia	GA	Cook	13075	President	George W. Bush	republican	2279	3944	20191203
2000	Georgia	GA	Cook	13075	President	Ralph Nader	green	3	3944	20191203
2000	Georgia	GA	Cook	13075	President	Other	NA	23	3944	20191203
2000	Georgia	GA	Coweta	13077	President	Al Gore	democrat	9056	31226	20191203
2000	Georgia	GA	Coweta	13077	President	George W. Bush	republican	21327	31226	20191203
2000	Georgia	GA	Coweta	13077	President	Ralph Nader	green	133	31226	20191203
2000	Georgia	GA	Coweta	13077	President	Other	NA	710	31226	20191203
2000	Georgia	GA	Crawford	13079	President	Al Gore	democrat	1513	3567	20191203
2000	Georgia	GA	Crawford	13079	President	George W. Bush	republican	1987	3567	20191203
2000	Georgia	GA	Crawford	13079	President	Ralph Nader	green	5	3567	20191203
2000	Georgia	GA	Crawford	13079	President	Other	NA	62	3567	20191203
2000	Georgia	GA	Crisp	13081	President	Al Gore	democrat	2268	5609	20191203
2000	Georgia	GA	Crisp	13081	President	George W. Bush	republican	3285	5609	20191203
2000	Georgia	GA	Crisp	13081	President	Ralph Nader	green	1	5609	20191203
2000	Georgia	GA	Crisp	13081	President	Other	NA	55	5609	20191203
2000	Georgia	GA	Dade	13083	President	Al Gore	democrat	1628	5049	20191203
2000	Georgia	GA	Dade	13083	President	George W. Bush	republican	3333	5049	20191203
2000	Georgia	GA	Dade	13083	President	Ralph Nader	green	13	5049	20191203
2000	Georgia	GA	Dade	13083	President	Other	NA	75	5049	20191203
2000	Georgia	GA	Dawson	13085	President	Al Gore	democrat	1458	5898	20191203
2000	Georgia	GA	Dawson	13085	President	George W. Bush	republican	4210	5898	20191203
2000	Georgia	GA	Dawson	13085	President	Ralph Nader	green	28	5898	20191203
2000	Georgia	GA	Dawson	13085	President	Other	NA	202	5898	20191203
2000	Georgia	GA	Decatur	13087	President	Al Gore	democrat	3398	7648	20191203
2000	Georgia	GA	Decatur	13087	President	George W. Bush	republican	4187	7648	20191203
2000	Georgia	GA	Decatur	13087	President	Ralph Nader	green	13	7648	20191203
2000	Georgia	GA	Decatur	13087	President	Other	NA	50	7648	20191203
2000	Georgia	GA	DeKalb	13089	President	Al Gore	democrat	154509	219980	20191203
2000	Georgia	GA	DeKalb	13089	President	George W. Bush	republican	58807	219980	20191203
2000	Georgia	GA	DeKalb	13089	President	Ralph Nader	green	1930	219980	20191203
2000	Georgia	GA	DeKalb	13089	President	Other	NA	4734	219980	20191203
2000	Georgia	GA	Dodge	13091	President	Al Gore	democrat	2326	5877	20191203
2000	Georgia	GA	Dodge	13091	President	George W. Bush	republican	3472	5877	20191203
2000	Georgia	GA	Dodge	13091	President	Ralph Nader	green	1	5877	20191203
2000	Georgia	GA	Dodge	13091	President	Other	NA	78	5877	20191203
2000	Georgia	GA	Dooly	13093	President	Al Gore	democrat	1901	3520	20191203
2000	Georgia	GA	Dooly	13093	President	George W. Bush	republican	1588	3520	20191203
2000	Georgia	GA	Dooly	13093	President	Ralph Nader	green		3520	20191203
2000	Georgia	GA	Dooly	13093	President	Other	NA	31	3520	20191203
2000	Georgia	GA	Dougherty	13095	President	Al Gore	democrat	16650	29064	20191203
2000	Georgia	GA	Dougherty	13095	President	George W. Bush	republican	12248	29064	20191203
2000	Georgia	GA	Dougherty	13095	President	Ralph Nader	green	68	29064	20191203
2000	Georgia	GA	Dougherty	13095	President	Other	NA	98	29064	20191203
2000	Georgia	GA	Douglas	13097	President	Al Gore	democrat	11162	30964	20191203
2000	Georgia	GA	Douglas	13097	President	George W. Bush	republican	18893	30964	20191203
2000	Georgia	GA	Douglas	13097	President	Ralph Nader	green	162	30964	20191203
2000	Georgia	GA	Douglas	13097	President	Other	NA	747	30964	20191203
2000	Georgia	GA	Early	13099	President	Al Gore	democrat	1622	3585	20191203
2000	Georgia	GA	Early	13099	President	George W. Bush	republican	1938	3585	20191203
2000	Georgia	GA	Early	13099	President	Ralph Nader	green	4	3585	20191203
2000	Georgia	GA	Early	13099	President	Other	NA	21	3585	20191203
2000	Georgia	GA	Echols	13101	President	Al Gore	democrat	272	898	20191203
2000	Georgia	GA	Echols	13101	President	George W. Bush	republican	614	898	20191203
2000	Georgia	GA	Echols	13101	President	Ralph Nader	green		898	20191203
2000	Georgia	GA	Echols	13101	President	Other	NA	12	898	20191203
2000	Georgia	GA	Effingham	13103	President	Al Gore	democrat	3232	10650	20191203
2000	Georgia	GA	Effingham	13103	President	George W. Bush	republican	7326	10650	20191203
2000	Georgia	GA	Effingham	13103	President	Ralph Nader	green	13	10650	20191203
2000	Georgia	GA	Effingham	13103	President	Other	NA	79	10650	20191203
2000	Georgia	GA	Elbert	13105	President	Al Gore	democrat	2527	5853	20191203
2000	Georgia	GA	Elbert	13105	President	George W. Bush	republican	3262	5853	20191203
2000	Georgia	GA	Elbert	13105	President	Ralph Nader	green	14	5853	20191203
2000	Georgia	GA	Elbert	13105	President	Other	NA	50	5853	20191203
2000	Georgia	GA	Emanuel	13107	President	Al Gore	democrat	2835	6263	20191203
2000	Georgia	GA	Emanuel	13107	President	George W. Bush	republican	3343	6263	20191203
2000	Georgia	GA	Emanuel	13107	President	Ralph Nader	green	1	6263	20191203
2000	Georgia	GA	Emanuel	13107	President	Other	NA	84	6263	20191203
2000	Georgia	GA	Evans	13109	President	Al Gore	democrat	1217	3080	20191203
2000	Georgia	GA	Evans	13109	President	George W. Bush	republican	1841	3080	20191203
2000	Georgia	GA	Evans	13109	President	Ralph Nader	green	2	3080	20191203
2000	Georgia	GA	Evans	13109	President	Other	NA	20	3080	20191203
2000	Georgia	GA	Fannin	13111	President	Al Gore	democrat	2736	8390	20191203
2000	Georgia	GA	Fannin	13111	President	George W. Bush	republican	5463	8390	20191203
2000	Georgia	GA	Fannin	13111	President	Ralph Nader	green	33	8390	20191203
2000	Georgia	GA	Fannin	13111	President	Other	NA	158	8390	20191203
2000	Georgia	GA	Fayette	13113	President	Al Gore	democrat	11912	42449	20191203
2000	Georgia	GA	Fayette	13113	President	George W. Bush	republican	29338	42449	20191203
2000	Georgia	GA	Fayette	13113	President	Ralph Nader	green	259	42449	20191203
2000	Georgia	GA	Fayette	13113	President	Other	NA	940	42449	20191203
2000	Georgia	GA	Floyd	13115	President	Al Gore	democrat	10282	26825	20191203
2000	Georgia	GA	Floyd	13115	President	George W. Bush	republican	16194	26825	20191203
2000	Georgia	GA	Floyd	13115	President	Ralph Nader	green		26825	20191203
2000	Georgia	GA	Floyd	13115	President	Other	NA	349	26825	20191203
2000	Georgia	GA	Forsyth	13117	President	Al Gore	democrat	6694	35755	20191203
2000	Georgia	GA	Forsyth	13117	President	George W. Bush	republican	27769	35755	20191203
2000	Georgia	GA	Forsyth	13117	President	Ralph Nader	green	132	35755	20191203
2000	Georgia	GA	Forsyth	13117	President	Other	NA	1160	35755	20191203
2000	Georgia	GA	Franklin	13119	President	Al Gore	democrat	2040	5762	20191203
2000	Georgia	GA	Franklin	13119	President	George W. Bush	republican	3659	5762	20191203
2000	Georgia	GA	Franklin	13119	President	Ralph Nader	green		5762	20191203
2000	Georgia	GA	Franklin	13119	President	Other	NA	63	5762	20191203
2000	Georgia	GA	Fulton	13121	President	Al Gore	democrat	152039	263212	20191203
2000	Georgia	GA	Fulton	13121	President	George W. Bush	republican	104870	263212	20191203
2000	Georgia	GA	Fulton	13121	President	Ralph Nader	green	1264	263212	20191203
2000	Georgia	GA	Fulton	13121	President	Other	NA	5039	263212	20191203
2000	Georgia	GA	Gilmer	13123	President	Al Gore	democrat	2230	7370	20191203
2000	Georgia	GA	Gilmer	13123	President	George W. Bush	republican	4941	7370	20191203
2000	Georgia	GA	Gilmer	13123	President	Ralph Nader	green	35	7370	20191203
2000	Georgia	GA	Gilmer	13123	President	Other	NA	164	7370	20191203
2000	Georgia	GA	Glascock	13125	President	Al Gore	democrat	249	1020	20191203
2000	Georgia	GA	Glascock	13125	President	George W. Bush	republican	763	1020	20191203
2000	Georgia	GA	Glascock	13125	President	Ralph Nader	green		1020	20191203
2000	Georgia	GA	Glascock	13125	President	Other	NA	8	1020	20191203
2000	Georgia	GA	Glynn	13127	President	Al Gore	democrat	7778	22384	20191203
2000	Georgia	GA	Glynn	13127	President	George W. Bush	republican	14346	22384	20191203
2000	Georgia	GA	Glynn	13127	President	Ralph Nader	green	128	22384	20191203
2000	Georgia	GA	Glynn	13127	President	Other	NA	132	22384	20191203
2000	Georgia	GA	Gordon	13129	President	Al Gore	democrat	4032	12205	20191203
2000	Georgia	GA	Gordon	13129	President	George W. Bush	republican	7944	12205	20191203
2000	Georgia	GA	Gordon	13129	President	Ralph Nader	green	18	12205	20191203
2000	Georgia	GA	Gordon	13129	President	Other	NA	211	12205	20191203
2000	Georgia	GA	Grady	13131	President	Al Gore	democrat	2721	6703	20191203
2000	Georgia	GA	Grady	13131	President	George W. Bush	republican	3894	6703	20191203
2000	Georgia	GA	Grady	13131	President	Ralph Nader	green	18	6703	20191203
2000	Georgia	GA	Grady	13131	President	Other	NA	70	6703	20191203
2000	Georgia	GA	Greene	13133	President	Al Gore	democrat	2137	5197	20191203
2000	Georgia	GA	Greene	13133	President	George W. Bush	republican	2980	5197	20191203
2000	Georgia	GA	Greene	13133	President	Ralph Nader	green	13	5197	20191203
2000	Georgia	GA	Greene	13133	President	Other	NA	67	5197	20191203
2000	Georgia	GA	Gwinnett	13135	President	Al Gore	democrat	61434	191111	20191203
2000	Georgia	GA	Gwinnett	13135	President	George W. Bush	republican	121756	191111	20191203
2000	Georgia	GA	Gwinnett	13135	President	Ralph Nader	green	1298	191111	20191203
2000	Georgia	GA	Gwinnett	13135	President	Other	NA	6623	191111	20191203
2000	Georgia	GA	Habersham	13137	President	Al Gore	democrat	2530	9691	20191203
2000	Georgia	GA	Habersham	13137	President	George W. Bush	republican	6964	9691	20191203
2000	Georgia	GA	Habersham	13137	President	Ralph Nader	green	36	9691	20191203
2000	Georgia	GA	Habersham	13137	President	Other	NA	161	9691	20191203
2000	Georgia	GA	Hall	13139	President	Al Gore	democrat	10259	38150	20191203
2000	Georgia	GA	Hall	13139	President	George W. Bush	republican	26841	38150	20191203
2000	Georgia	GA	Hall	13139	President	Ralph Nader	green	190	38150	20191203
2000	Georgia	GA	Hall	13139	President	Other	NA	860	38150	20191203
2000	Georgia	GA	Hancock	13141	President	Al Gore	democrat	2414	3086	20191203
2000	Georgia	GA	Hancock	13141	President	George W. Bush	republican	662	3086	20191203
2000	Georgia	GA	Hancock	13141	President	Ralph Nader	green	4	3086	20191203
2000	Georgia	GA	Hancock	13141	President	Other	NA	6	3086	20191203
2000	Georgia	GA	Haralson	13143	President	Al Gore	democrat	2869	8167	20191203
2000	Georgia	GA	Haralson	13143	President	George W. Bush	republican	5153	8167	20191203
2000	Georgia	GA	Haralson	13143	President	Ralph Nader	green		8167	20191203
2000	Georgia	GA	Haralson	13143	President	Other	NA	145	8167	20191203
2000	Georgia	GA	Harris	13145	President	Al Gore	democrat	2912	8562	20191203
2000	Georgia	GA	Harris	13145	President	George W. Bush	republican	5554	8562	20191203
2000	Georgia	GA	Harris	13145	President	Ralph Nader	green	20	8562	20191203
2000	Georgia	GA	Harris	13145	President	Other	NA	76	8562	20191203
2000	Georgia	GA	Hart	13147	President	Al Gore	democrat	3192	7536	20191203
2000	Georgia	GA	Hart	13147	President	George W. Bush	republican	4242	7536	20191203
2000	Georgia	GA	Hart	13147	President	Ralph Nader	green	21	7536	20191203
2000	Georgia	GA	Hart	13147	President	Other	NA	81	7536	20191203
2000	Georgia	GA	Heard	13149	President	Al Gore	democrat	1178	3198	20191203
2000	Georgia	GA	Heard	13149	President	George W. Bush	republican	1947	3198	20191203
2000	Georgia	GA	Heard	13149	President	Ralph Nader	green	9	3198	20191203
2000	Georgia	GA	Heard	13149	President	Other	NA	64	3198	20191203
2000	Georgia	GA	Henry	13151	President	Al Gore	democrat	11971	38867	20191203
2000	Georgia	GA	Henry	13151	President	George W. Bush	republican	25815	38867	20191203
2000	Georgia	GA	Henry	13151	President	Ralph Nader	green	46	38867	20191203
2000	Georgia	GA	Henry	13151	President	Other	NA	1035	38867	20191203
2000	Georgia	GA	Houston	13153	President	Al Gore	democrat	13301	36988	20191203
2000	Georgia	GA	Houston	13153	President	George W. Bush	republican	23174	36988	20191203
2000	Georgia	GA	Houston	13153	President	Ralph Nader	green	89	36988	20191203
2000	Georgia	GA	Houston	13153	President	Other	NA	424	36988	20191203
2000	Georgia	GA	Irwin	13155	President	Al Gore	democrat	1105	2852	20191203
2000	Georgia	GA	Irwin	13155	President	George W. Bush	republican	1720	2852	20191203
2000	Georgia	GA	Irwin	13155	President	Ralph Nader	green	3	2852	20191203
2000	Georgia	GA	Irwin	13155	President	Other	NA	24	2852	20191203
2000	Georgia	GA	Jackson	13157	President	Al Gore	democrat	3420	11635	20191203
2000	Georgia	GA	Jackson	13157	President	George W. Bush	republican	7878	11635	20191203
2000	Georgia	GA	Jackson	13157	President	Ralph Nader	green	43	11635	20191203
2000	Georgia	GA	Jackson	13157	President	Other	NA	294	11635	20191203
2000	Georgia	GA	Jasper	13159	President	Al Gore	democrat	1558	3943	20191203
2000	Georgia	GA	Jasper	13159	President	George W. Bush	republican	2298	3943	20191203
2000	Georgia	GA	Jasper	13159	President	Ralph Nader	green	2	3943	20191203
2000	Georgia	GA	Jasper	13159	President	Other	NA	85	3943	20191203
2000	Georgia	GA	Jeff Davis	13161	President	Al Gore	democrat	1379	4221	20191203
2000	Georgia	GA	Jeff Davis	13161	President	George W. Bush	republican	2797	4221	20191203
2000	Georgia	GA	Jeff Davis	13161	President	Ralph Nader	green	2	4221	20191203
2000	Georgia	GA	Jeff Davis	13161	President	Other	NA	43	4221	20191203
2000	Georgia	GA	Jefferson	13163	President	Al Gore	democrat	2973	5566	20191203
2000	Georgia	GA	Jefferson	13163	President	George W. Bush	republican	2559	5566	20191203
2000	Georgia	GA	Jefferson	13163	President	Ralph Nader	green	2	5566	20191203
2000	Georgia	GA	Jefferson	13163	President	Other	NA	32	5566	20191203
2000	Georgia	GA	Jenkins	13165	President	Al Gore	democrat	1250	2593	20191203
2000	Georgia	GA	Jenkins	13165	President	George W. Bush	republican	1317	2593	20191203
2000	Georgia	GA	Jenkins	13165	President	Ralph Nader	green	5	2593	20191203
2000	Georgia	GA	Jenkins	13165	President	Other	NA	21	2593	20191203
2000	Georgia	GA	Johnson	13167	President	Al Gore	democrat	1065	2883	20191203
2000	Georgia	GA	Johnson	13167	President	George W. Bush	republican	1797	2883	20191203
2000	Georgia	GA	Johnson	13167	President	Ralph Nader	green	1	2883	20191203
2000	Georgia	GA	Johnson	13167	President	Other	NA	20	2883	20191203
2000	Georgia	GA	Jones	13169	President	Al Gore	democrat	3102	8068	20191203
2000	Georgia	GA	Jones	13169	President	George W. Bush	republican	4850	8068	20191203
2000	Georgia	GA	Jones	13169	President	Ralph Nader	green	24	8068	20191203
2000	Georgia	GA	Jones	13169	President	Other	NA	92	8068	20191203
2000	Georgia	GA	Lamar	13171	President	Al Gore	democrat	2194	5230	20191203
2000	Georgia	GA	Lamar	13171	President	George W. Bush	republican	2912	5230	20191203
2000	Georgia	GA	Lamar	13171	President	Ralph Nader	green	15	5230	20191203
2000	Georgia	GA	Lamar	13171	President	Other	NA	109	5230	20191203
2000	Georgia	GA	Lanier	13173	President	Al Gore	democrat	832	1904	20191203
2000	Georgia	GA	Lanier	13173	President	George W. Bush	republican	1048	1904	20191203
2000	Georgia	GA	Lanier	13173	President	Ralph Nader	green	3	1904	20191203
2000	Georgia	GA	Lanier	13173	President	Other	NA	21	1904	20191203
2000	Georgia	GA	Laurens	13175	President	Al Gore	democrat	5724	14036	20191203
2000	Georgia	GA	Laurens	13175	President	George W. Bush	republican	8133	14036	20191203
2000	Georgia	GA	Laurens	13175	President	Ralph Nader	green		14036	20191203
2000	Georgia	GA	Laurens	13175	President	Other	NA	179	14036	20191203
2000	Georgia	GA	Lee	13177	President	Al Gore	democrat	1936	7884	20191203
2000	Georgia	GA	Lee	13177	President	George W. Bush	republican	5872	7884	20191203
2000	Georgia	GA	Lee	13177	President	Ralph Nader	green	9	7884	20191203
2000	Georgia	GA	Lee	13177	President	Other	NA	67	7884	20191203
2000	Georgia	GA	Liberty	13179	President	Al Gore	democrat	5347	9972	20191203
2000	Georgia	GA	Liberty	13179	President	George W. Bush	republican	4455	9972	20191203
2000	Georgia	GA	Liberty	13179	President	Ralph Nader	green	26	9972	20191203
2000	Georgia	GA	Liberty	13179	President	Other	NA	144	9972	20191203
2000	Georgia	GA	Lincoln	13181	President	Al Gore	democrat	1275	3103	20191203
2000	Georgia	GA	Lincoln	13181	President	George W. Bush	republican	1807	3103	20191203
2000	Georgia	GA	Lincoln	13181	President	Ralph Nader	green		3103	20191203
2000	Georgia	GA	Lincoln	13181	President	Other	NA	21	3103	20191203
2000	Georgia	GA	Long	13183	President	Al Gore	democrat	975	2314	20191203
2000	Georgia	GA	Long	13183	President	George W. Bush	republican	1320	2314	20191203
2000	Georgia	GA	Long	13183	President	Ralph Nader	green	1	2314	20191203
2000	Georgia	GA	Long	13183	President	Other	NA	18	2314	20191203
2000	Georgia	GA	Lowndes	13185	President	Al Gore	democrat	10616	25432	20191203
2000	Georgia	GA	Lowndes	13185	President	George W. Bush	republican	14462	25432	20191203
2000	Georgia	GA	Lowndes	13185	President	Ralph Nader	green	188	25432	20191203
2000	Georgia	GA	Lowndes	13185	President	Other	NA	166	25432	20191203
2000	Georgia	GA	Lumpkin	13187	President	Al Gore	democrat	2121	6750	20191203
2000	Georgia	GA	Lumpkin	13187	President	George W. Bush	republican	4427	6750	20191203
2000	Georgia	GA	Lumpkin	13187	President	Ralph Nader	green		6750	20191203
2000	Georgia	GA	Lumpkin	13187	President	Other	NA	202	6750	20191203
2000	Georgia	GA	McDuffie	13189	President	Al Gore	democrat	2580	6550	20191203
2000	Georgia	GA	McDuffie	13189	President	George W. Bush	republican	3926	6550	20191203
2000	Georgia	GA	McDuffie	13189	President	Ralph Nader	green	6	6550	20191203
2000	Georgia	GA	McDuffie	13189	President	Other	NA	38	6550	20191203
2000	Georgia	GA	McIntosh	13191	President	Al Gore	democrat	2047	3837	20191203
2000	Georgia	GA	McIntosh	13191	President	George W. Bush	republican	1766	3837	20191203
2000	Georgia	GA	McIntosh	13191	President	Ralph Nader	green	4	3837	20191203
2000	Georgia	GA	McIntosh	13191	President	Other	NA	20	3837	20191203
2000	Georgia	GA	Macon	13193	President	Al Gore	democrat	2757	4355	20191203
2000	Georgia	GA	Macon	13193	President	George W. Bush	republican	1566	4355	20191203
2000	Georgia	GA	Macon	13193	President	Ralph Nader	green	3	4355	20191203
2000	Georgia	GA	Macon	13193	President	Other	NA	29	4355	20191203
2000	Georgia	GA	Madison	13195	President	Al Gore	democrat	2285	7993	20191203
2000	Georgia	GA	Madison	13195	President	George W. Bush	republican	5529	7993	20191203
2000	Georgia	GA	Madison	13195	President	Ralph Nader	green	44	7993	20191203
2000	Georgia	GA	Madison	13195	President	Other	NA	135	7993	20191203
2000	Georgia	GA	Marion	13197	President	Al Gore	democrat	982	2184	20191203
2000	Georgia	GA	Marion	13197	President	George W. Bush	republican	1187	2184	20191203
2000	Georgia	GA	Marion	13197	President	Ralph Nader	green		2184	20191203
2000	Georgia	GA	Marion	13197	President	Other	NA	15	2184	20191203
2000	Georgia	GA	Meriwether	13199	President	Al Gore	democrat	3441	6709	20191203
2000	Georgia	GA	Meriwether	13199	President	George W. Bush	republican	3162	6709	20191203
2000	Georgia	GA	Meriwether	13199	President	Ralph Nader	green	13	6709	20191203
2000	Georgia	GA	Meriwether	13199	President	Other	NA	93	6709	20191203
2000	Georgia	GA	Miller	13201	President	Al Gore	democrat	783	2150	20191203
2000	Georgia	GA	Miller	13201	President	George W. Bush	republican	1349	2150	20191203
2000	Georgia	GA	Miller	13201	President	Ralph Nader	green		2150	20191203
2000	Georgia	GA	Miller	13201	President	Other	NA	18	2150	20191203
2000	Georgia	GA	Mitchell	13205	President	Al Gore	democrat	2971	5799	20191203
2000	Georgia	GA	Mitchell	13205	President	George W. Bush	republican	2790	5799	20191203
2000	Georgia	GA	Mitchell	13205	President	Ralph Nader	green	5	5799	20191203
2000	Georgia	GA	Mitchell	13205	President	Other	NA	33	5799	20191203
2000	Georgia	GA	Monroe	13207	President	Al Gore	democrat	2839	7541	20191203
2000	Georgia	GA	Monroe	13207	President	George W. Bush	republican	4561	7541	20191203
2000	Georgia	GA	Monroe	13207	President	Ralph Nader	green	18	7541	20191203
2000	Georgia	GA	Monroe	13207	President	Other	NA	123	7541	20191203
2000	Georgia	GA	Montgomery	13209	President	Al Gore	democrat	1013	2509	20191203
2000	Georgia	GA	Montgomery	13209	President	George W. Bush	republican	1465	2509	20191203
2000	Georgia	GA	Montgomery	13209	President	Ralph Nader	green	8	2509	20191203
2000	Georgia	GA	Montgomery	13209	President	Other	NA	23	2509	20191203
2000	Georgia	GA	Morgan	13211	President	Al Gore	democrat	2238	5902	20191203
2000	Georgia	GA	Morgan	13211	President	George W. Bush	republican	3524	5902	20191203
2000	Georgia	GA	Morgan	13211	President	Ralph Nader	green	29	5902	20191203
2000	Georgia	GA	Morgan	13211	President	Other	NA	111	5902	20191203
2000	Georgia	GA	Murray	13213	President	Al Gore	democrat	2684	8372	20191203
2000	Georgia	GA	Murray	13213	President	George W. Bush	republican	5539	8372	20191203
2000	Georgia	GA	Murray	13213	President	Ralph Nader	green	10	8372	20191203
2000	Georgia	GA	Murray	13213	President	Other	NA	139	8372	20191203
2000	Georgia	GA	Muscogee	13215	President	Al Gore	democrat	28193	52163	20191203
2000	Georgia	GA	Muscogee	13215	President	George W. Bush	republican	23479	52163	20191203
2000	Georgia	GA	Muscogee	13215	President	Ralph Nader	green	243	52163	20191203
2000	Georgia	GA	Muscogee	13215	President	Other	NA	248	52163	20191203
2000	Georgia	GA	Newton	13217	President	Al Gore	democrat	6703	18375	20191203
2000	Georgia	GA	Newton	13217	President	George W. Bush	republican	11127	18375	20191203
2000	Georgia	GA	Newton	13217	President	Ralph Nader	green	31	18375	20191203
2000	Georgia	GA	Newton	13217	President	Other	NA	514	18375	20191203
2000	Georgia	GA	Oconee	13219	President	Al Gore	democrat	3184	11168	20191203
2000	Georgia	GA	Oconee	13219	President	George W. Bush	republican	7611	11168	20191203
2000	Georgia	GA	Oconee	13219	President	Ralph Nader	green	148	11168	20191203
2000	Georgia	GA	Oconee	13219	President	Other	NA	225	11168	20191203
2000	Georgia	GA	Oglethorpe	13221	President	Al Gore	democrat	1519	4385	20191203
2000	Georgia	GA	Oglethorpe	13221	President	George W. Bush	republican	2706	4385	20191203
2000	Georgia	GA	Oglethorpe	13221	President	Ralph Nader	green	69	4385	20191203
2000	Georgia	GA	Oglethorpe	13221	President	Other	NA	91	4385	20191203
2000	Georgia	GA	Paulding	13223	President	Al Gore	democrat	6743	24260	20191203
2000	Georgia	GA	Paulding	13223	President	George W. Bush	republican	16881	24260	20191203
2000	Georgia	GA	Paulding	13223	President	Ralph Nader	green	34	24260	20191203
2000	Georgia	GA	Paulding	13223	President	Other	NA	602	24260	20191203
2000	Georgia	GA	Peach	13225	President	Al Gore	democrat	3540	7137	20191203
2000	Georgia	GA	Peach	13225	President	George W. Bush	republican	3525	7137	20191203
2000	Georgia	GA	Peach	13225	President	Ralph Nader	green	3	7137	20191203
2000	Georgia	GA	Peach	13225	President	Other	NA	69	7137	20191203
2000	Georgia	GA	Pickens	13227	President	Al Gore	democrat	2489	8201	20191203
2000	Georgia	GA	Pickens	13227	President	George W. Bush	republican	5488	8201	20191203
2000	Georgia	GA	Pickens	13227	President	Ralph Nader	green	9	8201	20191203
2000	Georgia	GA	Pickens	13227	President	Other	NA	215	8201	20191203
2000	Georgia	GA	Pierce	13229	President	Al Gore	democrat	1300	4681	20191203
2000	Georgia	GA	Pierce	13229	President	George W. Bush	republican	3348	4681	20191203
2000	Georgia	GA	Pierce	13229	President	Ralph Nader	green	2	4681	20191203
2000	Georgia	GA	Pierce	13229	President	Other	NA	31	4681	20191203
2000	Georgia	GA	Pike	13231	President	Al Gore	democrat	1413	4885	20191203
2000	Georgia	GA	Pike	13231	President	George W. Bush	republican	3358	4885	20191203
2000	Georgia	GA	Pike	13231	President	Ralph Nader	green	13	4885	20191203
2000	Georgia	GA	Pike	13231	President	Other	NA	101	4885	20191203
2000	Georgia	GA	Polk	13233	President	Al Gore	democrat	4112	10116	20191203
2000	Georgia	GA	Polk	13233	President	George W. Bush	republican	5841	10116	20191203
2000	Georgia	GA	Polk	13233	President	Ralph Nader	green	26	10116	20191203
2000	Georgia	GA	Polk	13233	President	Other	NA	137	10116	20191203
2000	Georgia	GA	Pulaski	13235	President	Al Gore	democrat	1390	3346	20191203
2000	Georgia	GA	Pulaski	13235	President	George W. Bush	republican	1922	3346	20191203
2000	Georgia	GA	Pulaski	13235	President	Ralph Nader	green	2	3346	20191203
2000	Georgia	GA	Pulaski	13235	President	Other	NA	32	3346	20191203
2000	Georgia	GA	Putnam	13237	President	Al Gore	democrat	2612	6299	20191203
2000	Georgia	GA	Putnam	13237	President	George W. Bush	republican	3596	6299	20191203
2000	Georgia	GA	Putnam	13237	President	Ralph Nader	green	20	6299	20191203
2000	Georgia	GA	Putnam	13237	President	Other	NA	71	6299	20191203
2000	Georgia	GA	Quitman	13239	President	Al Gore	democrat	542	904	20191203
2000	Georgia	GA	Quitman	13239	President	George W. Bush	republican	348	904	20191203
2000	Georgia	GA	Quitman	13239	President	Ralph Nader	green		904	20191203
2000	Georgia	GA	Quitman	13239	President	Other	NA	14	904	20191203
2000	Georgia	GA	Rabun	13241	President	Al Gore	democrat	1776	5341	20191203
2000	Georgia	GA	Rabun	13241	President	George W. Bush	republican	3451	5341	20191203
2000	Georgia	GA	Rabun	13241	President	Ralph Nader	green	31	5341	20191203
2000	Georgia	GA	Rabun	13241	President	Other	NA	83	5341	20191203
2000	Georgia	GA	Randolph	13243	President	Al Gore	democrat	1381	2569	20191203
2000	Georgia	GA	Randolph	13243	President	George W. Bush	republican	1174	2569	20191203
2000	Georgia	GA	Randolph	13243	President	Ralph Nader	green		2569	20191203
2000	Georgia	GA	Randolph	13243	President	Other	NA	14	2569	20191203
2000	Georgia	GA	Richmond	13245	President	Al Gore	democrat	31413	57538	20191203
2000	Georgia	GA	Richmond	13245	President	George W. Bush	republican	25485	57538	20191203
2000	Georgia	GA	Richmond	13245	President	Ralph Nader	green	175	57538	20191203
2000	Georgia	GA	Richmond	13245	President	Other	NA	465	57538	20191203
2000	Georgia	GA	Rockdale	13247	President	Al Gore	democrat	8295	24649	20191203
2000	Georgia	GA	Rockdale	13247	President	George W. Bush	republican	15440	24649	20191203
2000	Georgia	GA	Rockdale	13247	President	Ralph Nader	green	159	24649	20191203
2000	Georgia	GA	Rockdale	13247	President	Other	NA	755	24649	20191203
2000	Georgia	GA	Schley	13249	President	Al Gore	democrat	460	1176	20191203
2000	Georgia	GA	Schley	13249	President	George W. Bush	republican	706	1176	20191203
2000	Georgia	GA	Schley	13249	President	Ralph Nader	green	1	1176	20191203
2000	Georgia	GA	Schley	13249	President	Other	NA	9	1176	20191203
2000	Georgia	GA	Screven	13251	President	Al Gore	democrat	2233	4719	20191203
2000	Georgia	GA	Screven	13251	President	George W. Bush	republican	2461	4719	20191203
2000	Georgia	GA	Screven	13251	President	Ralph Nader	green	3	4719	20191203
2000	Georgia	GA	Screven	13251	President	Other	NA	22	4719	20191203
2000	Georgia	GA	Seminole	13253	President	Al Gore	democrat	1313	2877	20191203
2000	Georgia	GA	Seminole	13253	President	George W. Bush	republican	1537	2877	20191203
2000	Georgia	GA	Seminole	13253	President	Ralph Nader	green		2877	20191203
2000	Georgia	GA	Seminole	13253	President	Other	NA	27	2877	20191203
2000	Georgia	GA	Spalding	13255	President	Al Gore	democrat	5831	15391	20191203
2000	Georgia	GA	Spalding	13255	President	George W. Bush	republican	9271	15391	20191203
2000	Georgia	GA	Spalding	13255	President	Ralph Nader	green	8	15391	20191203
2000	Georgia	GA	Spalding	13255	President	Other	NA	281	15391	20191203
2000	Georgia	GA	Stephens	13257	President	Al Gore	democrat	2869	8376	20191203
2000	Georgia	GA	Stephens	13257	President	George W. Bush	republican	5370	8376	20191203
2000	Georgia	GA	Stephens	13257	President	Ralph Nader	green	9	8376	20191203
2000	Georgia	GA	Stephens	13257	President	Other	NA	128	8376	20191203
2000	Georgia	GA	Stewart	13259	President	Al Gore	democrat	1267	1954	20191203
2000	Georgia	GA	Stewart	13259	President	George W. Bush	republican	675	1954	20191203
2000	Georgia	GA	Stewart	13259	President	Ralph Nader	green		1954	20191203
2000	Georgia	GA	Stewart	13259	President	Other	NA	12	1954	20191203
2000	Georgia	GA	Sumter	13261	President	Al Gore	democrat	4748	9697	20191203
2000	Georgia	GA	Sumter	13261	President	George W. Bush	republican	4847	9697	20191203
2000	Georgia	GA	Sumter	13261	President	Ralph Nader	green	40	9697	20191203
2000	Georgia	GA	Sumter	13261	President	Other	NA	62	9697	20191203
2000	Georgia	GA	Talbot	13263	President	Al Gore	democrat	1662	2531	20191203
2000	Georgia	GA	Talbot	13263	President	George W. Bush	republican	844	2531	20191203
2000	Georgia	GA	Talbot	13263	President	Ralph Nader	green	3	2531	20191203
2000	Georgia	GA	Talbot	13263	President	Other	NA	22	2531	20191203
2000	Georgia	GA	Taliaferro	13265	President	Al Gore	democrat	556	832	20191203
2000	Georgia	GA	Taliaferro	13265	President	George W. Bush	republican	271	832	20191203
2000	Georgia	GA	Taliaferro	13265	President	Ralph Nader	green	2	832	20191203
2000	Georgia	GA	Taliaferro	13265	President	Other	NA	3	832	20191203
2000	Georgia	GA	Tattnall	13267	President	Al Gore	democrat	1963	5610	20191203
2000	Georgia	GA	Tattnall	13267	President	George W. Bush	republican	3597	5610	20191203
2000	Georgia	GA	Tattnall	13267	President	Ralph Nader	green	1	5610	20191203
2000	Georgia	GA	Tattnall	13267	President	Other	NA	49	5610	20191203
2000	Georgia	GA	Taylor	13269	President	Al Gore	democrat	1340	2780	20191203
2000	Georgia	GA	Taylor	13269	President	George W. Bush	republican	1412	2780	20191203
2000	Georgia	GA	Taylor	13269	President	Ralph Nader	green	2	2780	20191203
2000	Georgia	GA	Taylor	13269	President	Other	NA	26	2780	20191203
2000	Georgia	GA	Telfair	13271	President	Al Gore	democrat	1777	3493	20191203
2000	Georgia	GA	Telfair	13271	President	George W. Bush	republican	1693	3493	20191203
2000	Georgia	GA	Telfair	13271	President	Ralph Nader	green	1	3493	20191203
2000	Georgia	GA	Telfair	13271	President	Other	NA	22	3493	20191203
2000	Georgia	GA	Terrell	13273	President	Al Gore	democrat	1584	3113	20191203
2000	Georgia	GA	Terrell	13273	President	George W. Bush	republican	1504	3113	20191203
2000	Georgia	GA	Terrell	13273	President	Ralph Nader	green	2	3113	20191203
2000	Georgia	GA	Terrell	13273	President	Other	NA	23	3113	20191203
2000	Georgia	GA	Thomas	13275	President	Al Gore	democrat	4862	12058	20191203
2000	Georgia	GA	Thomas	13275	President	George W. Bush	republican	7093	12058	20191203
2000	Georgia	GA	Thomas	13275	President	Ralph Nader	green	40	12058	20191203
2000	Georgia	GA	Thomas	13275	President	Other	NA	63	12058	20191203
2000	Georgia	GA	Tift	13277	President	Al Gore	democrat	3547	10328	20191203
2000	Georgia	GA	Tift	13277	President	George W. Bush	republican	6678	10328	20191203
2000	Georgia	GA	Tift	13277	President	Ralph Nader	green	22	10328	20191203
2000	Georgia	GA	Tift	13277	President	Other	NA	81	10328	20191203
2000	Georgia	GA	Toombs	13279	President	Al Gore	democrat	2643	7210	20191203
2000	Georgia	GA	Toombs	13279	President	George W. Bush	republican	4487	7210	20191203
2000	Georgia	GA	Toombs	13279	President	Ralph Nader	green	13	7210	20191203
2000	Georgia	GA	Toombs	13279	President	Other	NA	67	7210	20191203
2000	Georgia	GA	Towns	13281	President	Al Gore	democrat	1495	4497	20191203
2000	Georgia	GA	Towns	13281	President	George W. Bush	republican	2902	4497	20191203
2000	Georgia	GA	Towns	13281	President	Ralph Nader	green	34	4497	20191203
2000	Georgia	GA	Towns	13281	President	Other	NA	66	4497	20191203
2000	Georgia	GA	Treutlen	13283	President	Al Gore	democrat	879	1963	20191203
2000	Georgia	GA	Treutlen	13283	President	George W. Bush	republican	1062	1963	20191203
2000	Georgia	GA	Treutlen	13283	President	Ralph Nader	green	3	1963	20191203
2000	Georgia	GA	Treutlen	13283	President	Other	NA	19	1963	20191203
2000	Georgia	GA	Troup	13285	President	Al Gore	democrat	6379	17804	20191203
2000	Georgia	GA	Troup	13285	President	George W. Bush	republican	11198	17804	20191203
2000	Georgia	GA	Troup	13285	President	Ralph Nader	green	80	17804	20191203
2000	Georgia	GA	Troup	13285	President	Other	NA	147	17804	20191203
2000	Georgia	GA	Turner	13287	President	Al Gore	democrat	1169	2456	20191203
2000	Georgia	GA	Turner	13287	President	George W. Bush	republican	1258	2456	20191203
2000	Georgia	GA	Turner	13287	President	Ralph Nader	green	2	2456	20191203
2000	Georgia	GA	Turner	13287	President	Other	NA	27	2456	20191203
2000	Georgia	GA	Twiggs	13289	President	Al Gore	democrat	1977	3615	20191203
2000	Georgia	GA	Twiggs	13289	President	George W. Bush	republican	1570	3615	20191203
2000	Georgia	GA	Twiggs	13289	President	Ralph Nader	green	4	3615	20191203
[truncated: 48,525 more rows]
