# Supplementary material for: Effectiveness of COVID-19 shelter-in-place orders varied by state
Source: PLoS One. 2020 Dec 31;15(12):e0245008. doi: 10.1371/journal.pone.0245008 (PMC7775080; doi:10.1371/journal.pone.0245008)
Supplement: S1 File — (ZIP) [file pone.0245008.s008.zip › covid_replication.do]

***REPLICATION CODE***
***Project: Effectiveness of COVID-19 Shelter-in-Place Orders Varied By State***
***Programmer: Yevgeniy Feyman***
***Last Modified: 10.31.20***

version 13.1

***import and clean the time series data on COVID deaths***
set more off
clear all
import delimited using "csse_covid_19_data\csse_covid_19_time_series\time_series_covid19_deaths_US"
forval i=1/2 {
	foreach i of varlist v* {
		local a : variable label `i'
		local a: subinstr local a "/" "_"
		label var `i' "`a'"
	}
}
foreach v of varlist v* {
	local x : variable label `v'
	rename `v' deaths_`x' 
}
drop if fips==.
drop if fips>=80001

reshape long deaths_, i(fips) j(date) string
rename deaths_ deaths

//convert into date format*
gen date2=date(date,"MD20Y")
format date2 %td
drop date
rename date2 date
save "covid_deaths.dta", replace

***import and clean the time series data on COVID cases***
set more off
clear all
import delimited using "csse_covid_19_data\csse_covid_19_time_series\time_series_covid19_confirmed_US"
forval i=1/2 {
	foreach i of varlist v* {
		local a : variable label `i'
		local a: subinstr local a "/" "_"
		label var `i' "`a'"
	}
}
foreach v of varlist v* {
	local x : variable label `v'
	rename `v' confirmed_`x' 
}
drop if fips==.
drop if fips>=80001

reshape long confirmed_, i(fips) j(date) string
rename confirmed_ confirmed

//convert into date format
gen date2=date(date,"MD20Y")
format date2 %td
drop date
rename date2 date

//combine with deaths
merge 1:1 fips date using covid_deaths.dta
drop _merge
save "covid_deaths_2.dta", replace

***identify shelter in place policies***
import delimited using "state_policy.csv", clear varnames(1)
foreach i of varlist state_emergency_date state_closed_schools_date state_closed_daycare_date state_banned_nh_date state_shelter_in_place_date state_close_biz_date state_rest_closed_date state_gym_close_date {
	gen `i'_2=date(`i',"MDY") 
	format `i'_2 %td
	drop `i'
	rename `i'_2 `i'
}
save "state_policy.dta", replace

***import and clean google mobility data***
import delimited using "google_data.csv", clear
drop if fips==.
gen date2=date(date,"MDY")
drop date
rename date2 date
format date %td
gen year=year(date)
gen day=day(date)
gen month=month(date)
replace year=2020
bysort fips date: gen n=_n
keep if n==1
save "google_data.dta", replace

***import and clean trump vote share***
import delimited using "countypres_2000-2016.tab", delimiter(tab) clear
keep if candidate=="Donald Trump"
gen trumpshare=candidatevotes/totalvotes
keep fips trumpshare
drop if fips==.
save "trumpshare.dta", replace

***import and clean ahrf variables***
import delimited using "ahrf.csv", clear
keep if yr==2019
drop yr
drop v1
rename f00002 fips
rename f09721 total_area_sqm
rename f13321 poverty_rate
keep fips total_area_sqm poverty_rate pci n_black
save "ahrf.dta", replace

***combine everything***
use "covid_deaths_2.dta", clear
merge 1:1 fips date using google_data.dta
drop if _merge==2
drop _merge
drop if date==date("04/22/2020","MDY")

merge m:1 fips using "trumpshare.dta"
drop if _merge==2
drop _merge

gen state=province_state
merge m:1 state using "state_policy.dta"
keep if _merge==3
drop _merge

merge m:1 fips using "ahrf.dta"
drop if _merge==2
drop _merge

merge 1:1 fips date using county_policies.dta
drop if _merge==2
drop _merge

//create average mobility
egen mean_mobile=rowmean(retail_and_recreation_percent_ch grocery_and_pharmacy_percent_cha parks_percent_change_from_baseli transit_stations_percent_change_ workplaces_percent_change_from_b)

//create SIP indicator
gen shelter_in_place=0
replace shelter_in_place=1 if date>state_shelter_in_place_date & state_shelter_in_place_date!=.

//encode state
encode state, gen(statecode)

//generate population scaled confirmed
gen confirmed_1m=confirmed/population*1000000

//drop some unnecessary variables
drop uid iso2 iso3 code3 admin2 province_state country_region combined_key year day month

//generate days since state shelter in place
gen days_since_sip=date-state_shelter_in_place_date if state_shelter_in_place_date!=.

//identify time since 100th case
sort fips confirmed
gen case100=0
by fips: replace case100=1 if confirmed>99

//setup washout period
cap drop days_since_sip_alt
gen days_since_sip_alt=days_since_sip
replace days_since_sip_alt=. if (days_since_sip_alt==-1|days_since_sip_alt==0)
replace days_since_sip_alt=days_since_sip_alt+1 if days_since_sip_alt<=0

//save the analytic dataset
save "analytic.dta", replace
use "analytic.dta", clear

***Run the RDD Model***

//this gives us the primary result using the rdrobust package
rdrobust mean_mobile days_since_sip_alt, vce(nncluster fips) c(0)

//Sensitivity analysis: this gives us the primary result using the rdrobust package
rdrobust mean_mobile days_since_sip_alt, vce(nncluster fips) c(0) weights(population)

//this gives us the primary result using -reg- with triangular kernel and the bandwidth from rdrobust
gen z=0 if days_since_sip_alt!=.
replace z=1 if state_shelter_in_place_date<=date
gen w=max(0,2.98-days_since_sip_alt)
reg mean_mobile c.days_since_sip_alt##i.z if abs(days_since_sip_alt)<=2.98 [pw=w], vce(cluster fips)

//Figure 1: RD plot
bysort days_since_sip_alt fips: egen mean_mobile_mean=mean(mean_mobile)
bysort days_since_sip_alt: egen mean_mobile_mean2=mean(mean_mobile)
twoway scatter mean_mobile_mean2 days_since_sip_alt, mlcolor(black) mlwidth(thin) msize(small) mcolor(gray*0.3) xline(0, lcolor(black) lwidth(thin)) || ///
lpoly mean_mobile_mean days_since_sip if days_since_sip<0, lcolor(black) bwidth(2.999) deg(1) kernel(tri) lwidth(thin)|| ///
lpoly mean_mobile_mean days_since_sip if days_since_sip>0, lcolor(black) bwidth(2.999) deg(1) kernel(tri) lwidth(thin) title("") xtitle("Days Since SIP Order")  ytitle("Percent Change in Mobility") legend(off) caption("") note("")


//run model for each state
set more off
putexcel set "rdd_output.xlsx", replace
putexcel A1=("State") B1=("Coefficient") C1=("Lower CI") D1=("Upper CI") F1=("Coefficient")
gen coef_est=.
gen ci_upper=.
gen ci_lower=.
gen n_tot=.
levelsof statecode if days_since_sip_alt!=. & statecode!=9, local(levels)
set more off
local row 2
eststo clear
foreach i of local levels {
	qui rdrobust mean_mobile days_since_sip_alt if statecode==`i', c(0) vce(nncluster fips)
	eststo statecode_`i', title("`: label (statecode) `i''")
	qui local coef = e(tau_cl)
	qui local se = e(se_tau_cl)
	qui local pval = normal(`coef'/`se')
	qui local ci_upper =  e(ci_r_cl)
	qui local ci_lower =  e(ci_l_cl)
	qui replace coef_est=`coef' if statecode==`i'
	qui replace ci_upper=`ci_upper' if statecode==`i'
	qui replace ci_lower=`ci_lower' if statecode==`i'
	qui replace n_tot=e(N_h_l)+e(N_h_r) if statecode==`i'
	qui putexcel A`row'=("`: label (statecode) `i''")
	qui putexcel B`row'=(`coef')
	qui putexcel C`row'=(`ci_lower')
	qui putexcel D`row'=(`ci_upper')
	qui local ++row
}
//Figure 2: forest plot of coefficients
//note: this is generated in excel for the purposes of the manuscript
coefplot statecode_*, aseq swapnames eqrename(^statecode_(.*)$ = \1.statecode, regex) ///
legend(off) scale(1) xtitle("Days to SIP Implementation") ///
xline(0) ciopts(lcolor(black)) mcolor(black) generate(graph_)

bysort statecode: gen rd_test=_n if _n==1

***bivariable models***

//identify early SIP
gen early=0
replace early=1 if state_shelter_in_place_date<=date("04/01/2020","MDY")

//identify cumulative deaths at time of SIP
gen death_sip=.
replace death_sip=deaths if state_shelter_in_place_date==date

//identify cumulative cases at time of SIP
gen confirmed_sip=.
replace confirmed_sip=confirmed if state_shelter_in_place_date==date

//identify mobility change just prior to SIP
gen mob_change=.
gen mob_change1=.
gen mob_change2=.
set more off
levelsof statecode, local(levels)
foreach l of local levels {
	sum mean_mobile if date==date("02/15/2020","MDY") & statecode==`l', mean
	local mean1=r(mean)
	replace mob_change1=`mean1' if date==date("02/15/2020","MDY") & statecode==`l'
	sum mean_mobile if state_shelter_in_place_date-date==1 & statecode==`l', mean
	local mean2=r(mean)
	replace mob_change2=`mean2' if state_shelter_in_place_date-date==1 & statecode==`l'
	replace mob_change=`mean2'-`mean1' if state_shelter_in_place_date-date==1 & statecode==`l'
}

//t-test for mobility change prior to SIP
bysort statecode mob_change1 mob_change2: gen rd_test2=_n if _n==1
sum mob_change1 if days_since_sip_alt!=. & rd_test2==1
local mean1=r(mean)
local obs1=r(N)
local sd1=r(sd)
sum mob_change2 if rd_test2==1
local mean2=r(mean)
local obs2=r(N)
local sd2=r(sd)
ttesti `obs2' `mean2' `sd2' `obs1' `mean1' `sd1' 
by statecode: replace mob_change=mob_change[1] if mob_change==.

//bivariable model: is pre SIP mobility associated with RD coefficient?
sum mob_change
replace mob_change=(mob_change-r(mean))/r(sd)
reg coef_est mob_change if rd_test2==1, cluster(statecode) level(90)

//bivariable model: are ln(deaths) at time of SIP associated with coefficient?
//note: we use ln(x+1) to have non-missings for 0 deaths
bysort statecode: egen sip_deaths_state=total(death_sip)
replace sip_deaths_state=ln(sip_deaths_state + 1)
sum sip_deaths_state
replace sip_deaths_state=(sip_deaths_state-r(mean))/r(sd)
reg coef_est sip_deaths_state if rd_test==1, cluster(statecode) level(90)

//bivariable model: are ln(cases) at time of sip associated with coefficients?
//note: we use ln(x+1) to have non-missings for 0 deaths
bysort statecode: egen sip_confirmed_state=total(confirmed_sip)
replace sip_confirmed_state=sip_confirmed_state+1
replace sip_confirmed_state=ln(sip_confirmed_state)
sum sip_confirmed_state
replace sip_confirmed_state=(sip_confirmed_state-r(mean))/r(sd)
reg coef_est sip_confirmed_state if rd_test==1, cluster(statecode) level(90)

//bivariable model: is % voted Trump associated with coefficients?
replace trumpshare=trumpshare*100
bysort statecode: egen trumpshare_state=wtmean(trumpshare), weight(population)
sum trumpshare_state
replace trumpshare_state=(trumpshare_state-r(mean))/r(sd)
reg coef_est trumpshare_state if rd_test==1, cluster(statecode) level(90)

//bivariable model: is weighted average population density associatd with coefficients?
gen pop_density=(population/1000)/total_area_sqm
bysort statecode: egen pop_density_state=wtmean(pop_density), weight(population)
sum pop_density_state
replace pop_density_state=(pop_density_state-r(mean))/r(sd)
reg coef_est pop_density_state if rd_test==1, cluster(statecode) level(90)

//bivariable model: does enacting SIP early have an effect on coefficients?
reg coef_est i.early if rd_test==1, cluster(statecode) level(90)

//bivariable model: is weighted average per-capita income associated with coefficients?
bysort statecode: egen pci_state=wtmean(pci), weight(population)
sum pci_state
replace pci_state=(pci_state-r(mean))/r(sd)
reg coef pci_state if rd_test==1, cluster(statecode)  level(90)

//bivariable model: is weighted average poverty rate associated with coefficients?
bysort statecode: egen pov_state=wtmean(poverty_rate), weight(population)
sum pov_state
replace pov_state=(pov_state-r(mean))/r(sd)
reg coef_est pov_state if rd_test==1, cluster(statecode) level(90)

//bivariable model: is weighted average % black associated with coeffcients?
gen blackshare=n_black/population
bysort statecode: egen black_state=wtmean(blackshare), weight(population)
sum black_state
replace black_state=(black_state-r(mean))/r(sd)
reg coef_est black_state if rd_test==1, cluster(statecode) level(90)

save "analytic_final.dta", replace
***RESPONSES TO REVIEWERS***

//REVIEWER 1

//Is SIP endogenous WRT deaths? YES
gen sip=0
replace sip=1 if state_shelter_in_place_date!=.
bysort statecode date: egen pop_state=total(population)
bysort statecode: egen death_sip_state_pcap=total(death_sip)
replace death_sip_state_pcap=death_sip_state_pcap/pop_state*1000000
reg sip death_sip_state_pcap if rd_test==1

//Does controlling for deaths affect estimate? NO
gen deaths_1m=deaths/population*1000000
rdrobust mean_mobile days_since_sip_alt, covs(deaths_1m) vce(nncluster fips) c(0)

//Is the covariate affected by the discontinuity? NO
levelsof fips, local(levels)
sort fips date
set more off
gen deaths_1m_7lag_2=.
sort fips date
foreach i of local levels {
	replace deaths_1m_7lag_2=deaths_1m[_n-7] if fips==`i'
}
rdrobust deaths_1m_7lag_2 days_since_sip_alt, vce(nncluster fips) c(0) 

//Does accounting for additional policies enacted affect coefficient variation? Schools and Biz closures do
gen schools=0
gen daycare=0
gen nh=0
gen biz=0
gen rest=0
gen gym=0
replace schools=1 if state_closed_schools_date!=.
replace daycare=1 if state_closed_daycare_date!=.
replace nh=1 if state_banned_nh_date!=.
replace biz=1 if state_close_biz_date!=. 
replace rest=1 if state_rest_closed_date!=.
replace gym=1 if state_gym_close_date!=.
reg coef i.schools if rd_test==1, vce(robust) level(90)
reg coef i.daycare if rd_test==1, vce(robust) level(90)
reg coef i.nh if rd_test==1, vce(robust) level(90)
reg coef i.biz if rd_test==1, vce(robust) level(90)
reg coef i.rest if rd_test==1, vce(robust) level(90)
reg coef i.gym if rd_test==1, vce(robust) level(90)

sum coef_est if schools==1 & daycare==1 & nh==1 & biz==1 & rest==1 & gym==1 & rd_test==1
//REVIEWER 2

//Try using the same bandwidth for all states. still strong correlation r=0.77
set more off
putexcel set "rdd_output_fixed_bw.xlsx", replace
putexcel A1=("State") B1=("Coefficient") C1=("Lower CI") D1=("Upper CI") F1=("Coefficient")
gen coef_est_fixed_bw=.
gen ci_upper_fixed_bw=.
gen ci_lower_fixed_bw=.
levelsof statecode if days_since_sip_alt!=. & statecode!=9, local(levels)
set more off
local row 2
eststo clear
foreach i of local levels {
	qui rdrobust mean_mobile days_since_sip_alt if statecode==`i', c(0) vce(nncluster fips) h(2.995923223182118)
	eststo statecode_`i', title("`: label (statecode) `i''")
	qui local coef = e(tau_cl)
	qui local se = e(se_tau_cl)
	qui local pval = normal(`coef'/`se')
	qui local ci_upper =  e(ci_r_cl)
	qui local ci_lower =  e(ci_l_cl)
	qui replace coef_est_fixed_bw=`coef' if statecode==`i'
	qui replace ci_upper_fixed_bw=`ci_upper' if statecode==`i'
	qui replace ci_lower_fixed_bw=`ci_lower' if statecode==`i'
	qui putexcel A`row'=("`: label (statecode) `i''")
	qui putexcel B`row'=(`coef')
	qui putexcel C`row'=(`ci_lower')
	qui putexcel D`row'=(`ci_upper')
	qui local ++row
}
twoway (scatter coef_est coef_est_fixed_bw if rd_test==1) (lfit coef_est coef_est_fixed_bw if rd_test==1), xtitle("Fixed Bandwidth") ytitle("Variable Bandwidth") legend(off)

//Event study design
gen days_since_sip_alt2=days_since_sip_alt+75
labmask days_since_sip_alt2, val(days_since_sip_alt)

//get rdrobust and event study to converge
rdrobust mean_mobile days_since_sip_alt, kernel(uniform)
reghdfe mean_mobile ib74.days_since_sip_alt2 if abs(days_since_sip_alt)<=21, noabsorb
coefplot , vertical keep(*.days_since_sip_alt2) xtitle(Time) xlabel(1 "-21" 10 "-11" 20 "-1" 30 "9" 40 "19") ytitle(Point Estimate)

reghdfe mean_mobile ib74.days_since_sip_alt2 if abs(days_since_sip_alt)<=21, absorb(fips date)
coefplot , vertical keep(*.days_since_sip_alt2) xtitle(Time) xlabel(1 "-21" 10 "-11" 20 "-1" 30 "9" 40 "19") ytitle(Point Estimate)


//Use alternative categories of mobility
rename retail_and_recreation_percent_ch rec_mobile
rename grocery_and_pharmacy_percent_cha groc_mobile
rename parks_percent_change_from_baseli parks_mobile
rename transit_stations_percent_change_ transit_mobile
rename workplaces_percent_change_from_b work_mobile
foreach i of varlist rec_mobile groc_mobile parks_mobile transit_mobile work_mobile {
	gen coef_est_`i'=.
	gen ci_upper_`i'=.
	gen ci_lower_`i'=.
	gen n_total_`i'=.
	levelsof statecode if days_since_sip_alt!=. & `i'!=. & statecode!=9, local(levels)
	set more off
	eststo clear
	foreach q of local levels {
		qui rdrobust `i' days_since_sip_alt if statecode==`q', c(0) vce(nncluster fips)
		qui local coef = e(tau_cl)
		qui local se = e(se_tau_cl)
		qui local pval = normal(`coef'/`se')
		qui local ci_upper =  e(ci_r_cl)
		qui local ci_lower =  e(ci_l_cl)
		qui replace coef_est_`i'=`coef' if statecode==`q'
		qui replace ci_upper_`i'=`ci_upper' if statecode==`q'
		qui replace ci_lower_`i'=`ci_lower' if statecode==`q'
		qui replace n_total_`i'=e(N_h_l)+e(N_h_r) if statecode==`q'
	}
}

//what are state-level correlates of other categories?
set more off
eststo clear
//bivariable model: is % voted Trump associated with coefficients?

putexcel set "bivariable_other_mobile.xlsx", replace
putexcel B1=("Trump %") A2=("Recreation") A3=("Grocery Stores") A4=("Parks") A5=("Transit") A6=("Workplace")
local row 2
foreach i of varlist coef_est_rec_mobile coef_est_groc_mobile coef_est_parks_mobile coef_est_transit_mobile coef_est_work_mobile {
	reg `i' trumpshare_state if rd_test==1, cluster(statecode) level(90)
	putexcel B`row'=(_b[trumpshare_state])
	putexcel C`row'=(_b[trumpshare_state]-(1.645*_se[trumpshare_state]))
	putexcel D`row'=(_b[trumpshare_state]+(1.645*_se[trumpshare_state]))
	local ++row
}
//bivariable model: is weighted average population density associatd with coefficients?
putexcel F1=("Pop Density")
local row 2
foreach i of varlist coef_est_rec_mobile coef_est_groc_mobile coef_est_parks_mobile coef_est_transit_mobile coef_est_work_mobile {
	reg `i' pop_density_state if rd_test==1, cluster(statecode) level(90)
	putexcel F`row'=(_b[pop_density_state])
	putexcel G`row'=(_b[pop_density_state]-(1.645*_se[pop_density_state]))
	putexcel H`row'=(_b[pop_density_state]+(1.645*_se[pop_density_state]))
	local ++row
}

//bivariable model: does enacting SIP early have an effect on coefficients?
putexcel J1=("Early SIP")
local row 2
foreach i of varlist coef_est_rec_mobile coef_est_groc_mobile coef_est_parks_mobile coef_est_transit_mobile coef_est_work_mobile {
	reg `i' i.early if rd_test==1, cluster(statecode) level(90)
	putexcel J`row'=(_b[1.early])
	putexcel K`row'=(_b[1.early]-(1.645*_se[1.early]))
	putexcel L`row'=(_b[1.early]+(1.645*_se[1.early]))
	local ++row
}

//bivariable model: is weighted average per-capita income associated with coefficients?
putexcel N1=("Per Capita Income")
local row 2
foreach i of varlist coef_est_rec_mobile coef_est_groc_mobile coef_est_parks_mobile coef_est_transit_mobile coef_est_work_mobile {
	reg `i' pci_state if rd_test==1, cluster(statecode) level(90)
	putexcel N`row'=(_b[pci_state])
	putexcel O`row'=(_b[pci_state]-(1.645*_se[pci_state]))
	putexcel P`row'=(_b[pci_state]+(1.645*_se[pci_state]))
	local ++row
}
//bivariable model: is weighted average poverty rate associated with coefficients?
putexcel R1=("Poverty Rate")
local row 2
foreach i of varlist coef_est_rec_mobile coef_est_groc_mobile coef_est_parks_mobile coef_est_transit_mobile coef_est_work_mobile {
	reg `i' pov_state if rd_test==1, cluster(statecode) level(90)
	putexcel R`row'=(_b[pov_state])
	putexcel S`row'=(_b[pov_state]-(1.645*_se[pov_state]))
	putexcel T`row'=(_b[pov_state]+(1.645*_se[pov_state]))
	local ++row
}

//bivariable model: is weighted average % black associated with coeffcients?
putexcel V1=("% Black")
local row 2
foreach i of varlist coef_est_rec_mobile coef_est_groc_mobile coef_est_parks_mobile coef_est_transit_mobile coef_est_work_mobile {
	reg `i' black_state if rd_test==1, cluster(statecode) level(90)
	putexcel V`row'=(_b[black_state])
	putexcel W`row'=(_b[black_state]-(1.645*_se[black_state]))
	putexcel X`row'=(_b[black_state]+(1.645*_se[black_state]))
	local ++row
}
//bivariable model: is confirmed cases associated with coeffcients?
putexcel Z1=("Confirmed Cases")
local row 2
foreach i of varlist coef_est_rec_mobile coef_est_groc_mobile coef_est_parks_mobile coef_est_transit_mobile coef_est_work_mobile {
	reg `i' sip_confirmed_state if rd_test==1, cluster(statecode) level(90)
	putexcel Z`row'=(_b[sip_confirmed_state])
	putexcel AA`row'=(_b[sip_confirmed_state]-(1.645*_se[sip_confirmed_state]))
	putexcel AB`row'=(_b[sip_confirmed_state]+(1.645*_se[sip_confirmed_state]))
	local ++row
}
//bivariable model: is confirmed deaths associated with coeffcients?
putexcel AD1=("Confirmed Deaths")
local row 2
foreach i of varlist coef_est_rec_mobile coef_est_groc_mobile coef_est_parks_mobile coef_est_transit_mobile coef_est_work_mobile {
	reg `i' sip_deaths_state if rd_test==1, cluster(statecode) level(90)
	putexcel AD`row'=(_b[sip_deaths_state])
	putexcel AE`row'=(_b[sip_deaths_state]-(1.645*_se[sip_deaths_state]))
	putexcel AF`row'=(_b[sip_deaths_state]+(1.645*_se[sip_deaths_state]))
	local ++row
}

//are coefficients between states statistically different?
gen se_est=(ci_upper-coef)/1.96
putexcel set "ztest_results.xlsx", replace
local row 1
local column 2
excelcol `column'
local col=r(column)
levelsof statecode if days_since_sip_alt!=. & statecode!=9, local(levels)
foreach i of local levels {
    putexcel `col'`row'=("`: label (statecode) `i''")
	local ++column
	excelcol `column'
	local col=r(column)
}
local row 2
levelsof statecode if days_since_sip_alt!=. & statecode!=9, local(levels)
foreach i of local levels {
    putexcel A`row'=("`: label (statecode) `i''")
	local ++row
}

set more off
eststo clear
levelsof statecode if days_since_sip_alt!=. & statecode!=9, local(levels2)
levelsof statecode if days_since_sip_alt!=. & statecode!=9, local(levels)
local row 1
local column 2
excelcol `column'
local col=r(column)
foreach i of local levels {
    local ++row
	local column 2
	excelcol `column'
	local col=r(column)
    foreach q of local levels2 {
	    qui sum coef_est if statecode==`i'
		local coef1=r(mean)
	    qui sum se_est if statecode==`i'
		local se1=r(mean)
		qui sum coef_est if statecode==`q'
		local coef2=r(mean)
	    qui sum se_est if statecode==`q'
		local se2=r(mean)
		local z=(`coef1'-`coef2')/sqrt((`se1'^2)+(`se2'^2))
		di "Test result for `: label (statecode) `i''" " and `: label (statecode) `q''" " is "`z'
		putexcel `col'`row'=`z'
		local ++column
		excelcol `column'
		local col=r(column)
	}
}
