# Supplementary material for: Effectiveness of COVID-19 shelter-in-place orders varied by state
Source: PLoS One. 2020 Dec 31;15(12):e0245008. doi: 10.1371/journal.pone.0245008 (PMC7775080; doi:10.1371/journal.pone.0245008)
Supplement: S1 File — (ZIP) [file pone.0245008.s008.zip › csse_covid_19_data/csse_covid_19_daily_reports/01-23-2020.csv]

Province/State	Country/Region	Last Update	Confirmed	Deaths	Recovered
Anhui	Mainland China	1/23/20 17:00	9
Beijing	Mainland China	1/23/20 17:00	22
Chongqing	Mainland China	1/23/20 17:00	9
Fujian	Mainland China	1/23/20 17:00	5
Gansu	Mainland China	1/23/20 17:00	2
Guangdong	Mainland China	1/23/20 17:00	32		2
Guangxi	Mainland China	1/23/20 17:00	5
Guizhou	Mainland China	1/23/20 17:00	3
Hainan	Mainland China	1/23/20 17:00	5
Hebei	Mainland China	1/23/20 17:00	1	1
Heilongjiang	Mainland China	1/23/20 17:00	2
Henan	Mainland China	1/23/20 17:00	5
Hong Kong	Hong Kong	1/23/20 17:00	2
Hubei	Mainland China	1/23/20 17:00	444	17	28
Hunan	Mainland China	1/23/20 17:00	9
Inner Mongolia	Mainland China	1/23/20 17:00
Jiangsu	Mainland China	1/23/20 17:00	5
Jiangxi	Mainland China	1/23/20 17:00	7
Jilin	Mainland China	1/23/20 17:00	1
Liaoning	Mainland China	1/23/20 17:00	3
Macau	Macau	1/23/20 17:00	2
Ningxia	Mainland China	1/23/20 17:00	1
Qinghai	Mainland China	1/23/20 17:00
Shaanxi	Mainland China	1/23/20 17:00	3
Shandong	Mainland China	1/23/20 17:00	6
Shanghai	Mainland China	1/23/20 17:00	16
Shanxi	Mainland China	1/23/20 17:00	1
Sichuan	Mainland China	1/23/20 17:00	8
Taiwan	Taiwan	1/23/20 17:00	1
Tianjin	Mainland China	1/23/20 17:00	4
Tibet	Mainland China	1/23/20 17:00
Washington	US	1/23/20 17:00	1
Xinjiang	Mainland China	1/23/20 17:00	2
Yunnan	Mainland China	1/23/20 17:00	2
Zhejiang	Mainland China	1/23/20 17:00	27
	Japan	1/23/20 17:00	1
	Thailand	1/23/20 17:00	3
	South Korea	1/23/20 17:00	1
	Singapore	1/23/20 17:00	1
	Philippines	1/23/20 17:00
	Malaysia	1/23/20 17:00
	Vietnam	1/23/20 17:00	2
	Australia	1/23/20 17:00
	Mexico	1/23/20 17:00
	Brazil	1/23/20 17:00
	Colombia	1/23/20 17:00
