# Supplementary material for: Effectiveness of COVID-19 shelter-in-place orders varied by state
Source: PLoS One. 2020 Dec 31;15(12):e0245008. doi: 10.1371/journal.pone.0245008 (PMC7775080; doi:10.1371/journal.pone.0245008)
Supplement: S1 File — (ZIP) [file pone.0245008.s008.zip › csse_covid_19_data/csse_covid_19_daily_reports/01-24-2020.csv]

Province/State	Country/Region	Last Update	Confirmed	Deaths	Recovered
Hubei	Mainland China	1/24/20 17:00	549	24	31
Guangdong	Mainland China	1/24/20 17:00	53		2
Zhejiang	Mainland China	1/24/20 17:00	43		1
Beijing	Mainland China	1/24/20 17:00	36		1
Chongqing	Mainland China	1/24/20 17:00	27
Hunan	Mainland China	1/24/20 17:00	24
Guangxi	Mainland China	1/24/20 17:00	23
Shanghai	Mainland China	1/24/20 17:00	20		1
Jiangxi	Mainland China	1/24/20 17:00	18
Sichuan	Mainland China	1/24/20 17:00	15
Shandong	Mainland China	1/24/20 17:00	15
Anhui	Mainland China	1/24/20 17:00	15
Fujian	Mainland China	1/24/20 17:00	10
Henan	Mainland China	1/24/20 17:00	9
Jiangsu	Mainland China	1/24/20 17:00	9
Hainan	Mainland China	1/24/20 17:00	8
Tianjin	Mainland China	1/24/20 17:00	8
Yunnan	Mainland China	1/24/20 17:00	5
Shaanxi	Mainland China	1/24/20 17:00	5
Heilongjiang	Mainland China	1/24/20 17:00	4	1
Liaoning	Mainland China	1/24/20 17:00	4
Guizhou	Mainland China	1/24/20 17:00	3
Jilin	Mainland China	1/24/20 17:00	3
Taiwan	Taiwan	1/24/20 17:00	3
Ningxia	Mainland China	1/24/20 17:00	2
Hong Kong	Hong Kong	1/24/20 17:00	2
Macau	Macau	1/24/20 17:00	2
Hebei	Mainland China	1/24/20 17:00	2	1
Gansu	Mainland China	1/24/20 17:00	2
Xinjiang	Mainland China	1/24/20 17:00	2
Shanxi	Mainland China	1/24/20 17:00	1
Inner Mongolia	Mainland China	1/24/20 17:00	1
Qinghai	Mainland China	1/24/20 17:00
Washington	US	1/24/20 17:00	1
Chicago	US	1/24/20 17:00	1
	Japan	1/24/20 17:00	2
	Thailand	1/24/20 17:00	5
	South Korea	1/24/20 17:00	2
	Singapore	1/24/20 17:00	3
	Vietnam	1/24/20 17:00	2
	France	1/24/20 17:00	2
