# Supplementary material for: Effectiveness of COVID-19 shelter-in-place orders varied by state
Source: PLoS One. 2020 Dec 31;15(12):e0245008. doi: 10.1371/journal.pone.0245008 (PMC7775080; doi:10.1371/journal.pone.0245008)
Supplement: S1 File — (ZIP) [file pone.0245008.s008.zip › csse_covid_19_data/csse_covid_19_daily_reports/01-25-2020.csv]

Province/State	Country/Region	Last Update	Confirmed	Deaths	Recovered
Hubei	Mainland China	1/25/20 17:00	761	40	32
Guangdong	Mainland China	1/25/20 17:00	78		2
Zhejiang	Mainland China	1/25/20 17:00	62		1
Chongqing	Mainland China	1/25/20 17:00	57
Hunan	Mainland China	1/25/20 17:00	43
Beijing	Mainland China	1/25/20 17:00	41		2
Anhui	Mainland China	1/25/20 17:00	39
Shanghai	Mainland China	1/25/20 17:00	33		1
Henan	Mainland China	1/25/20 17:00	32
Sichuan	Mainland China	1/25/20 17:00	28
Shandong	Mainland China	1/25/20 17:00	27
Guangxi	Mainland China	1/25/20 17:00	23
Hainan	Mainland China	1/25/20 17:00	19
Jiangxi	Mainland China	1/25/20 17:00	18
Fujian	Mainland China	1/25/20 17:00	18
Jiangsu	Mainland China	1/25/20 17:00	18		1
Liaoning	Mainland China	1/25/20 17:00	17
Shaanxi	Mainland China	1/25/20 17:00	15
Yunnan	Mainland China	1/25/20 17:00	11
Tianjin	Mainland China	1/25/20 17:00	10
Heilongjiang	Mainland China	1/25/20 17:00	9	1
Hebei	Mainland China	1/25/20 17:00	8	1
Inner Mongolia	Mainland China	1/25/20 17:00	7
Shanxi	Mainland China	1/25/20 17:00	6
Hong Kong	Hong Kong	1/25/20 17:00	5
Guizhou	Mainland China	1/25/20 17:00	4
Jilin	Mainland China	1/25/20 17:00	4
Gansu	Mainland China	1/25/20 17:00	4
Ningxia	Mainland China	1/25/20 17:00	3
Taiwan	Taiwan	1/25/20 17:00	3
Xinjiang	Mainland China	1/25/20 17:00	3
Macau	Macau	1/25/20 17:00	2
Qinghai	Mainland China	1/25/20 17:00	1
Washington	US	1/25/20 17:00	1
Illinois	US	1/25/20 17:00	1
	Japan	1/25/20 17:00	2
	Thailand	1/25/20 17:00	7
	South Korea	1/25/20 17:00	2
	Singapore	1/25/20 17:00	3
	Vietnam	1/25/20 17:00	2
	France	1/25/20 17:00	3
	Australia	1/25/20 17:00	4
	Nepal	1/25/20 17:00	1
	Malaysia	1/25/20 17:00	3
