# Supplementary material for: Effectiveness of COVID-19 shelter-in-place orders varied by state
Source: PLoS One. 2020 Dec 31;15(12):e0245008. doi: 10.1371/journal.pone.0245008 (PMC7775080; doi:10.1371/journal.pone.0245008)
Supplement: S1 File — (ZIP) [file pone.0245008.s008.zip › csse_covid_19_data/csse_covid_19_daily_reports/01-26-2020.csv]

Province/State	Country/Region	Last Update	Confirmed	Deaths	Recovered
Hubei	Mainland China	1/26/20 16:00	1058	52	42
Guangdong	Mainland China	1/26/20 16:00	111		2
Zhejiang	Mainland China	1/26/20 16:00	104		1
Henan	Mainland China	1/26/20 16:00	83	1
Chongqing	Mainland China	1/26/20 16:00	75
Hunan	Mainland China	1/26/20 16:00	69
Beijing	Mainland China	1/26/20 16:00	68		2
Anhui	Mainland China	1/26/20 16:00	60
Shandong	Mainland China	1/26/20 16:00	46
Sichuan	Mainland China	1/26/20 16:00	44
Shanghai	Mainland China	1/26/20 16:00	40	1	1
Guangxi	Mainland China	1/26/20 16:00	36
Jiangxi	Mainland China	1/26/20 16:00	36
Fujian	Mainland China	1/26/20 16:00	35
Jiangsu	Mainland China	1/26/20 16:00	33		1
Hainan	Mainland China	1/26/20 16:00	22
Shaanxi	Mainland China	1/26/20 16:00	22
Liaoning	Mainland China	1/26/20 16:00	21
Yunnan	Mainland China	1/26/20 16:00	16
Heilongjiang	Mainland China	1/26/20 16:00	15	1
Tianjin	Mainland China	1/26/20 16:00	14
Hebei	Mainland China	1/26/20 16:00	13	1
Shanxi	Mainland China	1/26/20 16:00	9
Hong Kong	Hong Kong	1/26/20 16:00	8
Inner Mongolia	Mainland China	1/26/20 16:00	7
Gansu	Mainland China	1/26/20 16:00	7
Guizhou	Mainland China	1/26/20 16:00	5
Macau	Macau	1/26/20 16:00	5
Ningxia	Mainland China	1/26/20 16:00	4
Jilin	Mainland China	1/26/20 16:00	4
Taiwan	Taiwan	1/26/20 16:00	4
Xinjiang	Mainland China	1/26/20 16:00	4
Qinghai	Mainland China	1/26/20 16:00	1
Washington	US	1/26/20 16:00	1
Illinois	US	1/26/20 16:00	1
California	US	1/26/20 16:00	2
Arizona	US	1/26/20 16:00	1
	Japan	1/26/20 16:00	4		1
	Thailand	1/26/20 16:00	8		2
	South Korea	1/26/20 16:00	3
	Singapore	1/26/20 16:00	4
	Vietnam	1/26/20 16:00	2
	France	1/26/20 16:00	3
	Australia	1/26/20 16:00	4
	Nepal	1/26/20 16:00	1
	Malaysia	1/26/20 16:00	4
Ontario	Canada	1/26/20 16:00	1
