# Supplementary material for: Effectiveness of COVID-19 shelter-in-place orders varied by state
Source: PLoS One. 2020 Dec 31;15(12):e0245008. doi: 10.1371/journal.pone.0245008 (PMC7775080; doi:10.1371/journal.pone.0245008)
Supplement: S1 File — (ZIP) [file pone.0245008.s008.zip › csse_covid_19_data/csse_covid_19_daily_reports/01-27-2020.csv]

Province/State	Country/Region	Last Update	Confirmed	Deaths	Recovered
Hubei	Mainland China	1/27/20 23:59	1423	76	45
Guangdong	Mainland China	1/27/20 23:59	151		4
Zhejiang	Mainland China	1/27/20 23:59	128		1
Henan	Mainland China	1/27/20 23:59	128	1
Chongqing	Mainland China	1/27/20 23:59	110
Hunan	Mainland China	1/27/20 23:59	100
Beijing	Mainland China	1/27/20 23:59	80	1	2
Shandong	Mainland China	1/27/20 23:59	75
Jiangxi	Mainland China	1/27/20 23:59	72		2
Anhui	Mainland China	1/27/20 23:59	70
Sichuan	Mainland China	1/27/20 23:59	69
Fujian	Mainland China	1/27/20 23:59	59
Shanghai	Mainland China	1/27/20 23:59	53	1	3
Jiangsu	Mainland China	1/27/20 23:59	47		1
Guangxi	Mainland China	1/27/20 23:59	46
Shaanxi	Mainland China	1/27/20 23:59	35
Hainan	Mainland China	1/27/20 23:59	33	1
Liaoning	Mainland China	1/27/20 23:59	27
Yunnan	Mainland China	1/27/20 23:59	26
Tianjin	Mainland China	1/27/20 23:59	23
Heilongjiang	Mainland China	1/27/20 23:59	21	1
Hebei	Mainland China	1/27/20 23:59	18	1
Gansu	Mainland China	1/27/20 23:59	14
Shanxi	Mainland China	1/27/20 23:59	13
Inner Mongolia	Mainland China	1/27/20 23:59	11
Hong Kong	Hong Kong	1/27/20 23:59	8
Guizhou	Mainland China	1/27/20 23:59	7
Ningxia	Mainland China	1/27/20 23:59	7
Jilin	Mainland China	1/27/20 23:59	6
Macau	Macau	1/27/20 23:59	6
Qinghai	Mainland China	1/27/20 23:59	6
Taiwan	Taiwan	1/27/20 23:59	5
Xinjiang	Mainland China	1/27/20 23:59	5
Washington	US	1/27/20 23:59	1
Illinois	US	1/27/20 23:59	1
California	US	1/27/20 23:59	2
Arizona	US	1/27/20 23:59	1
	Japan	1/27/20 23:59	4		1
	Thailand	1/27/20 23:59	8		2
	South Korea	1/27/20 23:59	4
	Singapore	1/27/20 23:59	5
	Vietnam	1/27/20 23:59	2
	France	1/27/20 23:59	3
	Nepal	1/27/20 23:59	1
	Malaysia	1/27/20 23:59	4
Ontario	Canada	1/27/20 23:59	1
	Cambodia	1/27/20 23:59	1
	Sri Lanka	1/27/20 23:59	1
	Ivory Coast	1/27/20 23:59	1
New South Wales	Australia	1/27/20 23:59	4
Victoria	Australia	1/27/20 23:59	1
