# Supplementary material for: Effectiveness of COVID-19 shelter-in-place orders varied by state
Source: PLoS One. 2020 Dec 31;15(12):e0245008. doi: 10.1371/journal.pone.0245008 (PMC7775080; doi:10.1371/journal.pone.0245008)
Supplement: S1 File — (ZIP) [file pone.0245008.s008.zip › csse_covid_19_data/csse_covid_19_daily_reports/01-28-2020.csv]

Province/State	Country/Region	Last Update	Confirmed	Deaths	Recovered
Hubei	Mainland China	1/28/20 23:00	3554	125	80
Guangdong	Mainland China	1/28/20 23:00	207		4
Zhejiang	Mainland China	1/28/20 23:00	173		3
Henan	Mainland China	1/28/20 23:00	168	1
Hunan	Mainland China	1/28/20 23:00	143
Chongqing	Mainland China	1/28/20 23:00	132
Jiangxi	Mainland China	1/28/20 23:00	109		3
Anhui	Mainland China	1/28/20 23:00	106
Shandong	Mainland China	1/28/20 23:00	95
Beijing	Mainland China	1/28/20 23:00	91	1	4
Sichuan	Mainland China	1/28/20 23:00	90
Fujian	Mainland China	1/28/20 23:00	80
Jiangsu	Mainland China	1/28/20 23:00	70		1
Shanghai	Mainland China	1/28/20 23:00	66	1	4
Guangxi	Mainland China	1/28/20 23:00	51		2
Shaanxi	Mainland China	1/28/20 23:00	46
Yunnan	Mainland China	1/28/20 23:00	44
Hainan	Mainland China	1/28/20 23:00	40	1
Liaoning	Mainland China	1/28/20 23:00	34
Hebei	Mainland China	1/28/20 23:00	33	1
Heilongjiang	Mainland China	1/28/20 23:00	33	1
Shanxi	Mainland China	1/28/20 23:00	27
Tianjin	Mainland China	1/28/20 23:00	24
Gansu	Mainland China	1/28/20 23:00	19
Inner Mongolia	Mainland China	1/28/20 23:00	15
Ningxia	Mainland China	1/28/20 23:00	11
Xinjiang	Mainland China	1/28/20 23:00	10
Guizhou	Mainland China	1/28/20 23:00	9
Jilin	Mainland China	1/28/20 23:00	8
Taiwan	Taiwan	1/28/20 23:00	8
Hong Kong	Hong Kong	1/28/20 23:00	8
Macau	Macau	1/28/20 23:00	7
Qinghai	Mainland China	1/28/20 23:00	6
Washington	US	1/28/20 23:00	1
Illinois	US	1/28/20 23:00	1
California	US	1/28/20 23:00	2
Arizona	US	1/28/20 23:00	1
	Japan	1/28/20 23:00	7		1
	Thailand	1/28/20 23:00	14		5
	South Korea	1/28/20 23:00	4
	Singapore	1/28/20 23:00	7
	Vietnam	1/28/20 23:00	2
	France	1/28/20 23:00	4
	Nepal	1/28/20 23:00	1
	Malaysia	1/28/20 23:00	4
Ontario	Canada	1/28/20 23:00	1
British Columbia	Canada	1/28/20 23:00	1
	Cambodia	1/28/20 23:00	1
	Sri Lanka	1/28/20 23:00	1
New South Wales	Australia	1/28/20 23:00	4
Victoria	Australia	1/28/20 23:00	1
Bavaria	Germany	1/28/20 23:00	4
