# Supplementary material for: Effectiveness of COVID-19 shelter-in-place orders varied by state
Source: PLoS One. 2020 Dec 31;15(12):e0245008. doi: 10.1371/journal.pone.0245008 (PMC7775080; doi:10.1371/journal.pone.0245008)
Supplement: S1 File — (ZIP) [file pone.0245008.s008.zip › csse_covid_19_data/csse_covid_19_daily_reports/01-29-2020.csv]

Province/State	Country/Region	Last Update	Confirmed	Deaths	Recovered
Hubei	Mainland China	1/29/20 19:30	3554	125	88
Zhejiang	Mainland China	1/29/20 19:30	296		3
Guangdong	Mainland China	1/29/20 19:30	277		5
Hunan	Mainland China	1/29/20 19:30	221
Henan	Mainland China	1/29/20 19:30	206	2	1
Anhui	Mainland China	1/29/20 19:30	152		2
Chongqing	Mainland China	1/29/20 19:30	147		1
Shandong	Mainland China	1/29/20 19:30	130		1
Beijing	Mainland China	1/29/20 19:30	111	1	4
Jiangxi	Mainland China	1/29/20 19:30	109		3
Sichuan	Mainland China	1/29/20 19:30	108	1	1
Jiangsu	Mainland China	1/29/20 19:30	99		1
Shanghai	Mainland China	1/29/20 19:30	96	1	5
Fujian	Mainland China	1/29/20 19:30	84
Guangxi	Mainland China	1/29/20 19:30	58		2
Shaanxi	Mainland China	1/29/20 19:30	56
Yunnan	Mainland China	1/29/20 19:30	55
Hebei	Mainland China	1/29/20 19:30	48	1
Hainan	Mainland China	1/29/20 19:30	43	1
Liaoning	Mainland China	1/29/20 19:30	39		1
Heilongjiang	Mainland China	1/29/20 19:30	38	1
Tianjin	Mainland China	1/29/20 19:30	27
Shanxi	Mainland China	1/29/20 19:30	27		1
Gansu	Mainland China	1/29/20 19:30	24
Inner Mongolia	Mainland China	1/29/20 19:30	16
Xinjiang	Mainland China	1/29/20 19:30	13
Ningxia	Mainland China	1/29/20 19:30	12
Hong Kong	Hong Kong	1/29/20 19:30	10
Guizhou	Mainland China	1/29/20 19:30	9		1
Jilin	Mainland China	1/29/20 19:30	9
Taiwan	Taiwan	1/29/20 19:30	8
Macau	Macau	1/29/20 19:30	7
Qinghai	Mainland China	1/29/20 19:30	6
Washington	US	1/29/20 19:30	1
Illinois	US	1/29/20 19:30	1
California	US	1/29/20 19:30	2
Arizona	US	1/29/20 19:30	1
	Japan	1/29/20 19:30	7		1
	Thailand	1/29/20 19:30	14		5
	South Korea	1/29/20 19:30	4
	Singapore	1/29/20 19:30	7
	Vietnam	1/29/20 19:30	2
	France	1/29/20 19:30	5
	Nepal	1/29/20 19:30	1
	Malaysia	1/29/20 19:30	7
Ontario	Canada	1/29/20 19:30	1
British Columbia	Canada	1/29/20 19:30	1
	Cambodia	1/29/20 19:30	1
	Sri Lanka	1/29/20 19:30	1
New South Wales	Australia	1/29/20 19:30	4
Victoria	Australia	1/29/20 19:30	1
Bavaria	Germany	1/29/20 19:30	4
	Finland	1/29/20 19:30	1
	United Arab Emirates	1/29/20 19:30	4
