# Supplementary material for: Effectiveness of COVID-19 shelter-in-place orders varied by state
Source: PLoS One. 2020 Dec 31;15(12):e0245008. doi: 10.1371/journal.pone.0245008 (PMC7775080; doi:10.1371/journal.pone.0245008)
Supplement: S1 File — (ZIP) [file pone.0245008.s008.zip › csse_covid_19_data/csse_covid_19_daily_reports/01-30-2020.csv]

Province/State	Country/Region	Last Update	Confirmed	Deaths	Recovered
Hubei	Mainland China	1/30/20 16:00	4903	162	90
Zhejiang	Mainland China	1/30/20 16:00	428		4
Guangdong	Mainland China	1/30/20 16:00	354		10
Henan	Mainland China	1/30/20 16:00	278	2	2
Hunan	Mainland China	1/30/20 16:00	277		2
Anhui	Mainland China	1/30/20 16:00	200		2
Chongqing	Mainland China	1/30/20 16:00	182		1
Jiangxi	Mainland China	1/30/20 16:00	162		5
Shandong	Mainland China	1/30/20 16:00	158		1
Sichuan	Mainland China	1/30/20 16:00	142	1	1
Jiangsu	Mainland China	1/30/20 16:00	129		1
Beijing	Mainland China	1/30/20 16:00	114	1	4
Shanghai	Mainland China	1/30/20 16:00	112	1	5
Fujian	Mainland China	1/30/20 16:00	101
Guangxi	Mainland China	1/30/20 16:00	78		2
Yunnan	Mainland China	1/30/20 16:00	70
Hebei	Mainland China	1/30/20 16:00	65	1
Shaanxi	Mainland China	1/30/20 16:00	63
Hainan	Mainland China	1/30/20 16:00	46	1	1
Heilongjiang	Mainland China	1/30/20 16:00	44	2
Liaoning	Mainland China	1/30/20 16:00	41		1
Shanxi	Mainland China	1/30/20 16:00	35		1
Tianjin	Mainland China	1/30/20 16:00	31
Gansu	Mainland China	1/30/20 16:00	26
Inner Mongolia	Mainland China	1/30/20 16:00	19
Ningxia	Mainland China	1/30/20 16:00	17
Jilin	Mainland China	1/30/20 16:00	14		1
Xinjiang	Mainland China	1/30/20 16:00	14
Guizhou	Mainland China	1/30/20 16:00	12		1
Hong Kong	Hong Kong	1/30/20 16:00	10
Taiwan	Taiwan	1/30/20 16:00	9
Qinghai	Mainland China	1/30/20 16:00	8
Macau	Macau	1/30/20 16:00	7
Tibet	Mainland China	1/30/20 16:00	1
Washington	US	1/30/20 16:00	1
Illinois	US	1/30/20 16:00	1
California	US	1/30/20 16:00	2
Arizona	US	1/30/20 16:00	1
	Japan	1/30/20 16:00	11		1
	Thailand	1/30/20 16:00	14		5
	South Korea	1/30/20 16:00	4
	Singapore	1/30/20 16:00	10
	Vietnam	1/30/20 16:00	2
	France	1/30/20 16:00	5
	Nepal	1/30/20 16:00	1
	Malaysia	1/30/20 16:00	8
Ontario	Canada	1/30/20 16:00	2
British Columbia	Canada	1/30/20 16:00	1
	Cambodia	1/30/20 16:00	1
	Sri Lanka	1/30/20 16:00	1
New South Wales	Australia	1/30/20 16:00	4		2
Victoria	Australia	1/30/20 16:00	2
Queensland	Australia	1/30/20 16:00	3
Bavaria	Germany	1/30/20 16:00	4
	Finland	1/30/20 16:00	1
	United Arab Emirates	1/30/20 16:00	4
	Philippines	1/30/20 16:00	1
	India	1/30/20 16:00	1
