# Supplementary material for: Effectiveness of COVID-19 shelter-in-place orders varied by state
Source: PLoS One. 2020 Dec 31;15(12):e0245008. doi: 10.1371/journal.pone.0245008 (PMC7775080; doi:10.1371/journal.pone.0245008)
Supplement: S1 File — (ZIP) [file pone.0245008.s008.zip › csse_covid_19_data/csse_covid_19_daily_reports/01-31-2020.csv]

Province/State	Country/Region	Last Update	Confirmed	Deaths	Recovered
Hubei	Mainland China	1/31/2020 23:59	5806	204	141
Zhejiang	Mainland China	1/31/2020 23:59	538		14
Guangdong	Mainland China	1/31/2020 23:59	436		11
Henan	Mainland China	1/31/2020 23:59	352	2	3
Hunan	Mainland China	1/31/2020 23:59	332		2
Jiangxi	Mainland China	1/31/2020 23:59	240		7
Anhui	Mainland China	1/31/2020 23:59	237		3
Chongqing	Mainland China	1/31/2020 23:59	211		1
Shandong	Mainland China	1/31/2020 23:59	184		2
Sichuan	Mainland China	1/31/2020 23:59	177	1	1
Jiangsu	Mainland China	1/31/2020 23:59	168		5
Beijing	Mainland China	1/31/2020 23:59	139	1	5
Shanghai	Mainland China	1/31/2020 23:59	135	1	9
Fujian	Mainland China	1/31/2020 23:59	120
Guangxi	Mainland China	1/31/2020 23:59	87		2
Shaanxi	Mainland China	1/31/2020 23:59	87
Yunnan	Mainland China	1/31/2020 23:59	83		1
Hebei	Mainland China	1/31/2020 23:59	82	1
Heilongjiang	Mainland China	1/31/2020 23:59	59	2
Hainan	Mainland China	1/31/2020 23:59	52	1	1
Liaoning	Mainland China	1/31/2020 23:59	48		1
Shanxi	Mainland China	1/31/2020 23:59	39		1
Tianjin	Mainland China	1/31/2020 23:59	32
Guizhou	Mainland China	1/31/2020 23:59	29		2
Gansu	Mainland China	1/31/2020 23:59	29
Ningxia	Mainland China	1/31/2020 23:59	21
Inner Mongolia	Mainland China	1/31/2020 23:59	20		1
Xinjiang	Mainland China	1/31/2020 23:59	17
Jilin	Mainland China	1/31/2020 23:59	14		1
Hong Kong	Hong Kong	1/31/2020 23:59	12
Taiwan	Taiwan	1/31/2020 23:59	10
Qinghai	Mainland China	1/31/2020 23:59	8
Macau	Macau	1/31/2020 23:59	7
Tibet	Mainland China	1/31/2020 23:59	1
	Thailand	1/31/2020 23:59	19		5
	Japan	1/31/2020 23:59	15		1
	Singapore	1/31/2020 23:59	13
	South Korea	1/31/2020 23:59	11
	Malaysia	1/31/2020 23:59	8
	France	1/31/2020 23:59	5
Bavaria	Germany	1/31/2020 23:59	5
New South Wales	Australia	1/31/2020 23:59	4		2
	United Arab Emirates	1/31/2020 23:59	4
Victoria	Australia	1/31/2020 23:59	3
Illinois	US	1/31/2020 23:59	2
California	US	1/31/2020 23:59	2
	Vietnam	1/31/2020 23:59	2
Ontario	Canada	1/31/2020 23:59	2
Queensland	Australia	1/31/2020 23:59	2
	Italy	1/31/2020 23:59	2
	UK	1/31/2020 23:59	2
	Russia	1/31/2020 23:59	2
Washington	US	1/31/2020 23:59	1
Arizona	US	1/31/2020 23:59	1
	Nepal	1/31/2020 23:59	1
British Columbia	Canada	1/31/2020 23:59	1
	Cambodia	1/31/2020 23:59	1
	Sri Lanka	1/31/2020 23:59	1
	Finland	1/31/2020 23:59	1
	Philippines	1/31/2020 23:59	1
	India	1/31/2020 23:59	1
	Sweden	1/31/2020 23:59	1
