# Supplementary material for: Effectiveness of COVID-19 shelter-in-place orders varied by state
Source: PLoS One. 2020 Dec 31;15(12):e0245008. doi: 10.1371/journal.pone.0245008 (PMC7775080; doi:10.1371/journal.pone.0245008)
Supplement: S1 File — (ZIP) [file pone.0245008.s008.zip › csse_covid_19_data/csse_covid_19_daily_reports/02-01-2020.csv]

Province/State	Country/Region	Last Update	Confirmed	Deaths	Recovered
Hubei	Mainland China	2/1/2020 11:53	7153	249	168
Zhejiang	Mainland China	2/1/2020 10:53	599	0	21
Guangdong	Mainland China	2/1/2020 14:23	535	0	14
Henan	Mainland China	2/1/2020 1:52	422	2	3
Hunan	Mainland China	2/1/2020 11:03	389	0	8
Anhui	Mainland China	2/1/2020 13:33	297	0	5
Jiangxi	Mainland China	2/1/2020 1:52	286	0	9
Chongqing	Mainland China	2/1/2020 8:43	247	1	3
Sichuan	Mainland China	2/1/2020 1:52	207	1	3
Shandong	Mainland China	2/1/2020 7:51	206	0	3
Jiangsu	Mainland China	2/1/2020 14:03	202	0	6
Shanghai	Mainland China	2/1/2020 6:05	169	1	10
Beijing	Mainland China	2/1/2020 9:17	168	1	9
Fujian	Mainland China	2/1/2020 5:37	144	0	0
Shaanxi	Mainland China	2/1/2020 5:37	101	0	0
Guangxi	Mainland China	2/1/2020 1:52	100	0	2
Hebei	Mainland China	2/1/2020 1:52	96	1	0
Yunnan	Mainland China	2/1/2020 15:53	93	0	2
Heilongjiang	Mainland China	2/1/2020 10:33	80	2	2
Liaoning	Mainland China	2/1/2020 15:23	64	0	1
Hainan	Mainland China	2/1/2020 8:43	62	1	1
Shanxi	Mainland China	2/1/2020 1:52	47	0	1
Tianjin	Mainland China	2/1/2020 15:43	41	0	0
Gansu	Mainland China	2/1/2020 15:43	40	0	0
Guizhou	Mainland China	1/31/2020 15:20	29	0	2
Ningxia	Mainland China	2/1/2020 2:13	26	0	0
Inner Mongolia	Mainland China	2/1/2020 5:37	23	0	1
	Japan	2/1/2020 18:53	20	0	1
	Thailand	1/31/2020 10:37	19	0	5
Xinjiang	Mainland China	2/1/2020 5:37	18	0	0
Jilin	Mainland China	2/1/2020 1:52	17	0	1
	Singapore	2/1/2020 5:37	16	0	0
Hong Kong	Hong Kong	2/1/2020 5:37	13	0	0
	South Korea	2/1/2020 10:43	12	0	0
Taiwan	Taiwan	1/31/2020 15:20	10	0	0
Qinghai	Mainland China	2/1/2020 5:37	9	0	0
	Malaysia	1/31/2020 8:15	8	0	0
	Germany	2/1/2020 18:33	8	0	0
Macau	Macau	1/31/2020 8:15	7	0	0
	France	2/1/2020 1:52	6	0	0
	Vietnam	2/1/2020 7:38	6	0	1
New South Wales	Australia	2/1/2020 18:12	4	0	2
Victoria	Australia	2/1/2020 18:12	4	0	0
	United Arab Emirates	1/31/2020 8:15	4	0	0
Queensland	Australia	2/1/2020 18:12	3	0	0
Ontario	Canada	2/1/2020 18:12	3	0	0
	Italy	1/31/2020 8:15	2	0	0
	Russia	1/31/2020 16:13	2	0	0
	UK	2/1/2020 1:52	2	0	0
Chicago, IL	US	2/1/2020 19:43	2	0	0
South Australia	Australia	2/1/2020 18:12	1	0	0
	Cambodia	1/31/2020 8:15	1	0	0
British Columbia	Canada	2/1/2020 18:12	1	0	0
	Finland	1/31/2020 8:15	1	0	0
	India	1/31/2020 8:15	1	0	0
Tibet	Mainland China	2/1/2020 1:52	1	0	0
	Nepal	1/31/2020 8:15	1	0	0
	Philippines	2/1/2020 17:43	1	0	0
	Spain	2/1/2020 2:13	1	0	0
	Sri Lanka	1/31/2020 8:15	1	0	0
	Sweden	2/1/2020 2:13	1	0	0
Boston, MA	US	2/1/2020 19:43	1	0	0
Los Angeles, CA	US	2/1/2020 19:53	1	0	0
Orange, CA	US	2/1/2020 19:53	1	0	0
Santa Clara, CA	US	2/1/2020 19:53	1	0	0
Seattle, WA	US	2/1/2020 19:43	1	0	0
Tempe, AZ	US	2/1/2020 19:43	1	0	0
