# Supplementary material for: Effectiveness of COVID-19 shelter-in-place orders varied by state
Source: PLoS One. 2020 Dec 31;15(12):e0245008. doi: 10.1371/journal.pone.0245008 (PMC7775080; doi:10.1371/journal.pone.0245008)
Supplement: S1 File — (ZIP) [file pone.0245008.s008.zip › csse_covid_19_data/csse_covid_19_daily_reports/02-02-2020.csv]

Province/State	Country/Region	Last Update	Confirmed	Deaths	Recovered
Hubei	Mainland China	2020-02-02T23:43:02	11177	350	295
Zhejiang	Mainland China	2020-02-02T18:03:05	661	0	32
Guangdong	Mainland China	2020-02-02T18:03:05	632	0	15
Henan	Mainland China	2020-02-02T18:03:05	493	2	10
Hunan	Mainland China	2020-02-02T18:03:05	463	0	16
Anhui	Mainland China	2020-02-02T18:03:05	340	0	7
Jiangxi	Mainland China	2020-02-02T18:03:05	333	0	12
Chongqing	Mainland China	2020-02-02T23:33:02	300	2	7
Jiangsu	Mainland China	2020-02-02T18:03:05	236	0	7
Sichuan	Mainland China	2020-02-02T18:03:05	231	1	11
Shandong	Mainland China	2020-02-02T18:03:05	230	0	6
Beijing	Mainland China	2020-02-02T08:43:02	191	1	9
Shanghai	Mainland China	2020-02-02T05:53:02	182	1	10
Fujian	Mainland China	2020-02-02T03:43:01	159	0	0
Shaanxi	Mainland China	2020-02-02T03:23:14	116	0	0
Guangxi	Mainland China	2020-02-02T00:23:13	111	0	2
Yunnan	Mainland China	2020-02-02T18:03:05	105	0	3
Hebei	Mainland China	2020-02-02T02:53:02	104	1	3
Heilongjiang	Mainland China	2020-02-02T03:23:14	95	2	2
Liaoning	Mainland China	2020-02-02T18:03:05	70	0	1
Shanxi	Mainland China	2020-02-02T23:23:13	66	0	3
Hainan	Mainland China	2020-02-02T18:03:05	64	1	4
Gansu	Mainland China	2020-02-02T23:43:02	51	0	3
Tianjin	Mainland China	2020-02-02T09:43:01	48	0	1
Guizhou	Mainland China	2020-02-02T01:03:32	38	0	2
Ningxia	Mainland China	2020-02-02T01:43:02	28	0	0
Inner Mongolia	Mainland China	2020-02-02T03:43:01	27	0	1
Jilin	Mainland China	2020-02-02T02:33:02	23	0	1
Xinjiang	Mainland China	2020-02-02T00:43:02	21	0	0
	Japan	2020-02-01T18:53:03	20	0	1
	Thailand	2020-01-31T10:37:00	19	0	5
	Singapore	2020-02-02T01:03:32	18	0	0
Hong Kong	Hong Kong	2020-02-02T23:53:02	15	0	0
	South Korea	2020-02-02T02:23:13	15	0	0
Qinghai	Mainland China	2020-02-02T05:33:03	11	0	0
	Germany	2020-02-02T18:03:05	10	0	0
Taiwan	Taiwan	2020-01-31T15:20:56	10	0	0
Macau	Macau	2020-02-02T04:23:14	8	0	0
	Malaysia	2020-01-31T08:15:53	8	0	0
	France	2020-02-01T01:52:40	6	0	0
	Vietnam	2020-02-01T07:38:12	6	0	1
	United Arab Emirates	2020-02-02T05:43:01	5	0	0
New South Wales	Australia	2020-02-01T18:12:49	4	0	2
Victoria	Australia	2020-02-01T18:12:49	4	0	0
Ontario	Canada	2020-02-01T18:12:49	3	0	0
Queensland	Australia	2020-02-02T22:33:07	2	0	0
South Australia	Australia	2020-02-02T22:33:07	2	0	0
	India	2020-02-02T06:03:08	2	0	0
	Italy	2020-01-31T08:15:53	2	0	0
	Philippines	2020-02-02T03:33:07	2	1	0
	Russia	2020-01-31T16:13:45	2	0	0
	UK	2020-02-01T01:52:40	2	0	0
Chicago, IL	US	2020-02-01T19:43:03	2	0	0
	Cambodia	2020-01-31T08:15:53	1	0	0
British Columbia	Canada	2020-02-01T18:12:49	1	0	0
	Finland	2020-01-31T08:15:53	1	0	0
Tibet	Mainland China	2020-02-01T01:52:40	1	0	0
	Nepal	2020-01-31T08:15:53	1	0	0
	Spain	2020-02-01T23:43:02	1	0	0
	Sri Lanka	2020-01-31T08:15:53	1	0	0
	Sweden	2020-02-01T02:13:26	1	0	0
Boston, MA	US	2020-02-01T19:43:03	1	0	0
Los Angeles, CA	US	2020-02-01T19:53:03	1	0	0
Orange, CA	US	2020-02-01T19:53:03	1	0	0
Santa Clara, CA	US	2020-02-01T19:53:03	1	0	0
Seattle, WA	US	2020-02-01T19:43:03	1	0	0
Tempe, AZ	US	2020-02-01T19:43:03	1	0	0
