# Supplementary material for: Effectiveness of COVID-19 shelter-in-place orders varied by state
Source: PLoS One. 2020 Dec 31;15(12):e0245008. doi: 10.1371/journal.pone.0245008 (PMC7775080; doi:10.1371/journal.pone.0245008)
Supplement: S1 File — (ZIP) [file pone.0245008.s008.zip › csse_covid_19_data/csse_covid_19_daily_reports/02-03-2020.csv]

Province/State	Country/Region	Last Update	Confirmed	Deaths	Recovered
Hubei	Mainland China	2020-02-03T23:23:03	13522	414	386
Guangdong	Mainland China	2020-02-03T12:53:02	725	0	21
Zhejiang	Mainland China	2020-02-03T13:33:02	724	0	43
Henan	Mainland China	2020-02-03T17:11:34	566	2	16
Hunan	Mainland China	2020-02-03T11:03:10	521	0	22
Anhui	Mainland China	2020-02-03T17:11:34	408	0	14
Jiangxi	Mainland China	2020-02-03T01:33:02	391	0	18
Chongqing	Mainland China	2020-02-03T23:43:02	337	2	9
Jiangsu	Mainland China	2020-02-03T11:03:10	271	0	8
Shandong	Mainland China	2020-02-03T17:11:34	259	0	7
Sichuan	Mainland China	2020-02-03T11:23:23	254	1	14
Beijing	Mainland China	2020-02-03T09:23:05	212	1	12
Shanghai	Mainland China	2020-02-03T07:03:12	203	1	10
Fujian	Mainland China	2020-02-03T11:33:13	179	0	1
Shaanxi	Mainland China	2020-02-03T02:33:02	128	0	0
Guangxi	Mainland China	2020-02-03T12:33:02	127	0	7
Heilongjiang	Mainland China	2020-02-03T07:13:19	121	2	2
Yunnan	Mainland China	2020-02-03T23:23:03	117	0	5
Hebei	Mainland China	2020-02-03T00:23:14	113	1	3
Liaoning	Mainland China	2020-02-03T17:11:34	74	0	1
Shanxi	Mainland China	2020-02-03T23:13:11	74	0	2
Hainan	Mainland China	2020-02-03T17:11:34	72	1	4
Tianjin	Mainland China	2020-02-03T13:53:03	60	0	1
Gansu	Mainland China	2020-02-03T23:03:08	55	0	3
Guizhou	Mainland China	2020-02-03T01:03:22	46	0	2
Inner Mongolia	Mainland China	2020-02-03T03:03:09	34	0	1
Jilin	Mainland China	2020-02-03T00:53:03	31	0	1
Ningxia	Mainland China	2020-02-03T08:33:03	31	0	1
Xinjiang	Mainland China	2020-02-03T01:13:21	24	0	0
	Japan	2020-02-01T18:53:03	20	0	1
	Thailand	2020-01-31T10:37:00	19	0	5
	Singapore	2020-02-02T01:03:32	18	0	0
Hong Kong	Hong Kong	2020-02-02T23:53:02	15	0	0
	South Korea	2020-02-02T02:23:13	15	0	0
Qinghai	Mainland China	2020-02-03T02:43:01	13	0	0
	Germany	2020-02-03T20:53:02	12	0	0
Taiwan	Taiwan	2020-01-31T15:20:56	10	0	0
Macau	Macau	2020-02-02T04:23:14	8	0	0
	Malaysia	2020-01-31T08:15:53	8	0	0
	Vietnam	2020-02-03T21:43:02	8	0	1
	France	2020-02-01T01:52:40	6	0	0
	United Arab Emirates	2020-02-02T05:43:01	5	0	0
New South Wales	Australia	2020-02-01T18:12:49	4	0	2
Victoria	Australia	2020-02-01T18:12:49	4	0	0
Ontario	Canada	2020-02-01T18:12:49	3	0	0
	India	2020-02-03T21:43:02	3	0	0
Queensland	Australia	2020-02-02T22:33:07	2	0	0
South Australia	Australia	2020-02-02T22:33:07	2	0	0
	Italy	2020-01-31T08:15:53	2	0	0
	Philippines	2020-02-02T03:33:07	2	1	0
	Russia	2020-01-31T16:13:45	2	0	0
	UK	2020-02-01T01:52:40	2	0	0
Chicago, IL	US	2020-02-01T19:43:03	2	0	0
San Benito, CA	US	2020-02-03T03:53:02	2	0	0
Santa Clara, CA	US	2020-02-03T00:43:02	2	0	0
	Cambodia	2020-01-31T08:15:53	1	0	0
British Columbia	Canada	2020-02-01T18:12:49	1	0	0
	Finland	2020-01-31T08:15:53	1	0	0
Tibet	Mainland China	2020-02-01T01:52:40	1	0	0
	Nepal	2020-01-31T08:15:53	1	0	0
	Spain	2020-02-01T23:43:02	1	0	0
	Sri Lanka	2020-01-31T08:15:53	1	0	0
	Sweden	2020-02-01T02:13:26	1	0	0
Boston, MA	US	2020-02-01T19:43:03	1	0	0
Los Angeles, CA	US	2020-02-01T19:53:03	1	0	0
Orange, CA	US	2020-02-01T19:53:03	1	0	0
Seattle, WA	US	2020-02-01T19:43:03	1	0	0
Tempe, AZ	US	2020-02-01T19:43:03	1	0	0
