# Supplementary material for: Effectiveness of COVID-19 shelter-in-place orders varied by state
Source: PLoS One. 2020 Dec 31;15(12):e0245008. doi: 10.1371/journal.pone.0245008 (PMC7775080; doi:10.1371/journal.pone.0245008)
Supplement: S1 File — (ZIP) [file pone.0245008.s008.zip › csse_covid_19_data/csse_covid_19_daily_reports/02-04-2020.csv]

Province/State	Country/Region	Last Update	Confirmed	Deaths	Recovered
Hubei	Mainland China	2020-02-04T23:43:01	16678	479	522
Zhejiang	Mainland China	2020-02-04T13:03:07	829	0	62
Guangdong	Mainland China	2020-02-04T13:03:07	813	0	30
Henan	Mainland China	2020-02-04T11:53:02	675	2	27
Hunan	Mainland China	2020-02-04T14:03:03	593	0	31
Anhui	Mainland China	2020-02-04T05:33:01	480	0	20
Jiangxi	Mainland China	2020-02-04T14:43:02	476	0	20
Chongqing	Mainland China	2020-02-04T23:43:01	366	2	9
Jiangsu	Mainland China	2020-02-04T11:53:02	308	0	12
Sichuan	Mainland China	2020-02-04T01:43:02	282	1	14
Shandong	Mainland China	2020-02-04T12:03:04	275	0	11
Beijing	Mainland China	2020-02-04T08:33:01	228	1	23
Shanghai	Mainland China	2020-02-04T06:33:02	219	1	12
Fujian	Mainland China	2020-02-04T12:13:11	194	0	3
Heilongjiang	Mainland China	2020-02-04T07:43:01	155	2	4
Shaanxi	Mainland China	2020-02-04T12:33:02	142	0	2
Guangxi	Mainland China	2020-02-04T05:53:01	139	0	10
Hebei	Mainland China	2020-02-04T08:53:01	126	1	4
Yunnan	Mainland China	2020-02-04T23:23:02	122	0	5
Liaoning	Mainland China	2020-02-04T14:13:08	81	0	2
Shanxi	Mainland China	2020-02-04T23:23:02	81	0	4
Hainan	Mainland China	2020-02-04T11:33:03	80	1	5
Tianjin	Mainland China	2020-02-04T13:33:02	67	0	2
Guizhou	Mainland China	2020-02-04T10:43:02	58	0	2
Gansu	Mainland China	2020-02-04T15:43:02	57	0	4
Jilin	Mainland China	2020-02-04T00:23:05	42	0	1
Inner Mongolia	Mainland China	2020-02-04T03:03:07	35	0	1
Ningxia	Mainland China	2020-02-04T02:13:18	34	0	1
Xinjiang	Mainland China	2020-02-04T01:33:01	29	0	0
	Thailand	2020-02-04T15:33:03	25	0	5
	Singapore	2020-02-04T15:33:03	24	0	0
	Japan	2020-02-04T16:43:03	22	0	1
Hong Kong	Hong Kong	2020-02-04T09:03:02	17	1	0
	South Korea	2020-02-04T15:33:03	16	0	0
Qinghai	Mainland China	2020-02-04T01:33:01	15	0	0
	Germany	2020-02-03T20:53:02	12	0	0
Taiwan	Taiwan	2020-02-04T14:53:02	11	0	0
Macau	Macau	2020-02-04T04:43:02	10	0	0
	Malaysia	2020-02-04T07:33:02	10	0	0
	Vietnam	2020-02-03T21:43:02	8	0	1
	France	2020-02-01T01:52:40	6	0	0
	United Arab Emirates	2020-02-02T05:43:01	5	0	0
New South Wales	Australia	2020-02-01T18:12:49	4	0	2
Victoria	Australia	2020-02-01T18:12:49	4	0	0
Queensland	Australia	2020-02-04T16:53:03	3	0	0
	India	2020-02-03T21:43:02	3	0	0
South Australia	Australia	2020-02-02T22:33:07	2	0	0
Toronto, ON	Canada	2020-02-04T00:13:06	2	0	0
	Italy	2020-01-31T08:15:53	2	0	0
	Philippines	2020-02-02T03:33:07	2	1	0
	Russia	2020-01-31T16:13:45	2	0	0
	UK	2020-02-01T01:52:40	2	0	0
Chicago, IL	US	2020-02-01T19:43:03	2	0	0
San Benito, CA	US	2020-02-03T03:53:02	2	0	0
Santa Clara, CA	US	2020-02-03T00:43:02	2	0	0
	Belgium	2020-02-04T15:43:02	1	0	0
	Cambodia	2020-01-31T08:15:53	1	0	0
British Columbia	Canada	2020-02-01T18:12:49	1	0	0
London, ON	Canada	2020-02-04T00:03:11	1	0	0
	Finland	2020-01-31T08:15:53	1	0	0
Tibet	Mainland China	2020-02-01T01:52:40	1	0	0
	Nepal	2020-01-31T08:15:53	1	0	0
	Spain	2020-02-01T23:43:02	1	0	0
	Sri Lanka	2020-01-31T08:15:53	1	0	0
	Sweden	2020-02-01T02:13:26	1	0	0
Boston, MA	US	2020-02-01T19:43:03	1	0	0
Los Angeles, CA	US	2020-02-01T19:53:03	1	0	0
Orange, CA	US	2020-02-01T19:53:03	1	0	0
Seattle, WA	US	2020-02-01T19:43:03	1	0	0
Tempe, AZ	US	2020-02-01T19:43:03	1	0	0
