# Supplementary material for: Effectiveness of COVID-19 shelter-in-place orders varied by state
Source: PLoS One. 2020 Dec 31;15(12):e0245008. doi: 10.1371/journal.pone.0245008 (PMC7775080; doi:10.1371/journal.pone.0245008)
Supplement: S1 File — (ZIP) [file pone.0245008.s008.zip › csse_covid_19_data/csse_covid_19_daily_reports/02-05-2020.csv]

Province/State	Country/Region	Last Update	Confirmed	Deaths	Recovered
Hubei	Mainland China	2020-02-05T23:13:12	19665	549	633
Guangdong	Mainland China	2020-02-05T13:23:04	895	0	49
Zhejiang	Mainland China	2020-02-05T15:13:02	895	0	78
Henan	Mainland China	2020-02-05T15:03:02	764	2	47
Hunan	Mainland China	2020-02-05T15:23:02	661	0	54
Jiangxi	Mainland China	2020-02-05T01:33:07	548	0	27
Anhui	Mainland China	2020-02-05T13:43:02	530	0	23
Chongqing	Mainland China	2020-02-05T23:43:02	389	2	15
Jiangsu	Mainland China	2020-02-05T12:43:02	341	0	23
Shandong	Mainland China	2020-02-05T10:13:13	307	0	15
Sichuan	Mainland China	2020-02-05T10:13:13	301	1	24
Beijing	Mainland China	2020-02-05T05:43:02	253	1	24
Shanghai	Mainland China	2020-02-05T06:23:04	243	1	15
Fujian	Mainland China	2020-02-05T12:33:01	205	0	11
Heilongjiang	Mainland China	2020-02-05T12:13:04	190	2	7
Shaanxi	Mainland China	2020-02-05T08:43:01	165	0	6
Guangxi	Mainland China	2020-02-05T12:03:08	150	0	13
Hebei	Mainland China	2020-02-05T11:23:18	135	1	6
Yunnan	Mainland China	2020-02-05T23:33:02	128	0	5
Hainan	Mainland China	2020-02-05T16:43:04	99	1	5
Liaoning	Mainland China	2020-02-05T15:23:02	89	0	4
Shanxi	Mainland China	2020-02-05T15:23:02	81	0	5
Tianjin	Mainland China	2020-02-05T03:43:02	69	1	2
Guizhou	Mainland China	2020-02-05T12:33:02	64	1	9
Gansu	Mainland China	2020-02-05T16:23:06	62	0	6
Jilin	Mainland China	2020-02-05T11:03:16	54	0	2
Inner Mongolia	Mainland China	2020-02-05T08:53:02	42	0	3
Ningxia	Mainland China	2020-02-04T02:13:18	34	0	1
Xinjiang	Mainland China	2020-02-05T02:03:13	32	0	0
	Singapore	2020-02-05T16:33:03	28	0	0
	Thailand	2020-02-04T15:33:03	25	0	5
	Japan	2020-02-04T16:43:03	22	0	1
Hong Kong	Hong Kong	2020-02-05T13:13:10	21	1	0
	South Korea	2020-02-05T15:33:01	19	0	0
Qinghai	Mainland China	2020-02-05T03:13:05	17	0	3
	Germany	2020-02-03T20:53:02	12	0	0
	Malaysia	2020-02-05T15:43:02	12	0	0
Taiwan	Taiwan	2020-02-04T14:53:02	11	0	0
Macau	Macau	2020-02-04T04:43:02	10	0	0
	Vietnam	2020-02-03T21:43:02	8	0	1
	France	2020-02-01T01:52:40	6	0	0
	United Arab Emirates	2020-02-02T05:43:01	5	0	0
New South Wales	Australia	2020-02-01T18:12:49	4	0	2
Victoria	Australia	2020-02-01T18:12:49	4	0	0
Queensland	Australia	2020-02-04T16:53:03	3	0	0
	India	2020-02-03T21:43:02	3	0	0
South Australia	Australia	2020-02-02T22:33:07	2	0	0
British Columbia	Canada	2020-02-05T17:33:03	2	0	0
Toronto, ON	Canada	2020-02-04T00:13:06	2	0	0
	Italy	2020-01-31T08:15:53	2	0	0
	Philippines	2020-02-02T03:33:07	2	1	0
	Russia	2020-01-31T16:13:45	2	0	0
	UK	2020-02-01T01:52:40	2	0	0
Chicago, IL	US	2020-02-01T19:43:03	2	0	0
San Benito, CA	US	2020-02-03T03:53:02	2	0	0
Santa Clara, CA	US	2020-02-03T00:43:02	2	0	0
	Belgium	2020-02-04T15:43:02	1	0	0
	Cambodia	2020-01-31T08:15:53	1	0	0
London, ON	Canada	2020-02-04T00:03:11	1	0	0
	Finland	2020-01-31T08:15:53	1	0	0
Tibet	Mainland China	2020-02-01T01:52:40	1	0	0
	Nepal	2020-01-31T08:15:53	1	0	0
	Spain	2020-02-01T23:43:02	1	0	0
	Sri Lanka	2020-01-31T08:15:53	1	0	0
	Sweden	2020-02-01T02:13:26	1	0	0
Boston, MA	US	2020-02-01T19:43:03	1	0	0
Los Angeles, CA	US	2020-02-01T19:53:03	1	0	0
Madison, WI	US	2020-02-05T21:53:02	1	0	0
Orange, CA	US	2020-02-01T19:53:03	1	0	0
Seattle, WA	US	2020-02-01T19:43:03	1	0	0
Tempe, AZ	US	2020-02-01T19:43:03	1	0	0
