# Supplementary material for: Effectiveness of COVID-19 shelter-in-place orders varied by state
Source: PLoS One. 2020 Dec 31;15(12):e0245008. doi: 10.1371/journal.pone.0245008 (PMC7775080; doi:10.1371/journal.pone.0245008)
Supplement: S1 File — (ZIP) [file pone.0245008.s008.zip › csse_covid_19_data/csse_covid_19_daily_reports/02-06-2020.csv]

Province/State	Country/Region	Last Update	Confirmed	Deaths	Recovered
Hubei	Mainland China	2020-02-06T23:23:02	22112	618	817
Guangdong	Mainland China	2020-02-06T12:43:02	970	0	69
Zhejiang	Mainland China	2020-02-06T10:53:04	954	0	94
Henan	Mainland China	2020-02-06T11:23:14	851	2	56
Hunan	Mainland China	2020-02-06T13:13:06	711	0	81
Jiangxi	Mainland China	2020-02-06T02:33:01	600	0	37
Anhui	Mainland China	2020-02-06T13:33:02	591	0	34
Chongqing	Mainland China	2020-02-06T23:33:02	411	2	24
Jiangsu	Mainland China	2020-02-06T08:03:10	373	0	34
Shandong	Mainland China	2020-02-06T07:53:02	347	0	27
Sichuan	Mainland China	2020-02-06T08:03:10	321	1	31
Beijing	Mainland China	2020-02-06T03:23:11	274	1	31
Shanghai	Mainland China	2020-02-06T06:53:07	257	1	25
Heilongjiang	Mainland China	2020-02-06T08:13:06	227	3	8
Fujian	Mainland China	2020-02-06T11:03:19	215	0	14
Shaanxi	Mainland China	2020-02-06T13:53:02	173	0	9
Guangxi	Mainland China	2020-02-06T04:13:13	168	0	14
Hebei	Mainland China	2020-02-06T13:53:02	157	1	13
Yunnan	Mainland China	2020-02-06T09:43:02	133	0	7
Hainan	Mainland China	2020-02-06T11:13:24	106	1	8
Shanxi	Mainland China	2020-02-06T23:03:02	96	0	12
Liaoning	Mainland China	2020-02-06T14:33:02	94	0	5
Tianjin	Mainland China	2020-02-06T23:43:01	79	1	2
Guizhou	Mainland China	2020-02-06T09:53:02	71	1	6
Gansu	Mainland China	2020-02-05T16:23:06	62	0	6
Jilin	Mainland China	2020-02-06T14:23:04	59	0	4
Inner Mongolia	Mainland China	2020-02-06T02:23:08	46	0	4
	Japan	2020-02-06T02:53:03	45	0	1
Ningxia	Mainland China	2020-02-06T02:13:15	40	0	1
Xinjiang	Mainland China	2020-02-06T01:13:08	36	0	0
	Singapore	2020-02-05T16:33:03	28	0	0
	Thailand	2020-02-04T15:33:03	25	0	5
Hong Kong	Hong Kong	2020-02-06T14:43:02	24	1	0
	South Korea	2020-02-06T02:53:03	23	0	0
Qinghai	Mainland China	2020-02-06T02:13:15	18	0	3
Taiwan	Taiwan	2020-02-06T15:03:04	16	0	1
	Germany	2020-02-03T20:53:02	12	0	0
	Malaysia	2020-02-05T15:43:02	12	0	0
Macau	Macau	2020-02-06T14:23:04	10	0	1
	Vietnam	2020-02-06T01:13:08	10	0	1
	France	2020-02-01T01:52:40	6	0	0
	United Arab Emirates	2020-02-02T05:43:01	5	0	0
New South Wales	Australia	2020-02-06T03:13:22	4	0	2
Queensland	Australia	2020-02-06T02:53:03	4	0	0
Victoria	Australia	2020-02-01T18:12:49	4	0	0
	India	2020-02-03T21:43:02	3	0	0
South Australia	Australia	2020-02-02T22:33:07	2	0	0
British Columbia	Canada	2020-02-05T17:33:03	2	0	0
Toronto, ON	Canada	2020-02-04T00:13:06	2	0	0
	Italy	2020-01-31T08:15:53	2	0	0
	Philippines	2020-02-02T03:33:07	2	1	0
	Russia	2020-01-31T16:13:45	2	0	0
	UK	2020-02-01T01:52:40	2	0	0
Chicago, IL	US	2020-02-01T19:43:03	2	0	0
San Benito, CA	US	2020-02-03T03:53:02	2	0	0
Santa Clara, CA	US	2020-02-03T00:43:02	2	0	0
	Belgium	2020-02-04T15:43:02	1	0	0
	Cambodia	2020-01-31T08:15:53	1	0	0
London, ON	Canada	2020-02-04T00:03:11	1	0	0
	Finland	2020-01-31T08:15:53	1	0	0
Tibet	Mainland China	2020-02-01T01:52:40	1	0	0
	Nepal	2020-01-31T08:15:53	1	0	0
	Spain	2020-02-01T23:43:02	1	0	0
	Sri Lanka	2020-01-31T08:15:53	1	0	0
	Sweden	2020-02-01T02:13:26	1	0	0
Boston, MA	US	2020-02-01T19:43:03	1	0	0
Los Angeles, CA	US	2020-02-01T19:53:03	1	0	0
Madison, WI	US	2020-02-05T21:53:02	1	0	0
Orange, CA	US	2020-02-01T19:53:03	1	0	0
Seattle, WA	US	2020-02-01T19:43:03	1	0	0
Tempe, AZ	US	2020-02-01T19:43:03	1	0	0
