# Supplementary material for: Effectiveness of COVID-19 shelter-in-place orders varied by state
Source: PLoS One. 2020 Dec 31;15(12):e0245008. doi: 10.1371/journal.pone.0245008 (PMC7775080; doi:10.1371/journal.pone.0245008)
Supplement: S1 File — (ZIP) [file pone.0245008.s008.zip › csse_covid_19_data/csse_covid_19_daily_reports/02-07-2020.csv]

Province/State	Country/Region	Last Update	Confirmed	Deaths	Recovered
Hubei	Mainland China	2020-02-07T23:43:02	24953	699	1115
Guangdong	Mainland China	2020-02-07T10:13:06	1034	1	88
Zhejiang	Mainland China	2020-02-07T11:33:11	1006	0	123
Henan	Mainland China	2020-02-07T14:03:12	914	3	86
Hunan	Mainland China	2020-02-07T11:33:11	772	0	112
Anhui	Mainland China	2020-02-07T05:13:07	665	0	47
Jiangxi	Mainland China	2020-02-07T01:23:02	661	0	45
Chongqing	Mainland China	2020-02-07T23:33:02	426	2	31
Jiangsu	Mainland China	2020-02-07T14:03:12	408	0	43
Shandong	Mainland China	2020-02-07T11:33:11	386	0	37
Sichuan	Mainland China	2020-02-07T08:23:09	344	1	42
Beijing	Mainland China	2020-02-07T03:23:02	297	1	33
Heilongjiang	Mainland China	2020-02-07T07:43:02	277	3	12
Shanghai	Mainland China	2020-02-07T06:14:15	277	1	30
Fujian	Mainland China	2020-02-07T13:23:03	224	0	20
Shaanxi	Mainland China	2020-02-07T08:23:09	184	0	17
Guangxi	Mainland China	2020-02-07T00:33:02	172	0	17
Hebei	Mainland China	2020-02-07T12:03:04	172	1	22
Yunnan	Mainland China	2020-02-07T23:23:04	138	0	12
Hainan	Mainland China	2020-02-07T12:33:02	117	2	10
Shanxi	Mainland China	2020-02-07T23:43:02	104	0	15
Liaoning	Mainland China	2020-02-07T15:33:03	99	0	7
Guizhou	Mainland China	2020-02-07T11:13:07	81	1	6
Tianjin	Mainland China	2020-02-07T05:43:03	81	1	2
Gansu	Mainland China	2020-02-07T02:33:06	67	0	9
Jilin	Mainland China	2020-02-07T00:43:02	65	1	4
Cruise Ship	Others	2020-02-07T16:33:03	61	0	0
Inner Mongolia	Mainland China	2020-02-07T11:13:07	50	0	5
Ningxia	Mainland China	2020-02-07T11:13:07	43	0	5
Xinjiang	Mainland China	2020-02-07T01:43:02	39	0	0
	Singapore	2020-02-07T03:03:03	30	0	0
Hong Kong	Hong Kong	2020-02-07T11:53:02	25	1	0
	Japan	2020-02-07T04:13:20	25	0	1
	Thailand	2020-02-04T15:33:03	25	0	5
	South Korea	2020-02-07T03:03:03	24	0	1
Qinghai	Mainland China	2020-02-06T02:13:15	18	0	3
Taiwan	Taiwan	2020-02-06T15:03:04	16	0	1
	Germany	2020-02-07T16:33:03	13	0	0
	Malaysia	2020-02-07T09:13:21	12	0	1
Macau	Macau	2020-02-06T14:23:04	10	0	1
	Vietnam	2020-02-06T01:13:08	10	0	1
	France	2020-02-01T01:52:40	6	0	0
Queensland	Australia	2020-02-07T01:03:02	5	0	0
	United Arab Emirates	2020-02-02T05:43:01	5	0	0
New South Wales	Australia	2020-02-06T03:13:22	4	0	2
Victoria	Australia	2020-02-01T18:12:49	4	0	0
British Columbia	Canada	2020-02-07T05:43:03	4	0	0
	India	2020-02-03T21:43:02	3	0	0
	Italy	2020-02-07T17:53:02	3	0	0
	Philippines	2020-02-07T16:43:04	3	1	0
	UK	2020-02-07T18:33:02	3	0	0
South Australia	Australia	2020-02-02T22:33:07	2	0	0
Toronto, ON	Canada	2020-02-04T00:13:06	2	0	0
	Russia	2020-01-31T16:13:45	2	0	0
Chicago, IL	US	2020-02-01T19:43:03	2	0	0
San Benito, CA	US	2020-02-03T03:53:02	2	0	0
Santa Clara, CA	US	2020-02-03T00:43:02	2	0	0
	Belgium	2020-02-04T15:43:02	1	0	0
	Cambodia	2020-01-31T08:15:53	1	0	0
London, ON	Canada	2020-02-04T00:03:11	1	0	0
	Finland	2020-01-31T08:15:53	1	0	0
Tibet	Mainland China	2020-02-01T01:52:40	1	0	0
	Nepal	2020-01-31T08:15:53	1	0	0
	Spain	2020-02-01T23:43:02	1	0	0
	Sri Lanka	2020-01-31T08:15:53	1	0	0
	Sweden	2020-02-01T02:13:26	1	0	0
Boston, MA	US	2020-02-01T19:43:03	1	0	0
Los Angeles, CA	US	2020-02-01T19:53:03	1	0	0
Madison, WI	US	2020-02-05T21:53:02	1	0	0
Orange, CA	US	2020-02-01T19:53:03	1	0	0
Seattle, WA	US	2020-02-01T19:43:03	1	0	0
Tempe, AZ	US	2020-02-01T19:43:03	1	0	0
