# Supplementary material for: Effectiveness of COVID-19 shelter-in-place orders varied by state
Source: PLoS One. 2020 Dec 31;15(12):e0245008. doi: 10.1371/journal.pone.0245008 (PMC7775080; doi:10.1371/journal.pone.0245008)
Supplement: S1 File — (ZIP) [file pone.0245008.s008.zip › csse_covid_19_data/csse_covid_19_daily_reports/02-08-2020.csv]

Province/State	Country/Region	Last Update	Confirmed	Deaths	Recovered
Hubei	Mainland China	2020-02-08T23:33:06	27100	780	1439
Guangdong	Mainland China	2020-02-08T11:53:01	1095	1	112
Zhejiang	Mainland China	2020-02-08T10:53:02	1048	0	175
Henan	Mainland China	2020-02-08T14:13:12	981	4	116
Hunan	Mainland China	2020-02-08T12:53:01	803	1	156
Anhui	Mainland China	2020-02-08T07:43:02	733	0	59
Jiangxi	Mainland China	2020-02-08T01:23:02	698	0	55
Jiangsu	Mainland China	2020-02-08T10:23:04	439	0	51
Chongqing	Mainland China	2020-02-08T11:03:15	428	2	39
Shandong	Mainland China	2020-02-08T11:33:02	416	0	44
Sichuan	Mainland China	2020-02-08T15:23:04	364	1	60
Beijing	Mainland China	2020-02-08T03:13:09	315	2	34
Heilongjiang	Mainland China	2020-02-08T04:03:09	295	5	13
Shanghai	Mainland China	2020-02-08T06:33:02	286	1	41
Fujian	Mainland China	2020-02-08T08:13:10	239	0	24
Hebei	Mainland China	2020-02-08T11:33:02	195	1	30
Shaanxi	Mainland China	2020-02-08T10:13:06	195	0	20
Guangxi	Mainland China	2020-02-08T00:23:03	183	0	17
Yunnan	Mainland China	2020-02-08T08:43:02	138	0	17
Hainan	Mainland China	2020-02-08T10:23:04	124	2	14
Shanxi	Mainland China	2020-02-08T23:53:02	115	0	21
Liaoning	Mainland China	2020-02-08T11:53:01	105	0	8
Guizhou	Mainland China	2020-02-08T06:43:03	89	1	7
Tianjin	Mainland China	2020-02-08T08:23:04	88	1	4
Gansu	Mainland China	2020-02-08T15:13:14	79	1	12
Jilin	Mainland China	2020-02-08T00:13:04	69	1	4
Cruise Ship	Others	2020-02-07T16:33:03	61	0	0
Inner Mongolia	Mainland China	2020-02-08T03:33:02	52	0	5
Ningxia	Mainland China	2020-02-08T09:13:16	45	0	15
Xinjiang	Mainland China	2020-02-08T03:23:10	42	0	0
	Singapore	2020-02-08T12:53:01	33	0	2
	Thailand	2020-02-08T12:53:01	32	0	10
Hong Kong	Hong Kong	2020-02-08T00:03:07	26	1	0
	Japan	2020-02-07T04:13:20	25	0	1
	South Korea	2020-02-07T03:03:03	24	0	1
Qinghai	Mainland China	2020-02-06T02:13:15	18	0	3
Taiwan	Taiwan	2020-02-08T05:23:02	17	0	1
	Malaysia	2020-02-08T10:23:04	16	0	1
	Germany	2020-02-07T16:33:03	13	0	0
	Vietnam	2020-02-08T07:23:04	13	0	1
	France	2020-02-08T09:53:01	11	0	0
Macau	Macau	2020-02-06T14:23:04	10	0	1
	United Arab Emirates	2020-02-08T07:03:16	7	0	0
Queensland	Australia	2020-02-07T01:03:02	5	0	0
New South Wales	Australia	2020-02-06T03:13:22	4	0	2
Victoria	Australia	2020-02-01T18:12:49	4	0	0
British Columbia	Canada	2020-02-07T05:43:03	4	0	0
	India	2020-02-03T21:43:02	3	0	0
	Italy	2020-02-07T17:53:02	3	0	0
	Philippines	2020-02-07T16:43:04	3	1	0
	UK	2020-02-07T18:33:02	3	0	0
South Australia	Australia	2020-02-02T22:33:07	2	0	0
Toronto, ON	Canada	2020-02-04T00:13:06	2	0	0
	Russia	2020-01-31T16:13:45	2	0	0
Chicago, IL	US	2020-02-01T19:43:03	2	0	0
San Benito, CA	US	2020-02-03T03:53:02	2	0	0
Santa Clara, CA	US	2020-02-03T00:43:02	2	0	0
	Belgium	2020-02-04T15:43:02	1	0	0
	Cambodia	2020-01-31T08:15:53	1	0	0
London, ON	Canada	2020-02-04T00:03:11	1	0	0
	Finland	2020-01-31T08:15:53	1	0	0
Tibet	Mainland China	2020-02-01T01:52:40	1	0	0
	Nepal	2020-01-31T08:15:53	1	0	0
	Spain	2020-02-01T23:43:02	1	0	0
	Sri Lanka	2020-02-08T03:43:03	1	0	1
	Sweden	2020-02-01T02:13:26	1	0	0
Boston, MA	US	2020-02-01T19:43:03	1	0	0
Los Angeles, CA	US	2020-02-01T19:53:03	1	0	0
Madison, WI	US	2020-02-05T21:53:02	1	0	0
Orange, CA	US	2020-02-01T19:53:03	1	0	0
Seattle, WA	US	2020-02-01T19:43:03	1	0	0
Tempe, AZ	US	2020-02-01T19:43:03	1	0	0
