# Supplementary material for: Effectiveness of COVID-19 shelter-in-place orders varied by state
Source: PLoS One. 2020 Dec 31;15(12):e0245008. doi: 10.1371/journal.pone.0245008 (PMC7775080; doi:10.1371/journal.pone.0245008)
Supplement: S1 File — (ZIP) [file pone.0245008.s008.zip › csse_covid_19_data/csse_covid_19_daily_reports/02-09-2020.csv]

Province/State	Country/Region	Last Update	Confirmed	Deaths	Recovered
Hubei	Mainland China	2020-02-09T23:33:02	29631	871	1795
Guangdong	Mainland China	2020-02-09T15:03:05	1131	1	141
Zhejiang	Mainland China	2020-02-09T12:03:04	1075	0	201
Henan	Mainland China	2020-02-09T11:23:08	1033	6	153
Hunan	Mainland China	2020-02-09T12:33:01	838	1	186
Anhui	Mainland China	2020-02-09T09:33:02	779	1	72
Jiangxi	Mainland China	2020-02-09T11:33:12	740	0	73
Chongqing	Mainland China	2020-02-09T23:53:02	468	2	51
Jiangsu	Mainland China	2020-02-09T10:23:11	468	0	71
Shandong	Mainland China	2020-02-09T15:03:05	444	1	63
Sichuan	Mainland China	2020-02-09T12:43:01	386	1	71
Beijing	Mainland China	2020-02-09T03:43:02	326	2	37
Heilongjiang	Mainland China	2020-02-09T08:43:05	307	6	14
Shanghai	Mainland China	2020-02-09T06:33:01	293	1	44
Fujian	Mainland China	2020-02-09T09:13:11	250	0	35
Shaanxi	Mainland China	2020-02-09T03:03:09	208	0	25
Hebei	Mainland China	2020-02-09T12:43:01	206	2	34
Guangxi	Mainland China	2020-02-09T00:33:07	195	1	18
Yunnan	Mainland China	2020-02-09T08:53:02	141	0	18
Hainan	Mainland China	2020-02-09T13:33:02	131	3	19
Shanxi	Mainland China	2020-02-09T23:43:02	119	0	25
Liaoning	Mainland China	2020-02-09T12:23:03	107	0	12
Guizhou	Mainland China	2020-02-09T09:53:02	99	1	7
Tianjin	Mainland China	2020-02-09T23:43:02	91	1	4
Gansu	Mainland China	2020-02-09T23:33:02	83	2	16
Jilin	Mainland China	2020-02-09T09:03:04	78	1	12
Diamond Princess cruise ship	Others	2020-02-09T06:13:11	64	0	0
Inner Mongolia	Mainland China	2020-02-09T02:23:07	54	0	5
Ningxia	Mainland China	2020-02-09T02:03:11	45	0	13
Xinjiang	Mainland China	2020-02-09T01:23:08	45	0	0
	Singapore	2020-02-09T02:43:02	40	0	2
	Thailand	2020-02-08T12:53:01	32	0	10
Hong Kong	Hong Kong	2020-02-09T09:53:02	29	1	0
	Japan	2020-02-09T06:13:11	26	0	1
	South Korea	2020-02-09T02:33:02	25	0	3
Qinghai	Mainland China	2020-02-06T02:13:15	18	0	3
Taiwan	Taiwan	2020-02-09T09:13:11	18	0	1
	Malaysia	2020-02-08T10:23:04	16	0	1
	Germany	2020-02-09T06:13:11	14	0	0
	Vietnam	2020-02-08T07:23:04	13	0	1
	France	2020-02-08T09:53:01	11	0	0
Macau	Macau	2020-02-06T14:23:04	10	0	1
	United Arab Emirates	2020-02-08T07:03:16	7	0	0
Queensland	Australia	2020-02-09T19:33:02	5	0	0
New South Wales	Australia	2020-02-06T03:13:22	4	0	2
Victoria	Australia	2020-02-01T18:12:49	4	0	0
British Columbia	Canada	2020-02-07T05:43:03	4	0	0
	India	2020-02-03T21:43:02	3	0	0
	Italy	2020-02-07T17:53:02	3	0	0
	Philippines	2020-02-07T16:43:04	3	1	0
	UK	2020-02-07T18:33:02	3	0	0
South Australia	Australia	2020-02-02T22:33:07	2	0	0
Toronto, ON	Canada	2020-02-04T00:13:06	2	0	0
	Russia	2020-01-31T16:13:45	2	0	0
	Spain	2020-02-09T20:33:03	2	0	0
Chicago, IL	US	2020-02-09T19:03:03	2	0	2
San Benito, CA	US	2020-02-03T03:53:02	2	0	0
Santa Clara, CA	US	2020-02-03T00:43:02	2	0	0
	Belgium	2020-02-04T15:43:02	1	0	0
	Cambodia	2020-01-31T08:15:53	1	0	0
London, ON	Canada	2020-02-04T00:03:11	1	0	0
	Finland	2020-01-31T08:15:53	1	0	0
Tibet	Mainland China	2020-02-01T01:52:40	1	0	0
	Nepal	2020-01-31T08:15:53	1	0	0
	Sri Lanka	2020-02-08T03:43:03	1	0	1
	Sweden	2020-02-01T02:13:26	1	0	0
Boston, MA	US	2020-02-01T19:43:03	1	0	0
Los Angeles, CA	US	2020-02-01T19:53:03	1	0	0
Madison, WI	US	2020-02-05T21:53:02	1	0	0
Orange, CA	US	2020-02-01T19:53:03	1	0	0
Seattle, WA	US	2020-02-09T07:03:04	1	0	1
Tempe, AZ	US	2020-02-01T19:43:03	1	0	0
