# Supplementary material for: Effectiveness of COVID-19 shelter-in-place orders varied by state
Source: PLoS One. 2020 Dec 31;15(12):e0245008. doi: 10.1371/journal.pone.0245008 (PMC7775080; doi:10.1371/journal.pone.0245008)
Supplement: S1 File — (ZIP) [file pone.0245008.s008.zip › csse_covid_19_data/csse_covid_19_daily_reports/02-10-2020.csv]

Province/State	Country/Region	Last Update	Confirmed	Deaths	Recovered
Hubei	Mainland China	2020-02-10T23:33:02	31728	974	2222
Guangdong	Mainland China	2020-02-10T13:43:02	1159	1	167
Zhejiang	Mainland China	2020-02-10T14:13:12	1092	0	242
Henan	Mainland China	2020-02-10T13:53:02	1073	6	191
Hunan	Mainland China	2020-02-10T13:53:02	879	1	208
Anhui	Mainland China	2020-02-10T07:23:04	830	3	88
Jiangxi	Mainland China	2020-02-10T13:53:02	771	1	105
Jiangsu	Mainland China	2020-02-10T14:03:05	492	0	81
Chongqing	Mainland China	2020-02-10T23:43:02	486	2	66
Shandong	Mainland China	2020-02-10T09:33:02	466	1	66
Sichuan	Mainland China	2020-02-10T10:03:02	405	1	80
Beijing	Mainland China	2020-02-10T03:13:08	337	2	44
Heilongjiang	Mainland China	2020-02-10T07:33:05	331	7	30
Shanghai	Mainland China	2020-02-10T06:03:13	299	1	48
Fujian	Mainland China	2020-02-10T14:03:05	261	0	39
Hebei	Mainland China	2020-02-10T10:03:02	218	2	41
Shaanxi	Mainland China	2020-02-10T13:23:06	213	0	30
Guangxi	Mainland China	2020-02-10T14:03:05	210	1	24
Yunnan	Mainland China	2020-02-10T09:43:02	149	0	19
Hainan	Mainland China	2020-02-10T09:33:02	138	3	19
Diamond Princess cruise ship	Others	2020-02-10T16:03:12	135	0	0
Shanxi	Mainland China	2020-02-09T23:43:02	119	0	25
Guizhou	Mainland China	2020-02-10T12:33:02	109	1	10
Liaoning	Mainland China	2020-02-10T14:03:05	108	0	13
Tianjin	Mainland China	2020-02-10T14:23:08	95	1	8
Gansu	Mainland China	2020-02-10T07:23:04	83	2	17
Jilin	Mainland China	2020-02-10T14:03:05	80	1	13
Inner Mongolia	Mainland China	2020-02-10T02:43:05	58	0	5
Ningxia	Mainland China	2020-02-10T01:43:02	49	0	13
Xinjiang	Mainland China	2020-02-10T01:13:06	49	0	0
	Singapore	2020-02-10T19:03:02	45	0	2
Hong Kong	Hong Kong	2020-02-10T10:13:06	38	1	0
	Thailand	2020-02-08T12:53:01	32	0	10
	South Korea	2020-02-10T03:03:09	27	0	3
	Japan	2020-02-10T21:33:02	26	0	4
Qinghai	Mainland China	2020-02-06T02:13:15	18	0	3
	Malaysia	2020-02-10T03:03:09	18	0	1
Taiwan	Taiwan	2020-02-09T09:13:11	18	0	1
	Germany	2020-02-09T06:13:11	14	0	0
	Vietnam	2020-02-10T03:03:09	14	0	1
	France	2020-02-08T09:53:01	11	0	0
Macau	Macau	2020-02-06T14:23:04	10	0	1
	UK	2020-02-10T19:03:02	8	0	0
	United Arab Emirates	2020-02-10T23:03:09	8	0	0
Queensland	Australia	2020-02-09T19:33:02	5	0	0
New South Wales	Australia	2020-02-06T03:13:22	4	0	2
Victoria	Australia	2020-02-01T18:12:49	4	0	0
British Columbia	Canada	2020-02-07T05:43:03	4	0	0
	India	2020-02-03T21:43:02	3	0	0
	Italy	2020-02-07T17:53:02	3	0	0
	Philippines	2020-02-07T16:43:04	3	1	0
South Australia	Australia	2020-02-02T22:33:07	2	0	0
Toronto, ON	Canada	2020-02-04T00:13:06	2	0	0
	Russia	2020-01-31T16:13:45	2	0	0
	Spain	2020-02-09T20:33:03	2	0	0
Chicago, IL	US	2020-02-09T19:03:03	2	0	2
San Benito, CA	US	2020-02-03T03:53:02	2	0	0
Santa Clara, CA	US	2020-02-03T00:43:02	2	0	0
	Belgium	2020-02-04T15:43:02	1	0	0
	Cambodia	2020-01-31T08:15:53	1	0	0
London, ON	Canada	2020-02-04T00:03:11	1	0	0
	Finland	2020-01-31T08:15:53	1	0	0
Tibet	Mainland China	2020-02-01T01:52:40	1	0	0
	Nepal	2020-01-31T08:15:53	1	0	0
	Sri Lanka	2020-02-08T03:43:03	1	0	1
	Sweden	2020-02-01T02:13:26	1	0	0
Boston, MA	US	2020-02-01T19:43:03	1	0	0
Los Angeles, CA	US	2020-02-01T19:53:03	1	0	0
Madison, WI	US	2020-02-05T21:53:02	1	0	0
Orange, CA	US	2020-02-01T19:53:03	1	0	0
Seattle, WA	US	2020-02-09T07:03:04	1	0	1
Tempe, AZ	US	2020-02-01T19:43:03	1	0	0
