# Supplementary material for: Effectiveness of COVID-19 shelter-in-place orders varied by state
Source: PLoS One. 2020 Dec 31;15(12):e0245008. doi: 10.1371/journal.pone.0245008 (PMC7775080; doi:10.1371/journal.pone.0245008)
Supplement: S1 File — (ZIP) [file pone.0245008.s008.zip › csse_covid_19_data/csse_covid_19_daily_reports/02-11-2020.csv]

Province/State	Country/Region	Last Update	Confirmed	Deaths	Recovered
Hubei	Mainland China	2020-02-11T23:33:02	33366	1068	2639
Guangdong	Mainland China	2020-02-11T14:03:05	1177	1	212
Zhejiang	Mainland China	2020-02-11T12:53:02	1117	0	270
Henan	Mainland China	2020-02-11T14:03:05	1105	7	218
Hunan	Mainland China	2020-02-11T12:53:02	912	1	247
Anhui	Mainland China	2020-02-11T09:43:02	860	4	105
Jiangxi	Mainland China	2020-02-11T14:03:05	804	1	128
Jiangsu	Mainland China	2020-02-11T08:13:06	515	0	93
Chongqing	Mainland China	2020-02-11T23:53:02	505	3	79
Shandong	Mainland China	2020-02-11T11:23:04	487	1	80
Sichuan	Mainland China	2020-02-11T11:23:04	417	1	85
Heilongjiang	Mainland China	2020-02-11T11:23:04	360	8	28
Beijing	Mainland China	2020-02-11T03:03:07	342	3	48
Shanghai	Mainland China	2020-02-11T06:23:02	303	1	52
Fujian	Mainland China	2020-02-11T14:03:05	267	0	45
Hebei	Mainland China	2020-02-11T11:23:04	239	2	48
Shaanxi	Mainland China	2020-02-11T06:03:16	219	0	32
Guangxi	Mainland China	2020-02-11T11:23:04	215	1	33
Yunnan	Mainland China	2020-02-11T09:23:04	153	0	20
Hainan	Mainland China	2020-02-11T14:33:02	144	3	20
Diamond Princess cruise ship	Others	2020-02-10T16:03:12	135	0	0
Guizhou	Mainland China	2020-02-11T14:03:05	127	1	17
Shanxi	Mainland China	2020-02-11T23:33:02	124	0	30
Liaoning	Mainland China	2020-02-11T12:53:02	111	0	19
Tianjin	Mainland China	2020-02-11T23:13:05	106	2	10
Gansu	Mainland China	2020-02-11T15:23:04	86	2	24
Jilin	Mainland China	2020-02-11T08:03:06	81	1	18
Inner Mongolia	Mainland China	2020-02-10T02:43:05	58	0	5
Xinjiang	Mainland China	2020-02-11T09:13:11	55	0	3
Ningxia	Mainland China	2020-02-11T10:03:08	53	0	22
Hong Kong	Hong Kong	2020-02-11T09:43:02	49	1	0
	Singapore	2020-02-11T16:43:06	47	0	9
	Thailand	2020-02-11T18:43:04	33	0	10
	South Korea	2020-02-11T02:53:02	28	0	3
	Japan	2020-02-11T02:53:02	26	0	9
Qinghai	Mainland China	2020-02-11T11:23:04	18	0	5
	Malaysia	2020-02-11T03:13:13	18	0	3
Taiwan	Taiwan	2020-02-09T09:13:11	18	0	1
	Germany	2020-02-11T19:33:03	16	0	0
	Vietnam	2020-02-11T16:43:06	15	0	6
	France	2020-02-08T09:53:01	11	0	0
Macau	Macau	2020-02-06T14:23:04	10	0	1
	UK	2020-02-10T19:03:02	8	0	0
	United Arab Emirates	2020-02-10T23:03:09	8	0	0
Queensland	Australia	2020-02-09T19:33:02	5	0	0
New South Wales	Australia	2020-02-06T03:13:22	4	0	2
Victoria	Australia	2020-02-01T18:12:49	4	0	0
British Columbia	Canada	2020-02-07T05:43:03	4	0	0
	India	2020-02-03T21:43:02	3	0	0
	Italy	2020-02-07T17:53:02	3	0	0
	Philippines	2020-02-07T16:43:04	3	1	0
South Australia	Australia	2020-02-02T22:33:07	2	0	0
Toronto, ON	Canada	2020-02-04T00:13:06	2	0	0
	Russia	2020-01-31T16:13:45	2	0	0
	Spain	2020-02-09T20:33:03	2	0	0
Chicago, IL	US	2020-02-09T19:03:03	2	0	2
San Benito, CA	US	2020-02-03T03:53:02	2	0	0
Santa Clara, CA	US	2020-02-03T00:43:02	2	0	0
	Belgium	2020-02-04T15:43:02	1	0	0
	Cambodia	2020-01-31T08:15:53	1	0	0
London, ON	Canada	2020-02-04T00:03:11	1	0	0
	Finland	2020-01-31T08:15:53	1	0	0
Tibet	Mainland China	2020-02-01T01:52:40	1	0	0
	Nepal	2020-01-31T08:15:53	1	0	0
	Sri Lanka	2020-02-08T03:43:03	1	0	1
	Sweden	2020-02-01T02:13:26	1	0	0
Boston, MA	US	2020-02-01T19:43:03	1	0	0
Los Angeles, CA	US	2020-02-01T19:53:03	1	0	0
Madison, WI	US	2020-02-05T21:53:02	1	0	0
Orange, CA	US	2020-02-01T19:53:03	1	0	0
San Diego County, CA	US	2020-02-11T01:23:05	1	0	0
Seattle, WA	US	2020-02-09T07:03:04	1	0	1
Tempe, AZ	US	2020-02-01T19:43:03	1	0	0
