# Supplementary material for: Effectiveness of COVID-19 shelter-in-place orders varied by state
Source: PLoS One. 2020 Dec 31;15(12):e0245008. doi: 10.1371/journal.pone.0245008 (PMC7775080; doi:10.1371/journal.pone.0245008)
Supplement: S1 File — (ZIP) [file pone.0245008.s008.zip › csse_covid_19_data/csse_covid_19_daily_reports/02-12-2020.csv]

Province/State	Country/Region	Last Update	Confirmed	Deaths	Recovered
Hubei	Mainland China	2020-02-12T14:13:08	33366	1068	2686
Guangdong	Mainland China	2020-02-12T12:23:09	1219	1	275
Henan	Mainland China	2020-02-12T14:13:08	1135	8	246
Zhejiang	Mainland China	2020-02-12T10:13:20	1131	0	321
Hunan	Mainland China	2020-02-12T12:43:03	946	2	304
Anhui	Mainland China	2020-02-12T10:13:20	889	4	127
Jiangxi	Mainland China	2020-02-12T01:23:06	844	1	152
Jiangsu	Mainland China	2020-02-12T14:13:08	543	0	125
Chongqing	Mainland China	2020-02-12T23:13:08	518	3	102
Shandong	Mainland China	2020-02-12T11:13:05	497	2	92
Sichuan	Mainland China	2020-02-12T12:43:03	436	1	92
Heilongjiang	Mainland China	2020-02-12T14:13:08	378	8	31
Beijing	Mainland China	2020-02-12T02:43:03	352	3	56
Shanghai	Mainland China	2020-02-12T06:23:08	311	1	57
Fujian	Mainland China	2020-02-12T11:53:02	272	0	53
Hebei	Mainland China	2020-02-12T11:13:05	251	2	54
Shaanxi	Mainland China	2020-02-12T11:13:05	225	0	43
Guangxi	Mainland China	2020-02-12T15:03:05	222	1	32
Diamond Princess cruise ship	Others	2020-02-12T04:23:38	175	0	0
Hainan	Mainland China	2020-02-12T17:03:03	157	4	27
Yunnan	Mainland China	2020-02-12T14:13:08	154	0	26
Guizhou	Mainland China	2020-02-12T09:43:02	133	1	18
Shanxi	Mainland China	2020-02-12T23:03:02	126	0	33
Liaoning	Mainland China	2020-02-12T13:33:02	116	1	20
Tianjin	Mainland China	2020-02-12T15:03:05	112	2	11
Gansu	Mainland China	2020-02-12T23:23:01	87	2	31
Jilin	Mainland China	2020-02-12T14:13:08	83	1	22
Inner Mongolia	Mainland China	2020-02-12T11:13:05	60	0	6
Xinjiang	Mainland China	2020-02-12T01:43:02	59	0	3
Ningxia	Mainland China	2020-02-12T11:13:05	58	0	24
Hong Kong	Hong Kong	2020-02-12T09:53:02	50	1	1
	Singapore	2020-02-12T19:53:02	50	0	15
	Thailand	2020-02-11T18:43:04	33	0	10
	Japan	2020-02-12T02:43:03	28	0	9
	South Korea	2020-02-12T14:43:03	28	0	7
Qinghai	Mainland China	2020-02-12T08:03:06	18	0	9
	Malaysia	2020-02-11T03:13:13	18	0	3
Taiwan	Taiwan	2020-02-09T09:13:11	18	0	1
	Germany	2020-02-11T19:33:03	16	0	0
	Vietnam	2020-02-11T16:43:06	15	0	6
	France	2020-02-12T18:53:02	11	0	2
Macau	Macau	2020-02-12T09:53:02	10	0	2
	UK	2020-02-12T19:03:06	9	0	1
	United Arab Emirates	2020-02-12T00:33:02	8	0	1
Queensland	Australia	2020-02-09T19:33:02	5	0	0
New South Wales	Australia	2020-02-06T03:13:22	4	0	2
Victoria	Australia	2020-02-01T18:12:49	4	0	0
British Columbia	Canada	2020-02-07T05:43:03	4	0	0
	India	2020-02-03T21:43:02	3	0	0
	Italy	2020-02-07T17:53:02	3	0	0
	Philippines	2020-02-12T07:43:02	3	1	1
South Australia	Australia	2020-02-02T22:33:07	2	0	0
Toronto, ON	Canada	2020-02-04T00:13:06	2	0	0
	Russia	2020-02-12T14:43:03	2	0	2
	Spain	2020-02-09T20:33:03	2	0	0
Chicago, IL	US	2020-02-09T19:03:03	2	0	2
San Benito, CA	US	2020-02-03T03:53:02	2	0	0
Santa Clara, CA	US	2020-02-03T00:43:02	2	0	0
	Belgium	2020-02-04T15:43:02	1	0	0
	Cambodia	2020-02-12T07:43:02	1	0	1
London, ON	Canada	2020-02-12T18:53:03	1	0	1
	Finland	2020-02-12T00:03:12	1	0	1
Tibet	Mainland China	2020-02-12T06:43:02	1	0	1
	Nepal	2020-02-12T14:43:03	1	0	1
	Sri Lanka	2020-02-08T03:43:03	1	0	1
	Sweden	2020-02-01T02:13:26	1	0	0
Boston, MA	US	2020-02-01T19:43:03	1	0	0
Los Angeles, CA	US	2020-02-01T19:53:03	1	0	0
Madison, WI	US	2020-02-05T21:53:02	1	0	0
Orange, CA	US	2020-02-01T19:53:03	1	0	0
San Diego County, CA	US	2020-02-11T01:23:05	1	0	0
Seattle, WA	US	2020-02-09T07:03:04	1	0	1
Tempe, AZ	US	2020-02-01T19:43:03	1	0	0
