# Supplementary material for: Effectiveness of COVID-19 shelter-in-place orders varied by state
Source: PLoS One. 2020 Dec 31;15(12):e0245008. doi: 10.1371/journal.pone.0245008 (PMC7775080; doi:10.1371/journal.pone.0245008)
Supplement: S1 File — (ZIP) [file pone.0245008.s008.zip › csse_covid_19_data/csse_covid_19_daily_reports/02-13-2020.csv]

Province/State	Country/Region	Last Update	Confirmed	Deaths	Recovered
Hubei	Mainland China	2020-02-13T14:13:06	48206	1310	3459
Guangdong	Mainland China	2020-02-13T13:33:01	1241	2	314
Henan	Mainland China	2020-02-13T14:53:02	1169	10	296
Zhejiang	Mainland China	2020-02-13T14:13:06	1145	0	360
Hunan	Mainland China	2020-02-13T11:53:02	968	2	339
Anhui	Mainland China	2020-02-13T13:33:01	910	5	157
Jiangxi	Mainland China	2020-02-13T01:13:08	872	1	170
Jiangsu	Mainland China	2020-02-13T10:33:23	570	0	139
Chongqing	Mainland China	2020-02-13T23:23:05	529	4	128
Shandong	Mainland China	2020-02-13T13:33:01	509	2	105
Sichuan	Mainland China	2020-02-13T13:33:01	451	1	104
Heilongjiang	Mainland China	2020-02-13T12:13:06	395	9	33
Beijing	Mainland China	2020-02-13T14:13:06	366	3	69
Shanghai	Mainland China	2020-02-13T06:13:15	315	1	62
Fujian	Mainland China	2020-02-13T10:33:23	279	0	57
Hebei	Mainland China	2020-02-13T10:33:23	265	3	68
Shaanxi	Mainland China	2020-02-13T10:33:23	229	0	46
Guangxi	Mainland China	2020-02-13T00:23:10	222	2	33
Diamond Princess cruise ship	Others	2020-02-12T04:23:38	175	0	0
Hainan	Mainland China	2020-02-13T10:43:03	157	4	30
Yunnan	Mainland China	2020-02-13T08:43:08	156	0	27
Guizhou	Mainland China	2020-02-13T10:33:23	135	1	27
Shanxi	Mainland China	2020-02-13T23:23:05	126	0	36
Tianjin	Mainland China	2020-02-13T23:43:02	119	3	21
Liaoning	Mainland China	2020-02-13T14:33:02	117	1	22
Gansu	Mainland China	2020-02-13T15:53:03	90	2	39
Jilin	Mainland China	2020-02-13T13:33:01	84	1	24
Ningxia	Mainland China	2020-02-13T01:23:08	64	0	24
Xinjiang	Mainland China	2020-02-13T10:33:23	63	1	6
Inner Mongolia	Mainland China	2020-02-13T01:23:08	61	0	6
	Singapore	2020-02-13T14:33:02	58	0	15
Hong Kong	Hong Kong	2020-02-13T14:53:02	53	1	1
	Thailand	2020-02-13T17:53:03	33	0	12
	Japan	2020-02-13T12:23:05	28	1	9
	South Korea	2020-02-12T14:43:03	28	0	7
	Malaysia	2020-02-13T10:53:02	19	0	3
Qinghai	Mainland China	2020-02-13T08:43:08	18	0	11
Taiwan	Taiwan	2020-02-09T09:13:11	18	0	1
	Germany	2020-02-13T15:13:11	16	0	1
	Vietnam	2020-02-13T06:33:02	16	0	7
	France	2020-02-12T18:53:02	11	0	2
Macau	Macau	2020-02-13T14:13:06	10	0	3
	UK	2020-02-12T19:03:06	9	0	1
	United Arab Emirates	2020-02-12T00:33:02	8	0	1
Queensland	Australia	2020-02-09T19:33:02	5	0	0
New South Wales	Australia	2020-02-13T17:53:03	4	0	4
Victoria	Australia	2020-02-13T17:53:03	4	0	4
British Columbia	Canada	2020-02-07T05:43:03	4	0	0
	India	2020-02-13T18:53:02	3	0	0
	Italy	2020-02-07T17:53:02	3	0	0
	Philippines	2020-02-12T07:43:02	3	1	1
South Australia	Australia	2020-02-02T22:33:07	2	0	0
Toronto, ON	Canada	2020-02-04T00:13:06	2	0	0
	Russia	2020-02-12T14:43:03	2	0	2
	Spain	2020-02-09T20:33:03	2	0	0
Chicago, IL	US	2020-02-09T19:03:03	2	0	2
San Benito, CA	US	2020-02-03T03:53:02	2	0	0
San Diego County, CA	US	2020-02-13T03:13:08	2	0	0
Santa Clara, CA	US	2020-02-03T00:43:02	2	0	0
	Belgium	2020-02-04T15:43:02	1	0	0
	Cambodia	2020-02-12T07:43:02	1	0	1
London, ON	Canada	2020-02-12T18:53:03	1	0	1
	Finland	2020-02-12T00:03:12	1	0	1
Tibet	Mainland China	2020-02-12T06:43:02	1	0	1
	Nepal	2020-02-12T14:43:03	1	0	1
	Sri Lanka	2020-02-08T03:43:03	1	0	1
	Sweden	2020-02-01T02:13:26	1	0	0
Boston, MA	US	2020-02-01T19:43:03	1	0	0
Los Angeles, CA	US	2020-02-01T19:53:03	1	0	0
Madison, WI	US	2020-02-05T21:53:02	1	0	0
Orange, CA	US	2020-02-01T19:53:03	1	0	0
San Antonio, TX	US	2020-02-13T18:53:02	1	0	0
Seattle, WA	US	2020-02-09T07:03:04	1	0	1
Tempe, AZ	US	2020-02-01T19:43:03	1	0	0
