# Supplementary material for: Effectiveness of COVID-19 shelter-in-place orders varied by state
Source: PLoS One. 2020 Dec 31;15(12):e0245008. doi: 10.1371/journal.pone.0245008 (PMC7775080; doi:10.1371/journal.pone.0245008)
Supplement: S1 File — (ZIP) [file pone.0245008.s008.zip › csse_covid_19_data/csse_covid_19_daily_reports/02-15-2020.csv]

Province/State	Country/Region	Last Update	Confirmed	Deaths	Recovered
Hubei	Mainland China	2020-02-15T23:13:05	56249	1596	5623
Guangdong	Mainland China	2020-02-15T14:03:04	1294	2	410
Henan	Mainland China	2020-02-15T12:13:08	1212	13	391
Zhejiang	Mainland China	2020-02-15T11:23:17	1162	0	428
Hunan	Mainland China	2020-02-15T13:03:04	1001	2	425
Anhui	Mainland China	2020-02-15T12:13:08	950	6	221
Jiangxi	Mainland China	2020-02-15T01:33:02	913	1	210
Jiangsu	Mainland China	2020-02-15T12:13:08	604	0	186
Chongqing	Mainland China	2020-02-15T23:23:07	544	5	184
Shandong	Mainland China	2020-02-15T11:23:17	532	2	156
Sichuan	Mainland China	2020-02-15T08:43:03	470	1	119
Heilongjiang	Mainland China	2020-02-15T11:43:01	425	11	68
Beijing	Mainland China	2020-02-15T09:53:01	375	4	98
Shanghai	Mainland China	2020-02-15T03:13:06	326	1	124
Hebei	Mainland China	2020-02-15T13:03:04	291	3	101
Fujian	Mainland China	2020-02-15T13:03:04	285	0	71
Diamond Princess cruise ship	Others	2020-02-15T17:03:04	285	0	0
Guangxi	Mainland China	2020-02-15T06:33:01	235	2	44
Shaanxi	Mainland China	2020-02-15T12:13:08	232	0	60
Yunnan	Mainland China	2020-02-15T06:33:01	168	0	42
Hainan	Mainland China	2020-02-15T11:23:17	162	4	39
Guizhou	Mainland China	2020-02-15T14:53:04	143	1	41
Shanxi	Mainland China	2020-02-15T23:13:05	128	0	46
Tianjin	Mainland China	2020-02-15T13:43:01	122	3	37
Liaoning	Mainland China	2020-02-15T09:53:01	119	1	31
Gansu	Mainland China	2020-02-15T12:13:08	90	2	49
Jilin	Mainland China	2020-02-15T12:13:08	88	1	26
	Singapore	2020-02-15T23:53:02	72	0	18
Ningxia	Mainland China	2020-02-15T08:43:03	70	0	33
Xinjiang	Mainland China	2020-02-15T09:53:01	70	1	10
Inner Mongolia	Mainland China	2020-02-15T14:03:04	68	0	7
Hong Kong	Hong Kong	2020-02-14T09:03:12	56	1	1
	Japan	2020-02-15T17:43:06	43	1	12
	Thailand	2020-02-13T17:53:03	33	0	12
	South Korea	2020-02-15T23:33:02	28	0	9
	Malaysia	2020-02-15T23:43:02	22	0	7
Qinghai	Mainland China	2020-02-15T08:43:03	18	0	13
Taiwan	Taiwan	2020-02-15T03:43:02	18	0	2
	Germany	2020-02-13T15:13:11	16	0	1
	Vietnam	2020-02-13T06:33:02	16	0	7
	France	2020-02-15T20:53:02	12	1	4
Macau	Macau	2020-02-13T14:13:06	10	0	3
	UK	2020-02-12T19:03:06	9	0	1
	United Arab Emirates	2020-02-15T06:03:03	8	0	3
Queensland	Australia	2020-02-09T19:33:02	5	0	0
New South Wales	Australia	2020-02-13T17:53:03	4	0	4
Victoria	Australia	2020-02-13T17:53:03	4	0	4
British Columbia	Canada	2020-02-07T05:43:03	4	0	0
	India	2020-02-13T18:53:02	3	0	0
	Italy	2020-02-07T17:53:02	3	0	0
	Philippines	2020-02-12T07:43:02	3	1	1
South Australia	Australia	2020-02-02T22:33:07	2	0	0
Toronto, ON	Canada	2020-02-04T00:13:06	2	0	0
	Russia	2020-02-12T14:43:03	2	0	2
	Spain	2020-02-15T17:23:04	2	0	2
Chicago, IL	US	2020-02-09T19:03:03	2	0	2
San Benito, CA	US	2020-02-03T03:53:02	2	0	0
San Diego County, CA	US	2020-02-13T03:13:08	2	0	0
Santa Clara, CA	US	2020-02-03T00:43:02	2	0	0
	Belgium	2020-02-04T15:43:02	1	0	0
	Cambodia	2020-02-12T07:43:02	1	0	1
London, ON	Canada	2020-02-12T18:53:03	1	0	1
	Egypt	2020-02-14T23:53:02	1	0	0
	Finland	2020-02-12T00:03:12	1	0	1
Tibet	Mainland China	2020-02-12T06:43:02	1	0	1
	Nepal	2020-02-12T14:43:03	1	0	1
	Sri Lanka	2020-02-08T03:43:03	1	0	1
	Sweden	2020-02-01T02:13:26	1	0	0
Boston, MA	US	2020-02-01T19:43:03	1	0	0
Los Angeles, CA	US	2020-02-01T19:53:03	1	0	0
Madison, WI	US	2020-02-05T21:53:02	1	0	0
Orange, CA	US	2020-02-01T19:53:03	1	0	0
San Antonio, TX	US	2020-02-13T18:53:02	1	0	0
Seattle, WA	US	2020-02-09T07:03:04	1	0	1
Tempe, AZ	US	2020-02-01T19:43:03	1	0	0
