# Supplementary material for: Effectiveness of COVID-19 shelter-in-place orders varied by state
Source: PLoS One. 2020 Dec 31;15(12):e0245008. doi: 10.1371/journal.pone.0245008 (PMC7775080; doi:10.1371/journal.pone.0245008)
Supplement: S1 File — (ZIP) [file pone.0245008.s008.zip › csse_covid_19_data/csse_covid_19_daily_reports/02-16-2020.csv]

Province/State	Country/Region	Last Update	Confirmed	Deaths	Recovered
Hubei	Mainland China	2020-02-16T23:53:01	58182	1696	6639
Guangdong	Mainland China	2020-02-16T12:03:06	1316	2	465
Henan	Mainland China	2020-02-16T13:53:03	1231	13	440
Zhejiang	Mainland China	2020-02-16T09:33:02	1167	0	456
Hunan	Mainland China	2020-02-16T13:13:04	1004	3	464
Anhui	Mainland China	2020-02-16T08:33:02	962	6	255
Jiangxi	Mainland China	2020-02-16T10:03:06	925	1	240
Jiangsu	Mainland China	2020-02-16T09:33:02	617	0	218
Chongqing	Mainland China	2020-02-16T23:53:01	551	5	207
Shandong	Mainland China	2020-02-16T12:03:06	537	2	173
Sichuan	Mainland China	2020-02-16T10:03:06	481	3	131
Heilongjiang	Mainland China	2020-02-16T13:53:03	445	11	79
Beijing	Mainland China	2020-02-16T10:03:06	380	4	108
Diamond Princess cruise ship	Others	2020-02-16T03:43:02	355	0	0
Shanghai	Mainland China	2020-02-16T02:53:02	328	1	140
Hebei	Mainland China	2020-02-16T12:03:06	300	3	105
Fujian	Mainland China	2020-02-16T12:03:06	287	0	82
Guangxi	Mainland China	2020-02-16T12:03:06	237	2	49
Shaanxi	Mainland China	2020-02-16T13:53:03	236	0	71
Yunnan	Mainland China	2020-02-16T09:53:01	171	0	42
Hainan	Mainland China	2020-02-16T12:03:06	162	4	52
Guizhou	Mainland China	2020-02-16T09:13:09	144	1	46
Shanxi	Mainland China	2020-02-16T23:53:01	129	0	50
Tianjin	Mainland China	2020-02-16T12:23:02	124	3	45
Liaoning	Mainland China	2020-02-16T12:03:06	121	1	40
Gansu	Mainland China	2020-02-16T13:53:03	90	2	54
Jilin	Mainland China	2020-02-16T10:03:06	89	1	30
	Singapore	2020-02-16T16:23:06	75	0	18
Xinjiang	Mainland China	2020-02-16T08:33:02	71	1	12
Inner Mongolia	Mainland China	2020-02-16T08:33:02	70	0	8
Ningxia	Mainland China	2020-02-15T08:43:03	70	0	33
	Japan	2020-02-16T17:43:03	59	1	12
Hong Kong	Hong Kong	2020-02-16T09:53:01	57	1	2
	Thailand	2020-02-16T18:03:02	34	0	14
	South Korea	2020-02-16T01:33:02	29	0	9
	Malaysia	2020-02-15T23:43:02	22	0	7
Taiwan	Taiwan	2020-02-16T11:23:06	20	1	2
Qinghai	Mainland China	2020-02-15T08:43:03	18	0	13
	Germany	2020-02-13T15:13:11	16	0	1
	Vietnam	2020-02-13T06:33:02	16	0	7
	France	2020-02-15T20:53:02	12	1	4
Macau	Macau	2020-02-16T12:03:06	10	0	5
	UK	2020-02-16T16:23:06	9	0	8
	United Arab Emirates	2020-02-16T20:43:02	9	0	4
Queensland	Australia	2020-02-09T19:33:02	5	0	0
New South Wales	Australia	2020-02-13T17:53:03	4	0	4
Victoria	Australia	2020-02-13T17:53:03	4	0	4
British Columbia	Canada	2020-02-07T05:43:03	4	0	0
	India	2020-02-16T07:43:02	3	0	3
	Italy	2020-02-07T17:53:02	3	0	0
	Philippines	2020-02-12T07:43:02	3	1	1
South Australia	Australia	2020-02-02T22:33:07	2	0	0
Toronto, ON	Canada	2020-02-04T00:13:06	2	0	0
	Russia	2020-02-12T14:43:03	2	0	2
	Spain	2020-02-15T17:23:04	2	0	2
Chicago, IL	US	2020-02-09T19:03:03	2	0	2
San Benito, CA	US	2020-02-03T03:53:02	2	0	0
San Diego County, CA	US	2020-02-13T03:13:08	2	0	0
Santa Clara, CA	US	2020-02-03T00:43:02	2	0	0
	Belgium	2020-02-04T15:43:02	1	0	0
	Cambodia	2020-02-12T07:43:02	1	0	1
London, ON	Canada	2020-02-12T18:53:03	1	0	1
	Egypt	2020-02-14T23:53:02	1	0	0
	Finland	2020-02-12T00:03:12	1	0	1
Tibet	Mainland China	2020-02-12T06:43:02	1	0	1
	Nepal	2020-02-12T14:43:03	1	0	1
	Sri Lanka	2020-02-08T03:43:03	1	0	1
	Sweden	2020-02-01T02:13:26	1	0	0
Boston, MA	US	2020-02-01T19:43:03	1	0	0
Los Angeles, CA	US	2020-02-01T19:53:03	1	0	0
Madison, WI	US	2020-02-05T21:53:02	1	0	0
Orange, CA	US	2020-02-01T19:53:03	1	0	0
San Antonio, TX	US	2020-02-13T18:53:02	1	0	0
Seattle, WA	US	2020-02-09T07:03:04	1	0	1
Tempe, AZ	US	2020-02-01T19:43:03	1	0	0
