# Supplementary material for: Effectiveness of COVID-19 shelter-in-place orders varied by state
Source: PLoS One. 2020 Dec 31;15(12):e0245008. doi: 10.1371/journal.pone.0245008 (PMC7775080; doi:10.1371/journal.pone.0245008)
Supplement: S1 File — (ZIP) [file pone.0245008.s008.zip › csse_covid_19_data/csse_covid_19_daily_reports/02-17-2020.csv]

Province/State	Country/Region	Last Update	Confirmed	Deaths	Recovered
Hubei	Mainland China	2020-02-17T23:13:06	59989	1789	7862
Guangdong	Mainland China	2020-02-17T12:43:02	1322	4	524
Henan	Mainland China	2020-02-17T14:53:02	1246	16	509
Zhejiang	Mainland China	2020-02-17T11:23:06	1171	0	507
Hunan	Mainland China	2020-02-17T11:43:01	1006	3	498
Anhui	Mainland China	2020-02-17T09:13:07	973	6	280
Jiangxi	Mainland China	2020-02-17T01:33:02	930	1	275
Jiangsu	Mainland China	2020-02-17T10:23:04	626	0	258
Chongqing	Mainland China	2020-02-17T23:13:06	553	5	225
Shandong	Mainland China	2020-02-17T11:03:06	541	2	191
Sichuan	Mainland China	2020-02-17T13:13:09	495	3	156
Heilongjiang	Mainland China	2020-02-17T08:03:06	457	11	85
Diamond Princess cruise ship	Others	2020-02-17T14:33:04	454	0	0
Beijing	Mainland China	2020-02-17T01:23:02	381	4	114
Shanghai	Mainland China	2020-02-17T23:53:02	333	1	161
Hebei	Mainland China	2020-02-17T13:03:06	301	3	122
Fujian	Mainland China	2020-02-17T10:23:04	290	0	90
Shaanxi	Mainland China	2020-02-17T11:43:01	240	0	79
Guangxi	Mainland China	2020-02-17T10:23:04	238	2	53
Yunnan	Mainland China	2020-02-17T10:23:04	171	0	47
Hainan	Mainland China	2020-02-17T11:03:06	163	4	59
Guizhou	Mainland China	2020-02-17T11:13:16	146	1	57
Shanxi	Mainland China	2020-02-17T22:53:01	130	0	53
Tianjin	Mainland China	2020-02-17T12:43:02	125	3	46
Liaoning	Mainland China	2020-02-17T11:13:16	121	1	43
Gansu	Mainland China	2020-02-17T14:53:02	91	2	58
Jilin	Mainland China	2020-02-17T11:03:06	89	1	34
	Singapore	2020-02-17T14:33:04	77	0	24
Xinjiang	Mainland China	2020-02-17T01:53:01	75	1	12
Inner Mongolia	Mainland China	2020-02-17T02:03:06	72	0	8
Ningxia	Mainland China	2020-02-17T11:03:06	70	0	35
	Japan	2020-02-17T14:33:04	66	1	12
Hong Kong	Hong Kong	2020-02-17T22:53:01	60	1	2
	Thailand	2020-02-17T07:33:02	35	0	15
	South Korea	2020-02-17T23:43:01	30	0	10
	Malaysia	2020-02-15T23:43:02	22	0	7
Taiwan	Taiwan	2020-02-17T15:43:02	22	1	2
Qinghai	Mainland China	2020-02-15T08:43:03	18	0	13
	Germany	2020-02-13T15:13:11	16	0	1
	Vietnam	2020-02-13T06:33:02	16	0	7
	France	2020-02-15T20:53:02	12	1	4
Macau	Macau	2020-02-16T12:03:06	10	0	5
	UK	2020-02-16T16:23:06	9	0	8
	United Arab Emirates	2020-02-16T20:43:02	9	0	4
Queensland	Australia	2020-02-09T19:33:02	5	0	0
British Columbia	Canada	2020-02-17T08:03:07	5	0	0
New South Wales	Australia	2020-02-13T17:53:03	4	0	4
Victoria	Australia	2020-02-13T17:53:03	4	0	4
	India	2020-02-16T07:43:02	3	0	3
	Italy	2020-02-07T17:53:02	3	0	0
	Philippines	2020-02-12T07:43:02	3	1	1
South Australia	Australia	2020-02-17T08:13:09	2	0	2
Toronto, ON	Canada	2020-02-04T00:13:06	2	0	0
	Russia	2020-02-12T14:43:03	2	0	2
	Spain	2020-02-15T17:23:04	2	0	2
Chicago, IL	US	2020-02-09T19:03:03	2	0	2
San Benito, CA	US	2020-02-03T03:53:02	2	0	0
San Diego County, CA	US	2020-02-13T03:13:08	2	0	0
Santa Clara, CA	US	2020-02-03T00:43:02	2	0	0
	Belgium	2020-02-17T04:23:06	1	0	1
	Cambodia	2020-02-12T07:43:02	1	0	1
London, ON	Canada	2020-02-12T18:53:03	1	0	1
	Egypt	2020-02-14T23:53:02	1	0	0
	Finland	2020-02-12T00:03:12	1	0	1
Tibet	Mainland China	2020-02-12T06:43:02	1	0	1
	Nepal	2020-02-12T14:43:03	1	0	1
	Sri Lanka	2020-02-08T03:43:03	1	0	1
	Sweden	2020-02-01T02:13:26	1	0	0
Boston, MA	US	2020-02-01T19:43:03	1	0	0
Los Angeles, CA	US	2020-02-01T19:53:03	1	0	0
Madison, WI	US	2020-02-05T21:53:02	1	0	0
Orange, CA	US	2020-02-01T19:53:03	1	0	0
San Antonio, TX	US	2020-02-13T18:53:02	1	0	0
Seattle, WA	US	2020-02-09T07:03:04	1	0	1
Tempe, AZ	US	2020-02-01T19:43:03	1	0	0
