# Supplementary material for: Effectiveness of COVID-19 shelter-in-place orders varied by state
Source: PLoS One. 2020 Dec 31;15(12):e0245008. doi: 10.1371/journal.pone.0245008 (PMC7775080; doi:10.1371/journal.pone.0245008)
Supplement: S1 File — (ZIP) [file pone.0245008.s008.zip › csse_covid_19_data/csse_covid_19_daily_reports/02-18-2020.csv]

Province/State	Country/Region	Last Update	Confirmed	Deaths	Recovered
Hubei	Mainland China	2020-02-18T23:13:11	61682	1921	9128
Guangdong	Mainland China	2020-02-18T13:43:02	1328	4	565
Henan	Mainland China	2020-02-18T14:23:02	1257	19	522
Zhejiang	Mainland China	2020-02-18T12:23:02	1172	0	535
Hunan	Mainland China	2020-02-18T13:43:02	1007	4	527
Anhui	Mainland China	2020-02-18T13:43:02	982	6	361
Jiangxi	Mainland China	2020-02-18T01:33:01	933	1	310
Jiangsu	Mainland China	2020-02-18T12:33:02	629	0	280
Chongqing	Mainland China	2020-02-18T23:23:03	555	5	254
Shandong	Mainland China	2020-02-18T12:13:08	543	3	211
Diamond Princess cruise ship	Others	2020-02-18T16:53:03	542	0	0
Sichuan	Mainland China	2020-02-18T12:33:02	508	3	169
Heilongjiang	Mainland China	2020-02-18T11:03:12	464	11	111
Beijing	Mainland China	2020-02-18T02:13:06	387	4	122
Shanghai	Mainland China	2020-02-18T05:03:08	333	1	177
Hebei	Mainland China	2020-02-18T23:53:01	306	4	136
Fujian	Mainland China	2020-02-18T09:43:08	292	0	93
Guangxi	Mainland China	2020-02-18T12:33:02	242	2	69
Shaanxi	Mainland China	2020-02-18T14:23:02	240	0	89
Yunnan	Mainland China	2020-02-18T09:43:08	172	0	57
Hainan	Mainland China	2020-02-18T10:43:02	163	4	79
Guizhou	Mainland China	2020-02-18T13:33:02	146	2	66
Shanxi	Mainland China	2020-02-18T23:23:03	131	0	61
Tianjin	Mainland China	2020-02-18T13:53:02	128	3	48
Liaoning	Mainland China	2020-02-18T12:53:02	121	1	53
Gansu	Mainland China	2020-02-18T14:53:02	91	2	62
Jilin	Mainland China	2020-02-18T07:43:02	89	1	36
	Singapore	2020-02-18T16:53:03	81	0	29
Xinjiang	Mainland China	2020-02-18T01:03:15	76	1	12
	Japan	2020-02-18T17:23:04	74	1	13
Inner Mongolia	Mainland China	2020-02-18T02:03:06	73	0	8
Ningxia	Mainland China	2020-02-18T10:23:03	70	0	42
Hong Kong	Hong Kong	2020-02-18T23:43:02	62	1	2
	Thailand	2020-02-17T07:33:02	35	0	15
	South Korea	2020-02-18T03:43:02	31	0	12
	Malaysia	2020-02-18T16:23:02	22	0	13
Taiwan	Taiwan	2020-02-17T15:43:02	22	1	2
Qinghai	Mainland China	2020-02-18T07:43:02	18	0	15
	Germany	2020-02-18T17:03:03	16	0	12
	Vietnam	2020-02-13T06:33:02	16	0	7
	France	2020-02-15T20:53:02	12	1	4
Macau	Macau	2020-02-16T12:03:06	10	0	5
	UK	2020-02-16T16:23:06	9	0	8
	United Arab Emirates	2020-02-16T20:43:02	9	0	4
Queensland	Australia	2020-02-09T19:33:02	5	0	0
British Columbia	Canada	2020-02-17T08:03:07	5	0	0
New South Wales	Australia	2020-02-13T17:53:03	4	0	4
Victoria	Australia	2020-02-13T17:53:03	4	0	4
	India	2020-02-16T07:43:02	3	0	3
	Italy	2020-02-07T17:53:02	3	0	0
	Philippines	2020-02-12T07:43:02	3	1	1
South Australia	Australia	2020-02-17T08:13:09	2	0	2
Toronto, ON	Canada	2020-02-04T00:13:06	2	0	0
	Russia	2020-02-12T14:43:03	2	0	2
	Spain	2020-02-15T17:23:04	2	0	2
Chicago, IL	US	2020-02-09T19:03:03	2	0	2
San Benito, CA	US	2020-02-03T03:53:02	2	0	0
San Diego County, CA	US	2020-02-13T03:13:08	2	0	0
Santa Clara, CA	US	2020-02-03T00:43:02	2	0	0
	Belgium	2020-02-17T04:23:06	1	0	1
	Cambodia	2020-02-12T07:43:02	1	0	1
London, ON	Canada	2020-02-12T18:53:03	1	0	1
	Egypt	2020-02-14T23:53:02	1	0	0
	Finland	2020-02-12T00:03:12	1	0	1
Tibet	Mainland China	2020-02-12T06:43:02	1	0	1
	Nepal	2020-02-12T14:43:03	1	0	1
	Sri Lanka	2020-02-08T03:43:03	1	0	1
	Sweden	2020-02-01T02:13:26	1	0	0
Boston, MA	US	2020-02-01T19:43:03	1	0	0
Los Angeles, CA	US	2020-02-01T19:53:03	1	0	0
Madison, WI	US	2020-02-05T21:53:02	1	0	0
Orange, CA	US	2020-02-01T19:53:03	1	0	0
San Antonio, TX	US	2020-02-13T18:53:02	1	0	0
Seattle, WA	US	2020-02-09T07:03:04	1	0	1
Tempe, AZ	US	2020-02-01T19:43:03	1	0	0
