# Supplementary material for: Effectiveness of COVID-19 shelter-in-place orders varied by state
Source: PLoS One. 2020 Dec 31;15(12):e0245008. doi: 10.1371/journal.pone.0245008 (PMC7775080; doi:10.1371/journal.pone.0245008)
Supplement: S1 File — (ZIP) [file pone.0245008.s008.zip › csse_covid_19_data/csse_covid_19_daily_reports/02-20-2020.csv]

Province/State	Country/Region	Last Update	Confirmed	Deaths	Recovered
Hubei	Mainland China	2020-02-20T23:43:02	62442	2144	11788
Guangdong	Mainland China	2020-02-20T11:13:27	1332	5	642
Henan	Mainland China	2020-02-20T13:53:06	1265	19	637
Zhejiang	Mainland China	2020-02-20T11:13:27	1175	1	633
Hunan	Mainland China	2020-02-20T11:13:27	1010	4	634
Anhui	Mainland China	2020-02-20T09:53:02	987	6	474
Jiangxi	Mainland China	2020-02-20T05:23:02	934	1	433
Diamond Princess cruise ship	Others	2020-02-20T15:53:03	634	2	1
Jiangsu	Mainland China	2020-02-20T12:53:02	631	0	356
Chongqing	Mainland China	2020-02-20T23:13:05	567	6	299
Shandong	Mainland China	2020-02-20T11:13:27	546	4	254
Sichuan	Mainland China	2020-02-20T09:53:02	520	3	217
Heilongjiang	Mainland China	2020-02-20T09:43:01	476	12	136
Beijing	Mainland China	2020-02-20T01:43:01	395	4	153
Shanghai	Mainland China	2020-02-20T06:03:03	334	2	199
Hebei	Mainland China	2020-02-20T11:13:27	307	5	169
Fujian	Mainland China	2020-02-20T12:23:02	293	1	126
Guangxi	Mainland China	2020-02-20T09:43:01	245	2	90
Shaanxi	Mainland China	2020-02-20T09:53:02	245	1	118
Yunnan	Mainland China	2020-02-20T23:13:05	174	2	79
Hainan	Mainland China	2020-02-20T09:53:02	168	4	86
Guizhou	Mainland China	2020-02-20T09:43:01	146	2	72
Shanxi	Mainland China	2020-02-20T23:13:05	132	0	76
Tianjin	Mainland China	2020-02-20T12:53:02	131	3	59
Liaoning	Mainland China	2020-02-20T06:23:02	121	1	59
	South Korea	2020-02-20T09:53:02	104	1	16
	Japan	2020-02-20T15:53:03	94	1	18
Gansu	Mainland China	2020-02-20T14:13:17	91	2	71
Jilin	Mainland China	2020-02-20T09:43:01	91	1	43
	Singapore	2020-02-19T22:13:08	84	0	34
Xinjiang	Mainland China	2020-02-20T13:33:02	76	1	22
Inner Mongolia	Mainland China	2020-02-20T12:53:02	75	0	16
Ningxia	Mainland China	2020-02-20T05:23:02	71	0	44
Hong Kong	Hong Kong	2020-02-20T23:13:05	68	2	6
	Thailand	2020-02-17T07:33:02	35	0	15
Taiwan	Taiwan	2020-02-20T02:13:19	24	1	2
	Malaysia	2020-02-19T09:33:03	22	0	15
Qinghai	Mainland China	2020-02-19T04:53:02	18	0	16
	Germany	2020-02-18T17:03:03	16	0	12
	Vietnam	2020-02-13T06:33:02	16	0	7
	France	2020-02-15T20:53:02	12	1	4
Macau	Macau	2020-02-20T02:13:19	10	0	6
	UK	2020-02-16T16:23:06	9	0	8
	United Arab Emirates	2020-02-16T20:43:02	9	0	4
Queensland	Australia	2020-02-09T19:33:02	5	0	0
British Columbia	Canada	2020-02-17T08:03:07	5	0	0
	Iran	2020-02-20T17:33:02	5	2	0
New South Wales	Australia	2020-02-13T17:53:03	4	0	4
Victoria	Australia	2020-02-13T17:53:03	4	0	4
	India	2020-02-16T07:43:02	3	0	3
	Italy	2020-02-07T17:53:02	3	0	0
	Philippines	2020-02-12T07:43:02	3	1	1
South Australia	Australia	2020-02-17T08:13:09	2	0	2
Toronto, ON	Canada	2020-02-04T00:13:06	2	0	0
	Russia	2020-02-12T14:43:03	2	0	2
	Spain	2020-02-15T17:23:04	2	0	2
Chicago, IL	US	2020-02-09T19:03:03	2	0	2
San Benito, CA	US	2020-02-03T03:53:02	2	0	0
San Diego County, CA	US	2020-02-13T03:13:08	2	0	0
Santa Clara, CA	US	2020-02-03T00:43:02	2	0	0
	Belgium	2020-02-17T04:23:06	1	0	1
	Cambodia	2020-02-12T07:43:02	1	0	1
London, ON	Canada	2020-02-12T18:53:03	1	0	1
	Egypt	2020-02-14T23:53:02	1	0	0
	Finland	2020-02-12T00:03:12	1	0	1
Tibet	Mainland China	2020-02-12T06:43:02	1	0	1
	Nepal	2020-02-12T14:43:03	1	0	1
	Sri Lanka	2020-02-08T03:43:03	1	0	1
	Sweden	2020-02-01T02:13:26	1	0	0
Boston, MA	US	2020-02-01T19:43:03	1	0	0
Los Angeles, CA	US	2020-02-01T19:53:03	1	0	0
Madison, WI	US	2020-02-05T21:53:02	1	0	0
Orange, CA	US	2020-02-01T19:53:03	1	0	0
San Antonio, TX	US	2020-02-13T18:53:02	1	0	0
Seattle, WA	US	2020-02-09T07:03:04	1	0	1
Tempe, AZ	US	2020-02-01T19:43:03	1	0	0
