# Supplementary material for: Effectiveness of COVID-19 shelter-in-place orders varied by state
Source: PLoS One. 2020 Dec 31;15(12):e0245008. doi: 10.1371/journal.pone.0245008 (PMC7775080; doi:10.1371/journal.pone.0245008)
Supplement: S1 File — (ZIP) [file pone.0245008.s008.zip › csse_covid_19_data/csse_covid_19_daily_reports/02-21-2020.csv]

Province/State	Country/Region	Last Update	Confirmed	Deaths	Recovered
Hubei	Mainland China	2020-02-21T13:03:09	62662	2144	11881
Guangdong	Mainland China	2020-02-21T10:13:09	1333	5	690
Henan	Mainland China	2020-02-21T13:43:02	1267	19	736
Zhejiang	Mainland China	2020-02-21T10:23:02	1203	1	679
Hunan	Mainland China	2020-02-21T15:13:07	1011	4	661
Anhui	Mainland China	2020-02-21T10:13:09	988	6	539
Jiangxi	Mainland China	2020-02-21T01:13:05	934	1	489
Shandong	Mainland China	2020-02-21T10:23:02	749	4	281
Diamond Princess cruise ship	Others	2020-02-20T15:53:03	634	2	1
Jiangsu	Mainland China	2020-02-21T11:43:01	631	0	373
Chongqing	Mainland China	2020-02-21T23:13:14	572	6	316
Sichuan	Mainland China	2020-02-21T12:53:01	525	3	231
Heilongjiang	Mainland China	2020-02-21T11:43:01	479	12	175
Beijing	Mainland China	2020-02-21T01:03:09	396	4	169
Shanghai	Mainland China	2020-02-21T05:53:01	334	2	211
Hebei	Mainland China	2020-02-21T12:53:01	308	5	184
Fujian	Mainland China	2020-02-21T11:43:01	293	1	149
Guangxi	Mainland China	2020-02-21T11:43:01	246	2	97
Shaanxi	Mainland China	2020-02-21T11:43:01	245	1	134
	South Korea	2020-02-21T13:43:02	204	2	16
Yunnan	Mainland China	2020-02-21T06:23:04	174	2	96
Hainan	Mainland China	2020-02-21T10:13:09	168	4	95
Guizhou	Mainland China	2020-02-21T12:53:01	146	2	77
Shanxi	Mainland China	2020-02-21T23:33:06	132	0	78
Tianjin	Mainland China	2020-02-21T12:53:01	132	3	62
Liaoning	Mainland China	2020-02-21T01:33:02	121	1	61
	Japan	2020-02-21T19:03:06	105	1	22
Gansu	Mainland China	2020-02-21T15:13:07	91	2	76
Jilin	Mainland China	2020-02-21T10:13:09	91	1	45
	Singapore	2020-02-21T03:43:02	85	0	37
Xinjiang	Mainland China	2020-02-21T13:43:02	76	1	24
Inner Mongolia	Mainland China	2020-02-21T08:03:15	75	0	17
Ningxia	Mainland China	2020-02-21T06:23:04	71	0	48
Hong Kong	Hong Kong	2020-02-21T03:43:02	68	2	5
	Thailand	2020-02-21T18:53:02	35	0	17
Taiwan	Taiwan	2020-02-21T06:53:03	26	1	2
	Malaysia	2020-02-19T09:33:03	22	0	15
	Italy	2020-02-21T23:33:06	20	1	0
	Iran	2020-02-21T18:53:02	18	4	0
Qinghai	Mainland China	2020-02-21T04:43:02	18	0	18
	Germany	2020-02-21T23:03:13	16	0	14
	Vietnam	2020-02-21T06:03:04	16	0	14
	France	2020-02-15T20:53:02	12	1	4
Ashland, NE	US	2020-02-21T23:23:06	11	0	0
Macau	Macau	2020-02-20T02:13:19	10	0	6
	UK	2020-02-16T16:23:06	9	0	8
	United Arab Emirates	2020-02-16T20:43:02	9	0	4
British Columbia	Canada	2020-02-21T05:23:04	6	0	0
Queensland	Australia	2020-02-21T05:43:02	5	0	1
Travis, CA	US	2020-02-21T23:23:06	5	0	0
From Diamond Princess	Australia	2020-02-21T23:03:13	4	0	0
New South Wales	Australia	2020-02-13T17:53:03	4	0	4
Victoria	Australia	2020-02-13T17:53:03	4	0	4
	India	2020-02-16T07:43:02	3	0	3
	Philippines	2020-02-12T07:43:02	3	1	1
South Australia	Australia	2020-02-17T08:13:09	2	0	2
Toronto, ON	Canada	2020-02-21T05:23:04	2	0	2
	Russia	2020-02-12T14:43:03	2	0	2
	Spain	2020-02-15T17:23:04	2	0	2
Chicago, IL	US	2020-02-09T19:03:03	2	0	2
Lackland, TX	US	2020-02-21T23:23:06	2	0	0
San Benito, CA	US	2020-02-03T03:53:02	2	0	0
San Diego County, CA	US	2020-02-21T05:43:02	2	0	1
Santa Clara, CA	US	2020-02-21T05:23:04	2	0	1
	Belgium	2020-02-17T04:23:06	1	0	1
	Cambodia	2020-02-12T07:43:02	1	0	1
London, ON	Canada	2020-02-12T18:53:03	1	0	1
	Egypt	2020-02-21T18:53:02	1	0	0
	Finland	2020-02-12T00:03:12	1	0	1
From Diamond Princess	Israel	2020-02-21T15:33:03	1	0	0
None	Lebanon	2020-02-21T15:33:03	1	0	0
Tibet	Mainland China	2020-02-12T06:43:02	1	0	1
	Nepal	2020-02-12T14:43:03	1	0	1
	Sri Lanka	2020-02-08T03:43:03	1	0	1
	Sweden	2020-02-01T02:13:26	1	0	0
Boston, MA	US	2020-02-01T19:43:03	1	0	0
Humboldt County, CA	US	2020-02-21T05:13:09	1	0	0
Los Angeles, CA	US	2020-02-01T19:53:03	1	0	0
Madison, WI	US	2020-02-05T21:53:02	1	0	0
Orange, CA	US	2020-02-01T19:53:03	1	0	0
Sacramento County, CA	US	2020-02-21T23:13:16	1	0	0
San Antonio, TX	US	2020-02-13T18:53:02	1	0	0
Seattle, WA	US	2020-02-09T07:03:04	1	0	1
Tempe, AZ	US	2020-02-01T19:43:03	1	0	0
