# Supplementary material for: Effectiveness of COVID-19 shelter-in-place orders varied by state
Source: PLoS One. 2020 Dec 31;15(12):e0245008. doi: 10.1371/journal.pone.0245008 (PMC7775080; doi:10.1371/journal.pone.0245008)
Supplement: S1 File — (ZIP) [file pone.0245008.s008.zip › csse_covid_19_data/csse_covid_19_daily_reports/02-22-2020.csv]

Province/State	Country/Region	Last Update	Confirmed	Deaths	Recovered
Hubei	Mainland China	2020-02-22T23:33:06	64084	2346	15299
Guangdong	Mainland China	2020-02-22T10:03:04	1339	5	728
Henan	Mainland China	2020-02-22T14:13:38	1270	19	830
Zhejiang	Mainland China	2020-02-22T11:13:13	1205	1	719
Hunan	Mainland China	2020-02-22T10:03:04	1013	4	692
Anhui	Mainland China	2020-02-22T07:43:03	989	6	597
Jiangxi	Mainland China	2020-02-22T06:13:05	934	1	555
Shandong	Mainland China	2020-02-22T09:43:02	750	4	302
Diamond Princess cruise ship	Others	2020-02-20T15:53:03	634	2	1
Jiangsu	Mainland China	2020-02-22T07:43:03	631	0	401
Chongqing	Mainland China	2020-02-22T23:23:05	573	6	328
Sichuan	Mainland China	2020-02-22T13:03:03	526	3	250
Heilongjiang	Mainland China	2020-02-22T11:13:13	479	12	204
	South Korea	2020-02-22T08:33:02	433	2	16
Beijing	Mainland China	2020-02-22T02:23:05	399	4	178
Shanghai	Mainland China	2020-02-22T06:33:17	335	3	227
Hebei	Mainland China	2020-02-22T12:33:04	309	6	203
Fujian	Mainland China	2020-02-22T14:03:04	293	1	162
Guangxi	Mainland China	2020-02-22T05:53:02	249	2	104
Shaanxi	Mainland China	2020-02-22T09:53:02	245	1	149
Yunnan	Mainland China	2020-02-22T04:43:02	174	2	107
Hainan	Mainland China	2020-02-22T09:53:02	168	4	104
Guizhou	Mainland China	2020-02-22T01:03:10	146	2	90
Tianjin	Mainland China	2020-02-22T12:33:04	135	3	65
Shanxi	Mainland China	2020-02-22T23:23:05	132	0	81
	Japan	2020-02-22T14:53:02	122	1	22
Liaoning	Mainland China	2020-02-22T02:23:05	121	1	66
Gansu	Mainland China	2020-02-21T15:13:07	91	2	76
Jilin	Mainland China	2020-02-22T12:33:04	91	1	52
	Singapore	2020-02-21T03:43:02	85	0	37
Xinjiang	Mainland China	2020-02-22T11:13:14	76	2	25
Inner Mongolia	Mainland China	2020-02-22T23:53:01	75	0	26
Ningxia	Mainland China	2020-02-21T06:23:04	71	0	48
Hong Kong	Hong Kong	2020-02-22T13:23:05	69	2	6
	Italy	2020-02-22T23:43:02	62	2	1
	Thailand	2020-02-21T18:53:02	35	0	17
	Iran	2020-02-22T10:03:05	28	5	0
Taiwan	Taiwan	2020-02-21T06:53:03	26	1	2
	Malaysia	2020-02-19T09:33:03	22	0	15
Qinghai	Mainland China	2020-02-21T04:43:02	18	0	18
	Germany	2020-02-21T23:03:13	16	0	14
	Vietnam	2020-02-21T06:03:04	16	0	14
	United Arab Emirates	2020-02-22T14:53:02	13	0	4
	France	2020-02-15T20:53:02	12	1	4
Omaha, NE (From Diamond Princess)	US	2020-02-22T23:03:09	11	0	0
Macau	Macau	2020-02-20T02:13:19	10	0	6
	UK	2020-02-16T16:23:06	9	0	8
From Diamond Princess	Australia	2020-02-22T17:03:05	7	0	0
British Columbia	Canada	2020-02-21T05:23:04	6	0	0
Queensland	Australia	2020-02-21T05:43:02	5	0	1
Travis, CA (From Diamond Princess)	US	2020-02-22T17:13:24	5	0	0
New South Wales	Australia	2020-02-13T17:53:03	4	0	4
Victoria	Australia	2020-02-13T17:53:03	4	0	4
	India	2020-02-16T07:43:02	3	0	3
	Philippines	2020-02-12T07:43:02	3	1	1
South Australia	Australia	2020-02-17T08:13:09	2	0	2
Toronto, ON	Canada	2020-02-21T05:23:04	2	0	2
	Russia	2020-02-12T14:43:03	2	0	2
	Spain	2020-02-15T17:23:04	2	0	2
Chicago, IL	US	2020-02-09T19:03:03	2	0	2
Lackland, TX (From Diamond Princess)	US	2020-02-22T17:13:24	2	0	0
San Benito, CA	US	2020-02-03T03:53:02	2	0	0
San Diego County, CA	US	2020-02-21T05:43:02	2	0	1
Santa Clara, CA	US	2020-02-21T05:23:04	2	0	1
	Belgium	2020-02-17T04:23:06	1	0	1
	Cambodia	2020-02-12T07:43:02	1	0	1
London, ON	Canada	2020-02-12T18:53:03	1	0	1
	Egypt	2020-02-21T18:53:02	1	0	0
	Finland	2020-02-12T00:03:12	1	0	1
From Diamond Princess	Israel	2020-02-22T20:53:02	1	0	0
	Lebanon	2020-02-22T20:53:02	1	0	0
Tibet	Mainland China	2020-02-12T06:43:02	1	0	1
	Nepal	2020-02-12T14:43:03	1	0	1
	Sri Lanka	2020-02-08T03:43:03	1	0	1
	Sweden	2020-02-01T02:13:26	1	0	0
Boston, MA	US	2020-02-01T19:43:03	1	0	0
Humboldt County, CA	US	2020-02-21T05:13:09	1	0	0
Los Angeles, CA	US	2020-02-01T19:53:03	1	0	0
Madison, WI	US	2020-02-05T21:53:02	1	0	0
Orange, CA	US	2020-02-01T19:53:03	1	0	0
Sacramento County, CA	US	2020-02-21T23:13:16	1	0	0
San Antonio, TX	US	2020-02-13T18:53:02	1	0	0
Seattle, WA	US	2020-02-09T07:03:04	1	0	1
Tempe, AZ	US	2020-02-01T19:43:03	1	0	0
