# Supplementary material for: Effectiveness of COVID-19 shelter-in-place orders varied by state
Source: PLoS One. 2020 Dec 31;15(12):e0245008. doi: 10.1371/journal.pone.0245008 (PMC7775080; doi:10.1371/journal.pone.0245008)
Supplement: S1 File — (ZIP) [file pone.0245008.s008.zip › csse_covid_19_data/csse_covid_19_daily_reports/02-23-2020.csv]

Province/State	Country/Region	Last Update	Confirmed	Deaths	Recovered
Hubei	Mainland China	2020-02-23T11:33:03	64084	2346	15343
Guangdong	Mainland China	2020-02-23T08:53:02	1342	6	755
Henan	Mainland China	2020-02-23T10:23:02	1271	19	868
Zhejiang	Mainland China	2020-02-23T13:43:02	1205	1	760
Hunan	Mainland China	2020-02-23T10:33:03	1016	4	714
Anhui	Mainland China	2020-02-23T10:53:02	989	6	637
Jiangxi	Mainland China	2020-02-23T09:23:02	934	1	613
Shandong	Mainland China	2020-02-23T11:33:03	754	4	321
Diamond Princess cruise ship	Others	2020-02-23T22:33:03	691	3	0
Jiangsu	Mainland China	2020-02-23T08:53:02	631	0	418
	South Korea	2020-02-23T23:33:07	602	6	18
Chongqing	Mainland China	2020-02-23T23:13:05	575	6	335
Sichuan	Mainland China	2020-02-23T08:53:02	526	3	261
Heilongjiang	Mainland China	2020-02-23T13:43:02	480	12	222
Beijing	Mainland China	2020-02-23T01:13:13	399	4	189
Shanghai	Mainland China	2020-02-23T03:13:07	335	3	249
Hebei	Mainland China	2020-02-23T11:33:03	311	6	219
Fujian	Mainland China	2020-02-23T10:33:03	293	1	170
Guangxi	Mainland China	2020-02-23T10:33:03	249	2	106
Shaanxi	Mainland China	2020-02-23T12:13:14	245	1	163
Yunnan	Mainland China	2020-02-23T05:33:03	174	2	115
Hainan	Mainland China	2020-02-23T23:23:03	168	5	106
	Italy	2020-02-23T23:43:02	155	3	2
	Japan	2020-02-23T23:33:07	147	1	22
Guizhou	Mainland China	2020-02-23T12:43:02	146	2	102
Tianjin	Mainland China	2020-02-23T12:43:02	135	3	81
Shanxi	Mainland China	2020-02-23T23:03:08	132	0	88
Liaoning	Mainland China	2020-02-23T13:33:02	121	1	73
Gansu	Mainland China	2020-02-23T13:23:06	91	2	78
Jilin	Mainland China	2020-02-23T12:43:02	91	1	54
	Singapore	2020-02-23T15:13:15	89	0	51
Xinjiang	Mainland China	2020-02-23T14:43:04	76	2	28
Inner Mongolia	Mainland China	2020-02-23T09:43:02	75	0	27
Hong Kong	Hong Kong	2020-02-23T09:53:02	74	2	11
Ningxia	Mainland China	2020-02-23T05:33:03	71	0	56
	Iran	2020-02-23T15:13:15	43	8	0
	Thailand	2020-02-23T15:03:05	35	0	21
Taiwan	Taiwan	2020-02-23T09:53:02	28	1	2
	Malaysia	2020-02-19T09:33:03	22	0	15
Qinghai	Mainland China	2020-02-21T04:43:02	18	0	18
	Germany	2020-02-21T23:03:13	16	0	14
	Vietnam	2020-02-21T06:03:04	16	0	14
	United Arab Emirates	2020-02-22T14:53:02	13	0	4
	France	2020-02-15T20:53:02	12	1	4
Omaha, NE (From Diamond Princess)	US	2020-02-22T23:03:09	11	0	0
Macau	Macau	2020-02-20T02:13:19	10	0	6
	UK	2020-02-16T16:23:06	9	0	8
From Diamond Princess	Australia	2020-02-22T17:03:05	7	0	0
British Columbia	Canada	2020-02-21T05:23:04	6	0	0
Queensland	Australia	2020-02-21T05:43:02	5	0	1
Travis, CA (From Diamond Princess)	US	2020-02-22T17:13:24	5	0	0
New South Wales	Australia	2020-02-13T17:53:03	4	0	4
Victoria	Australia	2020-02-13T17:53:03	4	0	4
	India	2020-02-16T07:43:02	3	0	3
	Philippines	2020-02-12T07:43:02	3	1	1
South Australia	Australia	2020-02-17T08:13:09	2	0	2
Toronto, ON	Canada	2020-02-21T05:23:04	2	0	2
	Russia	2020-02-12T14:43:03	2	0	2
	Spain	2020-02-15T17:23:04	2	0	2
Chicago, IL	US	2020-02-09T19:03:03	2	0	2
Lackland, TX (From Diamond Princess)	US	2020-02-22T17:13:24	2	0	0
San Benito, CA	US	2020-02-03T03:53:02	2	0	0
San Diego County, CA	US	2020-02-21T05:43:02	2	0	1
Santa Clara, CA	US	2020-02-21T05:23:04	2	0	1
	Belgium	2020-02-17T04:23:06	1	0	1
	Cambodia	2020-02-12T07:43:02	1	0	1
London, ON	Canada	2020-02-12T18:53:03	1	0	1
	Egypt	2020-02-21T18:53:02	1	0	0
	Finland	2020-02-12T00:03:12	1	0	1
From Diamond Princess	Israel	2020-02-22T20:53:02	1	0	0
	Lebanon	2020-02-22T20:53:02	1	0	0
Tibet	Mainland China	2020-02-12T06:43:02	1	0	1
	Nepal	2020-02-12T14:43:03	1	0	1
	Sri Lanka	2020-02-08T03:43:03	1	0	1
	Sweden	2020-02-01T02:13:26	1	0	0
Boston, MA	US	2020-02-01T19:43:03	1	0	0
Humboldt County, CA	US	2020-02-21T05:13:09	1	0	0
Los Angeles, CA	US	2020-02-01T19:53:03	1	0	0
Madison, WI	US	2020-02-05T21:53:02	1	0	0
Orange, CA	US	2020-02-01T19:53:03	1	0	0
Sacramento County, CA	US	2020-02-21T23:13:16	1	0	0
San Antonio, TX	US	2020-02-13T18:53:02	1	0	0
Seattle, WA	US	2020-02-09T07:03:04	1	0	1
Tempe, AZ	US	2020-02-01T19:43:03	1	0	0
None	Iraq	2020-02-23T18:23:06	0	0	0
