# Supplementary material for: Effectiveness of COVID-19 shelter-in-place orders varied by state
Source: PLoS One. 2020 Dec 31;15(12):e0245008. doi: 10.1371/journal.pone.0245008 (PMC7775080; doi:10.1371/journal.pone.0245008)
Supplement: S1 File — (ZIP) [file pone.0245008.s008.zip › csse_covid_19_data/csse_covid_19_daily_reports/02-24-2020.csv]

Province/State	Country/Region	Last Update	Confirmed	Deaths	Recovered
Hubei	Mainland China	2020-02-24T11:13:09	64287	2495	16748
Guangdong	Mainland China	2020-02-24T10:23:02	1345	6	786
Henan	Mainland China	2020-02-24T13:23:05	1271	19	943
Zhejiang	Mainland China	2020-02-24T09:43:02	1205	1	782
Hunan	Mainland China	2020-02-24T14:13:11	1016	4	731
Anhui	Mainland China	2020-02-24T09:43:02	989	6	663
Jiangxi	Mainland China	2020-02-24T01:23:09	934	1	645
	South Korea	2020-02-24T11:13:10	833	8	18
Shandong	Mainland China	2020-02-24T10:23:02	755	5	343
Diamond Princess cruise ship	Others	2020-02-23T22:33:03	691	3	0
Jiangsu	Mainland China	2020-02-24T14:53:02	631	0	452
Chongqing	Mainland China	2020-02-24T23:23:01	576	6	349
Sichuan	Mainland China	2020-02-24T14:13:11	527	3	276
Heilongjiang	Mainland China	2020-02-24T14:53:02	480	12	227
Beijing	Mainland China	2020-02-24T00:53:02	399	4	198
Shanghai	Mainland China	2020-02-24T07:03:06	335	3	261
Hebei	Mainland China	2020-02-24T14:13:11	311	6	234
Fujian	Mainland China	2020-02-24T10:23:02	293	1	183
Guangxi	Mainland China	2020-02-24T06:53:02	251	2	112
Shaanxi	Mainland China	2020-02-24T14:53:02	245	1	173
	Italy	2020-02-24T23:43:01	229	7	1
Yunnan	Mainland China	2020-02-24T23:13:02	174	2	124
Hainan	Mainland China	2020-02-24T14:53:02	168	5	116
	Japan	2020-02-24T14:23:03	159	1	22
Guizhou	Mainland China	2020-02-23T12:43:02	146	2	102
Tianjin	Mainland China	2020-02-24T15:03:05	135	3	87
Shanxi	Mainland China	2020-02-24T23:13:02	133	0	94
Liaoning	Mainland China	2020-02-24T06:53:02	121	1	80
Jilin	Mainland China	2020-02-24T09:43:02	93	1	60
Gansu	Mainland China	2020-02-24T15:13:07	91	2	80
	Singapore	2020-02-23T15:13:15	89	0	51
Hong Kong	Hong Kong	2020-02-24T11:23:06	79	2	19
Xinjiang	Mainland China	2020-02-24T15:03:05	76	2	30
Inner Mongolia	Mainland China	2020-02-24T15:03:05	75	0	34
Ningxia	Mainland China	2020-02-24T06:53:02	71	0	58
	Iran	2020-02-24T11:13:10	61	12	0
Unassigned Location (From Diamond Princess)	US	2020-02-24T23:33:02	36	0	0
	Thailand	2020-02-23T15:03:05	35	0	21
Taiwan	Taiwan	2020-02-24T10:13:28	30	1	5
	Malaysia	2020-02-24T11:53:02	22	0	18
Qinghai	Mainland China	2020-02-21T04:43:02	18	0	18
	Germany	2020-02-21T23:03:13	16	0	14
	Vietnam	2020-02-21T06:03:04	16	0	14
	UK	2020-02-24T08:33:02	13	0	8
	United Arab Emirates	2020-02-22T14:53:02	13	0	4
	France	2020-02-15T20:53:02	12	1	4
Macau	Macau	2020-02-20T02:13:19	10	0	6
From Diamond Princess	Australia	2020-02-22T17:03:05	7	0	0
British Columbia	Canada	2020-02-21T05:23:04	6	0	0
Queensland	Australia	2020-02-21T05:43:02	5	0	1
New South Wales	Australia	2020-02-13T17:53:03	4	0	4
Victoria	Australia	2020-02-13T17:53:03	4	0	4
Toronto, ON	Canada	2020-02-24T14:43:03	3	0	2
	India	2020-02-16T07:43:02	3	0	3
	Philippines	2020-02-12T07:43:02	3	1	1
South Australia	Australia	2020-02-17T08:13:09	2	0	2
	Oman	2020-02-24T23:43:01	2	0	0
	Russia	2020-02-12T14:43:03	2	0	2
	Spain	2020-02-15T17:23:04	2	0	2
Chicago, IL	US	2020-02-09T19:03:03	2	0	2
San Benito, CA	US	2020-02-03T03:53:02	2	0	0
San Diego County, CA	US	2020-02-21T05:43:02	2	0	1
Santa Clara, CA	US	2020-02-21T05:23:04	2	0	1
	Afghanistan	2020-02-24T23:33:02	1	0	0
	Bahrain	2020-02-24T23:33:02	1	0	0
	Belgium	2020-02-17T04:23:06	1	0	1
	Cambodia	2020-02-12T07:43:02	1	0	1
London, ON	Canada	2020-02-12T18:53:03	1	0	1
	Egypt	2020-02-21T18:53:02	1	0	0
	Finland	2020-02-12T00:03:12	1	0	1
	Iraq	2020-02-24T23:33:02	1	0	0
From Diamond Princess	Israel	2020-02-22T20:53:02	1	0	0
	Kuwait	2020-02-24T23:33:02	1	0	0
	Lebanon	2020-02-22T20:53:02	1	0	0
Tibet	Mainland China	2020-02-12T06:43:02	1	0	1
	Nepal	2020-02-12T14:43:03	1	0	1
	Sri Lanka	2020-02-08T03:43:03	1	0	1
	Sweden	2020-02-01T02:13:26	1	0	0
Boston, MA	US	2020-02-01T19:43:03	1	0	0
Humboldt County, CA	US	2020-02-21T05:13:09	1	0	0
Los Angeles, CA	US	2020-02-01T19:53:03	1	0	0
Madison, WI	US	2020-02-05T21:53:02	1	0	0
Orange, CA	US	2020-02-01T19:53:03	1	0	0
Sacramento County, CA	US	2020-02-21T23:13:16	1	0	0
San Antonio, TX	US	2020-02-13T18:53:02	1	0	0
Seattle, WA	US	2020-02-09T07:03:04	1	0	1
Tempe, AZ	US	2020-02-01T19:43:03	1	0	0
Lackland, TX (From Diamond Princess)	US	2020-02-24T23:33:02	0	0	0
Omaha, NE (From Diamond Princess)	US	2020-02-24T23:33:02	0	0	0
Travis, CA (From Diamond Princess)	US	2020-02-24T23:33:02	0	0	0
