# Supplementary material for: Effectiveness of COVID-19 shelter-in-place orders varied by state
Source: PLoS One. 2020 Dec 31;15(12):e0245008. doi: 10.1371/journal.pone.0245008 (PMC7775080; doi:10.1371/journal.pone.0245008)
Supplement: S1 File — (ZIP) [file pone.0245008.s008.zip › csse_covid_19_data/csse_covid_19_daily_reports/02-25-2020.csv]

Province/State	Country/Region	Last Update	Confirmed	Deaths	Recovered
Hubei	Mainland China	2020-02-25T15:23:04	64786	2563	18971
Guangdong	Mainland China	2020-02-25T08:53:02	1347	7	822
Henan	Mainland China	2020-02-25T12:43:02	1271	19	1002
Zhejiang	Mainland China	2020-02-25T09:13:05	1205	1	808
Hunan	Mainland China	2020-02-25T15:03:05	1016	4	768
Anhui	Mainland China	2020-02-25T06:33:02	989	6	712
	South Korea	2020-02-25T08:13:19	977	10	22
Jiangxi	Mainland China	2020-02-25T15:03:05	934	1	683
Shandong	Mainland China	2020-02-25T12:53:02	756	6	355
Diamond Princess cruise ship	Others	2020-02-23T22:33:03	691	3	0
Jiangsu	Mainland China	2020-02-25T00:53:02	631	0	458
Chongqing	Mainland China	2020-02-25T23:23:03	576	6	372
Sichuan	Mainland China	2020-02-25T15:03:05	529	3	289
Heilongjiang	Mainland China	2020-02-25T15:23:04	480	12	243
Beijing	Mainland China	2020-02-25T01:33:02	400	4	215
Shanghai	Mainland China	2020-02-25T06:33:02	336	3	268
	Italy	2020-02-25T18:55:32	322	10	1
Hebei	Mainland China	2020-02-25T12:43:02	311	6	248
Fujian	Mainland China	2020-02-25T10:03:07	294	1	199
Guangxi	Mainland China	2020-02-25T10:03:07	252	2	134
Shaanxi	Mainland China	2020-02-25T15:23:04	245	1	186
Yunnan	Mainland China	2020-02-25T04:53:02	174	2	129
	Japan	2020-02-25T14:53:03	170	1	22
Hainan	Mainland China	2020-02-25T12:53:02	168	5	124
Guizhou	Mainland China	2020-02-25T08:03:07	146	2	104
Tianjin	Mainland China	2020-02-25T15:23:04	135	3	91
Shanxi	Mainland China	2020-02-25T23:13:03	133	0	98
Liaoning	Mainland China	2020-02-25T00:23:03	121	1	83
	Iran	2020-02-25T14:53:03	95	16	0
Jilin	Mainland China	2020-02-25T15:23:04	93	1	63
Gansu	Mainland China	2020-02-24T15:13:07	91	2	80
	Singapore	2020-02-25T18:55:32	91	0	53
Hong Kong	Hong Kong	2020-02-25T09:43:02	84	2	19
Xinjiang	Mainland China	2020-02-24T15:03:05	76	2	30
Inner Mongolia	Mainland China	2020-02-25T23:53:02	75	0	35
Ningxia	Mainland China	2020-02-25T03:53:02	71	0	61
	Thailand	2020-02-25T08:53:02	37	0	22
Unassigned Location (From Diamond Princess)	US	2020-02-25T21:23:03	36	0	0
Taiwan	Taiwan	2020-02-25T06:53:02	31	1	5
	Bahrain	2020-02-25T18:55:32	23	0	0
	Malaysia	2020-02-24T11:53:02	22	0	18
Qinghai	Mainland China	2020-02-21T04:43:02	18	0	18
	Germany	2020-02-25T21:33:02	17	0	14
	Vietnam	2020-02-25T08:53:02	16	0	16
	France	2020-02-25T21:23:03	14	1	11
	UK	2020-02-24T08:33:02	13	0	8
	United Arab Emirates	2020-02-22T14:53:02	13	0	4
	Kuwait	2020-02-25T23:43:03	11	0	0
Macau	Macau	2020-02-25T15:23:04	10	0	7
From Diamond Princess	Australia	2020-02-22T17:03:05	7	0	0
British Columbia	Canada	2020-02-25T02:23:05	7	0	0
	Spain	2020-02-25T21:33:02	6	0	2
Queensland	Australia	2020-02-21T05:43:02	5	0	1
New South Wales	Australia	2020-02-13T17:53:03	4	0	4
Victoria	Australia	2020-02-13T17:53:03	4	0	4
Toronto, ON	Canada	2020-02-24T14:43:03	3	0	2
	India	2020-02-16T07:43:02	3	0	3
	Philippines	2020-02-12T07:43:02	3	1	1
South Australia	Australia	2020-02-17T08:13:09	2	0	2
None	Austria	2020-02-25T18:55:32	2	0	0
	Oman	2020-02-25T01:13:09	2	0	0
	Russia	2020-02-12T14:43:03	2	0	2
Chicago, IL	US	2020-02-09T19:03:03	2	0	2
San Benito, CA	US	2020-02-03T03:53:02	2	0	0
San Diego County, CA	US	2020-02-21T05:43:02	2	0	1
Santa Clara, CA	US	2020-02-21T05:23:04	2	0	1
	Afghanistan	2020-02-24T23:33:02	1	0	0
	Algeria	2020-02-25T23:43:03	1	0	0
	Belgium	2020-02-17T04:23:06	1	0	1
	Cambodia	2020-02-12T07:43:02	1	0	1
London, ON	Canada	2020-02-12T18:53:03	1	0	1
	Croatia	2020-02-25T18:55:32	1	0	0
	Egypt	2020-02-21T18:53:02	1	0	0
	Finland	2020-02-12T00:03:12	1	0	1
	Iraq	2020-02-24T23:33:02	1	0	0
From Diamond Princess	Israel	2020-02-22T20:53:02	1	0	0
	Lebanon	2020-02-22T20:53:02	1	0	0
Tibet	Mainland China	2020-02-12T06:43:02	1	0	1
	Nepal	2020-02-12T14:43:03	1	0	1
	Sri Lanka	2020-02-08T03:43:03	1	0	1
	Sweden	2020-02-01T02:13:26	1	0	0
	Switzerland	2020-02-25T19:13:21	1	0	0
Boston, MA	US	2020-02-01T19:43:03	1	0	0
Humboldt County, CA	US	2020-02-21T05:13:09	1	0	0
Los Angeles, CA	US	2020-02-01T19:53:03	1	0	0
Madison, WI	US	2020-02-05T21:53:02	1	0	0
Orange, CA	US	2020-02-01T19:53:03	1	0	0
Sacramento County, CA	US	2020-02-21T23:13:16	1	0	0
San Antonio, TX	US	2020-02-13T18:53:02	1	0	0
Seattle, WA	US	2020-02-09T07:03:04	1	0	1
Tempe, AZ	US	2020-02-25T21:23:03	1	0	1
Lackland, TX (From Diamond Princess)	US	2020-02-24T23:33:02	0	0	0
Omaha, NE (From Diamond Princess)	US	2020-02-24T23:33:02	0	0	0
Travis, CA (From Diamond Princess)	US	2020-02-24T23:33:02	0	0	0
