# Supplementary material for: Effectiveness of COVID-19 shelter-in-place orders varied by state
Source: PLoS One. 2020 Dec 31;15(12):e0245008. doi: 10.1371/journal.pone.0245008 (PMC7775080; doi:10.1371/journal.pone.0245008)
Supplement: S1 File — (ZIP) [file pone.0245008.s008.zip › csse_covid_19_data/csse_covid_19_daily_reports/02-26-2020.csv]

Province/State	Country/Region	Last Update	Confirmed	Deaths	Recovered
Hubei	Mainland China	2020-02-26T14:13:10	65187	2615	20969
Guangdong	Mainland China	2020-02-26T10:33:02	1347	7	851
Henan	Mainland China	2020-02-26T10:33:02	1271	19	1033
	South Korea	2020-02-26T11:03:11	1261	12	22
Zhejiang	Mainland China	2020-02-26T10:33:02	1205	1	867
Hunan	Mainland China	2020-02-26T10:13:11	1016	4	783
Anhui	Mainland China	2020-02-26T10:13:11	989	6	744
Jiangxi	Mainland China	2020-02-26T01:13:04	934	1	719
Shandong	Mainland China	2020-02-26T12:43:02	756	6	377
Diamond Princess cruise ship	Others	2020-02-26T19:33:02	705	4	10
Jiangsu	Mainland China	2020-02-26T10:13:11	631	0	478
Chongqing	Mainland China	2020-02-26T23:43:02	576	6	384
Sichuan	Mainland China	2020-02-26T10:13:11	531	3	307
Heilongjiang	Mainland China	2020-02-26T10:33:02	480	12	249
	Italy	2020-02-26T23:43:03	453	12	3
Beijing	Mainland China	2020-02-26T00:53:02	400	4	235
Shanghai	Mainland China	2020-02-26T23:53:01	337	3	272
Hebei	Mainland China	2020-02-26T10:33:02	312	6	261
Fujian	Mainland China	2020-02-26T10:33:02	294	1	218
Guangxi	Mainland China	2020-02-26T14:13:10	252	2	147
Shaanxi	Mainland China	2020-02-26T14:13:10	245	1	192
	Japan	2020-02-26T23:43:03	189	2	22
Yunnan	Mainland China	2020-02-26T05:13:16	174	2	144
Hainan	Mainland China	2020-02-26T12:43:02	168	5	129
Guizhou	Mainland China	2020-02-25T08:03:07	146	2	104
	Iran	2020-02-26T23:43:03	139	19	49
Tianjin	Mainland China	2020-02-26T12:43:02	135	3	96
Shanxi	Mainland China	2020-02-26T14:13:10	133	0	104
Liaoning	Mainland China	2020-02-26T00:13:05	121	1	88
Jilin	Mainland China	2020-02-26T14:13:10	93	1	65
	Singapore	2020-02-26T19:33:02	93	0	62
Hong Kong	Hong Kong	2020-02-26T23:43:02	91	2	24
Gansu	Mainland China	2020-02-26T14:13:10	91	2	81
Xinjiang	Mainland China	2020-02-26T14:23:03	76	2	34
Inner Mongolia	Mainland China	2020-02-26T15:03:05	75	0	38
Ningxia	Mainland China	2020-02-26T03:53:01	71	0	65
Unassigned Location (From Diamond Princess)	US	2020-02-26T20:03:06	42	0	0
	Thailand	2020-02-26T07:23:03	40	0	22
	Bahrain	2020-02-26T21:03:07	33	0	0
Taiwan	Taiwan	2020-02-26T12:23:04	32	1	5
	Germany	2020-02-26T23:43:03	27	0	15
	Kuwait	2020-02-26T19:23:04	26	0	0
	Malaysia	2020-02-24T11:53:02	22	0	18
	France	2020-02-26T20:03:06	18	2	11
Qinghai	Mainland China	2020-02-21T04:43:02	18	0	18
	Vietnam	2020-02-25T08:53:02	16	0	16
	Spain	2020-02-26T20:43:02	13	0	2
	UK	2020-02-24T08:33:02	13	0	8
	United Arab Emirates	2020-02-22T14:53:02	13	0	4
Macau	Macau	2020-02-25T15:23:04	10	0	7
From Diamond Princess	Australia	2020-02-22T17:03:05	7	0	0
British Columbia	Canada	2020-02-25T02:23:05	7	0	0
Queensland	Australia	2020-02-21T05:43:02	5	0	1
	Iraq	2020-02-26T04:53:02	5	0	0
New South Wales	Australia	2020-02-13T17:53:03	4	0	4
Victoria	Australia	2020-02-13T17:53:03	4	0	4
	Oman	2020-02-26T04:53:02	4	0	0
Toronto, ON	Canada	2020-02-24T14:43:03	3	0	2
	Croatia	2020-02-26T20:03:06	3	0	0
	India	2020-02-16T07:43:02	3	0	3
	Philippines	2020-02-12T07:43:02	3	1	1
South Australia	Australia	2020-02-17T08:13:09	2	0	2
	Austria	2020-02-26T00:13:06	2	0	0
	Finland	2020-02-26T19:03:08	2	0	1
	Israel	2020-02-26T20:33:02	2	0	0
	Lebanon	2020-02-26T19:33:02	2	0	0
	Pakistan	2020-02-26T23:53:02	2	0	0
	Russia	2020-02-12T14:43:03	2	0	2
	Sweden	2020-02-26T18:53:02	2	0	0
Chicago, IL	US	2020-02-09T19:03:03	2	0	2
San Benito, CA	US	2020-02-03T03:53:02	2	0	0
San Diego County, CA	US	2020-02-21T05:43:02	2	0	1
Santa Clara, CA	US	2020-02-21T05:23:04	2	0	1
	Afghanistan	2020-02-24T23:33:02	1	0	0
	Algeria	2020-02-25T23:43:03	1	0	0
	Belgium	2020-02-17T04:23:06	1	0	1
	Brazil	2020-02-26T23:53:02	1	0	0
	Cambodia	2020-02-12T07:43:02	1	0	1
London, ON	Canada	2020-02-12T18:53:03	1	0	1
	Egypt	2020-02-21T18:53:02	1	0	0
	Georgia	2020-02-26T19:03:08	1	0	0
	Greece	2020-02-26T15:53:05	1	0	0
Tibet	Mainland China	2020-02-12T06:43:02	1	0	1
	Nepal	2020-02-12T14:43:03	1	0	1
	North Macedonia	2020-02-26T19:03:08	1	0	0
	Norway	2020-02-26T20:23:12	1	0	0
	Romania	2020-02-26T23:43:03	1	0	0
	Sri Lanka	2020-02-08T03:43:03	1	0	1
	Switzerland	2020-02-25T19:13:21	1	0	0
Boston, MA	US	2020-02-01T19:43:03	1	0	0
Humboldt County, CA	US	2020-02-21T05:13:09	1	0	0
Los Angeles, CA	US	2020-02-01T19:53:03	1	0	0
Madison, WI	US	2020-02-05T21:53:02	1	0	0
Orange, CA	US	2020-02-01T19:53:03	1	0	0
Sacramento County, CA	US	2020-02-21T23:13:16	1	0	0
San Antonio, TX	US	2020-02-13T18:53:02	1	0	0
Seattle, WA	US	2020-02-09T07:03:04	1	0	1
Tempe, AZ	US	2020-02-25T21:23:03	1	0	1
Lackland, TX (From Diamond Princess)	US	2020-02-24T23:33:02	0	0	0
Omaha, NE (From Diamond Princess)	US	2020-02-24T23:33:02	0	0	0
Travis, CA (From Diamond Princess)	US	2020-02-24T23:33:02	0	0	0
