# Supplementary material for: Effectiveness of COVID-19 shelter-in-place orders varied by state
Source: PLoS One. 2020 Dec 31;15(12):e0245008. doi: 10.1371/journal.pone.0245008 (PMC7775080; doi:10.1371/journal.pone.0245008)
Supplement: S1 File — (ZIP) [file pone.0245008.s008.zip › csse_covid_19_data/csse_covid_19_daily_reports/02-27-2020.csv]

Province/State	Country/Region	Last Update	Confirmed	Deaths	Recovered
Hubei	Mainland China	2020-02-27T12:13:14	65596	2641	23383
	South Korea	2020-02-27T12:03:04	1766	13	22
Guangdong	Mainland China	2020-02-27T09:53:02	1347	7	890
Henan	Mainland China	2020-02-27T15:03:11	1272	20	1068
Zhejiang	Mainland China	2020-02-27T12:43:02	1205	1	932
Hunan	Mainland China	2020-02-27T12:43:02	1017	4	804
Anhui	Mainland China	2020-02-27T14:13:06	989	6	792
Jiangxi	Mainland China	2020-02-27T01:43:02	934	1	754
Shandong	Mainland China	2020-02-27T14:13:06	756	6	387
Diamond Princess cruise ship	Others	2020-02-26T19:33:02	705	4	10
	Italy	2020-02-27T23:23:02	655	17	45
Jiangsu	Mainland China	2020-02-27T14:13:06	631	0	498
Chongqing	Mainland China	2020-02-27T23:23:02	576	6	401
Sichuan	Mainland China	2020-02-27T12:43:02	534	3	321
Heilongjiang	Mainland China	2020-02-27T12:43:02	480	13	270
Beijing	Mainland China	2020-02-27T02:23:13	410	5	248
Shanghai	Mainland China	2020-02-27T04:03:12	337	3	276
Hebei	Mainland China	2020-02-27T12:43:02	317	6	274
Fujian	Mainland China	2020-02-27T10:03:07	296	1	228
Guangxi	Mainland China	2020-02-27T10:03:07	252	2	161
	Iran	2020-02-27T12:03:04	245	26	49
Shaanxi	Mainland China	2020-02-27T12:43:02	245	1	195
	Japan	2020-02-27T23:33:02	214	4	22
Yunnan	Mainland China	2020-02-27T10:03:07	174	2	150
Hainan	Mainland China	2020-02-27T10:03:07	168	5	131
Guizhou	Mainland China	2020-02-27T00:43:02	146	2	112
Tianjin	Mainland China	2020-02-27T23:13:04	136	3	102
Shanxi	Mainland China	2020-02-27T23:13:04	133	0	107
Liaoning	Mainland China	2020-02-27T14:13:06	121	1	93
Jilin	Mainland China	2020-02-27T12:43:02	93	1	67
	Singapore	2020-02-26T19:33:02	93	0	62
Hong Kong	Hong Kong	2020-02-27T09:53:02	92	2	24
Gansu	Mainland China	2020-02-26T14:13:10	91	2	81
Xinjiang	Mainland China	2020-02-27T12:43:02	76	2	43
Inner Mongolia	Mainland China	2020-02-27T23:33:02	75	0	43
Ningxia	Mainland China	2020-02-27T10:03:07	72	0	68
	Germany	2020-02-27T23:13:04	46	0	16
	Kuwait	2020-02-27T13:33:03	43	0	0
Unassigned Location (From Diamond Princess)	US	2020-02-26T20:03:06	42	0	0
	Thailand	2020-02-26T07:23:03	40	0	22
	France	2020-02-27T22:13:10	38	2	11
	Bahrain	2020-02-26T21:03:07	33	0	0
Taiwan	Taiwan	2020-02-26T12:23:04	32	1	5
	Malaysia	2020-02-27T15:13:13	23	0	18
Qinghai	Mainland China	2020-02-21T04:43:02	18	0	18
	Vietnam	2020-02-25T08:53:02	16	0	16
	Spain	2020-02-27T13:23:02	15	0	2
	UK	2020-02-27T13:23:02	15	0	8
	United Arab Emirates	2020-02-22T14:53:02	13	0	4
Macau	Macau	2020-02-27T12:43:02	10	0	8
From Diamond Princess	Australia	2020-02-27T03:33:06	8	0	0
	Switzerland	2020-02-27T23:03:11	8	0	0
British Columbia	Canada	2020-02-27T03:33:06	7	0	3
	Iraq	2020-02-27T22:23:11	7	0	0
	Sweden	2020-02-27T20:33:02	7	0	0
Queensland	Australia	2020-02-21T05:43:02	5	0	1
Toronto, ON	Canada	2020-02-27T22:43:02	5	0	2
New South Wales	Australia	2020-02-13T17:53:03	4	0	4
Victoria	Australia	2020-02-13T17:53:03	4	0	4
	Oman	2020-02-26T04:53:02	4	0	0
	Austria	2020-02-27T14:03:03	3	0	0
	Croatia	2020-02-26T20:03:06	3	0	0
	Greece	2020-02-27T14:03:03	3	0	0
	India	2020-02-16T07:43:02	3	0	3
	Israel	2020-02-27T14:03:03	3	0	1
	Philippines	2020-02-12T07:43:02	3	1	1
South Australia	Australia	2020-02-17T08:13:09	2	0	2
	Finland	2020-02-26T19:03:08	2	0	1
	Lebanon	2020-02-26T19:33:02	2	0	0
	Pakistan	2020-02-26T23:53:02	2	0	0
	Russia	2020-02-12T14:43:03	2	0	2
Chicago, IL	US	2020-02-09T19:03:03	2	0	2
Sacramento County, CA	US	2020-02-27T20:33:02	2	0	0
San Benito, CA	US	2020-02-03T03:53:02	2	0	0
San Diego County, CA	US	2020-02-21T05:43:02	2	0	1
Santa Clara, CA	US	2020-02-21T05:23:04	2	0	1
	Afghanistan	2020-02-24T23:33:02	1	0	0
	Algeria	2020-02-25T23:43:03	1	0	0
	Belgium	2020-02-17T04:23:06	1	0	1
	Brazil	2020-02-26T23:53:02	1	0	0
	Cambodia	2020-02-12T07:43:02	1	0	1
London, ON	Canada	2020-02-12T18:53:03	1	0	1
	Denmark	2020-02-27T16:23:03	1	0	0
	Egypt	2020-02-21T18:53:02	1	0	0
	Estonia	2020-02-27T16:23:03	1	0	0
	Georgia	2020-02-27T16:23:03	1	0	0
Tibet	Mainland China	2020-02-12T06:43:02	1	0	1
	Nepal	2020-02-12T14:43:03	1	0	1
	Netherlands	2020-02-27T21:13:10	1	0	0
	North Macedonia	2020-02-27T16:23:03	1	0	0
	Norway	2020-02-27T16:23:03	1	0	0
	Romania	2020-02-27T16:23:03	1	0	0
	San Marino	2020-02-27T21:13:10	1	0	0
	Sri Lanka	2020-02-08T03:43:03	1	0	1
Boston, MA	US	2020-02-01T19:43:03	1	0	0
Humboldt County, CA	US	2020-02-21T05:13:09	1	0	0
Los Angeles, CA	US	2020-02-01T19:53:03	1	0	0
Madison, WI	US	2020-02-05T21:53:02	1	0	0
Orange, CA	US	2020-02-01T19:53:03	1	0	0
San Antonio, TX	US	2020-02-13T18:53:02	1	0	0
Seattle, WA	US	2020-02-09T07:03:04	1	0	1
Tempe, AZ	US	2020-02-25T21:23:03	1	0	1
Lackland, TX (From Diamond Princess)	US	2020-02-24T23:33:02	0	0	0
Omaha, NE (From Diamond Princess)	US	2020-02-24T23:33:02	0	0	0
Travis, CA (From Diamond Princess)	US	2020-02-24T23:33:02	0	0	0
