# Supplementary material for: Effectiveness of COVID-19 shelter-in-place orders varied by state
Source: PLoS One. 2020 Dec 31;15(12):e0245008. doi: 10.1371/journal.pone.0245008 (PMC7775080; doi:10.1371/journal.pone.0245008)
Supplement: S1 File — (ZIP) [file pone.0245008.s008.zip › csse_covid_19_data/csse_covid_19_daily_reports/02-28-2020.csv]

Province/State	Country/Region	Last Update	Confirmed	Deaths	Recovered
Hubei	Mainland China	2020-02-28T00:43:01	65914	2682	26403
	South Korea	2020-02-28T08:53:03	2337	13	22
Guangdong	Mainland China	2020-02-28T08:53:03	1348	7	935
Henan	Mainland China	2020-02-28T09:23:02	1272	20	1112
Zhejiang	Mainland China	2020-02-28T10:03:12	1205	1	975
Hunan	Mainland China	2020-02-28T09:13:10	1017	4	830
Anhui	Mainland China	2020-02-28T04:43:02	990	6	821
Jiangxi	Mainland China	2020-02-28T01:13:11	935	1	790
	Italy	2020-02-28T20:13:09	888	21	46
Shandong	Mainland China	2020-02-28T09:23:02	756	6	405
Diamond Princess cruise ship	Others	2020-02-28T20:53:02	705	6	10
Jiangsu	Mainland China	2020-02-28T08:53:03	631	0	515
Chongqing	Mainland China	2020-02-28T23:23:03	576	6	422
Sichuan	Mainland China	2020-02-28T09:23:02	538	3	338
Heilongjiang	Mainland China	2020-02-28T04:43:02	480	13	283
Beijing	Mainland China	2020-02-28T02:23:05	410	7	257
	Iran	2020-02-28T15:43:03	388	34	73
Shanghai	Mainland China	2020-02-28T04:53:03	337	3	279
Hebei	Mainland China	2020-02-28T08:53:03	318	6	277
Fujian	Mainland China	2020-02-28T09:13:10	296	1	235
Guangxi	Mainland China	2020-02-28T09:13:10	252	2	168
Shaanxi	Mainland China	2020-02-28T08:53:03	245	1	199
	Japan	2020-02-28T12:43:02	228	4	22
Yunnan	Mainland China	2020-02-28T05:03:09	174	2	156
Hainan	Mainland China	2020-02-28T08:53:03	168	5	133
Guizhou	Mainland China	2020-02-27T00:43:02	146	2	112
Tianjin	Mainland China	2020-02-27T23:13:04	136	3	102
Shanxi	Mainland China	2020-02-28T23:23:03	133	0	112
Liaoning	Mainland China	2020-02-27T14:13:06	121	1	93
Hong Kong	Hong Kong	2020-02-28T10:03:12	94	2	30
Jilin	Mainland China	2020-02-28T08:53:03	93	1	73
	Singapore	2020-02-26T19:33:02	93	0	62
Gansu	Mainland China	2020-02-28T02:33:02	91	2	82
Xinjiang	Mainland China	2020-02-28T07:43:02	76	3	52
Inner Mongolia	Mainland China	2020-02-28T07:23:03	75	0	45
Ningxia	Mainland China	2020-02-27T10:03:07	72	0	68
	France	2020-02-28T20:13:09	57	2	11
	Germany	2020-02-28T00:13:18	48	0	16
	Kuwait	2020-02-28T16:23:03	45	0	0
Unassigned Location (From Diamond Princess)	US	2020-02-28T20:03:03	44	0	0
	Thailand	2020-02-28T07:53:02	41	0	28
	Bahrain	2020-02-28T15:33:03	36	0	0
Taiwan	Taiwan	2020-02-28T07:13:08	34	1	6
	Spain	2020-02-28T15:33:03	32	0	2
	Malaysia	2020-02-27T15:13:13	23	0	18
	UK	2020-02-28T20:13:09	20	0	8
	United Arab Emirates	2020-02-28T04:13:09	19	0	5
Qinghai	Mainland China	2020-02-21T04:43:02	18	0	18
	Vietnam	2020-02-25T08:53:02	16	0	16
Macau	Macau	2020-02-27T12:43:02	10	0	8
From Diamond Princess	Australia	2020-02-27T03:33:06	8	0	0
	Switzerland	2020-02-27T23:03:11	8	0	0
British Columbia	Canada	2020-02-27T03:33:06	7	0	3
	Iraq	2020-02-27T22:23:11	7	0	0
	Sweden	2020-02-27T20:33:02	7	0	0
	Norway	2020-02-28T21:03:02	6	0	0
Queensland	Australia	2020-02-21T05:43:02	5	0	1
Toronto, ON	Canada	2020-02-27T22:43:02	5	0	2
	Croatia	2020-02-28T15:43:03	5	0	0
New South Wales	Australia	2020-02-13T17:53:03	4	0	4
Victoria	Australia	2020-02-13T17:53:03	4	0	4
	Greece	2020-02-28T15:33:03	4	0	0
	Israel	2020-02-28T15:53:03	4	0	1
	Oman	2020-02-26T04:53:02	4	0	0
	Austria	2020-02-27T14:03:03	3	0	0
	India	2020-02-16T07:43:02	3	0	3
	Philippines	2020-02-12T07:43:02	3	1	1
	Romania	2020-02-28T15:33:03	3	0	0
South Australia	Australia	2020-02-17T08:13:09	2	0	2
	Finland	2020-02-26T19:03:08	2	0	1
	Lebanon	2020-02-26T19:33:02	2	0	0
	Pakistan	2020-02-26T23:53:02	2	0	0
	Russia	2020-02-12T14:43:03	2	0	2
Chicago, IL	US	2020-02-09T19:03:03	2	0	2
Sacramento County, CA	US	2020-02-27T20:33:02	2	0	0
San Benito, CA	US	2020-02-03T03:53:02	2	0	0
San Diego County, CA	US	2020-02-21T05:43:02	2	0	1
Santa Clara, CA	US	2020-02-21T05:23:04	2	0	1
	Azerbaijan	2020-02-28T15:03:26	1	0	0
	Afghanistan	2020-02-24T23:33:02	1	0	0
	Algeria	2020-02-25T23:43:03	1	0	0
	Belarus	2020-02-28T16:23:03	1	0	0
	Belgium	2020-02-17T04:23:06	1	0	1
	Brazil	2020-02-26T23:53:02	1	0	0
	Cambodia	2020-02-12T07:43:02	1	0	1
Montreal, QC	Canada	2020-02-28T05:23:07	1	0	0
London, ON	Canada	2020-02-12T18:53:03	1	0	1
	Denmark	2020-02-27T16:23:03	1	0	0
	Egypt	2020-02-28T04:13:09	1	0	1
	Estonia	2020-02-27T16:23:03	1	0	0
	Georgia	2020-02-27T16:23:03	1	0	0
	Iceland	2020-02-28T15:33:03	1	0	0
	Lithuania	2020-02-28T16:23:03	1	0	0
Tibet	Mainland China	2020-02-12T06:43:02	1	0	1
	Mexico	2020-02-28T15:03:26	1	0	0
	Nepal	2020-02-12T14:43:03	1	0	1
	Netherlands	2020-02-28T01:23:03	1	0	0
	New Zealand	2020-02-28T16:23:03	1	0	0
	Nigeria	2020-02-28T16:23:03	1	0	0
	North Ireland	2020-02-28T05:43:02	1	0	0
	North Macedonia	2020-02-27T16:23:03	1	0	0
	San Marino	2020-02-27T21:13:10	1	0	0
	Sri Lanka	2020-02-08T03:43:03	1	0	1
Boston, MA	US	2020-02-28T21:13:12	1	0	1
Humboldt County, CA	US	2020-02-21T05:13:09	1	0	0
Los Angeles, CA	US	2020-02-01T19:53:03	1	0	0
Madison, WI	US	2020-02-05T21:53:02	1	0	0
Orange, CA	US	2020-02-01T19:53:03	1	0	0
San Antonio, TX	US	2020-02-13T18:53:02	1	0	0
Seattle, WA	US	2020-02-09T07:03:04	1	0	1
Tempe, AZ	US	2020-02-25T21:23:03	1	0	1
Lackland, TX (From Diamond Princess)	US	2020-02-24T23:33:02	0	0	0
Omaha, NE (From Diamond Princess)	US	2020-02-24T23:33:02	0	0	0
Travis, CA (From Diamond Princess)	US	2020-02-24T23:33:02	0	0	0
