# Supplementary material for: Effectiveness of COVID-19 shelter-in-place orders varied by state
Source: PLoS One. 2020 Dec 31;15(12):e0245008. doi: 10.1371/journal.pone.0245008 (PMC7775080; doi:10.1371/journal.pone.0245008)
Supplement: S1 File — (ZIP) [file pone.0245008.s008.zip › csse_covid_19_data/csse_covid_19_daily_reports/02-29-2020.csv]

Province/State	Country/Region	Last Update	Confirmed	Deaths	Recovered
Hubei	Mainland China	2020-02-29T12:13:10	66337	2727	28993
	South Korea	2020-02-29T18:13:07	3150	16	27
Guangdong	Mainland China	2020-02-29T15:33:03	1349	7	983
Henan	Mainland China	2020-02-29T12:43:05	1272	21	1170
Zhejiang	Mainland China	2020-02-29T09:13:10	1205	1	1016
	Italy	2020-02-29T18:03:05	1128	29	46
Hunan	Mainland China	2020-02-29T15:33:03	1018	4	846
Anhui	Mainland China	2020-02-29T05:03:13	990	6	868
Jiangxi	Mainland China	2020-02-29T01:23:07	935	1	811
Shandong	Mainland China	2020-02-29T15:33:03	756	6	421
Diamond Princess cruise ship	Others	2020-02-29T01:43:02	705	6	10
Jiangsu	Mainland China	2020-02-29T07:23:11	631	0	523
	Iran	2020-02-29T14:53:04	593	43	123
Chongqing	Mainland China	2020-02-29T23:13:06	576	6	438
Sichuan	Mainland China	2020-02-29T12:03:07	538	3	351
Heilongjiang	Mainland China	2020-02-29T12:03:07	480	13	301
Beijing	Mainland China	2020-02-29T03:33:02	411	8	271
Shanghai	Mainland China	2020-02-29T06:23:03	337	3	287
Hebei	Mainland China	2020-02-29T15:33:03	318	6	282
Fujian	Mainland China	2020-02-29T15:33:03	296	1	243
Guangxi	Mainland China	2020-02-29T12:03:07	252	2	176
Shaanxi	Mainland China	2020-02-29T09:03:06	245	1	207
	Japan	2020-02-29T15:53:04	241	5	32
Yunnan	Mainland China	2020-02-29T05:03:13	174	2	157
Hainan	Mainland China	2020-02-29T23:43:02	168	5	148
Guizhou	Mainland China	2020-02-27T00:43:02	146	2	112
Tianjin	Mainland China	2020-02-29T12:03:07	136	3	109
Shanxi	Mainland China	2020-02-29T23:13:06	133	0	114
Liaoning	Mainland China	2020-02-29T15:33:03	121	1	96
	Singapore	2020-02-29T14:33:03	102	0	72
	France	2020-02-29T19:03:04	100	2	12
Hong Kong	Hong Kong	2020-02-29T23:53:02	95	2	33
Jilin	Mainland China	2020-02-29T09:13:10	93	1	75
Gansu	Mainland China	2020-02-28T02:33:02	91	2	82
	Germany	2020-02-29T14:43:03	79	0	16
Xinjiang	Mainland China	2020-02-29T12:03:07	76	3	62
Inner Mongolia	Mainland China	2020-02-29T09:03:06	75	0	49
Ningxia	Mainland China	2020-02-29T05:53:02	73	0	69
	Kuwait	2020-02-28T16:23:03	45	0	0
	Spain	2020-02-29T19:13:08	45	0	2
Unassigned Location (From Diamond Princess)	US	2020-02-28T20:03:03	44	0	0
	Thailand	2020-02-29T12:33:03	42	0	28
	Bahrain	2020-02-29T18:03:05	41	0	0
Taiwan	Taiwan	2020-02-29T07:13:05	39	1	9
	Malaysia	2020-02-29T04:03:18	25	0	18
	UK	2020-02-29T18:03:05	23	0	8
	United Arab Emirates	2020-02-29T12:33:03	21	0	5
Qinghai	Mainland China	2020-02-21T04:43:02	18	0	18
	Switzerland	2020-02-29T18:03:05	18	0	0
	Vietnam	2020-02-25T08:53:02	16	0	16
	Norway	2020-02-29T23:13:06	15	0	0
	Iraq	2020-02-29T18:03:05	13	0	0
	Sweden	2020-02-29T14:43:03	12	0	0
Toronto, ON	Canada	2020-02-29T23:23:13	10	0	2
Macau	Macau	2020-02-27T12:43:02	10	0	8
Queensland	Australia	2020-02-29T02:03:10	9	0	1
	Austria	2020-02-29T14:43:03	9	0	0
British Columbia	Canada	2020-02-29T23:23:13	8	0	3
Victoria	Australia	2020-02-29T02:03:10	7	0	4
	Israel	2020-02-29T01:53:03	7	0	1
	Croatia	2020-02-29T18:03:05	6	0	0
	Netherlands	2020-02-29T18:03:05	6	0	0
	Oman	2020-02-29T12:33:03	6	0	1
Seattle, WA	US	2020-02-29T22:33:03	6	1	1
New South Wales	Australia	2020-02-13T17:53:03	4	0	4
	Greece	2020-02-28T15:33:03	4	0	0
	Lebanon	2020-02-29T01:53:03	4	0	0
	Mexico	2020-02-29T21:13:17	4	0	0
	Pakistan	2020-02-29T18:03:05	4	0	0
South Australia	Australia	2020-02-29T02:03:10	3	0	2
	Denmark	2020-02-29T18:03:05	3	0	0
	Finland	2020-02-29T05:23:03	3	0	1
	India	2020-02-16T07:43:02	3	0	3
	Philippines	2020-02-12T07:43:02	3	1	1
	Romania	2020-02-28T15:33:03	3	0	0
Santa Clara, CA	US	2020-02-29T01:33:03	3	0	1
Western Australia	Australia	2020-02-29T23:13:06	2	0	0
	Brazil	2020-02-29T21:03:05	2	0	0
	Russia	2020-02-12T14:43:03	2	0	2
Chicago, IL	US	2020-02-09T19:03:03	2	0	2
Sacramento County, CA	US	2020-02-27T20:33:02	2	0	0
San Benito, CA	US	2020-02-03T03:53:02	2	0	0
San Diego County, CA	US	2020-02-21T05:43:02	2	0	1
	Afghanistan	2020-02-24T23:33:02	1	0	0
	Algeria	2020-02-25T23:43:03	1	0	0
	Belarus	2020-02-28T16:23:03	1	0	0
	Belgium	2020-02-17T04:23:06	1	0	1
	Cambodia	2020-02-12T07:43:02	1	0	1
Montreal, QC	Canada	2020-02-28T05:23:07	1	0	0
London, ON	Canada	2020-02-12T18:53:03	1	0	1
	Egypt	2020-02-28T04:13:09	1	0	1
	Estonia	2020-02-27T16:23:03	1	0	0
	Georgia	2020-02-27T16:23:03	1	0	0
	Iceland	2020-02-29T00:33:01	1	0	0
	Ireland	2020-02-29T22:33:03	1	0	0
	Lithuania	2020-02-28T16:23:03	1	0	0
	Luxembourg	2020-02-29T21:03:05	1	0	0
Tibet	Mainland China	2020-02-12T06:43:02	1	0	1
	Monaco	2020-02-29T00:33:01	1	0	0
	Nepal	2020-02-12T14:43:03	1	0	1
	New Zealand	2020-02-28T16:23:03	1	0	0
	Nigeria	2020-02-28T16:23:03	1	0	0
	North Macedonia	2020-02-27T16:23:03	1	0	0
	Qatar	2020-02-29T14:33:03	1	0	0
	San Marino	2020-02-27T21:13:10	1	0	0
	Sri Lanka	2020-02-08T03:43:03	1	0	1
Boston, MA	US	2020-02-28T21:13:12	1	0	1
Humboldt County, CA	US	2020-02-21T05:13:09	1	0	0
Los Angeles, CA	US	2020-02-01T19:53:03	1	0	0
Madison, WI	US	2020-02-05T21:53:02	1	0	0
Orange, CA	US	2020-02-01T19:53:03	1	0	0
Portland, OR	US	2020-02-29T02:23:11	1	0	0
San Antonio, TX	US	2020-02-13T18:53:02	1	0	0
Snohomish County, WA	US	2020-02-29T15:03:04	1	0	0
Tempe, AZ	US	2020-02-25T21:23:03	1	0	1
From Diamond Princess	Australia	2020-02-29T02:03:10	0	0	0
Lackland, TX (From Diamond Princess)	US	2020-02-24T23:33:02	0	0	0
Omaha, NE (From Diamond Princess)	US	2020-02-24T23:33:02	0	0	0
Travis, CA (From Diamond Princess)	US	2020-02-24T23:33:02	0	0	0
