# Supplementary material for: Effectiveness of COVID-19 shelter-in-place orders varied by state
Source: PLoS One. 2020 Dec 31;15(12):e0245008. doi: 10.1371/journal.pone.0245008 (PMC7775080; doi:10.1371/journal.pone.0245008)
Supplement: S1 File — (ZIP) [file pone.0245008.s008.zip › csse_covid_19_data/csse_covid_19_daily_reports/03-01-2020.csv]

Province/State	Country/Region	Last Update	Confirmed	Deaths	Recovered	Latitude	Longitude
Hubei	Mainland China	2020-03-01T10:13:19	66907	2761	31536	30.9756	112.2707
	South Korea	2020-03-01T23:43:03	3736	17	30	36.0000	128.0000
	Italy	2020-03-01T23:23:02	1694	34	83	43.0000	12.0000
Guangdong	Mainland China	2020-03-01T14:13:18	1349	7	1016	23.3417	113.4244
Henan	Mainland China	2020-03-01T14:13:18	1272	22	1198	33.8820	113.6140
Zhejiang	Mainland China	2020-03-01T10:13:33	1205	1	1046	29.1832	120.0934
Hunan	Mainland China	2020-03-01T10:03:03	1018	4	866	27.6104	111.7088
Anhui	Mainland China	2020-03-01T10:03:03	990	6	873	31.8257	117.2264
	Iran	2020-03-01T15:33:03	978	54	175	32.0000	53.0000
Jiangxi	Mainland China	2020-03-01T01:13:10	935	1	831	27.6140	115.7221
Shandong	Mainland China	2020-03-01T11:33:03	758	6	443	36.3427	118.1498
Diamond Princess cruise ship	Others	2020-02-29T01:43:02	705	6	10	35.4437	139.6380
Jiangsu	Mainland China	2020-03-01T10:03:03	631	0	536	32.9711	119.4550
Chongqing	Mainland China	2020-03-01T23:13:08	576	6	450	30.0572	107.8740
Sichuan	Mainland China	2020-03-01T11:43:02	538	3	365	30.6171	102.7103
Heilongjiang	Mainland China	2020-03-01T11:33:03	480	13	342	47.8620	127.7615
Beijing	Mainland China	2020-03-01T02:53:03	413	8	276	40.1824	116.4142
Shanghai	Mainland China	2020-03-01T07:13:07	337	3	290	31.2020	121.4491
Hebei	Mainland China	2020-03-01T14:13:18	318	6	294	38.0428	114.5149
Fujian	Mainland China	2020-03-01T09:43:03	296	1	247	26.0789	117.9874
	Japan	2020-03-01T23:33:03	256	6	32	36.0000	138.0000
Guangxi	Mainland China	2020-03-01T09:43:03	252	2	181	23.8298	108.7881
Shaanxi	Mainland China	2020-03-01T09:43:03	245	1	208	35.1917	108.8701
Yunnan	Mainland China	2020-03-01T07:13:07	174	2	163	24.9740	101.4870
Hainan	Mainland China	2020-03-01T10:13:38	168	5	149	19.1959	109.7453
Guizhou	Mainland China	2020-02-27T00:43:02	146	2	112	26.8154	106.8748
Tianjin	Mainland China	2020-03-01T12:43:02	136	3	111	39.3054	117.3230
Shanxi	Mainland China	2020-03-01T23:13:08	133	0	116	37.5777	112.2922
	France	2020-03-01T20:43:02	130	2	12	47.0000	2.0000
	Germany	2020-03-01T23:23:02	130	0	16	51.0000	9.0000
Liaoning	Mainland China	2020-03-01T12:23:06	122	1	103	41.2956	122.6085
	Singapore	2020-03-01T23:23:02	106	0	72	1.2833	103.8333
Hong Kong	Hong Kong	2020-03-01T14:33:16	96	2	36	22.3000	114.2000
Jilin	Mainland China	2020-03-01T09:43:03	93	1	78	43.6661	126.1923
Gansu	Mainland China	2020-03-01T14:33:17	91	2	84	36.0611	103.8343
	Spain	2020-03-01T23:33:03	84	0	2	40.0000	-4.0000
Xinjiang	Mainland China	2020-03-01T10:03:03	76	3	64	41.1129	85.2401
Inner Mongolia	Mainland China	2020-03-01T10:03:03	75	0	52	44.0935	113.9448
Ningxia	Mainland China	2020-02-29T05:53:02	73	0	69	37.2692	106.1655
	Bahrain	2020-03-01T23:33:03	47	0	0	26.0275	50.5500
	Kuwait	2020-02-28T16:23:03	45	0	0	29.5000	47.7500
Unassigned Location (From Diamond Princess)	US	2020-02-28T20:03:03	44	0	0	35.4437	139.6380
	Thailand	2020-03-01T07:13:07	42	1	28	15.0000	101.0000
Taiwan	Taiwan	2020-03-01T07:43:01	40	1	9	23.7000	121.0000
	UK	2020-03-01T23:23:02	36	0	8	55.0000	-3.0000
	Malaysia	2020-03-01T12:53:02	29	0	18	2.5000	112.5000
	Switzerland	2020-03-01T23:23:02	27	0	0	46.8182	8.2275
	United Arab Emirates	2020-02-29T12:33:03	21	0	5	24.0000	54.0000
	Iraq	2020-03-01T16:43:02	19	0	0	33.0000	44.0000
	Norway	2020-03-01T20:43:02	19	0	0	60.4720	8.4689
Qinghai	Mainland China	2020-02-21T04:43:02	18	0	18	35.7452	95.9956
	Vietnam	2020-02-25T08:53:02	16	0	16	16.0000	108.0000
	Austria	2020-03-01T23:33:03	14	0	0	47.5162	14.5501
Toronto, ON	Canada	2020-03-01T23:33:03	14	0	2	43.6532	-79.3832
	Sweden	2020-03-01T23:23:02	14	0	0	63.0000	16.0000
	Israel	2020-03-01T23:23:02	10	0	1	31.0000	35.0000
	Lebanon	2020-03-01T15:33:03	10	0	0	33.8547	35.8623
Macau	Macau	2020-02-27T12:43:02	10	0	8	22.1667	113.5500
	Netherlands	2020-03-01T15:33:03	10	0	0	52.1326	5.2913
Queensland	Australia	2020-02-29T02:03:10	9	0	1	-28.0167	153.4000
Seattle, WA	US	2020-03-01T21:13:12	9	1	1	47.6062	-122.3321
British Columbia	Canada	2020-02-29T23:23:13	8	0	3	49.2827	-123.1207
Victoria	Australia	2020-02-29T02:03:10	7	0	4	-37.8136	144.9631
	Croatia	2020-03-01T23:33:03	7	0	0	45.1000	15.2000
	Greece	2020-03-01T23:23:02	7	0	0	39.0742	21.8243
New South Wales	Australia	2020-03-01T23:33:03	6	0	4	-33.8688	151.2093
	Ecuador	2020-03-01T23:33:03	6	0	0	-1.8312	-78.1834
	Finland	2020-03-01T23:23:02	6	0	1	64.0000	26.0000
	Oman	2020-02-29T12:33:03	6	0	1	21.0000	57.0000
	Mexico	2020-03-01T23:33:03	5	0	0	23.0000	-102.0000
	Denmark	2020-03-01T23:33:03	4	0	0	56.2639	9.5018
	Pakistan	2020-02-29T18:03:05	4	0	0	30.3753	69.3451
South Australia	Australia	2020-02-29T02:03:10	3	0	2	-34.9285	138.6007
	Azerbaijan	2020-03-01T02:43:03	3	0	0	40.1431	47.5769
	Czech Republic	2020-03-01T15:53:06	3	0	0	49.8175	15.4730
	Georgia	2020-03-01T15:43:03	3	0	0	42.3154	43.3569
	Iceland	2020-03-01T23:33:03	3	0	0	64.9631	-19.0208
	India	2020-02-16T07:43:02	3	0	3	21.0000	78.0000
	Philippines	2020-02-12T07:43:02	3	1	1	13.0000	122.0000
	Qatar	2020-03-01T23:33:03	3	0	0	25.3548	51.1839
	Romania	2020-02-28T15:33:03	3	0	0	45.9432	24.9668
Chicago, IL	US	2020-03-01T03:53:02	3	0	2	41.8781	-87.6298
Santa Clara, CA	US	2020-02-29T01:33:03	3	0	1	37.3541	-121.9552
Western Australia	Australia	2020-03-01T02:43:03	2	1	0	-31.9505	115.8605
	Belgium	2020-03-01T12:43:02	2	0	1	50.8333	4.0000
	Brazil	2020-02-29T21:03:05	2	0	0	-14.2350	-51.9253
	Egypt	2020-03-01T23:33:03	2	0	1	26.0000	30.0000
	Russia	2020-02-12T14:43:03	2	0	2	60.0000	90.0000
Sacramento County, CA	US	2020-02-27T20:33:02	2	0	0	38.4747	-121.3542
San Benito, CA	US	2020-02-03T03:53:02	2	0	0	36.5761	-120.9876
San Diego County, CA	US	2020-02-21T05:43:02	2	0	1	32.7157	-117.1611
Snohomish County, WA	US	2020-03-01T20:23:06	2	0	0	48.0330	-121.8339
	Afghanistan	2020-02-24T23:33:02	1	0	0	33.0000	65.0000
	Algeria	2020-02-25T23:43:03	1	0	0	28.0339	1.6596
	Armenia	2020-03-01T19:53:02	1	0	0	40.0691	45.0382
	Belarus	2020-02-28T16:23:03	1	0	0	53.7098	27.9534
	Cambodia	2020-02-12T07:43:02	1	0	1	11.5500	104.9167
Montreal, QC	Canada	2020-02-28T05:23:07	1	0	0	45.5017	-73.5673
London, ON	Canada	2020-02-12T18:53:03	1	0	1	42.9849	-81.2453
	Dominican Republic	2020-03-01T16:03:06	1	0	0	18.7357	-70.1627
	Estonia	2020-02-27T16:23:03	1	0	0	58.5953	25.0136
	Ireland	2020-03-01T07:13:07	1	0	0	53.1424	-7.6921
	Lithuania	2020-02-28T16:23:03	1	0	0	55.1694	23.8813
	Luxembourg	2020-03-01T07:13:07	1	0	0	49.8153	6.1296
Tibet	Mainland China	2020-02-12T06:43:02	1	0	1	31.6927	88.0924
	Monaco	2020-02-29T00:33:01	1	0	0	43.7333	7.4167
	Nepal	2020-02-12T14:43:03	1	0	1	28.1667	84.2500
	New Zealand	2020-02-28T16:23:03	1	0	0	-40.9006	174.8860
	Nigeria	2020-02-28T16:23:03	1	0	0	9.0820	8.6753
	North Macedonia	2020-02-27T16:23:03	1	0	0	41.6086	21.7453
	San Marino	2020-03-01T07:13:07	1	0	0	43.9424	12.4578
	Sri Lanka	2020-02-08T03:43:03	1	0	1	7.0000	81.0000
Boston, MA	US	2020-02-28T21:13:12	1	0	1	42.3601	-71.0589
Humboldt County, CA	US	2020-02-21T05:13:09	1	0	0	40.7450	-123.8695
Los Angeles, CA	US	2020-02-01T19:53:03	1	0	0	34.0522	-118.2437
Madison, WI	US	2020-02-05T21:53:02	1	0	0	43.0731	-89.4012
Orange, CA	US	2020-02-01T19:53:03	1	0	0	33.7879	-117.8531
Portland, OR	US	2020-02-29T02:23:11	1	0	0	45.5051	-122.6750
Providence, RI	US	2020-03-01T15:33:03	1	0	0	41.8240	-71.4128
San Antonio, TX	US	2020-02-13T18:53:02	1	0	0	29.4241	-98.4936
Tempe, AZ	US	2020-02-25T21:23:03	1	0	1	33.4255	-111.9400
From Diamond Princess	Australia	2020-02-29T02:03:10	0	0	0	35.4437	139.6380
Lackland, TX (From Diamond Princess)	US	2020-02-24T23:33:02	0	0	0	29.3829	-98.6134
Omaha, NE (From Diamond Princess)	US	2020-02-24T23:33:02	0	0	0	41.2545	-95.9758
Travis, CA (From Diamond Princess)	US	2020-02-24T23:33:02	0	0	0	38.2721	-121.9399
