# Supplementary material for: Effectiveness of COVID-19 shelter-in-place orders varied by state
Source: PLoS One. 2020 Dec 31;15(12):e0245008. doi: 10.1371/journal.pone.0245008 (PMC7775080; doi:10.1371/journal.pone.0245008)
Supplement: S1 File — (ZIP) [file pone.0245008.s008.zip › csse_covid_19_data/csse_covid_19_daily_reports/03-02-2020.csv]

Province/State	Country/Region	Last Update	Confirmed	Deaths	Recovered	Latitude	Longitude
Hubei	Mainland China	2020-03-02T15:03:23	67103	2803	33934	30.9756	112.2707
	South Korea	2020-03-02T20:23:16	4335	28	30	36.0000	128.0000
	Italy	2020-03-02T20:23:16	2036	52	149	43.0000	12.0000
	Iran	2020-03-02T20:23:16	1501	66	291	32.0000	53.0000
Guangdong	Mainland China	2020-03-02T15:03:23	1350	7	1059	23.3417	113.4244
Henan	Mainland China	2020-03-02T11:43:03	1272	22	1205	33.8820	113.6140
Zhejiang	Mainland China	2020-03-02T11:43:03	1206	1	1069	29.1832	120.0934
Hunan	Mainland China	2020-03-02T11:43:03	1018	4	887	27.6104	111.7088
Anhui	Mainland China	2020-03-02T15:03:23	990	6	917	31.8257	117.2264
Jiangxi	Mainland China	2020-03-02T01:33:02	935	1	850	27.6140	115.7221
Shandong	Mainland China	2020-03-02T08:03:12	758	6	460	36.3427	118.1498
Diamond Princess cruise ship	Others	2020-03-02T14:33:03	705	6	10	35.4437	139.6380
Jiangsu	Mainland China	2020-03-02T12:53:02	631	0	543	32.9711	119.4550
Chongqing	Mainland China	2020-03-02T23:23:02	576	6	469	30.0572	107.8740
Sichuan	Mainland China	2020-03-02T15:03:23	538	3	386	30.6171	102.7103
Heilongjiang	Mainland China	2020-03-02T12:53:02	480	13	356	47.8620	127.7615
Beijing	Mainland China	2020-03-02T02:13:16	414	8	282	40.1824	116.4142
Shanghai	Mainland China	2020-03-02T04:03:13	337	3	292	31.2020	121.4491
Hebei	Mainland China	2020-03-02T09:43:05	318	6	296	38.0428	114.5149
Fujian	Mainland China	2020-03-02T12:53:02	296	1	255	26.0789	117.9874
	Japan	2020-03-02T20:33:02	274	6	32	36.0000	138.0000
Guangxi	Mainland China	2020-03-02T12:53:02	252	2	192	23.8298	108.7881
Shaanxi	Mainland China	2020-03-02T08:03:12	245	1	216	35.1917	108.8701
	France	2020-03-02T20:33:02	191	3	12	47.0000	2.0000
Yunnan	Mainland China	2020-03-02T06:23:04	174	2	168	24.9740	101.4870
Hainan	Mainland China	2020-03-02T02:03:18	168	5	151	19.1959	109.7453
	Germany	2020-03-02T20:33:02	159	0	16	51.0000	9.0000
Guizhou	Mainland China	2020-03-02T01:13:06	146	2	114	26.8154	106.8748
Tianjin	Mainland China	2020-03-01T12:43:02	136	3	111	39.3054	117.3230
Shanxi	Mainland China	2020-03-02T23:23:02	133	0	119	37.5777	112.2922
Liaoning	Mainland China	2020-03-01T12:23:06	122	1	103	41.2956	122.6085
	Spain	2020-03-02T14:43:05	120	0	2	40.0000	-4.0000
	Singapore	2020-03-02T20:33:02	108	0	78	1.2833	103.8333
Hong Kong	Hong Kong	2020-03-02T23:53:02	100	2	36	22.3000	114.2000
Jilin	Mainland China	2020-03-02T15:03:23	93	1	83	43.6661	126.1923
Gansu	Mainland China	2020-03-02T15:03:23	91	2	85	36.0611	103.8343
Xinjiang	Mainland China	2020-03-02T15:43:31	76	3	66	41.1129	85.2401
Inner Mongolia	Mainland China	2020-03-02T10:23:04	75	0	54	44.0935	113.9448
Ningxia	Mainland China	2020-03-02T01:33:02	74	0	69	37.2692	106.1655
	Kuwait	2020-03-02T20:33:02	56	0	0	29.5000	47.7500
	Bahrain	2020-03-02T20:33:02	49	0	0	26.0275	50.5500
Unassigned Location (From Diamond Princess)	US	2020-03-02T19:53:03	45	0	0	35.4437	139.6380
	Thailand	2020-03-02T06:23:04	43	1	31	15.0000	101.0000
	Switzerland	2020-03-02T22:33:09	42	0	0	46.8182	8.2275
Taiwan	Taiwan	2020-03-02T08:03:12	41	1	12	23.7000	121.0000
	UK	2020-03-02T20:33:02	40	0	8	55.0000	-3.0000
	Malaysia	2020-03-01T12:53:02	29	0	18	2.5000	112.5000
	Iraq	2020-03-02T20:53:02	26	0	0	33.0000	44.0000
	Norway	2020-03-02T20:53:02	25	0	0	60.4720	8.4689
	United Arab Emirates	2020-02-29T12:33:03	21	0	5	24.0000	54.0000
	Austria	2020-03-02T21:23:04	18	0	0	47.5162	14.5501
Qinghai	Mainland China	2020-02-21T04:43:02	18	0	18	35.7452	95.9956
	Netherlands	2020-03-02T20:53:02	18	0	0	52.1326	5.2913
Toronto, ON	Canada	2020-03-02T20:53:02	17	0	2	43.6532	-79.3832
	Vietnam	2020-02-25T08:53:02	16	0	16	16.0000	108.0000
	Sweden	2020-03-02T20:53:02	15	0	0	63.0000	16.0000
King County, WA	US	2020-03-02T20:23:16	14	5	1	47.5480	-121.9836
	Lebanon	2020-03-02T20:53:02	13	0	0	33.8547	35.8623
	Israel	2020-03-01T23:23:02	10	0	1	31.0000	35.0000
Macau	Macau	2020-02-27T12:43:02	10	0	8	22.1667	113.5500
Queensland	Australia	2020-02-29T02:03:10	9	0	1	-28.0167	153.4000
Victoria	Australia	2020-03-02T00:53:03	9	0	4	-37.8136	144.9631
Santa Clara, CA	US	2020-03-02T20:33:02	9	0	1	37.3541	-121.9552
	Belgium	2020-03-02T20:53:02	8	0	1	50.8333	4.0000
British Columbia	Canada	2020-02-29T23:23:13	8	0	3	49.2827	-123.1207
	San Marino	2020-03-02T01:03:12	8	0	0	43.9424	12.4578
	Croatia	2020-03-01T23:33:03	7	0	0	45.1000	15.2000
	Greece	2020-03-01T23:23:02	7	0	0	39.0742	21.8243
New South Wales	Australia	2020-03-01T23:33:03	6	0	4	-33.8688	151.2093
	Ecuador	2020-03-01T23:33:03	6	0	0	-1.8312	-78.1834
	Finland	2020-03-01T23:23:02	6	0	1	64.0000	26.0000
	Iceland	2020-03-02T22:33:09	6	0	0	64.9631	-19.0208
	Oman	2020-02-29T12:33:03	6	0	1	21.0000	57.0000
	India	2020-03-02T22:33:09	5	0	3	21.0000	78.0000
	Mexico	2020-03-01T23:33:03	5	0	0	23.0000	-102.0000
	Denmark	2020-03-01T23:33:03	4	0	0	56.2639	9.5018
	Pakistan	2020-02-29T18:03:05	4	0	0	30.3753	69.3451
Cook County, IL	US	2020-03-02T20:33:02	4	0	2	41.7377	-87.6976
Snohomish County, WA	US	2020-03-02T20:53:02	4	1	0	48.0330	-121.8339
	Algeria	2020-03-02T00:53:03	3	0	0	28.0339	1.6596
South Australia	Australia	2020-02-29T02:03:10	3	0	2	-34.9285	138.6007
	Azerbaijan	2020-03-01T02:43:03	3	0	0	40.1431	47.5769
	Czech Republic	2020-03-02T16:33:02	3	0	0	49.8175	15.4730
	Georgia	2020-03-01T15:43:03	3	0	0	42.3154	43.3569
	Philippines	2020-02-12T07:43:02	3	1	1	13.0000	122.0000
	Qatar	2020-03-01T23:33:03	3	0	0	25.3548	51.1839
	Romania	2020-02-28T15:33:03	3	0	0	45.9432	24.9668
	Russia	2020-03-02T21:23:04	3	0	2	60.0000	90.0000
Western Australia	Australia	2020-03-01T02:43:03	2	1	0	-31.9505	115.8605
	Brazil	2020-02-29T21:03:05	2	0	0	-14.2350	-51.9253
	Egypt	2020-03-01T23:33:03	2	0	1	26.0000	30.0000
	Indonesia	2020-03-02T18:03:04	2	0	0	-0.7893	113.9213
	Portugal	2020-03-02T22:43:02	2	0	0	39.3999	-8.2245
Portland, OR	US	2020-03-02T03:33:08	2	0	0	45.5051	-122.6750
Providence, RI	US	2020-03-02T03:43:02	2	0	0	41.8240	-71.4128
Sacramento County, CA	US	2020-02-27T20:33:02	2	0	0	38.4747	-121.3542
San Benito, CA	US	2020-02-03T03:53:02	2	0	0	36.5761	-120.9876
San Diego County, CA	US	2020-02-21T05:43:02	2	0	1	32.7157	-117.1611
	Afghanistan	2020-02-24T23:33:02	1	0	0	33.0000	65.0000
	Andorra	2020-03-02T20:23:16	1	0	0	42.5063	1.5218
	Armenia	2020-03-01T19:53:02	1	0	0	40.0691	45.0382
Tasmania	Australia	2020-03-02T20:53:02	1	0	0	-41.4545	145.9707
	Belarus	2020-02-28T16:23:03	1	0	0	53.7098	27.9534
	Cambodia	2020-02-12T07:43:02	1	0	1	11.5500	104.9167
Montreal, QC	Canada	2020-02-28T05:23:07	1	0	0	45.5017	-73.5673
London, ON	Canada	2020-02-12T18:53:03	1	0	1	42.9849	-81.2453
	Dominican Republic	2020-03-02T16:33:02	1	0	0	18.7357	-70.1627
	Estonia	2020-02-27T16:23:03	1	0	0	58.5953	25.0136
	Ireland	2020-03-01T07:13:07	1	0	0	53.1424	-7.6921
	Latvia	2020-03-02T20:13:49	1	0	0	56.8796	24.6032
	Lithuania	2020-02-28T16:23:03	1	0	0	55.1694	23.8813
	Luxembourg	2020-03-01T07:13:07	1	0	0	49.8153	6.1296
Tibet	Mainland China	2020-02-12T06:43:02	1	0	1	31.6927	88.0924
	Monaco	2020-02-29T00:33:01	1	0	0	43.7333	7.4167
	Morocco	2020-03-02T22:33:09	1	0	0	31.7917	-7.0926
	Nepal	2020-02-12T14:43:03	1	0	1	28.1667	84.2500
	New Zealand	2020-02-28T16:23:03	1	0	0	-40.9006	174.8860
	Nigeria	2020-02-28T16:23:03	1	0	0	9.0820	8.6753
	North Macedonia	2020-02-27T16:23:03	1	0	0	41.6086	21.7453
	Saudi Arabia	2020-03-02T23:53:02	1	0	0	24.0000	45.0000
	Senegal	2020-03-02T20:23:16	1	0	0	14.4974	-14.4524
	Sri Lanka	2020-02-08T03:43:03	1	0	1	7.0000	81.0000
Boston, MA	US	2020-02-28T21:13:12	1	0	1	42.3601	-71.0589
Grafton County, NH	US	2020-03-02T20:33:02	1	0	0	43.9088	-71.8260
Hillsborough, FL	US	2020-03-02T03:13:25	1	0	0	27.9904	-82.3018
Humboldt County, CA	US	2020-02-21T05:13:09	1	0	0	40.7450	-123.8695
Los Angeles, CA	US	2020-02-01T19:53:03	1	0	0	34.0522	-118.2437
Madison, WI	US	2020-02-05T21:53:02	1	0	0	43.0731	-89.4012
New York City, NY	US	2020-03-02T01:53:03	1	0	0	40.7128	-74.0060
Orange, CA	US	2020-02-01T19:53:03	1	0	0	33.7879	-117.8531
Placer County, CA	US	2020-03-02T23:53:02	1	0	0	39.0916	-120.8039
San Antonio, TX	US	2020-02-13T18:53:02	1	0	0	29.4241	-98.4936
San Mateo, CA	US	2020-03-02T20:43:02	1	0	0	37.5630	-122.3255
Sarasota, FL	US	2020-03-02T03:23:06	1	0	0	27.3364	-82.5307
Sonoma County, CA	US	2020-03-02T20:53:02	1	0	0	38.5780	-122.9888
Tempe, AZ	US	2020-02-25T21:23:03	1	0	1	33.4255	-111.9400
Umatilla, OR	US	2020-03-02T20:23:16	1	0	0	45.7750	-118.7606
From Diamond Princess	Australia	2020-02-29T02:03:10	0	0	0	35.4437	139.6380
Lackland, TX (From Diamond Princess)	US	2020-02-24T23:33:02	0	0	0	29.3829	-98.6134
Omaha, NE (From Diamond Princess)	US	2020-02-24T23:33:02	0	0	0	41.2545	-95.9758
Travis, CA (From Diamond Princess)	US	2020-02-24T23:33:02	0	0	0	38.2721	-121.9399
