# Supplementary material for: Effectiveness of COVID-19 shelter-in-place orders varied by state
Source: PLoS One. 2020 Dec 31;15(12):e0245008. doi: 10.1371/journal.pone.0245008 (PMC7775080; doi:10.1371/journal.pone.0245008)
Supplement: S1 File — (ZIP) [file pone.0245008.s008.zip › csse_covid_19_data/csse_covid_19_daily_reports/03-06-2020.csv]

Province/State	Country/Region	Last Update	Confirmed	Deaths	Recovered	Latitude	Longitude
Hubei	Mainland China	2020-03-06T14:23:04	67592	2931	42033	30.9756	112.2707
	South Korea	2020-03-06T13:33:03	6593	42	135	36.0000	128.0000
	Iran	2020-03-06T12:23:04	4747	124	913	32.0000	53.0000
	Italy	2020-03-06T17:33:03	4636	197	523	43.0000	12.0000
Guangdong	Mainland China	2020-03-06T12:53:03	1352	7	1216	23.3417	113.4244
Henan	Mainland China	2020-03-06T12:43:03	1272	22	1244	33.8820	113.6140
Zhejiang	Mainland China	2020-03-06T10:23:03	1215	1	1147	29.1832	120.0934
Hunan	Mainland China	2020-03-06T11:03:10	1018	4	955	27.6104	111.7088
Anhui	Mainland China	2020-03-06T03:23:06	990	6	979	31.8257	117.2264
Jiangxi	Mainland China	2020-03-06T14:23:04	935	1	909	27.6140	115.7221
Shandong	Mainland China	2020-03-06T11:03:10	758	6	618	36.3427	118.1498
Diamond Princess cruise ship	Others	2020-03-06T01:29:39	696	6	40	35.4437	139.6380
	Germany	2020-03-06T17:53:03	670	0	17	51.0000	9.0000
	France	2020-03-06T20:13:13	653	9	12	47.0000	2.0000
Jiangsu	Mainland China	2020-03-06T10:23:03	631	0	594	32.9711	119.4550
Chongqing	Mainland China	2020-03-06T11:03:10	576	6	513	30.0572	107.8740
Sichuan	Mainland China	2020-03-06T12:53:03	539	3	442	30.6171	102.7103
Heilongjiang	Mainland China	2020-03-06T14:23:04	481	13	396	47.8620	127.7615
Beijing	Mainland China	2020-03-06T12:53:03	422	8	299	40.1824	116.4142
	Japan	2020-03-06T20:13:13	420	6	46	36.0000	138.0000
	Spain	2020-03-06T20:13:13	400	5	2	40.0000	-4.0000
Shanghai	Mainland China	2020-03-06T06:03:13	342	3	306	31.2020	121.4491
Hebei	Mainland China	2020-03-06T03:23:06	318	6	305	38.0428	114.5149
Fujian	Mainland China	2020-03-06T12:53:03	296	1	284	26.0789	117.9874
Guangxi	Mainland China	2020-03-06T00:33:02	252	2	217	23.8298	108.7881
Shaanxi	Mainland China	2020-03-06T10:23:03	245	1	226	35.1917	108.8701
	Switzerland	2020-03-06T15:23:19	214	1	3	46.8182	8.2275
Yunnan	Mainland China	2020-03-06T03:23:06	174	2	170	24.9740	101.4870
Hainan	Mainland China	2020-03-05T06:13:10	168	6	158	19.1959	109.7453
	UK	2020-03-06T15:33:03	163	2	8	55.0000	-3.0000
Guizhou	Mainland China	2020-03-02T01:13:06	146	2	114	26.8154	106.8748
Tianjin	Mainland China	2020-03-05T03:33:27	136	3	128	39.3054	117.3230
Shanxi	Mainland China	2020-03-05T14:53:03	133	0	126	37.5777	112.2922
	Singapore	2020-03-06T13:03:12	130	0	78	1.2833	103.8333
	Netherlands	2020-03-06T13:23:06	128	1	0	52.1326	5.2913
Liaoning	Mainland China	2020-03-03T14:33:03	125	1	106	41.2956	122.6085
Gansu	Mainland China	2020-03-06T14:43:15	119	2	87	36.0611	103.8343
	Belgium	2020-03-06T12:33:03	109	0	1	50.8333	4.0000
	Norway	2020-03-06T16:33:04	108	0	0	60.4720	8.4689
Hong Kong	Hong Kong	2020-03-06T23:13:06	107	2	46	22.3000	114.2000
	Sweden	2020-03-06T13:03:12	101	0	0	63.0000	16.0000
Jilin	Mainland China	2020-03-06T10:23:03	93	1	90	43.6661	126.1923
	Malaysia	2020-03-06T12:33:03	83	0	22	2.5000	112.5000
Xinjiang	Mainland China	2020-03-06T05:53:03	76	3	71	41.1129	85.2401
Inner Mongolia	Mainland China	2020-03-05T23:53:01	75	1	65	44.0935	113.9448
Ningxia	Mainland China	2020-03-06T12:53:03	75	0	71	37.2692	106.1655
	Bahrain	2020-03-06T15:33:03	60	0	4	26.0275	50.5500
	Kuwait	2020-03-05T13:43:04	58	0	0	29.5000	47.7500
King County, WA	US	2020-03-06T23:13:07	58	12	1	47.5480	-121.9836
	Austria	2020-03-06T16:33:04	55	0	0	47.5162	14.5501
	Thailand	2020-03-06T08:33:03	48	1	31	15.0000	101.0000
	Greece	2020-03-06T13:03:12	45	0	0	39.0742	21.8243
Taiwan	Taiwan	2020-03-06T12:43:03	45	1	12	23.7000	121.0000
Unassigned Location (From Diamond Princess)	US	2020-03-02T19:53:03	45	0	0	35.4437	139.6380
	Iceland	2020-03-06T15:33:03	43	0	0	64.9631	-19.0208
	Iraq	2020-03-06T13:23:06	40	3	0	33.0000	44.0000
	India	2020-03-06T13:03:12	31	0	3	21.0000	78.0000
	United Arab Emirates	2020-03-05T23:53:02	29	0	5	24.0000	54.0000
New South Wales	Australia	2020-03-06T04:53:02	26	1	4	-33.8688	151.2093
Toronto, ON	Canada	2020-03-06T20:53:02	24	0	2	43.6532	-79.3832
	Denmark	2020-03-06T13:03:12	23	0	1	56.2639	9.5018
	Lebanon	2020-03-06T20:33:03	22	0	1	33.8547	35.8623
British Columbia	Canada	2020-03-06T04:43:03	21	0	3	49.2827	-123.1207
	Israel	2020-03-06T20:33:03	21	0	2	31.0000	35.0000
	San Marino	2020-03-05T13:53:03	21	1	0	43.9424	12.4578
Santa Clara, CA	US	2020-03-05T22:53:03	20	0	1	37.3541	-121.9552
Snohomish County, WA	US	2020-03-06T23:13:07	19	1	0	48.0330	-121.8339
Westchester County, NY	US	2020-03-06T15:43:03	19	0	0	41.1220	-73.7949
	Czech Republic	2020-03-06T16:33:04	18	0	0	49.8175	15.4730
	Ireland	2020-03-06T20:43:03	18	0	0	53.1424	-7.6921
Qinghai	Mainland China	2020-02-21T04:43:02	18	0	18	35.7452	95.9956
	Algeria	2020-03-06T01:29:39	17	0	0	28.0339	1.6596
	Oman	2020-03-05T17:53:02	16	0	2	21.0000	57.0000
	Palestine	2020-03-06T20:33:03	16	0	0	31.9522	35.2332
New York County, NY	US	2020-03-06T19:13:40	16	0	0	40.7128	-74.0060
	Vietnam	2020-02-25T08:53:02	16	0	16	16.0000	108.0000
	Egypt	2020-03-06T13:03:13	15	0	1	26.0000	30.0000
	Finland	2020-03-06T13:03:12	15	0	1	64.0000	26.0000
Queensland	Australia	2020-03-05T17:33:06	13	0	8	-28.0167	153.4000
	Brazil	2020-03-06T20:33:03	13	0	0	-14.2350	-51.9253
	Ecuador	2020-03-05T17:53:02	13	0	0	-1.8312	-78.1834
	Portugal	2020-03-06T20:33:03	13	0	0	39.3999	-8.2245
	Russia	2020-03-06T20:43:03	13	0	2	60.0000	90.0000
Los Angeles, CA	US	2020-03-06T23:13:07	13	0	0	34.0522	-118.2437
	Croatia	2020-03-06T08:33:03	11	0	0	45.1667	15.5000
Victoria	Australia	2020-03-05T18:33:03	10	0	7	-37.8136	144.9631
	Estonia	2020-03-06T13:03:13	10	0	0	58.5953	25.0136
Macau	Macau	2020-03-06T10:23:03	10	0	10	22.1667	113.5500
	Romania	2020-03-06T16:43:04	9	0	1	46.0000	25.0000
	Qatar	2020-03-04T00:03:15	8	0	0	25.3548	51.1839
South Australia	Australia	2020-03-06T04:23:08	7	0	2	-34.9285	138.6007
	Slovenia	2020-03-06T15:33:03	7	0	0	46.1512	14.9955
	Azerbaijan	2020-03-05T13:53:03	6	0	0	40.1431	47.5769
	Belarus	2020-03-04T12:43:03	6	0	0	53.7098	27.9534
	Mexico	2020-03-06T16:43:04	6	0	1	23.0000	-102.0000
	Pakistan	2020-03-06T13:03:12	6	0	0	30.3753	69.3451
	Philippines	2020-03-06T07:03:05	5	1	1	13.0000	122.0000
	Poland	2020-03-06T16:43:04	5	0	0	51.9194	19.1451
	Saudi Arabia	2020-03-05T17:53:03	5	0	0	24.0000	45.0000
Cook County, IL	US	2020-03-05T18:33:03	5	0	2	41.7377	-87.6976
Placer County, CA	US	2020-03-06T23:13:07	5	1	0	39.0916	-120.8039
Unassigned Location, WA	US	2020-03-06T00:33:03	5	0	0	47.7511	-120.7401
	Chile	2020-03-05T18:13:04	4	0	0	-35.6751	-71.5430
	Georgia	2020-03-05T13:53:03	4	0	0	42.3154	43.3569
	Indonesia	2020-03-06T12:33:03	4	0	0	-0.7893	113.9213
	New Zealand	2020-03-06T01:29:39	4	0	0	-40.9006	174.8860
	Senegal	2020-03-04T20:43:02	4	0	0	14.4974	-14.4524
Western Australia	Australia	2020-03-05T17:13:35	3	1	0	-31.9505	115.8605
	North Macedonia	2020-03-06T20:23:11	3	0	0	41.6086	21.7453
	Saint Barthelemy	2020-03-04T02:43:03	3	0	0	17.9000	-62.8333
Contra Costa County, CA	US	2020-03-06T19:43:02	3	0	0	37.8534	-121.9018
Harris County, TX	US	2020-03-06T15:43:02	3	0	0	29.7752	-95.3103
Montgomery County, MD	US	2020-03-06T04:03:17	3	0	0	39.1547	-77.2405
Orange County, CA	US	2020-03-04T02:13:11	3	0	0	33.7879	-117.8531
San Diego County, CA	US	2020-03-05T20:33:03	3	0	1	32.7157	-117.1611
Suffolk County, MA	US	2020-03-06T18:33:03	3	0	1	42.3601	-71.0589
	Argentina	2020-03-06T01:29:39	2	0	0	-38.4161	-63.6167
	Bosnia and Herzegovina	2020-03-05T17:13:30	2	0	0	43.9159	17.6791
Montreal, QC	Canada	2020-03-05T14:03:04	2	0	0	45.5017	-73.5673
	Dominican Republic	2020-03-06T15:33:03	2	0	0	18.7357	-70.1627
	Hungary	2020-03-05T17:13:27	2	0	0	47.1625	19.5033
	Luxembourg	2020-03-06T01:29:39	2	0	0	49.8144	6.1317
	Morocco	2020-03-05T13:53:03	2	0	0	31.7917	-7.0926
Norfolk County, MA	US	2020-03-06T18:33:03	2	0	0	42.1767	-71.1449
Bergen County, NJ	US	2020-03-05T21:03:12	2	0	0	40.9263	-74.0770
Denver County, CO	US	2020-03-06T23:33:02	2	0	0	39.7392	-104.9903
Fulton County, GA	US	2020-03-03T03:33:02	2	0	0	33.8034	-84.3963
Grafton County, NH	US	2020-03-03T23:33:03	2	0	0	43.9088	-71.8260
Hillsborough, FL	US	2020-03-03T18:33:02	2	0	0	27.9904	-82.3018
Maricopa County, AZ	US	2020-03-06T18:33:03	2	0	0	33.2918	-112.4291
Providence, RI	US	2020-03-02T03:43:02	2	0	0	41.8240	-71.4128
Sacramento County, CA	US	2020-02-27T20:33:02	2	0	0	38.4747	-121.3542
San Benito, CA	US	2020-02-03T03:53:02	2	0	0	36.5761	-120.9876
San Francisco County, CA	US	2020-03-05T20:33:03	2	0	0	37.7749	-122.4194
San Mateo, CA	US	2020-03-03T00:43:02	2	0	0	37.5630	-122.3255
Summit County, CO	US	2020-03-06T01:29:39	2	0	0	39.5912	-106.0640
Washington County, OR	US	2020-03-03T03:03:02	2	0	0	45.5470	-123.1386
	Afghanistan	2020-02-24T23:33:02	1	0	0	33.0000	65.0000
	Andorra	2020-03-02T20:23:16	1	0	0	42.5063	1.5218
	Armenia	2020-03-01T19:53:02	1	0	0	40.0691	45.0382
Tasmania	Australia	2020-03-02T20:53:02	1	0	0	-41.4545	145.9707
	Bhutan	2020-03-06T15:43:02	1	0	0	27.5142	90.4336
	Cambodia	2020-02-12T07:43:02	1	0	1	11.5500	104.9167
	Cameroon	2020-03-06T15:43:02	1	0	0	3.8480	11.5021
Calgary, Alberta	Canada	2020-03-06T13:13:34	1	0	0	51.0447	-114.0719
London, ON	Canada	2020-02-12T18:53:03	1	0	1	42.9849	-81.2453
	Colombia	2020-03-06T20:43:03	1	0	0	4.5709	-74.2973
	Costa Rica	2020-03-06T01:29:39	1	0	0	9.7489	-83.7534
	Faroe Islands	2020-03-04T12:53:03	1	0	0	61.8926	-6.9118
	Gibraltar	2020-03-04T13:03:13	1	0	0	36.1408	-5.3536
	Jordan	2020-03-03T15:33:02	1	0	0	31.2400	36.5100
	Latvia	2020-03-04T01:33:07	1	0	0	56.8796	24.6032
	Liechtenstein	2020-03-04T01:33:07	1	0	0	47.1400	9.5500
	Lithuania	2020-02-28T16:23:03	1	0	0	55.1694	23.8813
Tibet	Mainland China	2020-02-12T06:43:02	1	0	1	31.6927	88.0924
	Monaco	2020-02-29T00:33:01	1	0	0	43.7333	7.4167
	Nepal	2020-02-12T14:43:03	1	0	1	28.1667	84.2500
	Nigeria	2020-02-28T16:23:03	1	0	0	9.0820	8.6753
	Peru	2020-03-06T15:43:02	1	0	0	-9.1900	-75.0152
	Serbia	2020-03-06T15:43:02	1	0	0	44.0165	21.0059
	Slovakia	2020-03-06T13:03:14	1	0	0	48.6690	19.6990
	South Africa	2020-03-06T15:43:02	1	0	0	-30.5595	22.9375
	Sri Lanka	2020-02-08T03:43:03	1	0	1	7.0000	81.0000
	Togo	2020-03-06T15:33:03	1	0	0	8.6195	0.8248
	Tunisia	2020-03-04T01:33:07	1	0	0	34.0000	9.0000
Berkeley, CA	US	2020-03-03T23:53:03	1	0	0	37.8715	-122.2730
Chatham County, NC	US	2020-03-06T16:13:15	1	0	0	35.7211	-79.1781
Clark County, NV	US	2020-03-05T20:53:03	1	0	0	36.0796	-115.0940
Delaware County, PA	US	2020-03-06T15:33:03	1	0	0	39.9078	-75.3879
Douglas County, NE	US	2020-03-06T23:33:02	1	0	0	41.3148	-96.1951
Fayette County, KY	US	2020-03-06T23:23:03	1	0	0	38.0606	-84.4803
Floyd County, GA	US	2020-03-06T17:53:03	1	0	0	34.2829	-85.2308
Fort Bend County, TX	US	2020-03-05T01:16:59	1	0	0	29.5693	-95.8143
Grant County, WA	US	2020-03-05T20:23:07	1	0	0	47.1981	-119.3732
Humboldt County, CA	US	2020-02-21T05:13:09	1	0	0	40.7450	-123.8695
Madison, WI	US	2020-03-03T15:53:03	1	0	1	43.0731	-89.4012
Marion County, IN	US	2020-03-06T17:13:12	1	0	0	39.8362	-86.1752
Middlesex County, MA	US	2020-03-06T01:29:39	1	0	0	42.4672	-71.2874
Nassau County, NY	US	2020-03-06T14:43:15	1	0	0	40.6546	-73.5594
Norwell County, MA	US	2020-03-06T02:33:03	1	0	0	42.1615	-70.7928
Ramsey County, MN	US	2020-03-06T23:23:03	1	0	0	44.9964	-93.0616
San Antonio, TX	US	2020-02-13T18:53:02	1	0	0	29.4241	-98.4936
Santa Rosa County, FL	US	2020-03-05T20:03:03	1	0	0	30.7690	-86.9824
Sarasota, FL	US	2020-03-02T03:23:06	1	0	0	27.3364	-82.5307
Sonoma County, CA	US	2020-03-02T20:53:02	1	0	0	38.5780	-122.9888
Tempe, AZ	US	2020-02-25T21:23:03	1	0	1	33.4255	-111.9400
Umatilla, OR	US	2020-03-02T20:23:16	1	0	0	45.7750	-118.7606
Wake County, NC	US	2020-03-03T20:53:02	1	0	0	35.8032	-78.5661
Washoe County, NV	US	2020-03-06T19:43:02	1	0	0	40.5608	-119.6035
Wayne County, PA	US	2020-03-06T16:13:15	1	0	0	41.6739	-75.2479
Williamson County, TN	US	2020-03-05T23:33:03	1	0	0	35.9179	-86.8622
Yolo County, CA	US	2020-03-06T20:13:14	1	0	0	38.7646	-121.9018
	Ukraine	2020-03-03T15:33:02	1	0	0	48.3794	31.1656
	Vatican City	2020-03-06T15:43:02	1	0	0	41.9029	12.4534
From Diamond Princess	Australia	2020-02-29T02:03:10	0	0	0	35.4437	139.6380
Northern Territory	Australia	2020-03-06T04:33:03	0	0	0	-12.4634	130.8456
Lackland, TX (From Diamond Princess)	US	2020-02-24T23:33:02	0	0	0	29.3829	-98.6134
Omaha, NE (From Diamond Princess)	US	2020-02-24T23:33:02	0	0	0	41.2545	-95.9758
Travis, CA (From Diamond Princess)	US	2020-02-24T23:33:02	0	0	0	38.2721	-121.9399
