# Supplementary material for: Effectiveness of COVID-19 shelter-in-place orders varied by state
Source: PLoS One. 2020 Dec 31;15(12):e0245008. doi: 10.1371/journal.pone.0245008 (PMC7775080; doi:10.1371/journal.pone.0245008)
Supplement: S1 File — (ZIP) [file pone.0245008.s008.zip › csse_covid_19_data/csse_covid_19_daily_reports/03-07-2020.csv]

Province/State	Country/Region	Last Update	Confirmed	Deaths	Recovered	Latitude	Longitude
Hubei	Mainland China	2020-03-07T11:13:04	67666	2959	43500	30.9756	112.2707
	South Korea	2020-03-07T10:13:22	7041	44	135	36.0000	128.0000
	Italy	2020-03-07T17:33:03	5883	233	589	43.0000	12.0000
	Iran	2020-03-07T17:43:05	5823	145	1669	32.0000	53.0000
Guangdong	Mainland China	2020-03-07T10:43:02	1352	7	1237	23.3417	113.4244
Henan	Mainland China	2020-03-07T11:23:10	1272	22	1244	33.8820	113.6140
Zhejiang	Mainland China	2020-03-07T09:03:05	1215	1	1154	29.1832	120.0934
Hunan	Mainland China	2020-03-07T09:03:05	1018	4	960	27.6104	111.7088
Anhui	Mainland China	2020-03-06T03:23:06	990	6	979	31.8257	117.2264
	France	2020-03-07T20:33:02	949	11	12	47.0000	2.0000
Jiangxi	Mainland China	2020-03-07T01:13:18	935	1	916	27.6140	115.7221
	Germany	2020-03-07T17:43:05	799	0	18	51.0000	9.0000
Shandong	Mainland China	2020-03-07T13:03:05	758	6	627	36.3427	118.1498
Diamond Princess cruise ship	Others	2020-03-06T01:29:39	696	6	40	35.4437	139.6380
Jiangsu	Mainland China	2020-03-07T14:53:02	631	0	606	32.9711	119.4550
Chongqing	Mainland China	2020-03-07T23:23:02	576	6	526	30.0572	107.8740
Sichuan	Mainland China	2020-03-07T13:03:05	539	3	454	30.6171	102.7103
	Spain	2020-03-07T17:43:05	500	10	30	40.0000	-4.0000
Heilongjiang	Mainland China	2020-03-07T09:03:05	481	13	403	47.8620	127.7615
	Japan	2020-03-07T17:43:05	461	6	76	36.0000	138.0000
Beijing	Mainland China	2020-03-07T01:03:05	426	8	303	40.1824	116.4142
Shanghai	Mainland China	2020-03-07T03:53:03	342	3	313	31.2020	121.4491
Hebei	Mainland China	2020-03-07T13:03:05	318	6	307	38.0428	114.5149
Fujian	Mainland China	2020-03-07T13:03:05	296	1	295	26.0789	117.9874
	Switzerland	2020-03-07T17:43:05	268	1	3	46.8182	8.2275
Guangxi	Mainland China	2020-03-07T14:53:02	252	2	218	23.8298	108.7881
Shaanxi	Mainland China	2020-03-06T10:23:03	245	1	226	35.1917	108.8701
	UK	2020-03-07T17:43:05	206	2	18	55.0000	-3.0000
	Netherlands	2020-03-07T17:43:05	188	1	0	52.1326	5.2913
Yunnan	Mainland China	2020-03-06T03:23:06	174	2	170	24.9740	101.4870
	Belgium	2020-03-07T17:53:03	169	0	1	50.8333	4.0000
Hainan	Mainland China	2020-03-05T06:13:10	168	6	158	19.1959	109.7453
	Sweden	2020-03-07T17:53:03	161	0	0	63.0000	16.0000
	Norway	2020-03-07T17:53:03	147	0	0	60.4720	8.4689
Guizhou	Mainland China	2020-03-07T00:43:01	146	2	115	26.8154	106.8748
	Singapore	2020-03-07T17:53:03	138	0	78	1.2833	103.8333
Tianjin	Mainland China	2020-03-05T03:33:27	136	3	128	39.3054	117.3230
Shanxi	Mainland China	2020-03-05T14:53:03	133	0	126	37.5777	112.2922
Liaoning	Mainland China	2020-03-07T14:53:02	125	1	107	41.2956	122.6085
Gansu	Mainland China	2020-03-07T15:03:06	120	2	87	36.0611	103.8343
Hong Kong	Hong Kong	2020-03-07T10:13:22	108	2	51	22.3000	114.2000
Jilin	Mainland China	2020-03-06T10:23:03	93	1	90	43.6661	126.1923
	Malaysia	2020-03-07T17:53:03	93	0	23	2.5000	112.5000
	Bahrain	2020-03-07T18:13:26	85	0	4	26.0275	50.5500
	Austria	2020-03-07T17:53:03	79	0	0	47.5162	14.5501
Xinjiang	Mainland China	2020-03-07T09:03:05	76	3	72	41.1129	85.2401
Inner Mongolia	Mainland China	2020-03-07T03:43:01	75	1	67	44.0935	113.9448
Ningxia	Mainland China	2020-03-06T12:53:03	75	0	71	37.2692	106.1655
King County, WA	US	2020-03-07T20:23:03	71	15	1	47.5480	-121.9836
	Kuwait	2020-03-07T18:13:26	61	0	0	29.5000	47.7500
Westchester County, NY	US	2020-03-07T18:23:05	57	0	0	41.1220	-73.7949
	Iraq	2020-03-07T18:13:27	54	4	0	33.0000	44.0000
	Iceland	2020-03-07T18:13:27	50	0	0	64.9631	-19.0208
	Thailand	2020-03-07T10:13:23	50	1	31	15.0000	101.0000
	Greece	2020-03-07T18:13:27	46	0	0	39.0742	21.8243
Taiwan	Taiwan	2020-03-06T12:43:03	45	1	12	23.7000	121.0000
Unassigned Location (From Diamond Princess)	US	2020-03-02T19:53:03	45	0	0	35.4437	139.6380
	United Arab Emirates	2020-03-07T10:13:22	45	0	7	24.0000	54.0000
	India	2020-03-07T18:13:27	34	0	3	21.0000	78.0000
Santa Clara County, CA	US	2020-03-07T23:43:03	32	0	1	37.3541	-121.9552
New South Wales	Australia	2020-03-07T02:03:30	28	1	4	-33.8688	151.2093
Toronto, ON	Canada	2020-03-07T03:53:03	27	0	3	43.6532	-79.3832
Snohomish County, WA	US	2020-03-07T20:23:03	27	1	0	48.0330	-121.8339
	Denmark	2020-03-06T13:03:12	23	0	1	56.2639	9.5018
	San Marino	2020-03-07T02:13:08	23	1	0	43.9424	12.4578
	Lebanon	2020-03-06T20:33:03	22	0	1	33.8547	35.8623
	Palestine	2020-03-07T02:23:06	22	0	0	31.9522	35.2332
British Columbia	Canada	2020-03-07T03:53:03	21	0	4	49.2827	-123.1207
	Israel	2020-03-06T20:33:03	21	0	2	31.0000	35.0000
Grand Princess Cruise Ship	US	2020-03-07T01:33:02	21	0	0	37.6489	-122.6655
	Portugal	2020-03-07T18:33:02	20	0	0	39.3999	-8.2245
	Czech Republic	2020-03-07T02:03:29	19	0	0	49.8175	15.4730
	Ireland	2020-03-06T20:43:03	18	0	0	53.1424	-7.6921
Qinghai	Mainland China	2020-02-21T04:43:02	18	0	18	35.7452	95.9956
	Vietnam	2020-03-07T10:13:23	18	0	16	16.0000	108.0000
	Algeria	2020-03-06T01:29:39	17	0	0	28.0339	1.6596
	Oman	2020-03-05T17:53:02	16	0	2	21.0000	57.0000
	Egypt	2020-03-06T13:03:13	15	0	1	26.0000	30.0000
	Finland	2020-03-06T13:03:12	15	0	1	64.0000	26.0000
Los Angeles, CA	US	2020-03-07T23:53:03	14	0	0	34.0522	-118.2437
Queensland	Australia	2020-03-05T17:33:06	13	0	8	-28.0167	153.4000
	Brazil	2020-03-06T20:33:03	13	0	0	-14.2350	-51.9253
	Ecuador	2020-03-05T17:53:02	13	0	0	-1.8312	-78.1834
	Russia	2020-03-06T20:43:03	13	0	2	60.0000	90.0000
	Croatia	2020-03-07T10:13:23	12	0	0	45.1667	15.5000
Victoria	Australia	2020-03-07T02:03:30	11	0	7	-37.8136	144.9631
New York County, NY	US	2020-03-07T18:23:05	11	0	0	40.7128	-74.0060
	Estonia	2020-03-06T13:03:13	10	0	0	58.5953	25.0136
Macau	Macau	2020-03-06T10:23:03	10	0	10	22.1667	113.5500
	Azerbaijan	2020-03-07T02:13:09	9	0	0	40.1431	47.5769
	Romania	2020-03-07T10:13:23	9	0	3	46.0000	25.0000
San Francisco County, CA	US	2020-03-07T23:53:03	9	0	0	37.7749	-122.4194
	Argentina	2020-03-07T02:13:09	8	0	0	-38.4161	-63.6167
	Qatar	2020-03-04T00:03:15	8	0	0	25.3548	51.1839
South Australia	Australia	2020-03-06T04:23:08	7	0	2	-34.9285	138.6007
	Slovenia	2020-03-06T15:33:03	7	0	0	46.1512	14.9955
	Belarus	2020-03-04T12:43:03	6	0	0	53.7098	27.9534
	Mexico	2020-03-06T16:43:04	6	0	1	23.0000	-102.0000
	Pakistan	2020-03-06T13:03:12	6	0	0	30.3753	69.3451
	Philippines	2020-03-07T10:13:23	6	1	1	13.0000	122.0000
Cook County, IL	US	2020-03-07T01:53:03	6	0	2	41.7377	-87.6976
	French Guiana	2020-03-07T03:23:05	5	0	0	3.9339	-53.1258
	New Zealand	2020-03-07T02:03:29	5	0	0	-40.9006	174.8860
	Poland	2020-03-06T16:43:04	5	0	0	51.9194	19.1451
	Saudi Arabia	2020-03-05T17:53:03	5	0	0	24.0000	45.0000
Harris County, TX	US	2020-03-07T05:13:03	5	0	0	29.7752	-95.3103
Placer County, CA	US	2020-03-06T23:13:07	5	1	0	39.0916	-120.8039
Unassigned Location, WA	US	2020-03-06T00:33:03	5	0	0	47.7511	-120.7401
	Chile	2020-03-05T18:13:04	4	0	0	-35.6751	-71.5430
	Georgia	2020-03-05T13:53:03	4	0	0	42.3154	43.3569
	Hungary	2020-03-07T03:53:03	4	0	0	47.1625	19.5033
	Indonesia	2020-03-06T12:33:03	4	0	0	-0.7893	113.9213
	Senegal	2020-03-04T20:43:02	4	0	0	14.4974	-14.4524
Bergen County, NJ	US	2020-03-07T02:53:02	4	0	0	40.9263	-74.0770
Nassau County, NY	US	2020-03-07T00:03:28	4	0	0	40.6546	-73.5594
Western Australia	Australia	2020-03-05T17:13:35	3	1	0	-31.9505	115.8605
	Bosnia and Herzegovina	2020-03-07T02:13:09	3	0	0	43.9159	17.6791
Montreal, QC	Canada	2020-03-07T02:23:08	3	0	0	45.5017	-73.5673
	Malta	2020-03-07T20:43:03	3	0	0	35.9375	14.3754
	North Macedonia	2020-03-06T20:23:11	3	0	0	41.6086	21.7453
	Saint Barthelemy	2020-03-04T02:43:03	3	0	0	17.9000	-62.8333
Contra Costa County, CA	US	2020-03-06T19:43:02	3	0	0	37.8534	-121.9018
Douglas County, CO	US	2020-03-07T01:53:03	3	0	0	39.2587	-104.9389
Fort Bend County, TX	US	2020-03-07T02:03:30	3	0	0	29.5693	-95.8143
Fulton County, GA	US	2020-03-07T16:53:03	3	0	0	33.8034	-84.3963
Maricopa County, AZ	US	2020-03-07T19:53:02	3	0	1	33.2918	-112.4291
Montgomery County, MD	US	2020-03-06T04:03:17	3	0	0	39.1547	-77.2405
Orange County, CA	US	2020-03-04T02:13:11	3	0	0	33.7879	-117.8531
Providence County, RI	US	2020-03-07T02:23:08	3	0	0	41.8882	-71.4774
San Diego County, CA	US	2020-03-05T20:33:03	3	0	1	32.7157	-117.1611
Suffolk County, MA	US	2020-03-06T18:33:03	3	0	1	42.3601	-71.0589
Washington County, OR	US	2020-03-07T20:13:14	3	0	0	45.5470	-123.1386
	Dominican Republic	2020-03-06T15:33:03	2	0	0	18.7357	-70.1627
	Luxembourg	2020-03-06T01:29:39	2	0	0	49.8144	6.1317
	Martinique	2020-03-07T03:23:05	2	0	0	14.6415	-61.0242
	Morocco	2020-03-05T13:53:03	2	0	0	31.7917	-7.0926
Norfolk County, MA	US	2020-03-06T18:33:03	2	0	0	42.1767	-71.1449
Alameda County, CA	US	2020-03-07T13:13:14	2	0	0	37.6017	-121.7195
Broward County, FL	US	2020-03-07T04:43:02	2	0	0	26.1901	-80.3659
Denver County, CO	US	2020-03-06T23:33:02	2	0	0	39.7392	-104.9903
Fairfield County, CT	US	2020-03-07T20:13:14	2	0	0	41.2560	-73.3709
Floyd County, GA	US	2020-03-07T16:53:03	2	0	0	34.2829	-85.2308
Grafton County, NH	US	2020-03-03T23:33:03	2	0	0	43.9088	-71.8260
Hillsborough, FL	US	2020-03-03T18:33:02	2	0	0	27.9904	-82.3018
Lee County, FL	US	2020-03-07T16:43:02	2	0	0	26.6630	-81.9535
Pinal County, AZ	US	2020-03-07T17:13:23	2	0	0	32.8162	-111.2845
Rockland County, NY	US	2020-03-07T16:43:02	2	0	0	41.1489	-73.9830
Sacramento County, CA	US	2020-02-27T20:33:02	2	0	0	38.4747	-121.3542
San Benito, CA	US	2020-02-03T03:53:02	2	0	0	36.5761	-120.9876
San Mateo, CA	US	2020-03-03T00:43:02	2	0	0	37.5630	-122.3255
Saratoga County, NY	US	2020-03-07T18:23:05	2	0	0	43.0324	-73.9360
Summit County, CO	US	2020-03-06T01:29:39	2	0	0	39.5912	-106.0640
	Afghanistan	2020-02-24T23:33:02	1	0	0	33.0000	65.0000
	Andorra	2020-03-02T20:23:16	1	0	0	42.5063	1.5218
	Armenia	2020-03-01T19:53:02	1	0	0	40.0691	45.0382
Tasmania	Australia	2020-03-02T20:53:02	1	0	0	-41.4545	145.9707
	Bhutan	2020-03-06T15:43:02	1	0	0	27.5142	90.4336
	Cambodia	2020-02-12T07:43:02	1	0	1	11.5500	104.9167
	Cameroon	2020-03-06T15:43:02	1	0	0	3.8480	11.5021
Calgary, Alberta	Canada	2020-03-06T13:13:34	1	0	0	51.0447	-114.0719
Edmonton, Alberta	Canada	2020-03-07T02:23:08	1	0	0	53.5461	-113.4938
London, ON	Canada	2020-02-12T18:53:03	1	0	1	42.9849	-81.2453
	Colombia	2020-03-07T00:43:02	1	0	0	4.5709	-74.2973
	Costa Rica	2020-03-07T00:43:02	1	0	0	9.7489	-83.7534
	Faroe Islands	2020-03-04T12:53:03	1	0	0	61.8926	-6.9118
	Gibraltar	2020-03-04T13:03:13	1	0	0	36.1408	-5.3536
	Jordan	2020-03-03T15:33:02	1	0	0	31.2400	36.5100
	Latvia	2020-03-04T01:33:07	1	0	0	56.8796	24.6032
	Liechtenstein	2020-03-04T01:33:07	1	0	0	47.1400	9.5500
	Lithuania	2020-02-28T16:23:03	1	0	0	55.1694	23.8813
Tibet	Mainland China	2020-02-12T06:43:02	1	0	1	31.6927	88.0924
	Monaco	2020-02-29T00:33:01	1	0	0	43.7333	7.4167
	Nepal	2020-02-12T14:43:03	1	0	1	28.1667	84.2500
	Nigeria	2020-02-28T16:23:03	1	0	0	9.0820	8.6753
	Peru	2020-03-06T15:43:02	1	0	0	-9.1900	-75.0152
	Serbia	2020-03-06T15:43:02	1	0	0	44.0165	21.0059
	Slovakia	2020-03-06T13:03:14	1	0	0	48.6690	19.6990
	South Africa	2020-03-06T15:43:02	1	0	0	-30.5595	22.9375
	Sri Lanka	2020-02-08T03:43:03	1	0	1	7.0000	81.0000
	Togo	2020-03-07T02:13:09	1	0	0	8.6195	0.8248
	Tunisia	2020-03-04T01:33:07	1	0	0	34.0000	9.0000
Charleston County, SC	US	2020-03-07T01:53:03	1	0	0	32.7957	-79.7848
Chatham County, NC	US	2020-03-06T16:13:15	1	0	0	35.7211	-79.1781
Clark County, NV	US	2020-03-05T20:53:03	1	0	0	36.0796	-115.0940
Clark County, WA	US	2020-03-07T20:03:07	1	0	0	45.7466	-122.5194
Cobb County, GA	US	2020-03-07T16:53:03	1	0	0	33.8999	-84.5641
Davis County, UT	US	2020-03-07T04:43:02	1	0	0	40.9629	-112.0953
Delaware County, PA	US	2020-03-06T15:33:03	1	0	0	39.9078	-75.3879
Douglas County, NE	US	2020-03-06T23:33:02	1	0	0	41.3148	-96.1951
El Paso County, CO	US	2020-03-07T01:13:21	1	0	0	38.9108	-104.4723
Fayette County, KY	US	2020-03-06T23:23:03	1	0	0	38.0606	-84.4803
Grant County, WA	US	2020-03-05T20:23:07	1	0	0	47.1981	-119.3732
Honolulu County, HI	US	2020-03-07T02:03:30	1	0	0	21.3070	-157.8584
Humboldt County, CA	US	2020-02-21T05:13:09	1	0	0	40.7450	-123.8695
Jackson County, OR	US	2020-03-07T20:03:06	1	0	0	42.3345	-122.7647
Jefferson County, WA	US	2020-03-07T16:43:02	1	0	0	47.7425	-123.3040
Kershaw County, SC	US	2020-03-07T02:03:30	1	0	0	34.3672	-80.5883
Klamath County, OR	US	2020-03-07T20:13:14	1	0	0	42.6953	-121.6142
Madera County, CA	US	2020-03-07T20:13:14	1	0	0	37.2519	-119.6963
Madison, WI	US	2020-03-03T15:53:03	1	0	1	43.0731	-89.4012
Marion County, IN	US	2020-03-06T17:13:12	1	0	0	39.8362	-86.1752
Middlesex County, MA	US	2020-03-07T03:53:03	1	0	0	41.9120	-70.7168
Pierce County, WA	US	2020-03-07T03:13:44	1	0	0	47.0676	-122.1295
Plymouth County, MA	US	2020-03-07T03:53:03	1	0	0	42.1615	-70.7928
Ramsey County, MN	US	2020-03-06T23:23:03	1	0	0	44.9964	-93.0616
San Antonio, TX	US	2020-02-13T18:53:02	1	0	0	29.4241	-98.4936
Santa Cruz County, CA	US	2020-03-07T23:43:03	1	0	0	36.9741	-122.0308
Santa Rosa County, FL	US	2020-03-05T20:03:03	1	0	0	30.7690	-86.9824
Sarasota, FL	US	2020-03-02T03:23:06	1	0	0	27.3364	-82.5307
Sonoma County, CA	US	2020-03-02T20:53:02	1	0	0	38.5780	-122.9888
Tulsa County, OK	US	2020-03-07T04:43:02	1	0	0	36.1593	-95.9410
Umatilla, OR	US	2020-03-02T20:23:16	1	0	0	45.7750	-118.7606
Wake County, NC	US	2020-03-03T20:53:02	1	0	0	35.8032	-78.5661
Washoe County, NV	US	2020-03-06T19:43:02	1	0	0	40.5608	-119.6035
Wayne County, PA	US	2020-03-06T16:13:15	1	0	0	41.6739	-75.2479
Williamson County, TN	US	2020-03-05T23:33:03	1	0	0	35.9179	-86.8622
Yolo County, CA	US	2020-03-06T20:13:14	1	0	0	38.7646	-121.9018
	Ukraine	2020-03-03T15:33:02	1	0	0	48.3794	31.1656
	Vatican City	2020-03-06T15:43:02	1	0	0	41.9029	12.4534
From Diamond Princess	Australia	2020-02-29T02:03:10	0	0	0	35.4437	139.6380
Northern Territory	Australia	2020-03-06T04:33:03	0	0	0	-12.4634	130.8456
Lackland, TX (From Diamond Princess)	US	2020-02-24T23:33:02	0	0	0	29.3829	-98.6134
Montgomery County, TX	US	2020-03-07T19:53:02	0	0	0	30.3213	-95.4778
Omaha, NE (From Diamond Princess)	US	2020-02-24T23:33:02	0	0	0	41.2545	-95.9758
Travis, CA (From Diamond Princess)	US	2020-02-24T23:33:02	0	0	0	38.2721	-121.9399
