# Supplementary material for: Effectiveness of COVID-19 shelter-in-place orders varied by state
Source: PLoS One. 2020 Dec 31;15(12):e0245008. doi: 10.1371/journal.pone.0245008 (PMC7775080; doi:10.1371/journal.pone.0245008)
Supplement: S1 File — (ZIP) [file pone.0245008.s008.zip › csse_covid_19_data/csse_covid_19_daily_reports/03-09-2020.csv]

Province/State	Country/Region	Last Update	Confirmed	Deaths	Recovered	Latitude	Longitude
Hubei	Mainland China	2020-03-09T14:33:03	67743	3008	46488	30.9756	112.2707
	Italy	2020-03-09T18:13:11	9172	463	724	43.0000	12.0000
	South Korea	2020-03-09T09:03:03	7478	53	118	36.0000	128.0000
	Iran	2020-03-09T10:53:03	7161	237	2394	32.0000	53.0000
Guangdong	Mainland China	2020-03-09T01:43:01	1352	8	1260	23.3417	113.4244
Henan	Mainland China	2020-03-08T05:03:02	1272	22	1247	33.8820	113.6140
Zhejiang	Mainland China	2020-03-09T09:43:03	1215	1	1176	29.1832	120.0934
	France	2020-03-09T00:43:03	1209	19	12	47.0000	2.0000
	Germany	2020-03-09T18:13:11	1176	2	18	51.0000	9.0000
	Spain	2020-03-09T18:13:11	1073	28	32	40.0000	-4.0000
Hunan	Mainland China	2020-03-09T01:33:06	1018	4	979	27.6104	111.7088
Anhui	Mainland China	2020-03-08T05:13:06	990	6	984	31.8257	117.2264
Jiangxi	Mainland China	2020-03-09T01:53:01	935	1	923	27.6140	115.7221
Shandong	Mainland China	2020-03-09T10:13:06	758	6	700	36.3427	118.1498
Diamond Princess cruise ship	Others	2020-03-06T01:29:39	696	6	40	35.4437	139.6380
Jiangsu	Mainland China	2020-03-09T08:53:03	631	0	621	32.9711	119.4550
Chongqing	Mainland China	2020-03-09T23:13:03	576	6	542	30.0572	107.8740
Sichuan	Mainland China	2020-03-09T08:53:03	539	3	466	30.6171	102.7103
	Japan	2020-03-09T09:13:17	511	17	76	36.0000	138.0000
Heilongjiang	Mainland China	2020-03-09T14:33:03	481	13	430	47.8620	127.7615
Beijing	Mainland China	2020-03-09T01:53:01	428	8	315	40.1824	116.4142
	Switzerland	2020-03-09T11:33:10	374	2	3	46.8182	8.2275
Shanghai	Mainland China	2020-03-09T04:03:11	342	3	315	31.2020	121.4491
	Netherlands	2020-03-09T18:13:11	321	3	0	52.1326	5.2913
	UK	2020-03-09T18:33:03	321	4	18	55.0000	-3.0000
Hebei	Mainland China	2020-03-07T13:03:05	318	6	307	38.0428	114.5149
Fujian	Mainland China	2020-03-07T13:03:05	296	1	295	26.0789	117.9874
Guangxi	Mainland China	2020-03-09T00:23:09	252	2	230	23.8298	108.7881
	Sweden	2020-03-09T18:33:03	248	0	1	63.0000	16.0000
Shaanxi	Mainland China	2020-03-08T14:43:03	245	1	227	35.1917	108.8701
	Belgium	2020-03-09T10:43:05	239	0	1	50.8333	4.0000
	Norway	2020-03-09T18:33:03	205	0	1	60.4720	8.4689
Yunnan	Mainland China	2020-03-06T03:23:06	174	2	170	24.9740	101.4870
Hainan	Mainland China	2020-03-08T04:33:02	168	6	159	19.1959	109.7453
	Singapore	2020-03-08T13:33:13	150	0	78	1.2833	103.8333
Guizhou	Mainland China	2020-03-09T01:13:05	146	2	123	26.8154	106.8748
Tianjin	Mainland China	2020-03-09T10:13:06	136	3	130	39.3054	117.3230
Shanxi	Mainland China	2020-03-09T11:43:02	133	0	127	37.5777	112.2922
	Austria	2020-03-09T18:33:03	131	0	2	47.5162	14.5501
Liaoning	Mainland China	2020-03-08T05:13:06	125	1	109	41.2956	122.6085
Gansu	Mainland China	2020-03-09T14:33:03	124	2	88	36.0611	103.8343
	Malaysia	2020-03-09T09:43:03	117	0	24	2.5000	112.5000
Hong Kong	Hong Kong	2020-03-09T10:03:17	115	3	59	22.3000	114.2000
Westchester County, NY	US	2020-03-09T17:13:16	98	0	0	41.1220	-73.7949
	Bahrain	2020-03-09T10:03:17	95	0	14	26.0275	50.5500
Jilin	Mainland China	2020-03-09T14:33:03	93	1	91	43.6661	126.1923
	Denmark	2020-03-09T18:13:11	90	0	1	56.2639	9.5018
King County, WA	US	2020-03-08T20:23:09	83	17	1	47.5480	-121.9836
Xinjiang	Mainland China	2020-03-08T05:33:02	76	3	73	41.1129	85.2401
Inner Mongolia	Mainland China	2020-03-08T05:13:06	75	1	70	44.0935	113.9448
Ningxia	Mainland China	2020-03-06T12:53:03	75	0	71	37.2692	106.1655
	Greece	2020-03-08T17:23:07	73	0	0	39.0742	21.8243
	Kuwait	2020-03-08T15:33:04	64	0	1	29.5000	47.7500
	Iraq	2020-03-09T23:33:02	60	6	9	33.0000	44.0000
	Iceland	2020-03-09T10:03:17	58	0	0	64.9631	-19.0208
	Egypt	2020-03-09T10:03:17	55	1	12	26.0000	30.0000
	Thailand	2020-03-07T10:13:23	50	1	31	15.0000	101.0000
New South Wales	Australia	2020-03-09T18:53:13	48	3	4	-33.8688	151.2093
Taiwan	Taiwan	2020-03-09T00:33:14	45	1	15	23.7000	121.0000
Unassigned Location (From Diamond Princess)	US	2020-03-02T19:53:03	45	0	0	35.4437	139.6380
	United Arab Emirates	2020-03-07T10:13:22	45	0	7	24.0000	54.0000
	India	2020-03-09T09:13:17	43	0	3	21.0000	78.0000
	Israel	2020-03-08T21:03:03	39	0	2	31.0000	35.0000
Santa Clara County, CA	US	2020-03-08T21:23:03	38	0	1	37.3541	-121.9552
	San Marino	2020-03-08T14:23:10	36	1	0	43.9424	12.4578
Ontario	Canada	2020-03-09T17:53:24	34	0	4	51.2538	-85.3232
British Columbia	Canada	2020-03-09T22:43:25	32	1	4	53.7267	-127.6476
	Lebanon	2020-03-08T18:13:19	32	0	1	33.8547	35.8623
	Czech Republic	2020-03-08T19:53:03	31	0	0	49.8175	15.4730
Snohomish County, WA	US	2020-03-08T21:43:03	31	1	0	48.0330	-121.8339
	Finland	2020-03-09T09:23:03	30	0	1	64.0000	26.0000
	Portugal	2020-03-08T19:53:03	30	0	0	39.3999	-8.2245
	Vietnam	2020-03-08T19:53:03	30	0	16	16.0000	108.0000
	Brazil	2020-03-09T10:13:06	25	0	0	-14.2350	-51.9253
	Palestine	2020-03-07T02:23:06	22	0	0	31.9522	35.2332
	Ireland	2020-03-09T09:53:06	21	0	0	53.1424	-7.6921
Grand Princess Cruise Ship	US	2020-03-07T01:33:02	21	0	0	37.6489	-122.6655
	Algeria	2020-03-09T10:13:06	20	0	0	28.0339	1.6596
	Philippines	2020-03-09T09:23:03	20	1	1	13.0000	122.0000
	Indonesia	2020-03-09T11:33:10	19	0	0	-0.7893	113.9213
New York County, NY	US	2020-03-09T17:13:16	19	0	0	40.7128	-74.0060
Qinghai	Mainland China	2020-02-21T04:43:02	18	0	18	35.7452	95.9956
	Qatar	2020-03-09T10:13:09	18	0	0	25.3548	51.1839
	Russia	2020-03-08T21:03:03	17	0	3	60.0000	90.0000
Nassau County, NY	US	2020-03-09T17:13:14	17	0	0	40.6546	-73.5594
	Oman	2020-03-05T17:53:02	16	0	2	21.0000	57.0000
	Poland	2020-03-09T11:33:10	16	0	0	51.9194	19.1451
	Slovenia	2020-03-08T17:03:16	16	0	0	46.1512	14.9955
Queensland	Australia	2020-03-08T05:43:04	15	0	8	-28.0167	153.4000
Victoria	Australia	2020-03-09T18:33:03	15	0	7	-37.8136	144.9631
	Ecuador	2020-03-09T09:03:03	15	0	0	-1.8312	-78.1834
	Georgia	2020-03-09T10:13:06	15	0	0	42.3154	43.3569
	Romania	2020-03-08T17:23:07	15	0	3	46.0000	25.0000
	Saudi Arabia	2020-03-09T09:03:03	15	0	0	24.0000	45.0000
Los Angeles, CA	US	2020-03-08T01:13:48	14	0	0	34.0522	-118.2437
	Argentina	2020-03-08T22:03:11	12	1	0	-38.4161	-63.6167
	Croatia	2020-03-07T10:13:23	12	0	0	45.1667	15.5000
Contra Costa County, CA	US	2020-03-08T21:43:03	12	0	0	37.8534	-121.9018
	Estonia	2020-03-06T13:03:13	10	0	0	58.5953	25.0136
Macau	Macau	2020-03-06T10:23:03	10	0	10	22.1667	113.5500
	Azerbaijan	2020-03-07T02:13:09	9	0	0	40.1431	47.5769
	Costa Rica	2020-03-09T09:03:03	9	0	0	9.7489	-83.7534
	Hungary	2020-03-09T09:43:03	9	0	0	47.1625	19.5033
San Francisco County, CA	US	2020-03-08T01:23:12	9	0	0	37.7749	-122.4194
	Chile	2020-03-08T15:43:03	8	0	0	-35.6751	-71.5430
Suffolk County, MA	US	2020-03-08T21:13:14	8	0	1	42.3601	-71.0589
Washington County, OR	US	2020-03-08T19:43:03	8	0	0	45.5470	-123.1386
South Australia	Australia	2020-03-06T04:23:08	7	0	2	-34.9285	138.6007
Alberta	Canada	2020-03-09T17:53:24	7	0	0	53.9333	-116.5765
	Mexico	2020-03-08T05:13:06	7	0	1	23.0000	-102.0000
	Peru	2020-03-09T10:13:23	7	0	0	-9.1900	-75.0152
Cook County, IL	US	2020-03-08T20:23:09	7	0	2	41.7377	-87.6976
Middlesex County, MA	US	2020-03-08T21:13:12	7	0	0	42.4672	-71.2874
Placer County, CA	US	2020-03-09T08:23:03	7	1	0	39.0916	-120.8039
	Belarus	2020-03-09T11:33:10	6	0	1	53.7098	27.9534
	Latvia	2020-03-09T09:13:18	6	0	0	56.8796	24.6032
	Pakistan	2020-03-08T04:53:02	6	0	1	30.3753	69.3451
Fort Bend County, TX	US	2020-03-08T17:33:03	6	0	0	29.5693	-95.8143
Harris County, TX	US	2020-03-09T09:13:19	6	0	0	29.7752	-95.3103
Norfolk County, MA	US	2020-03-08T21:13:14	6	0	0	42.1767	-71.1449
	Dominican Republic	2020-03-08T17:23:08	5	0	0	18.7357	-70.1627
	French Guiana	2020-03-07T03:23:05	5	0	0	3.9339	-53.1258
	New Zealand	2020-03-07T02:03:29	5	0	0	-40.9006	174.8860
Fulton County, GA	US	2020-03-09T18:53:13	5	0	0	33.8034	-84.3963
Montgomery County, PA	US	2020-03-09T18:33:03	5	0	0	40.2290	-75.3879
Unassigned Location, WA	US	2020-03-06T00:33:03	5	0	0	47.7511	-120.7401
	Afghanistan	2020-03-08T04:53:03	4	0	0	33.0000	65.0000
Western Australia	Australia	2020-03-09T18:33:03	4	1	0	-31.9505	115.8605
	Bulgaria	2020-03-09T14:43:03	4	0	0	42.7339	25.4858
	Maldives	2020-03-08T21:13:10	4	0	0	3.2028	73.2207
	Senegal	2020-03-08T20:23:08	4	0	1	14.4974	-14.4524
Bergen County, NJ	US	2020-03-08T21:23:03	4	0	0	40.9263	-74.0770
Grafton County, NH	US	2020-03-08T17:53:03	4	0	0	43.9088	-71.8260
Kershaw County, SC	US	2020-03-09T00:03:07	4	0	0	34.3672	-80.5883
Montgomery County, MD	US	2020-03-08T21:53:04	4	0	0	39.1547	-77.2405
Orange County, CA	US	2020-03-09T00:23:10	4	0	0	33.7879	-117.8531
Pierce County, WA	US	2020-03-08T21:43:03	4	0	0	47.0676	-122.1295
Rockland County, NY	US	2020-03-09T17:33:13	4	0	0	41.1489	-73.9830
	Bangladesh	2020-03-08T10:53:02	3	0	0	23.6850	90.3563
	Bosnia and Herzegovina	2020-03-07T02:13:09	3	0	0	43.9159	17.6791
Quebec	Canada	2020-03-09T08:43:03	3	0	0	52.9399	-73.5491
	Luxembourg	2020-03-08T05:13:06	3	0	0	49.8144	6.1317
	Malta	2020-03-08T09:13:16	3	0	0	35.9375	14.3754
	North Macedonia	2020-03-06T20:23:11	3	0	0	41.6086	21.7453
	Slovakia	2020-03-08T09:13:15	3	0	0	48.6690	19.6990
	South Africa	2020-03-08T10:23:04	3	0	0	-30.5595	22.9375
Broward County, FL	US	2020-03-09T08:53:03	3	0	0	26.1901	-80.3659
Cobb County, GA	US	2020-03-09T03:53:03	3	0	0	33.8999	-84.5641
Douglas County, CO	US	2020-03-07T01:53:03	3	0	0	39.2587	-104.9389
Douglas County, NE	US	2020-03-09T00:53:03	3	0	0	41.3148	-96.1951
Johnson County, IA	US	2020-03-09T08:43:03	3	0	0	41.6699	-91.5984
Maricopa County, AZ	US	2020-03-07T19:53:02	3	0	1	33.2918	-112.4291
Providence County, RI	US	2020-03-07T02:23:08	3	0	0	41.8882	-71.4774
San Diego County, CA	US	2020-03-05T20:33:03	3	0	1	32.7157	-117.1611
Sonoma County, CA	US	2020-03-09T12:03:07	3	0	0	38.5780	-122.9888
	Albania	2020-03-09T09:03:03	2	0	0	41.1533	20.1683
Tasmania	Australia	2020-03-08T05:43:04	2	0	0	-41.4545	145.9707
	Cambodia	2020-03-08T04:53:03	2	0	1	11.5500	104.9167
	Cameroon	2020-03-08T05:23:03	2	0	0	3.8480	11.5021
	Cyprus	2020-03-09T18:33:03	2	0	0	35.1264	33.4299
	Faroe Islands	2020-03-08T05:13:07	2	0	0	61.8926	-6.9118
	Martinique	2020-03-07T03:23:05	2	0	0	14.6415	-61.0242
	Morocco	2020-03-05T13:53:03	2	0	0	31.7917	-7.0926
	Nigeria	2020-03-09T09:43:03	2	0	0	9.0820	8.6753
	St. Martin	2020-03-09T10:43:06	2	0	0	18.0708	-63.0501
	Tunisia	2020-03-08T21:13:10	2	0	0	33.8869	9.5375
Alameda County, CA	US	2020-03-07T13:13:14	2	0	0	37.6017	-121.7195
Clark County, NV	US	2020-03-08T21:43:03	2	0	0	36.0796	-115.0940
Denver County, CO	US	2020-03-06T23:33:02	2	0	0	39.7392	-104.9903
Fairfax County, VA	US	2020-03-08T21:33:02	2	0	0	38.9085	-77.2405
Harrison County, KY	US	2020-03-09T08:43:03	2	0	0	38.4333	-84.3542
Hendricks County, IN	US	2020-03-09T08:23:03	2	0	0	39.8065	-86.5401
Hillsborough, FL	US	2020-03-03T18:33:02	2	0	0	27.9904	-82.3018
Honolulu County, HI	US	2020-03-09T03:43:03	2	0	0	21.3070	-157.8584
Jackson County, OR	US	2020-03-08T00:13:16	2	0	0	42.3345	-122.7647
Lee County, FL	US	2020-03-08T15:33:04	2	1	0	26.6630	-81.9535
Manatee County, FL	US	2020-03-09T08:53:03	2	0	0	27.4799	-82.3452
Pinal County, AZ	US	2020-03-07T17:13:23	2	0	0	32.8162	-111.2845
Sacramento County, CA	US	2020-02-27T20:33:02	2	0	0	38.4747	-121.3542
San Benito, CA	US	2020-02-03T03:53:02	2	0	0	36.5761	-120.9876
San Mateo, CA	US	2020-03-03T00:43:02	2	0	0	37.5630	-122.3255
Saratoga County, NY	US	2020-03-07T18:23:05	2	0	0	43.0324	-73.9360
Summit County, CO	US	2020-03-06T01:29:39	2	0	0	39.5912	-106.0640
Washington, D.C.	US	2020-03-08T13:53:03	2	0	0	38.9072	-77.0369
Washoe County, NV	US	2020-03-08T21:43:03	2	0	0	40.5608	-119.6035
	Andorra	2020-03-02T20:23:16	1	0	0	42.5063	1.5218
	Armenia	2020-03-01T19:53:02	1	0	0	40.0691	45.0382
	Bhutan	2020-03-06T15:43:02	1	0	0	27.5142	90.4336
	Brunei	2020-03-09T18:33:03	1	0	0	4.5353	114.7277
	Colombia	2020-03-07T00:43:02	1	0	0	4.5709	-74.2973
	Gibraltar	2020-03-04T13:03:13	1	0	0	36.1408	-5.3536
	Jordan	2020-03-03T15:33:02	1	0	0	31.2400	36.5100
	Liechtenstein	2020-03-04T01:33:07	1	0	0	47.1400	9.5500
	Lithuania	2020-02-28T16:23:03	1	0	0	55.1694	23.8813
Tibet	Mainland China	2020-02-12T06:43:02	1	0	1	31.6927	88.0924
	Moldova	2020-03-09T14:43:03	1	0	0	47.4116	28.3699
	Monaco	2020-02-29T00:33:01	1	0	0	43.7333	7.4167
	Nepal	2020-02-12T14:43:03	1	0	1	28.1667	84.2500
	Paraguay	2020-03-08T09:13:16	1	0	0	-23.4425	-58.4438
	Saint Barthelemy	2020-03-09T10:43:06	1	0	0	17.9000	-62.8333
	Serbia	2020-03-06T15:43:02	1	0	0	44.0165	21.0059
	Sri Lanka	2020-02-08T03:43:03	1	0	1	7.0000	81.0000
	Togo	2020-03-07T02:13:09	1	0	0	8.6195	0.8248
Bennington County, VT	US	2020-03-09T08:53:03	1	0	0	43.0279	-73.1350
Berkshire County, MA	US	2020-03-08T00:43:03	1	0	0	42.3118	-73.1822
Carver County, MN	US	2020-03-09T08:43:02	1	0	0	44.8254	-93.7842
Charleston County, SC	US	2020-03-07T01:53:03	1	0	0	32.7957	-79.7848
Charlotte County, FL	US	2020-03-09T08:53:03	1	0	0	26.8946	-81.9098
Chatham County, NC	US	2020-03-06T16:13:15	1	0	0	35.7211	-79.1781
Cherokee County, GA	US	2020-03-09T03:53:03	1	0	0	34.2515	-84.4803
Clark County, WA	US	2020-03-07T20:03:07	1	0	0	45.7466	-122.5194
Collin County, TX	US	2020-03-09T18:53:13	1	0	0	33.1795	-96.4930
Davidson County, TN	US	2020-03-08T18:03:06	1	0	0	36.1343	-86.8220
Davis County, UT	US	2020-03-07T04:43:02	1	0	0	40.9629	-112.0953
Delaware County, PA	US	2020-03-06T15:33:03	1	0	0	39.9078	-75.3879
Douglas County, OR	US	2020-03-08T19:53:03	1	0	0	43.1261	-123.2492
El Paso County, CO	US	2020-03-07T01:13:21	1	0	0	38.9108	-104.4723
Fairfield County, CT	US	2020-03-08T21:23:03	1	0	0	41.2560	-73.3709
Fayette County, KY	US	2020-03-06T23:23:03	1	0	0	38.0606	-84.4803
Fresno County, CA	US	2020-03-08T04:23:15	1	0	0	36.9859	-119.2321
Grant County, WA	US	2020-03-09T08:43:03	1	1	0	47.1981	-119.3732
Harford County, MD	US	2020-03-08T21:53:03	1	0	0	39.5839	-76.3637
Hudson County, NJ	US	2020-03-08T19:43:03	1	0	0	40.7453	-74.0535
Humboldt County, CA	US	2020-02-21T05:13:09	1	0	0	40.7450	-123.8695
Jefferson County, KY	US	2020-03-09T00:23:10	1	0	0	38.1938	-85.6435
Jefferson County, WA	US	2020-03-07T16:43:02	1	0	0	47.7425	-123.3040
Jefferson Parish, LA	US	2020-03-09T18:53:13	1	0	0	29.6499	-90.1121
Johnson County, KS	US	2020-03-08T00:33:02	1	0	0	38.8454	-94.8521
Kittitas County, WA	US	2020-03-08T00:43:03	1	0	0	47.1750	-120.9319
Klamath County, OR	US	2020-03-07T20:13:14	1	0	0	42.6953	-121.6142
Madera County, CA	US	2020-03-07T20:13:14	1	0	0	37.2519	-119.6963
Madison, WI	US	2020-03-03T15:53:03	1	0	1	43.0731	-89.4012
Marion County, IN	US	2020-03-06T17:13:12	1	0	0	39.8362	-86.1752
Marion County, OR	US	2020-03-08T19:43:03	1	0	0	44.8446	-122.5927
Okaloosa County, FL	US	2020-03-08T03:03:08	1	0	0	30.5773	-86.6611
Plymouth County, MA	US	2020-03-07T03:53:03	1	0	0	42.1615	-70.7928
Polk County, GA	US	2020-03-08T04:13:22	1	0	0	34.0132	-85.1479
Ramsey County, MN	US	2020-03-06T23:23:03	1	0	0	44.9964	-93.0616
Riverside County, CA	US	2020-03-08T10:33:03	1	0	0	33.9533	-117.3961
Rockingham County, NH	US	2020-03-09T22:43:25	1	0	0	42.9931	-71.0498
San Antonio, TX	US	2020-02-13T18:53:02	1	0	0	29.4241	-98.4936
Santa Rosa County, FL	US	2020-03-08T15:33:04	1	1	0	30.7690	-86.9824
Sarasota, FL	US	2020-03-02T03:23:06	1	0	0	27.3364	-82.5307
Shasta County, CA	US	2020-03-09T03:43:03	1	0	0	40.7909	-121.8474
Shelby County, TN	US	2020-03-08T16:13:36	1	0	0	35.1269	-89.9253
Spartanburg County, SC	US	2020-03-09T00:03:07	1	0	0	34.8606	-81.9535
Spokane County, WA	US	2020-03-08T21:53:04	1	0	0	47.6587	-117.4225
St. Louis County, MO	US	2020-03-08T11:23:08	1	0	0	38.6103	-90.4125
Suffolk County, NY	US	2020-03-08T16:03:05	1	0	0	40.9849	-72.6151
Tulsa County, OK	US	2020-03-07T04:43:02	1	0	0	36.1593	-95.9410
Ulster County, NY	US	2020-03-08T16:23:07	1	0	0	41.8586	-74.3118
Umatilla, OR	US	2020-03-02T20:23:16	1	0	0	45.7750	-118.7606
Unknown Location, MA	US	2020-03-08T21:23:03	1	0	0	42.4072	-71.3824
Volusia County, FL	US	2020-03-08T03:03:08	1	0	0	29.0280	-81.0755
Wake County, NC	US	2020-03-03T20:53:02	1	0	0	35.8032	-78.5661
Wayne County, PA	US	2020-03-06T16:13:15	1	0	0	41.6739	-75.2479
Williamson County, TN	US	2020-03-05T23:33:03	1	0	0	35.9179	-86.8622
Yolo County, CA	US	2020-03-06T20:13:14	1	0	0	38.7646	-121.9018
	Ukraine	2020-03-03T15:33:02	1	0	0	48.3794	31.1656
	Vatican City	2020-03-06T15:43:02	1	0	0	41.9029	12.4534
From Diamond Princess	Australia	2020-02-29T02:03:10	0	0	0	35.4437	139.6380
Northern Territory	Australia	2020-03-06T04:33:03	0	0	0	-12.4634	130.8456
Lackland, TX (From Diamond Princess)	US	2020-02-24T23:33:02	0	0	0	29.3829	-98.6134
Montgomery County, TX	US	2020-03-07T19:53:02	0	0	0	30.3213	-95.4778
Omaha, NE (From Diamond Princess)	US	2020-02-24T23:33:02	0	0	0	41.2545	-95.9758
Travis, CA (From Diamond Princess)	US	2020-02-24T23:33:02	0	0	0	38.2721	-121.9399
