# Supplementary material for: Effectiveness of COVID-19 shelter-in-place orders varied by state
Source: PLoS One. 2020 Dec 31;15(12):e0245008. doi: 10.1371/journal.pone.0245008 (PMC7775080; doi:10.1371/journal.pone.0245008)
Supplement: S1 File — (ZIP) [file pone.0245008.s008.zip › csse_covid_19_data/csse_covid_19_daily_reports/03-10-2020.csv]

Province/State	Country/Region	Last Update	Confirmed	Deaths	Recovered	Latitude	Longitude
Hubei	Mainland China	2020-03-10T15:13:05	67760	3024	47743	30.9756	112.2707
	Italy	2020-03-10T17:53:02	10149	631	724	43.0000	12.0000
	Iran (Islamic Republic of)	2020-03-10T19:13:20	8042	291	2731	32.0000	53.0000
	Republic of Korea	2020-03-10T19:13:20	7513	54	247	36.0000	128.0000
	France	2020-03-10T18:53:02	1784	33	12	47.0000	2.0000
	Spain	2020-03-10T23:53:02	1695	35	32	40.0000	-4.0000
	Germany	2020-03-10T18:53:02	1457	2	18	51.0000	9.0000
Guangdong	Mainland China	2020-03-10T09:13:07	1353	8	1274	23.3417	113.4244
Henan	Mainland China	2020-03-08T05:03:02	1272	22	1247	33.8820	113.6140
Zhejiang	Mainland China	2020-03-10T10:33:02	1215	1	1191	29.1832	120.0934
Hunan	Mainland China	2020-03-10T08:33:02	1018	4	990	27.6104	111.7088
Anhui	Mainland China	2020-03-08T05:13:06	990	6	984	31.8257	117.2264
Jiangxi	Mainland China	2020-03-10T01:33:02	935	1	927	27.6140	115.7221
Shandong	Mainland China	2020-03-10T07:33:03	758	6	719	36.3427	118.1498
Diamond Princess cruise ship	Others	2020-03-06T01:29:39	696	6	40	35.4437	139.6380
Jiangsu	Mainland China	2020-03-10T08:13:08	631	0	627	32.9711	119.4550
	Japan	2020-03-10T16:13:16	581	10	101	36.0000	138.0000
Chongqing	Mainland China	2020-03-10T23:53:02	576	6	547	30.0572	107.8740
Sichuan	Mainland China	2020-03-10T10:13:17	539	3	478	30.6171	102.7103
	Switzerland	2020-03-10T23:53:02	491	3	3	46.8182	8.2275
Heilongjiang	Mainland China	2020-03-10T00:13:18	481	13	434	47.8620	127.7615
Beijing	Mainland China	2020-03-10T01:13:07	429	8	320	40.1824	116.4142
	Norway	2020-03-10T23:53:02	400	0	1	60.4720	8.4689
	Netherlands	2020-03-10T13:53:06	382	4	0	52.1326	5.2913
	UK	2020-03-10T23:53:02	382	6	18	55.0000	-3.0000
	Sweden	2020-03-10T23:53:02	355	0	1	63.0000	16.0000
Shanghai	Mainland China	2020-03-10T06:13:14	344	3	319	31.2020	121.4491
Hebei	Mainland China	2020-03-07T13:03:05	318	6	307	38.0428	114.5149
Fujian	Mainland China	2020-03-07T13:03:05	296	1	295	26.0789	117.9874
	Belgium	2020-03-10T11:53:03	267	0	1	50.8333	4.0000
Washington	US	2020-03-10T22:13:11	267	23	1	47.4009	-121.4905
	Denmark	2020-03-10T17:33:34	262	0	1	56.2639	9.5018
Guangxi	Mainland China	2020-03-10T00:53:02	252	2	234	23.8298	108.7881
Shaanxi	Mainland China	2020-03-10T08:53:02	245	1	227	35.1917	108.8701
	Austria	2020-03-10T16:13:16	182	0	4	47.5162	14.5501
Yunnan	Mainland China	2020-03-06T03:23:06	174	2	170	24.9740	101.4870
New York	US	2020-03-10T17:13:27	173	0	0	42.1657	-74.9481
Hainan	Mainland China	2020-03-08T04:33:02	168	6	159	19.1959	109.7453
	Singapore	2020-03-10T05:13:07	160	0	78	1.2833	103.8333
Guizhou	Mainland China	2020-03-10T01:13:07	146	2	129	26.8154	106.8748
California	US	2020-03-10T19:13:28	144	2	2	36.1162	-119.6816
Tianjin	Mainland China	2020-03-10T10:13:25	136	3	131	39.3054	117.3230
Shanxi	Mainland China	2020-03-10T23:53:02	133	0	131	37.5777	112.2922
	Malaysia	2020-03-10T16:33:13	129	0	24	2.5000	112.5000
Gansu	Mainland China	2020-03-10T14:33:13	125	2	88	36.0611	103.8343
Liaoning	Mainland China	2020-03-10T04:13:09	125	1	111	41.2956	122.6085
Hong Kong	Hong Kong SAR	2020-03-10T23:53:02	120	3	65	22.3000	114.2000
	Bahrain	2020-03-10T18:53:02	110	0	22	26.0275	50.5500
Jilin	Mainland China	2020-03-09T14:33:03	93	1	91	43.6661	126.1923
Massachusetts	US	2020-03-10T22:13:11	92	0	1	42.2302	-71.5301
	Greece	2020-03-10T10:53:03	89	0	0	39.0742	21.8243
Xinjiang	Mainland China	2020-03-08T05:33:02	76	3	73	41.1129	85.2401
Inner Mongolia	Mainland China	2020-03-08T05:13:06	75	1	70	44.0935	113.9448
Ningxia	Mainland China	2020-03-06T12:53:03	75	0	71	37.2692	106.1655
	United Arab Emirates	2020-03-10T11:13:12	74	0	12	23.4241	53.8478
	Iraq	2020-03-10T05:13:07	71	7	3	33.0000	44.0000
	Iceland	2020-03-10T12:53:02	69	0	1	64.9631	-19.0208
	Kuwait	2020-03-10T10:13:28	69	0	1	29.5000	47.7500
	Egypt	2020-03-10T05:13:07	59	1	1	26.0000	30.0000
	Israel	2020-03-10T12:53:02	58	0	4	31.0000	35.0000
	India	2020-03-10T10:13:28	56	0	4	21.0000	78.0000
New South Wales	Australia	2020-03-10T14:13:14	55	2	4	-33.8688	151.2093
	Thailand	2020-03-10T08:53:03	53	1	33	15.8700	100.9925
	San Marino	2020-03-10T05:13:07	51	2	0	43.9424	12.4578
Taiwan	Taipei and environs	2020-03-10T19:13:15	47	1	17	23.7000	121.0000
Diamond Princess	US	2020-03-10T02:33:04	46	0	0	35.4437	139.6380
	Czech Republic	2020-03-10T13:33:14	41	0	0	49.8175	15.4730
	Lebanon	2020-03-10T10:53:03	41	1	1	33.8547	35.8623
	Portugal	2020-03-10T12:53:02	41	0	0	39.3999	-8.2245
	Finland	2020-03-10T10:13:30	40	0	1	64.0000	26.0000
Ontario	Canada	2020-03-10T17:13:32	36	0	4	51.2538	-85.3232
	Ireland	2020-03-10T19:13:21	34	0	0	53.1424	-7.6921
	Philippines	2020-03-10T10:13:30	33	1	2	12.8797	121.7740
British Columbia	Canada	2020-03-09T22:43:25	32	1	4	53.7267	-127.6476
	Brazil	2020-03-10T16:53:13	31	0	0	-14.2350	-51.9253
	Slovenia	2020-03-10T16:13:26	31	0	0	46.1512	14.9955
	Viet Nam	2020-03-10T19:13:21	31	0	16	16.0000	108.0000
	Indonesia	2020-03-10T12:53:02	27	0	2	-0.7893	113.9213
	Romania	2020-03-10T16:33:13	25	0	3	46.0000	25.0000
	occupied Palestinian territory	2020-03-10T19:13:21	25	0	0	31.9522	35.2332
	Qatar	2020-03-10T16:13:26	24	0	0	25.3548	51.1839
	Poland	2020-03-10T20:13:07	22	0	0	51.9194	19.1451
Grand Princess	US	2020-03-10T02:33:04	21	0	0	37.6489	-122.6655
	Algeria	2020-03-09T10:13:06	20	0	0	28.0339	1.6596
	Saudi Arabia	2020-03-10T05:13:07	20	0	1	24.0000	45.0000
Queensland	Australia	2020-03-10T13:53:06	18	0	8	-28.0167	153.4000
Victoria	Australia	2020-03-10T14:33:13	18	0	7	-37.8136	144.9631
Qinghai	Mainland China	2020-02-21T04:43:02	18	0	18	35.7452	95.9956
	Oman	2020-03-10T08:33:02	18	0	9	21.0000	57.0000
	Argentina	2020-03-10T05:13:07	17	1	0	-38.4161	-63.6167
Georgia	US	2020-03-10T03:53:03	17	0	0	33.0406	-83.6431
	Pakistan	2020-03-10T05:13:07	16	0	1	30.3753	69.3451
	Ecuador	2020-03-09T09:03:03	15	0	0	-1.8312	-78.1834
	Georgia	2020-03-09T10:13:06	15	0	0	42.3154	43.3569
Colorado	US	2020-03-10T18:33:03	15	0	0	39.0598	-105.3111
Florida	US	2020-03-10T13:13:14	15	2	0	27.7663	-81.6868
New Jersey	US	2020-03-10T18:13:16	15	1	0	40.2989	-74.5210
Oregon	US	2020-03-10T19:53:13	15	0	0	44.5720	-122.0709
	Croatia	2020-03-10T16:53:13	14	0	0	45.1667	15.5000
	Chile	2020-03-10T05:13:07	13	0	0	-35.6751	-71.5430
Texas	US	2020-03-10T04:13:13	13	0	0	31.0545	-97.5635
	Estonia	2020-03-10T11:13:13	12	0	0	58.5953	25.0136
Illinois	US	2020-03-10T18:33:03	12	0	2	40.3495	-88.9861
Pennsylvania	US	2020-03-10T18:13:16	12	0	0	40.5908	-77.2098
	Azerbaijan	2020-03-10T16:13:27	11	0	0	40.1431	47.5769
	Peru	2020-03-10T16:33:13	11	0	0	-9.1900	-75.0152
	Albania	2020-03-10T12:53:02	10	0	0	41.1533	20.1683
Macau	Macao SAR	2020-03-10T19:13:20	10	0	10	22.1667	113.5500
	Russian Federation	2020-03-10T19:13:21	10	0	3	60.0000	90.0000
	Belarus	2020-03-10T16:13:27	9	0	3	53.7098	27.9534
	Costa Rica	2020-03-09T09:03:03	9	0	0	9.7489	-83.7534
	Hungary	2020-03-09T09:43:03	9	0	0	47.1625	19.5033
	Latvia	2020-03-10T10:13:41	8	0	1	56.8796	24.6032
Iowa	US	2020-03-10T02:33:04	8	0	0	42.0115	-93.2105
Maryland	US	2020-03-10T18:13:16	8	0	0	39.0639	-76.8021
South Australia	Australia	2020-03-06T04:23:08	7	0	2	-34.9285	138.6007
Alberta	Canada	2020-03-09T17:53:24	7	0	0	53.9333	-116.5765
	Mexico	2020-03-10T05:13:07	7	0	4	23.0000	-102.0000
	North Macedonia	2020-03-10T10:53:03	7	0	0	41.6086	21.7453
	Slovakia	2020-03-10T05:13:07	7	0	0	48.6690	19.6990
	South Africa	2020-03-10T05:13:07	7	0	0	-30.5595	22.9375
North Carolina	US	2020-03-10T02:33:04	7	0	0	35.6301	-79.8064
South Carolina	US	2020-03-10T02:33:04	7	0	0	33.8569	-80.9450
Tennessee	US	2020-03-10T19:53:13	7	0	0	35.7478	-86.6923
Virginia	US	2020-03-10T03:53:03	7	0	0	37.7693	-78.1700
Western Australia	Australia	2020-03-10T14:33:13	6	1	0	-31.9505	115.8605
	Maldives	2020-03-10T05:13:07	6	0	0	3.2028	73.2207
Arizona	US	2020-03-10T02:53:04	6	0	1	33.7298	-111.4312
Indiana	US	2020-03-10T17:13:25	6	0	0	39.8494	-86.2583
Kentucky	US	2020-03-10T02:33:04	6	0	0	37.6681	-84.6701
	Afghanistan	2020-03-10T12:33:02	5	0	0	33.0000	65.0000
	Bosnia and Herzegovina	2020-03-10T05:13:07	5	0	0	43.9159	17.6791
	Dominican Republic	2020-03-08T17:23:08	5	0	0	18.7357	-70.1627
	French Guiana	2020-03-07T03:23:05	5	0	0	3.9339	-53.1258
	Luxembourg	2020-03-10T05:13:07	5	0	0	49.8144	6.1317
	Malta	2020-03-10T16:33:13	5	0	0	35.9375	14.3754
	New Zealand	2020-03-07T02:03:29	5	0	0	-40.9006	174.8860
	Serbia	2020-03-10T18:53:03	5	0	0	44.0165	21.0059
	Tunisia	2020-03-10T05:13:07	5	0	0	33.8869	9.5375
District of Columbia	US	2020-03-10T03:53:03	5	0	0	38.8974	-77.0268
	Bulgaria	2020-03-09T14:43:03	4	0	0	42.7339	25.4858
Quebec	Canada	2020-03-10T00:53:03	4	0	0	52.9399	-73.5491
	Senegal	2020-03-08T20:23:08	4	0	1	14.4974	-14.4524
Nevada	US	2020-03-10T02:33:04	4	0	0	38.3135	-117.0554
New Hampshire	US	2020-03-10T02:33:04	4	0	0	43.4525	-71.5639
	Bangladesh	2020-03-10T06:19:32	3	0	0	23.6850	90.3563
	Colombia	2020-03-10T05:33:02	3	0	0	4.5709	-74.2973
	Cyprus	2020-03-10T13:13:13	3	0	0	35.1264	33.4299
	Morocco	2020-03-10T14:13:14	3	1	0	31.7917	-7.0926
	Republic of Moldova	2020-03-10T19:13:21	3	0	0	47.4116	28.3699
Minnesota	US	2020-03-10T19:53:13	3	0	0	45.6945	-93.9002
Nebraska	US	2020-03-10T03:13:17	3	0	0	41.1254	-98.2681
Ohio	US	2020-03-10T03:13:17	3	0	0	40.3888	-82.7649
Rhode Island	US	2020-03-10T03:13:17	3	0	0	41.6809	-71.5118
Wisconsin	US	2020-03-10T17:13:25	3	0	1	44.2685	-89.6165
Tasmania	Australia	2020-03-08T05:43:04	2	0	0	-41.4545	145.9707
	Cambodia	2020-03-08T04:53:03	2	0	1	11.5500	104.9167
	Cameroon	2020-03-08T05:23:03	2	0	0	3.8480	11.5021
	Faroe Islands	2020-03-08T05:13:07	2	0	0	61.8926	-6.9118
	Martinique	2020-03-07T03:23:05	2	0	0	14.6415	-61.0242
	Nigeria	2020-03-09T09:43:03	2	0	0	9.0820	8.6753
	Saint Martin	2020-03-10T05:33:02	2	0	0	18.0708	-63.0501
Connecticut	US	2020-03-10T03:13:17	2	0	0	41.5978	-72.7554
Hawaii	US	2020-03-10T03:13:17	2	0	0	21.0943	-157.4983
Oklahoma	US	2020-03-10T17:13:25	2	0	0	35.5653	-96.9289
Utah	US	2020-03-10T16:53:13	2	0	0	40.1500	-111.8624
	Andorra	2020-03-02T20:23:16	1	0	0	42.5063	1.5218
	Armenia	2020-03-01T19:53:02	1	0	0	40.0691	45.0382
Northern Territory	Australia	2020-03-10T14:13:14	1	0	0	-12.4634	130.8456
	Bhutan	2020-03-06T15:43:02	1	0	0	27.5142	90.4336
	Brunei	2020-03-10T06:13:43	1	0	0	4.5353	114.7277
	Burkina Faso	2020-03-10T05:33:02	1	0	0	12.2383	-1.5616
	Channel Islands	2020-03-10T05:33:02	1	0	0	49.3723	-2.3644
	Gibraltar	2020-03-10T08:33:03	1	0	1	36.1408	-5.3536
	Holy See	2020-03-10T19:13:21	1	0	0	41.9029	12.4534
	Jordan	2020-03-03T15:33:02	1	0	0	31.2400	36.5100
	Liechtenstein	2020-03-04T01:33:07	1	0	0	47.1400	9.5500
	Lithuania	2020-02-28T16:23:03	1	0	0	55.1694	23.8813
Tibet	Mainland China	2020-02-12T06:43:02	1	0	1	31.6927	88.0924
	Monaco	2020-02-29T00:33:01	1	0	0	43.7333	7.4167
	Mongolia	2020-03-10T06:13:43	1	0	0	46.8625	103.8467
	Nepal	2020-03-10T08:33:03	1	0	1	28.3949	84.1240
	Panama	2020-03-10T06:13:43	1	0	0	8.5380	-80.7821
	Paraguay	2020-03-08T09:13:16	1	0	0	-23.4425	-58.4438
	Saint Barthelemy	2020-03-09T10:43:06	1	0	0	17.9000	-62.8333
	Sri Lanka	2020-03-10T08:33:03	1	0	1	7.8731	80.7718
	Togo	2020-03-07T02:13:09	1	0	0	8.6195	0.8248
Kansas	US	2020-03-10T03:13:17	1	0	0	38.5266	-96.7265
Louisiana	US	2020-03-10T03:13:17	1	0	0	31.1695	-91.8678
Missouri	US	2020-03-10T03:13:17	1	0	0	38.4561	-92.2884
Vermont	US	2020-03-10T03:13:17	1	0	0	44.0459	-72.7107
	Ukraine	2020-03-03T15:33:02	1	0	0	48.3794	31.1656
From Diamond Princess	Australia	2020-02-29T02:03:10	0	0	0	35.4437	139.6380
Alaska	US	2020-03-10T02:33:04	0	0	0	61.3707	-152.4044
Arkansas	US	2020-03-10T02:33:04	0	0	0	34.9697	-92.3731
Delaware	US	2020-03-10T02:33:04	0	0	0	39.3185	-75.5071
Idaho	US	2020-03-10T02:33:04	0	0	0	44.2405	-114.4788
Maine	US	2020-03-10T02:33:04	0	0	0	44.6939	-69.3819
Michigan	US	2020-03-10T02:33:04	0	0	0	43.3266	-84.5361
Mississippi	US	2020-03-10T02:33:04	0	0	0	32.7416	-89.6787
Montana	US	2020-03-10T02:33:04	0	0	0	46.9219	-110.4544
New Mexico	US	2020-03-10T02:33:04	0	0	0	34.8405	-106.2485
North Dakota	US	2020-03-10T02:33:04	0	0	0	47.5289	-99.7840
South Dakota	US	2020-03-10T02:33:04	0	0	0	44.2998	-99.4388
West Virginia	US	2020-03-10T02:33:04	0	0	0	38.4912	-80.9545
Wyoming	US	2020-03-10T02:33:04	0	0	0	42.7560	-107.3025
