# Supplementary material for: Effectiveness of COVID-19 shelter-in-place orders varied by state
Source: PLoS One. 2020 Dec 31;15(12):e0245008. doi: 10.1371/journal.pone.0245008 (PMC7775080; doi:10.1371/journal.pone.0245008)
Supplement: S1 File — (ZIP) [file pone.0245008.s008.zip › csse_covid_19_data/csse_covid_19_daily_reports/03-11-2020.csv]

Province/State	Country/Region	Last Update	Confirmed	Deaths	Recovered	Latitude	Longitude
Hubei	China	2020-03-11T10:53:02	67773	3046	49134	30.9756	112.2707
	Italy	2020-03-11T21:33:02	12462	827	1045	43.0000	12.0000
	Iran	2020-03-11T18:52:03	9000	354	2959	32.0000	53.0000
	Korea, South	2020-03-11T21:13:18	7755	60	288	36.0000	128.0000
France	France	2020-03-11T22:53:03	2281	48	12	46.2276	2.2137
	Spain	2020-03-11T20:53:02	2277	54	183	40.0000	-4.0000
	Germany	2020-03-11T19:13:17	1908	3	25	51.0000	9.0000
Guangdong	China	2020-03-11T10:13:06	1356	8	1282	23.3417	113.4244
Henan	China	2020-03-11T08:13:09	1273	22	1249	33.8820	113.6140
Zhejiang	China	2020-03-11T09:33:12	1215	1	1195	29.1832	120.0934
Hunan	China	2020-03-11T02:18:14	1018	4	995	27.6104	111.7088
Anhui	China	2020-03-11T02:18:14	990	6	984	31.8257	117.2264
Jiangxi	China	2020-03-11T02:18:14	935	1	932	27.6140	115.7221
Shandong	China	2020-03-11T11:33:07	760	6	726	36.3427	118.1498
Diamond Princess	Cruise Ship	2020-03-11T22:13:12	696	7	325	35.4437	139.6380
	Switzerland	2020-03-11T20:53:02	652	4	4	46.8182	8.2275
	Japan	2020-03-11T21:33:03	639	15	118	36.0000	138.0000
Jiangsu	China	2020-03-11T02:18:14	631	0	627	32.9711	119.4550
	Norway	2020-03-11T19:33:02	598	0	1	60.4720	8.4689
Chongqing	China	2020-03-11T23:13:05	576	6	554	30.0572	107.8740
Sichuan	China	2020-03-11T14:33:03	539	3	488	30.6171	102.7103
	Netherlands	2020-03-11T14:13:11	503	5	0	52.1326	5.2913
	Sweden	2020-03-11T19:33:02	500	1	1	63.0000	16.0000
Heilongjiang	China	2020-03-11T11:33:07	482	13	436	47.8620	127.7615
UK	United Kingdom	2020-03-11T21:33:03	456	8	18	55.3781	-3.4360
Denmark	Denmark	2020-03-11T22:13:13	442	0	1	56.2639	9.5018
Beijing	China	2020-03-11T02:18:14	435	8	326	40.1824	116.4142
Washington	US	2020-03-11T22:33:03	366	29	1	47.4009	-121.4905
Shanghai	China	2020-03-11T03:13:07	344	3	320	31.2020	121.4491
Hebei	China	2020-03-11T02:18:14	318	6	307	39.5490	116.1306
	Belgium	2020-03-11T18:52:03	314	3	1	50.8333	4.0000
Fujian	China	2020-03-11T02:18:14	296	1	295	26.0789	117.9874
	Qatar	2020-03-11T18:52:03	262	0	0	25.3548	51.1839
Guangxi	China	2020-03-11T11:33:07	252	2	238	23.8298	108.7881
	Austria	2020-03-11T22:33:03	246	0	4	47.5162	14.5501
Shaanxi	China	2020-03-11T09:33:12	245	1	232	35.1917	108.8701
New York	US	2020-03-11T22:53:03	220	0	0	42.1657	-74.9481
	Bahrain	2020-03-11T22:33:03	195	0	35	26.0275	50.5500
	Singapore	2020-03-11T13:53:24	178	0	96	1.2833	103.8333
California	US	2020-03-11T23:53:03	177	3	2	36.1162	-119.6816
Yunnan	China	2020-03-11T02:18:14	174	2	170	24.9740	101.4870
Hainan	China	2020-03-11T02:18:14	168	6	159	19.1959	109.7453
	Malaysia	2020-03-11T11:33:08	149	0	26	2.5000	112.5000
Guizhou	China	2020-03-11T02:33:03	146	2	133	26.8154	106.8748
Tianjin	China	2020-03-11T02:18:14	136	3	131	39.3054	117.3230
Shanxi	China	2020-03-11T02:18:14	133	0	131	37.5777	112.2922
Gansu	China	2020-03-11T14:33:03	127	2	88	37.8099	101.0583
Hong Kong	China	2020-03-11T18:52:03	126	3	65	22.3000	114.2000
Liaoning	China	2020-03-11T02:18:14	125	1	111	41.2956	122.6085
	Israel	2020-03-11T21:13:18	109	0	4	31.0000	35.0000
	Greece	2020-03-11T23:53:02	99	1	0	39.0742	21.8243
Massachusetts	US	2020-03-11T22:53:03	95	0	1	42.2302	-71.5301
Jilin	China	2020-03-11T02:18:14	93	1	91	43.6661	126.1923
	Czechia	2020-03-11T22:13:12	91	0	0	49.8175	15.4730
	Iceland	2020-03-11T13:53:24	85	0	1	64.9631	-19.0208
Xinjiang	China	2020-03-11T02:18:14	76	3	73	41.1129	85.2401
Inner Mongolia	China	2020-03-11T03:53:03	75	1	71	44.0935	113.9448
Ningxia	China	2020-03-11T09:33:12	75	0	72	37.2692	106.1655
	United Arab Emirates	2020-03-11T20:53:02	74	0	17	23.4241	53.8478
	Kuwait	2020-03-11T09:53:03	72	0	2	29.5000	47.7500
	Iraq	2020-03-11T22:13:12	71	7	15	33.0000	44.0000
New South Wales	Australia	2020-03-11T18:52:04	65	2	4	-33.8688	151.2093
	India	2020-03-11T22:13:12	62	1	4	21.0000	78.0000
	San Marino	2020-03-11T20:53:02	62	2	0	43.9424	12.4578
	Lebanon	2020-03-11T11:53:03	61	3	1	33.8547	35.8623
	Egypt	2020-03-11T22:13:12	60	1	27	26.0000	30.0000
	Finland	2020-03-11T13:33:10	59	0	1	64.0000	26.0000
	Portugal	2020-03-11T13:33:11	59	0	0	39.3999	-8.2245
	Thailand	2020-03-11T09:13:10	59	1	34	15.8700	100.9925
	Slovenia	2020-03-11T14:13:11	57	0	0	46.1512	14.9955
	Philippines	2020-03-11T10:53:03	49	1	2	12.8797	121.7740
	Taiwan*	2020-03-11T20:13:14	48	1	17	23.7000	121.0000
Diamond Princess	US	2020-03-10T02:33:04	46	0	0	35.4437	139.6380
	Romania	2020-03-11T21:13:18	45	0	6	46.0000	25.0000
	Ireland	2020-03-11T21:33:03	43	1	0	53.1424	-7.6921
Ontario	Canada	2020-03-11T18:52:04	41	0	4	51.2538	-85.3232
British Columbia	Canada	2020-03-11T02:18:28	39	1	4	53.7267	-127.6476
	Brazil	2020-03-11T22:13:12	38	0	0	-14.2350	-51.9253
	Vietnam	2020-03-11T20:53:02	38	0	16	16.0000	108.0000
	Indonesia	2020-03-11T11:14:26	34	1	2	-0.7893	113.9213
Colorado	US	2020-03-11T22:53:03	34	0	0	39.0598	-105.3111
	Poland	2020-03-11T21:13:21	31	0	0	51.9194	19.1451
Florida	US	2020-03-11T03:33:05	28	2	0	27.7663	-81.6868
Illinois	US	2020-03-11T22:53:03	25	0	2	40.3495	-88.9861
	Georgia	2020-03-11T22:13:12	24	0	0	42.3154	43.3569
	Chile	2020-03-11T22:13:12	23	0	0	-35.6751	-71.5430
Georgia	US	2020-03-11T18:52:03	23	0	0	33.0406	-83.6431
New Jersey	US	2020-03-11T18:52:04	23	1	0	40.2989	-74.5210
Victoria	Australia	2020-03-11T18:52:04	21	0	7	-37.8136	144.9631
	Saudi Arabia	2020-03-11T13:33:11	21	0	1	24.0000	45.0000
Grand Princess	US	2020-03-10T02:33:04	21	0	0	37.6489	-122.6655
Texas	US	2020-03-11T22:53:03	21	0	0	31.0545	-97.5635
	Algeria	2020-03-09T10:13:06	20	0	0	28.0339	1.6596
Queensland	Australia	2020-03-11T18:52:04	20	0	8	-28.0167	153.4000
	Russia	2020-03-11T18:52:03	20	0	3	60.0000	90.0000
	Argentina	2020-03-11T02:18:16	19	1	0	-38.4161	-63.6167
Alberta	Canada	2020-03-11T23:13:07	19	0	0	53.9333	-116.5765
	Croatia	2020-03-11T22:13:12	19	0	0	45.1667	15.5000
	Pakistan	2020-03-11T21:13:23	19	0	2	30.3753	69.3451
Oregon	US	2020-03-11T22:53:03	19	0	0	44.5720	-122.0709
Qinghai	China	2020-03-11T02:18:14	18	0	18	35.7452	95.9956
	Oman	2020-03-10T08:33:02	18	0	9	21.0000	57.0000
	Ecuador	2020-03-11T09:33:12	17	0	0	-1.8312	-78.1834
	Estonia	2020-03-11T22:13:12	16	0	0	58.5953	25.0136
Pennsylvania	US	2020-03-11T22:53:03	16	0	0	40.5908	-77.2098
	Costa Rica	2020-03-11T09:33:12	13	0	0	9.7489	-83.7534
	Hungary	2020-03-11T22:13:12	13	0	0	47.1625	19.5033
	South Africa	2020-03-11T10:33:03	13	0	0	-30.5595	22.9375
Iowa	US	2020-03-11T02:53:03	13	0	0	42.0115	-93.2105
	Albania	2020-03-11T13:33:11	12	1	0	41.1533	20.1683
	Serbia	2020-03-11T09:53:03	12	0	0	44.0165	21.0059
	Azerbaijan	2020-03-11T08:13:09	11	0	3	40.1431	47.5769
	Brunei	2020-03-11T22:13:12	11	0	0	4.5353	114.7277
	Peru	2020-03-10T16:33:13	11	0	0	-9.1900	-75.0152
Indiana	US	2020-03-11T22:53:03	11	0	0	39.8494	-86.2583
Macau	China	2020-03-11T18:52:03	10	0	10	22.1667	113.5500
	Latvia	2020-03-11T13:53:24	10	0	1	56.8796	24.6032
	Slovakia	2020-03-11T13:33:11	10	0	0	48.6690	19.6990
District of Columbia	US	2020-03-11T22:53:03	10	0	0	38.8974	-77.0268
South Carolina	US	2020-03-11T22:53:03	10	0	0	33.8569	-80.9450
South Australia	Australia	2020-03-11T18:52:04	9	0	2	-34.9285	138.6007
Western Australia	Australia	2020-03-11T18:52:04	9	1	0	-31.9505	115.8605
	Belarus	2020-03-10T16:13:27	9	0	3	53.7098	27.9534
	Colombia	2020-03-11T14:33:04	9	0	0	4.5709	-74.2973
Arizona	US	2020-03-11T18:52:04	9	0	1	33.7298	-111.4312
Maryland	US	2020-03-11T03:33:05	9	0	0	39.0639	-76.8021
Tennessee	US	2020-03-11T22:53:03	9	0	0	35.7478	-86.6923
Virginia	US	2020-03-11T03:33:05	9	0	0	37.7693	-78.1700
Quebec	Canada	2020-03-11T23:13:06	8	0	0	52.9399	-73.5491
	Maldives	2020-03-11T09:33:12	8	0	0	3.2028	73.2207
	Mexico	2020-03-11T21:13:24	8	0	4	23.0000	-102.0000
	Panama	2020-03-11T09:33:12	8	1	0	8.5380	-80.7821
Kentucky	US	2020-03-11T03:13:08	8	0	0	37.6681	-84.6701
South Dakota	US	2020-03-11T22:53:03	8	1	0	44.2998	-99.4388
	Afghanistan	2020-03-11T10:13:12	7	0	0	33.0000	65.0000
	Bosnia and Herzegovina	2020-03-11T22:13:12	7	0	0	43.9159	17.6791
	Bulgaria	2020-03-11T22:13:12	7	1	0	42.7339	25.4858
	Luxembourg	2020-03-11T09:33:12	7	0	0	49.8144	6.1317
	North Macedonia	2020-03-10T10:53:03	7	0	0	41.6086	21.7453
	Tunisia	2020-03-11T18:52:03	7	0	0	33.8869	9.5375
Nevada	US	2020-03-11T22:53:03	7	0	0	38.3135	-117.0554
North Carolina	US	2020-03-10T02:33:04	7	0	0	35.6301	-79.8064
	Cyprus	2020-03-11T18:52:03	6	0	0	35.1264	33.4299
	Malta	2020-03-11T11:33:08	6	0	0	35.9375	14.3754
Louisiana	US	2020-03-11T10:13:20	6	0	0	31.1695	-91.8678
Wisconsin	US	2020-03-11T22:53:03	6	0	1	44.2685	-89.6165
	Dominican Republic	2020-03-08T17:23:08	5	0	0	18.7357	-70.1627
	French Guiana	2020-03-07T03:23:05	5	0	0	3.9339	-53.1258
	Morocco	2020-03-11T11:53:03	5	1	0	31.7917	-7.0926
	New Zealand	2020-03-07T02:03:29	5	0	0	-40.9006	174.8860
	Paraguay	2020-03-11T04:33:03	5	0	0	-23.4425	-58.4438
Minnesota	US	2020-03-11T19:13:18	5	0	0	45.6945	-93.9002
Nebraska	US	2020-03-11T23:13:07	5	0	0	41.1254	-98.2681
New Hampshire	US	2020-03-11T10:13:20	5	0	0	43.4525	-71.5639
Rhode Island	US	2020-03-11T03:13:08	5	0	0	41.6809	-71.5118
	Senegal	2020-03-08T20:23:08	4	0	1	14.4974	-14.4524
Ohio	US	2020-03-11T18:52:04	4	0	0	40.3888	-82.7649
Tasmania	Australia	2020-03-11T18:52:04	3	0	0	-41.4545	145.9707
	Bangladesh	2020-03-10T06:19:32	3	0	0	23.6850	90.3563
	Cambodia	2020-03-11T09:33:12	3	0	1	12.5657	104.9910
	Lithuania	2020-03-11T02:18:26	3	0	0	55.1694	23.8813
	Martinique	2020-03-11T02:18:29	3	0	0	14.6415	-61.0242
	Moldova	2020-03-11T18:52:03	3	0	0	47.4116	28.3699
Connecticut	US	2020-03-11T23:13:06	3	0	0	41.5978	-72.7554
New Mexico	US	2020-03-11T18:52:04	3	0	0	34.8405	-106.2485
Utah	US	2020-03-11T23:13:06	3	0	0	40.1500	-111.8624
	Bolivia	2020-03-11T18:52:03	2	0	0	-16.2902	-63.5887
	Burkina Faso	2020-03-11T09:33:12	2	0	0	12.2383	-1.5616
	Cameroon	2020-03-08T05:23:03	2	0	0	3.8480	11.5021
Faroe Islands	Denmark	2020-03-11T20:53:02	2	0	0	61.8926	-6.9118
St Martin	France	2020-03-11T20:53:02	2	0	0	18.0708	-63.0501
	Honduras	2020-03-11T18:52:03	2	0	0	15.2000	-86.2419
	Nigeria	2020-03-09T09:43:03	2	0	0	9.0820	8.6753
	Sri Lanka	2020-03-11T09:33:12	2	0	1	7.8731	80.7718
Hawaii	US	2020-03-10T03:13:17	2	0	0	21.0943	-157.4983
Michigan	US	2020-03-11T03:33:05	2	0	0	43.3266	-84.5361
Oklahoma	US	2020-03-10T17:13:25	2	0	0	35.5653	-96.9289
Channel Islands	United Kingdom	2020-03-11T20:53:02	2	0	0	49.3723	-2.3644
	Andorra	2020-03-02T20:23:16	1	0	0	42.5063	1.5218
	Armenia	2020-03-01T19:53:02	1	0	0	40.0691	45.0382
Northern Territory	Australia	2020-03-10T14:13:14	1	0	0	-12.4634	130.8456
	Bhutan	2020-03-06T15:43:02	1	0	0	27.5142	90.4336
New Brunswick	Canada	2020-03-11T23:13:06	1	0	0	46.5653	-66.4619
Tibet	China	2020-03-11T02:18:14	1	0	1	31.6927	88.0924
	Congo (Kinshasa)	2020-03-11T21:13:24	1	0	0	-4.0383	21.7587
	Cote d'Ivoire	2020-03-11T23:33:03	1	0	0	7.5400	-5.5471
Saint Barthelemy	France	2020-03-11T20:53:02	1	0	0	17.9000	-62.8333
	Holy See	2020-03-10T19:13:21	1	0	0	41.9029	12.4534
	Jamaica	2020-03-11T18:52:03	1	0	0	18.1096	-77.2975
	Jordan	2020-03-03T15:33:02	1	0	0	31.2400	36.5100
	Liechtenstein	2020-03-04T01:33:07	1	0	0	47.1400	9.5500
	Monaco	2020-02-29T00:33:01	1	0	0	43.7333	7.4167
	Mongolia	2020-03-10T06:13:43	1	0	0	46.8625	103.8467
	Nepal	2020-03-10T08:33:03	1	0	1	28.3949	84.1240
	Reunion	2020-03-11T23:13:07	1	0	0	-21.1151	55.5364
	Togo	2020-03-07T02:13:09	1	0	0	8.6195	0.8248
	Turkey	2020-03-11T03:33:05	1	0	0	38.9637	35.2433
Arkansas	US	2020-03-11T18:52:04	1	0	0	34.9697	-92.3731
Delaware	US	2020-03-11T23:13:06	1	0	0	39.3185	-75.5071
Kansas	US	2020-03-10T03:13:17	1	0	0	38.5266	-96.7265
Missouri	US	2020-03-10T03:13:17	1	0	0	38.4561	-92.2884
Montana	US	2020-03-11T23:13:06	1	0	0	46.9219	-110.4544
Vermont	US	2020-03-10T03:13:17	1	0	0	44.0459	-72.7107
	Ukraine	2020-03-03T15:33:02	1	0	0	48.3794	31.1656
Gibraltar	United Kingdom	2020-03-11T20:53:02	1	0	1	36.1408	-5.3536
From Diamond Princess	Australia	2020-02-29T02:03:10	0	0	0	35.4437	139.6380
Gansu	Mainland China	2020-03-11T02:18:28	0	0	0	36.0611	103.8343
Hebei	Mainland China	2020-03-11T02:18:29	0	0	0	38.0428	114.5149
Alaska	US	2020-03-10T02:33:04	0	0	0	61.3707	-152.4044
Idaho	US	2020-03-10T02:33:04	0	0	0	44.2405	-114.4788
Maine	US	2020-03-10T02:33:04	0	0	0	44.6939	-69.3819
Mississippi	US	2020-03-10T02:33:04	0	0	0	32.7416	-89.6787
North Dakota	US	2020-03-10T02:33:04	0	0	0	47.5289	-99.7840
West Virginia	US	2020-03-10T02:33:04	0	0	0	38.4912	-80.9545
Wyoming	US	2020-03-10T02:33:04	0	0	0	42.7560	-107.3025
	occupied Palestinian territory	2020-03-11T20:53:02	0	0	0	31.9522	35.2332
