# Supplementary material for: Effectiveness of COVID-19 shelter-in-place orders varied by state
Source: PLoS One. 2020 Dec 31;15(12):e0245008. doi: 10.1371/journal.pone.0245008 (PMC7775080; doi:10.1371/journal.pone.0245008)
Supplement: S1 File — (ZIP) [file pone.0245008.s008.zip › csse_covid_19_data/csse_covid_19_daily_reports/03-12-2020.csv]

Province/State	Country/Region	Last Update	Confirmed	Deaths	Recovered	Latitude	Longitude
Hubei	China	2020-03-12T09:53:06	67781	3056	50318	30.9756	112.2707
	Italy	2020-03-11T21:33:02	12462	827	1045	43.0000	12.0000
	Iran	2020-03-12T11:13:27	10075	429	2959	32.0000	53.0000
	Korea, South	2020-03-12T05:13:02	7869	66	333	36.0000	128.0000
France	France	2020-03-11T22:53:03	2281	48	12	46.2276	2.2137
	Spain	2020-03-12T01:17:58	2277	55	183	40.0000	-4.0000
	Germany	2020-03-12T09:53:06	2078	3	25	51.0000	9.0000
Guangdong	China	2020-03-12T03:53:02	1356	8	1289	23.3417	113.4244
Henan	China	2020-03-11T08:13:09	1273	22	1249	33.8820	113.6140
Zhejiang	China	2020-03-12T01:33:02	1215	1	1197	29.1832	120.0934
Hunan	China	2020-03-12T09:53:06	1018	4	999	27.6104	111.7088
Anhui	China	2020-03-11T02:18:14	990	6	984	31.8257	117.2264
Jiangxi	China	2020-03-12T02:13:04	935	1	934	27.6140	115.7221
Shandong	China	2020-03-12T07:53:02	760	6	734	36.3427	118.1498
	Norway	2020-03-12T13:13:31	702	0	1	60.4720	8.4689
Diamond Princess	Cruise Ship	2020-03-11T22:13:12	696	7	325	35.4437	139.6380
	Switzerland	2020-03-11T20:53:02	652	4	4	46.8182	8.2275
	Japan	2020-03-12T05:13:02	639	16	118	36.0000	138.0000
Jiangsu	China	2020-03-12T05:13:02	631	0	629	32.9711	119.4550
Denmark	Denmark	2020-03-12T09:53:06	615	0	1	56.2639	9.5018
	Sweden	2020-03-12T21:39:09	599	1	1	63.0000	16.0000
Chongqing	China	2020-03-12T23:44:32	576	6	564	30.0572	107.8740
Sichuan	China	2020-03-12T12:13:07	539	3	498	30.6171	102.7103
	Netherlands	2020-03-11T14:13:11	503	5	0	52.1326	5.2913
Heilongjiang	China	2020-03-12T13:13:31	482	13	441	47.8620	127.7615
UK	United Kingdom	2020-03-11T21:33:03	456	8	18	55.3781	-3.4360
Washington	US	2020-03-12T23:44:33	442	31	1	47.4009	-121.4905
Beijing	China	2020-03-12T01:13:05	435	8	334	40.1824	116.4142
Shanghai	China	2020-03-12T07:53:02	344	3	321	31.2020	121.4491
New York	US	2020-03-12T21:39:10	328	0	0	42.1657	-74.9481
Hebei	China	2020-03-12T05:33:02	318	6	308	39.5490	116.1306
	Belgium	2020-03-11T18:52:03	314	3	1	50.8333	4.0000
	Austria	2020-03-12T11:13:29	302	1	4	47.5162	14.5501
Fujian	China	2020-03-11T02:18:14	296	1	295	26.0789	117.9874
	Qatar	2020-03-11T18:52:03	262	0	0	25.3548	51.1839
Guangxi	China	2020-03-12T00:33:06	252	2	241	23.8298	108.7881
Shaanxi	China	2020-03-12T01:33:02	245	2	232	35.1917	108.8701
California	US	2020-03-12T23:44:33	221	4	6	36.1162	-119.6816
	Bahrain	2020-03-11T22:33:03	195	0	35	26.0275	50.5500
	Singapore	2020-03-11T13:53:24	178	0	96	1.2833	103.8333
Yunnan	China	2020-03-11T02:18:14	174	2	170	24.9740	101.4870
Hainan	China	2020-03-12T03:53:02	168	6	160	19.1959	109.7453
	Malaysia	2020-03-11T11:33:08	149	0	26	2.5000	112.5000
Guizhou	China	2020-03-12T01:13:06	146	2	137	26.8154	106.8748
Tianjin	China	2020-03-12T01:53:03	136	3	132	39.3054	117.3230
Shanxi	China	2020-03-12T09:13:24	133	0	132	37.5777	112.2922
	Israel	2020-03-12T21:39:09	131	0	4	31.0000	35.0000
Hong Kong	China	2020-03-12T01:53:02	129	3	67	22.3000	114.2000
Gansu	China	2020-03-11T14:33:03	127	2	88	37.8099	101.0583
Liaoning	China	2020-03-12T09:53:06	125	1	112	41.2956	122.6085
Massachusetts	US	2020-03-12T21:39:09	108	0	1	42.2302	-71.5301
	Iceland	2020-03-12T21:39:09	103	0	1	64.9631	-19.0208
	Greece	2020-03-11T23:53:02	99	1	0	39.0742	21.8243
	Czechia	2020-03-12T01:33:03	94	0	0	49.8175	15.4730
Jilin	China	2020-03-12T23:44:32	93	1	91	43.6661	126.1923
	Slovenia	2020-03-12T13:33:02	89	0	0	46.1512	14.9955
	United Arab Emirates	2020-03-12T21:39:09	85	0	17	23.4241	53.8478
	Kuwait	2020-03-12T09:13:24	80	0	5	29.5000	47.7500
Xinjiang	China	2020-03-11T02:18:14	76	3	73	41.1129	85.2401
Inner Mongolia	China	2020-03-11T03:53:03	75	1	71	44.0935	113.9448
Ningxia	China	2020-03-11T09:33:12	75	0	72	37.2692	106.1655
	India	2020-03-12T08:33:13	73	1	4	21.0000	78.0000
	Iraq	2020-03-12T08:33:13	71	8	15	33.0000	44.0000
	Thailand	2020-03-12T08:53:02	70	1	34	15.8700	100.9925
	San Marino	2020-03-12T08:53:02	69	3	0	43.9424	12.4578
	Egypt	2020-03-12T08:53:02	67	1	27	26.0000	30.0000
New South Wales	Australia	2020-03-11T18:52:04	65	2	4	-33.8688	151.2093
	Lebanon	2020-03-12T09:13:24	61	3	1	33.8547	35.8623
	Finland	2020-03-11T13:33:10	59	0	1	64.0000	26.0000
	Portugal	2020-03-11T13:33:11	59	0	0	39.3999	-8.2245
	Brazil	2020-03-12T01:33:03	52	0	0	-14.2350	-51.9253
	Philippines	2020-03-12T09:53:06	52	2	2	12.8797	121.7740
	Poland	2020-03-12T13:33:02	49	1	0	51.9194	19.1451
	Romania	2020-03-12T09:13:24	49	0	6	46.0000	25.0000
	Taiwan*	2020-03-12T08:13:09	49	1	20	23.7000	121.0000
British Columbia	Canada	2020-03-12T01:53:03	46	1	4	53.7267	-127.6476
Diamond Princess	US	2020-03-10T02:33:04	46	0	0	35.4437	139.6380
	Saudi Arabia	2020-03-12T01:17:58	45	0	1	24.0000	45.0000
Colorado	US	2020-03-12T21:39:10	45	0	0	39.0598	-105.3111
	Ireland	2020-03-11T21:33:03	43	1	0	53.1424	-7.6921
Ontario	Canada	2020-03-12T01:53:03	42	0	4	51.2538	-85.3232
	Vietnam	2020-03-12T09:33:03	39	0	16	16.0000	108.0000
Florida	US	2020-03-12T21:39:10	35	2	0	27.7663	-81.6868
	Indonesia	2020-03-11T11:14:26	34	1	2	-0.7893	113.9213
Illinois	US	2020-03-12T23:44:33	32	0	2	40.3495	-88.9861
Georgia	US	2020-03-12T21:39:10	31	1	0	33.0406	-83.6431
New Jersey	US	2020-03-12T21:39:10	29	1	0	40.2989	-74.5210
	Russia	2020-03-12T08:53:02	28	0	3	60.0000	90.0000
Texas	US	2020-03-12T23:44:33	27	0	0	31.0545	-97.5635
	Algeria	2020-03-12T09:13:24	24	1	8	28.0339	1.6596
	Georgia	2020-03-11T22:13:12	24	0	0	42.3154	43.3569
Oregon	US	2020-03-12T23:44:33	24	0	0	44.5720	-122.0709
	Albania	2020-03-12T21:39:09	23	1	0	41.1533	20.1683
	Chile	2020-03-11T22:13:12	23	0	0	-35.6751	-71.5430
	Costa Rica	2020-03-12T01:33:03	22	0	0	9.7489	-83.7534
Pennsylvania	US	2020-03-12T21:39:10	22	0	0	40.5908	-77.2098
Victoria	Australia	2020-03-11T18:52:04	21	0	7	-37.8136	144.9631
Grand Princess	US	2020-03-10T02:33:04	21	0	0	37.6489	-122.6655
Queensland	Australia	2020-03-11T18:52:04	20	0	8	-28.0167	153.4000
	Pakistan	2020-03-12T08:53:02	20	0	2	30.3753	69.3451
	Argentina	2020-03-11T02:18:16	19	1	0	-38.4161	-63.6167
Alberta	Canada	2020-03-11T23:13:07	19	0	0	53.9333	-116.5765
	Croatia	2020-03-11T22:13:12	19	0	0	45.1667	15.5000
	Luxembourg	2020-03-12T10:53:03	19	0	0	49.8144	6.1317
	Serbia	2020-03-12T09:13:24	19	0	0	44.0165	21.0059
Louisiana	US	2020-03-12T23:44:33	19	0	0	31.1695	-91.8678
Qinghai	China	2020-03-11T02:18:14	18	0	18	35.7452	95.9956
	Oman	2020-03-10T08:33:02	18	0	9	21.0000	57.0000
Tennessee	US	2020-03-12T21:39:10	18	0	0	35.7478	-86.6923
	Ecuador	2020-03-11T09:33:12	17	0	0	-1.8312	-78.1834
	South Africa	2020-03-12T09:13:24	17	0	0	-30.5595	22.9375
Virginia	US	2020-03-12T21:39:10	17	0	0	37.7693	-78.1700
	Estonia	2020-03-11T22:13:12	16	0	0	58.5953	25.0136
	Slovakia	2020-03-12T13:33:02	16	0	0	48.6690	19.6990
Iowa	US	2020-03-12T23:44:33	16	0	0	42.0115	-93.2105
	Peru	2020-03-12T08:53:02	15	0	0	-9.1900	-75.0152
North Carolina	US	2020-03-12T21:39:10	15	0	0	35.6301	-79.8064
Nevada	US	2020-03-12T23:44:33	14	0	0	38.3135	-117.0554
	Hungary	2020-03-11T22:13:12	13	0	0	47.1625	19.5033
Indiana	US	2020-03-12T23:44:33	13	0	0	39.8494	-86.2583
	Belarus	2020-03-12T08:53:02	12	0	3	53.7098	27.9534
	Mexico	2020-03-12T05:13:03	12	0	4	23.0000	-102.0000
Maryland	US	2020-03-12T01:53:03	12	0	0	39.0639	-76.8021
South Carolina	US	2020-03-12T21:39:10	12	0	0	33.8569	-80.9450
	Azerbaijan	2020-03-11T08:13:09	11	0	3	40.1431	47.5769
	Bosnia and Herzegovina	2020-03-12T09:13:26	11	0	0	43.9159	17.6791
	Brunei	2020-03-11T22:13:12	11	0	0	4.5353	114.7277
	Panama	2020-03-12T08:53:02	11	1	0	8.5380	-80.7821
Macau	China	2020-03-11T18:52:03	10	0	10	22.1667	113.5500
	Latvia	2020-03-11T13:53:24	10	0	1	56.8796	24.6032
District of Columbia	US	2020-03-11T22:53:03	10	0	0	38.8974	-77.0268
Kentucky	US	2020-03-12T23:44:33	10	0	0	37.6681	-84.6701
Nebraska	US	2020-03-12T01:53:03	10	0	0	41.1254	-98.2681
South Australia	Australia	2020-03-11T18:52:04	9	0	2	-34.9285	138.6007
Western Australia	Australia	2020-03-11T18:52:04	9	1	0	-31.9505	115.8605
Quebec	Canada	2020-03-12T01:53:03	9	0	0	52.9399	-73.5491
	Colombia	2020-03-11T14:33:04	9	0	0	4.5709	-74.2973
Arizona	US	2020-03-11T18:52:04	9	0	1	33.7298	-111.4312
Minnesota	US	2020-03-12T21:39:10	9	0	0	45.6945	-93.9002
	Maldives	2020-03-11T09:33:12	8	0	0	3.2028	73.2207
South Dakota	US	2020-03-11T22:53:03	8	1	0	44.2998	-99.4388
Wisconsin	US	2020-03-12T21:39:10	8	0	1	44.2685	-89.6165
	Afghanistan	2020-03-11T10:13:12	7	0	0	33.0000	65.0000
	Bulgaria	2020-03-11T22:13:12	7	1	0	42.7339	25.4858
	North Macedonia	2020-03-10T10:53:03	7	0	0	41.6086	21.7453
	Tunisia	2020-03-11T18:52:03	7	0	0	33.8869	9.5375
	Cyprus	2020-03-11T18:52:03	6	0	0	35.1264	33.4299
	Malta	2020-03-11T11:33:08	6	0	0	35.9375	14.3754
	Morocco	2020-03-12T01:33:03	6	1	0	31.7917	-7.0926
Arkansas	US	2020-03-12T21:39:10	6	0	0	34.9697	-92.3731
New Hampshire	US	2020-03-12T21:39:10	6	0	0	43.4525	-71.5639
	Dominican Republic	2020-03-08T17:23:08	5	0	0	18.7357	-70.1627
	French Guiana	2020-03-07T03:23:05	5	0	0	3.9339	-53.1258
	New Zealand	2020-03-07T02:03:29	5	0	0	-40.9006	174.8860
	Paraguay	2020-03-11T04:33:03	5	0	0	-23.4425	-58.4438
Connecticut	US	2020-03-12T23:44:33	5	0	0	41.5978	-72.7554
New Mexico	US	2020-03-12T23:44:33	5	0	0	34.8405	-106.2485
Ohio	US	2020-03-12T09:33:03	5	0	0	40.3888	-82.7649
Rhode Island	US	2020-03-11T03:13:08	5	0	0	41.6809	-71.5118
Utah	US	2020-03-12T23:44:33	5	0	0	40.1500	-111.8624
	Armenia	2020-03-12T21:39:09	4	0	0	40.0691	45.0382
	Senegal	2020-03-08T20:23:08	4	0	1	14.4974	-14.4524
Tasmania	Australia	2020-03-11T18:52:04	3	0	0	-41.4545	145.9707
	Bangladesh	2020-03-10T06:19:32	3	0	0	23.6850	90.3563
	Cambodia	2020-03-11T09:33:12	3	0	1	12.5657	104.9910
	Cuba	2020-03-12T05:53:03	3	0	0	22.0000	-80.0000
	Lithuania	2020-03-11T02:18:26	3	0	0	55.1694	23.8813
	Martinique	2020-03-11T02:18:29	3	0	0	14.6415	-61.0242
	Moldova	2020-03-11T18:52:03	3	0	0	47.4116	28.3699
	Bolivia	2020-03-11T18:52:03	2	0	0	-16.2902	-63.5887
	Burkina Faso	2020-03-11T09:33:12	2	0	0	12.2383	-1.5616
	Cameroon	2020-03-08T05:23:03	2	0	0	3.8480	11.5021
Faroe Islands	Denmark	2020-03-11T20:53:02	2	0	0	61.8926	-6.9118
St Martin	France	2020-03-11T20:53:02	2	0	0	18.0708	-63.0501
	Honduras	2020-03-11T18:52:03	2	0	0	15.2000	-86.2419
	Jamaica	2020-03-12T01:33:03	2	0	0	18.1096	-77.2975
	Monaco	2020-03-12T12:53:03	2	0	0	43.7333	7.4167
	Nigeria	2020-03-09T09:43:03	2	0	0	9.0820	8.6753
	Sri Lanka	2020-03-11T09:33:12	2	0	1	7.8731	80.7718
Hawaii	US	2020-03-10T03:13:17	2	0	0	21.0943	-157.4983
Michigan	US	2020-03-11T03:33:05	2	0	0	43.3266	-84.5361
Oklahoma	US	2020-03-10T17:13:25	2	0	0	35.5653	-96.9289
Vermont	US	2020-03-12T01:53:03	2	0	0	44.0459	-72.7107
Channel Islands	United Kingdom	2020-03-11T20:53:02	2	0	0	49.3723	-2.3644
	Andorra	2020-03-12T23:44:32	1	0	1	42.5063	1.5218
Northern Territory	Australia	2020-03-10T14:13:14	1	0	0	-12.4634	130.8456
	Bhutan	2020-03-06T15:43:02	1	0	0	27.5142	90.4336
New Brunswick	Canada	2020-03-11T23:13:06	1	0	0	46.5653	-66.4619
Tibet	China	2020-03-11T02:18:14	1	0	1	31.6927	88.0924
	Congo (Kinshasa)	2020-03-11T21:13:24	1	0	0	-4.0383	21.7587
	Cote d'Ivoire	2020-03-12T01:18:01	1	0	0	7.5400	-5.5471
Saint Barthelemy	France	2020-03-11T20:53:02	1	0	0	17.9000	-62.8333
	Guyana	2020-03-12T05:53:03	1	1	0	5.0000	-58.7500
	Holy See	2020-03-10T19:13:21	1	0	0	41.9029	12.4534
	Jordan	2020-03-03T15:33:02	1	0	0	31.2400	36.5100
	Liechtenstein	2020-03-04T01:33:07	1	0	0	47.1400	9.5500
	Mongolia	2020-03-10T06:13:43	1	0	0	46.8625	103.8467
	Nepal	2020-03-10T08:33:03	1	0	1	28.3949	84.1240
	Reunion	2020-03-11T23:13:07	1	0	0	-21.1151	55.5364
	Togo	2020-03-07T02:13:09	1	0	0	8.6195	0.8248
	Turkey	2020-03-11T03:33:05	1	0	0	38.9637	35.2433
Delaware	US	2020-03-11T23:13:06	1	0	0	39.3185	-75.5071
Kansas	US	2020-03-10T03:13:17	1	0	0	38.5266	-96.7265
Mississippi	US	2020-03-12T09:33:03	1	0	0	32.7416	-89.6787
Missouri	US	2020-03-10T03:13:17	1	0	0	38.4561	-92.2884
Montana	US	2020-03-11T23:13:06	1	0	0	46.9219	-110.4544
North Dakota	US	2020-03-12T09:33:03	1	0	0	47.5289	-99.7840
Wyoming	US	2020-03-12T03:13:09	1	0	0	42.7560	-107.3025
	Ukraine	2020-03-03T15:33:02	1	0	0	48.3794	31.1656
Gibraltar	United Kingdom	2020-03-11T20:53:02	1	0	1	36.1408	-5.3536
From Diamond Princess	Australia	2020-02-29T02:03:10	0	0	0	35.4437	139.6380
Gansu	Mainland China	2020-03-11T02:18:28	0	0	0	36.0611	103.8343
Hebei	Mainland China	2020-03-11T02:18:29	0	0	0	38.0428	114.5149
Alaska	US	2020-03-10T02:33:04	0	0	0	61.3707	-152.4044
Idaho	US	2020-03-10T02:33:04	0	0	0	44.2405	-114.4788
Maine	US	2020-03-10T02:33:04	0	0	0	44.6939	-69.3819
West Virginia	US	2020-03-10T02:33:04	0	0	0	38.4912	-80.9545
	occupied Palestinian territory	2020-03-11T20:53:02	0	0	0	31.9522	35.2332
