# Supplementary material for: Effectiveness of COVID-19 shelter-in-place orders varied by state
Source: PLoS One. 2020 Dec 31;15(12):e0245008. doi: 10.1371/journal.pone.0245008 (PMC7775080; doi:10.1371/journal.pone.0245008)
Supplement: S1 File — (ZIP) [file pone.0245008.s008.zip › csse_covid_19_data/csse_covid_19_daily_reports/03-13-2020.csv]

Province/State	Country/Region	Last Update	Confirmed	Deaths	Recovered	Latitude	Longitude
Hubei	China	2020-03-13T11:09:03	67786	3062	51553	30.9756	112.2707
Guangdong	China	2020-03-13T11:09:03	1356	8	1296	23.3417	113.4244
Henan	China	2020-03-11T08:13:09	1273	22	1249	33.882	113.614
Zhejiang	China	2020-03-12T01:33:02	1215	1	1197	29.1832	120.0934
Hunan	China	2020-03-13T11:09:03	1018	4	1005	27.6104	111.7088
Anhui	China	2020-03-11T02:18:14	990	6	984	31.8257	117.2264
Jiangxi	China	2020-03-12T02:13:04	935	1	934	27.614	115.7221
Shandong	China	2020-03-13T11:09:03	760	7	739	36.3427	118.1498
Jiangsu	China	2020-03-13T11:09:03	631	0	630	32.9711	119.455
Chongqing	China	2020-03-13T23:13:12	576	6	566	30.0572	107.874
Sichuan	China	2020-03-13T11:09:03	539	3	503	30.6171	102.7103
Heilongjiang	China	2020-03-13T11:09:03	482	13	446	47.862	127.7615
Beijing	China	2020-03-13T11:09:03	436	8	342	40.1824	116.4142
Shanghai	China	2020-03-13T11:09:03	346	3	324	31.202	121.4491
Hebei	China	2020-03-13T11:09:03	318	6	310	38.0428	114.5149
Fujian	China	2020-03-11T02:18:14	296	1	295	26.0789	117.9874
Guangxi	China	2020-03-13T11:09:03	252	2	243	23.8298	108.7881
Shaanxi	China	2020-03-12T01:33:02	245	2	232	35.1917	108.8701
Yunnan	China	2020-03-11T02:18:14	174	2	170	24.974	101.487
Hainan	China	2020-03-12T03:53:02	168	6	160	19.1959	109.7453
Guizhou	China	2020-03-13T11:09:03	146	2	140	26.8154	106.8748
Tianjin	China	2020-03-12T01:53:03	136	3	132	39.3054	117.323
Hong Kong	China	2020-03-13T13:33:03	134	4	77	22.3	114.2
Shanxi	China	2020-03-13T11:09:03	133	0	133	37.5777	112.2922
Gansu	China	2020-03-13T11:09:03	127	2	88	36.0611	103.8343
Liaoning	China	2020-03-12T09:53:06	125	1	112	41.2956	122.6085
Xinjiang	China	2020-03-11T02:18:14	76	3	73	41.1129	85.2401
Inner Mongolia	China	2020-03-11T03:53:03	75	1	71	44.0935	113.9448
Ningxia	China	2020-03-11T09:33:12	75	0	72	37.2692	106.1655
Jilin	China	2020-03-13T11:09:03	93	1	91	43.6661	126.1923
Qinghai	China	2020-03-11T02:18:14	18	0	18	35.7452	95.9956
Macau	China	2020-03-11T18:52:03	10	0	10	22.1667	113.55
Tibet	China	2020-03-11T02:18:14	1	0	1	31.6927	88.0924
	Panama	2020-03-11T20:00:00	27	1	0	8.538	-80.7821
Tasmania	Australia	2020-03-11T20:00:00	5	0	0	-41.4545	145.9707
	Croatia	2020-03-11T20:00:00	32	0	1	45.1	15.2
	Burkina Faso	2020-03-11T20:00:00	2	0	0	12.2383	-1.5616
	Albania	2020-03-11T20:00:00	33	1	0	41.1533	20.1683
British Columbia	Canada	2020-03-11T20:00:00	64	1	4	53.7267	-127.6476
New South Wales	Australia	2020-03-11T20:00:00	92	2	4	-33.8688	151.2093
Victoria	Australia	2020-03-11T20:00:00	36	0	8	-37.8136	144.9631
Queensland	Australia	2020-03-11T20:00:00	35	0	8	-28.0167	153.4
South Australia	Australia	2020-03-11T20:00:00	16	0	3	-34.9285	138.6007
Channel Islands	United Kingdom	2020-03-11T20:00:00	2	0	0	49.372284	-2.364351
	Philippines	2020-03-11T20:00:00	64	5	2	12.8797	121.774
	Nepal	2020-03-11T20:00:00	1	0	1	28.3949	84.124
	Sri Lanka	2020-03-11T20:00:00	6	0	1	7.8731	80.7718
	United Arab Emirates	2020-03-11T20:00:00	85	0	17	23.4241	53.8478
	Thailand	2020-03-11T20:00:00	75	1	35	15.87	100.9925
	Cambodia	2020-03-11T20:00:00	5	0	1	12.5657	104.991
	San Marino	2020-03-11T20:00:00	80	5	0	43.9424	12.4578
Ontario	Canada	2020-03-11T20:00:00	74	0	4	51.2538	-85.3232
Australian Capital Territory	Australia	2020-03-11T20:00:00	1	0	0	-35.4735	149.0124
	Germany	2020-03-11T20:00:00	3675	7	46	51.1657	10.4515
	Congo (Kinshasa)	2020-03-11T20:00:00	2	0	0	-4.0383	21.7587
	Honduras	2020-03-11T20:00:00	2	0	0	15.2	-86.2419
Diamond Princess	US	2020-03-11T20:00:00	46	0	0	35.4437	139.638
	Algeria	2020-03-11T20:00:00	26	2	8	28.0339	1.6596
	Reunion	2020-03-11T20:00:00	5	0	0	-21.1151	55.5364
	Oman	2020-03-11T20:00:00	19	0	9	21.4735	55.9754
Diamond Princess	Cruise Ship	2020-03-11T20:00:00	696	7	325	35.4498	139.6649
New Brunswick	Canada	2020-03-11T20:00:00	1	0	0	46.5653	-66.4619
	Italy	2020-03-11T20:00:00	17660	1266	1439	41.8719	12.5674
	Iraq	2020-03-11T20:00:00	101	9	24	33.2232	43.6793
	Lebanon	2020-03-11T20:00:00	77	3	1	33.8547	35.8623
From Diamond Princess	Australia	2020-03-11T20:00:00	0	0	0	35.4437	139.638
	Ukraine	2020-03-11T20:00:00	3	1	0	48.3794	31.1656
	Austria	2020-03-11T20:00:00	504	1	6	47.5162	14.5501
	Switzerland	2020-03-11T20:00:00	1139	11	4	46.8182	8.2275
	Ireland	2020-03-11T20:00:00	90	1	0	53.1424	-7.6921
	Georgia	2020-03-11T20:00:00	25	0	0	42.3154	43.3569
	Bangladesh	2020-03-11T20:00:00	3	0	0	23.685	90.3563
	Kuwait	2020-03-11T20:00:00	80	0	5	29.3117	47.4818
	North Macedonia	2020-03-11T20:00:00	14	0	1	41.6086	21.7453
	Brazil	2020-03-11T20:00:00	151	0	0	-14.235	-51.9253
	Greece	2020-03-11T20:00:00	190	1	0	39.0742	21.8243
	Sweden	2020-03-11T20:00:00	814	1	1	60.1282	18.6435
	Pakistan	2020-03-11T20:00:00	28	0	2	30.3753	69.3451
	Norway	2020-03-11T20:00:00	996	0	1	60.472	8.4689
France	France	2020-03-11T20:00:00	3661	79	12	46.2276	2.2137
	Turkey	2020-03-11T20:00:00	5	0	0	38.9637	35.2433
	Bahrain	2020-03-11T20:00:00	189	0	44	26.0667	50.5577
	Iceland	2020-03-11T20:00:00	134	0	1	64.9631	-19.0208
	Ecuador	2020-03-11T20:00:00	17	0	0	-1.8312	-78.1834
	Estonia	2020-03-11T20:00:00	79	0	0	58.5953	25.0136
Denmark	Denmark	2020-03-11T20:00:00	801	0	1	56.2639	9.5018
United Kingdom	United Kingdom	2020-03-11T20:00:00	798	8	18	55.3781	-3.436
	Netherlands	2020-03-11T20:00:00	804	10	0	52.1326	5.2913
	Cuba	2020-03-11T20:00:00	4	0	0	21.5218	-77.7812
Quebec	Canada	2020-03-11T20:00:00	17	0	0	52.9399	-73.5491
	Nigeria	2020-03-11T20:00:00	2	0	0	9.082	8.6753
	Lithuania	2020-03-11T20:00:00	6	0	0	55.1694	23.8813
	New Zealand	2020-03-11T20:00:00	5	0	0	-40.9006	174.886
	Belarus	2020-03-11T20:00:00	27	0	3	53.7098	27.9534
	Azerbaijan	2020-03-11T20:00:00	15	1	3	40.1431	47.5769
	Armenia	2020-03-11T20:00:00	8	0	0	40.0691	45.0382
	Kazakhstan	2020-03-11T20:00:00	4	0	0	48.0196	66.9237
	Iran	2020-03-11T20:00:00	11364	514	2959	32.4279	53.688
	Israel	2020-03-11T20:00:00	161	0	4	31.0461	34.8516
French Polynesia	France	2020-03-11T20:00:00	3	0	0	-17.6797	149.4068
Western Australia	Australia	2020-03-11T20:00:00	14	1	0	-31.9505	115.8605
	Cayman Islands	2020-03-11T20:00:00	1	0	0	19.3133	-81.2546
	Japan	2020-03-11T20:00:00	701	19	118	36.2048	138.2529
	Czechia	2020-03-11T20:00:00	141	0	0	49.8175	15.473
	Qatar	2020-03-11T20:00:00	320	0	0	25.3548	51.1839
	Singapore	2020-03-11T20:00:00	200	0	97	1.3521	103.8198
	Guadeloupe	2020-03-11T20:00:00	1	0	0	16.265	-61.551
	Dominican Republic	2020-03-11T20:00:00	5	0	0	18.7357	-70.1627
	Egypt	2020-03-11T20:00:00	80	2	27	26.8206	30.8025
	Bolivia	2020-03-11T20:00:00	3	0	0	-16.2902	-63.5887
Manitoba	Canada	2020-03-11T20:00:00	4	0	0	53.7609	-98.8139
Saskatchewan	Canada	2020-03-11T20:00:00	2	0	0	52.9399	-106.4509
	Indonesia	2020-03-11T20:00:00	69	4	2	-0.7893	113.9213
	Korea, South	2020-03-11T20:00:00	7979	66	510	35.9078	127.7669
	Latvia	2020-03-11T20:00:00	17	0	1	56.8796	24.6032
	Senegal	2020-03-11T20:00:00	10	0	1	14.4974	-14.4524
	Ethiopia	2020-03-11T20:00:00	1	0	0	9.145	40.4897
	Sudan	2020-03-11T20:00:00	1	1	0	12.8628	30.2176
	Portugal	2020-03-11T20:00:00	112	0	1	39.3999	-8.2245
	Andorra	2020-03-11T20:00:00	1	0	0	42.5063	1.5218
	Guinea	2020-03-11T20:00:00	1	0	0	9.9456	-9.6966
	Antigua and Barbuda	2020-03-11T20:00:00	1	0	0	17.0608	-61.7964
	Belgium	2020-03-11T20:00:00	559	3	1	50.5039	4.4699
	Russia	2020-03-11T20:00:00	45	0	3	61.524	105.3188
	India	2020-03-11T20:00:00	82	2	4	20.5937	78.9629
	Morocco	2020-03-11T20:00:00	7	1	1	31.7917	-7.0926
	Aruba	2020-03-11T20:00:00	2	0	0	12.5211	-69.9683
Grand Princess	Canada	2020-03-11T20:00:00	2	0	0	37.6489	-122.6655
	Argentina	2020-03-11T20:00:00	31	2	0	-38.4161	-63.6167
	Chile	2020-03-11T20:00:00	43	0	0	-35.6751	-71.543
	Jordan	2020-03-11T20:00:00	1	0	1	31.24	36.51
	Kenya	2020-03-11T20:00:00	1	0	0	-0.0236	37.9062
Saint Barthelemy	France	2020-03-11T20:00:00	1	0	0	17.9	-62.8333
St Martin	France	2020-03-11T20:00:00	2	0	0	18.0708	-63.0501
	Poland	2020-03-11T20:00:00	68	2	0	51.9194	19.1451
Faroe Islands	Denmark	2020-03-11T20:00:00	3	0	0	61.8926	-6.9118
Gibraltar	United Kingdom	2020-03-11T20:00:00	1	0	1	36.1408	-5.3536
	Hungary	2020-03-11T20:00:00	19	0	0	47.1625	19.5033
Northern Territory	Australia	2020-03-11T20:00:00	1	0	0	-12.4634	130.8456
Alabama	US	2020-03-11T20:00:00	5	0	0	32.3182	-86.9023
	Slovenia	2020-03-11T20:00:00	141	0	0	46.1512	14.9955
	Finland	2020-03-11T20:00:00	155	0	1	61.9241	25.7482
	South Africa	2020-03-11T20:00:00	24	0	0	-30.5595	22.9375
	Bosnia and Herzegovina	2020-03-11T20:00:00	13	0	0	43.9159	17.6791
	Saudi Arabia	2020-03-11T20:00:00	86	0	1	23.8859	45.0792
	Cote d'Ivoire	2020-03-11T20:00:00	1	0	0	7.54	-5.5471
	Luxembourg	2020-03-11T20:00:00	34	0	0	49.8153	6.1296
	Costa Rica	2020-03-11T20:00:00	23	0	0	9.7489	-83.7534
Alberta	Canada	2020-03-11T20:00:00	29	0	0	53.9333	-116.5765
	Bhutan	2020-03-11T20:00:00	1	0	0	27.5142	90.4336
	Spain	2020-03-11T20:00:00	5232	133	193	40.4637	-3.7492
	Malaysia	2020-03-11T20:00:00	197	0	26	4.2105	101.9758
	Holy See	2020-03-11T20:00:00	1	0	0	41.9029	12.4534
	Serbia	2020-03-11T20:00:00	35	0	0	44.0165	21.0059
	Cameroon	2020-03-11T20:00:00	2	0	0	3.848	11.5021
	Slovakia	2020-03-11T20:00:00	32	0	0	48.669	19.699
	Togo	2020-03-11T20:00:00	1	0	0	8.6195	0.8248
	Peru	2020-03-11T20:00:00	28	0	0	-9.19	-75.0152
	Romania	2020-03-11T20:00:00	89	0	7	45.9432	24.9668
	Mexico	2020-03-11T20:00:00	12	0	4	23.6345	-102.5528
	Colombia	2020-03-11T20:00:00	13	0	0	4.5709	-74.2973
Grand Princess	US	2020-03-11T20:00:00	21	0	0	37.64894	-122.665479
	Brunei	2020-03-11T20:00:00	37	0	0	4.5353	114.7277
	Martinique	2020-03-11T20:00:00	3	0	0	14.6415	-61.0242
	French Guiana	2020-03-11T20:00:00	5	0	0	3.9339	-53.1258
	Malta	2020-03-11T20:00:00	12	0	1	35.9375	14.3754
	Paraguay	2020-03-11T20:00:00	6	0	0	-23.4425	-58.4438
	Moldova	2020-03-11T20:00:00	6	0	0	47.4116	28.3699
	Maldives	2020-03-11T20:00:00	9	0	0	3.2028	73.2207
	Bulgaria	2020-03-11T20:00:00	23	1	0	42.7339	25.4858
	Tunisia	2020-03-11T20:00:00	16	0	0	33.8869	9.5375
	Cyprus	2020-03-11T20:00:00	14	0	0	35.1264	33.4299
Alaska	US	2020-03-11T20:00:00	1	0	0	61.370716	-152.404419
Arizona	US	2020-03-11T20:00:00	9	0	1	33.729759	-111.431221
Arkansas	US	2020-03-11T20:00:00	6	0	0	34.969704	-92.373123
California	US	2020-03-11T20:00:00	282	4	6	36.116203	-119.681564
Colorado	US	2020-03-11T20:00:00	49	0	0	39.059811	-105.311104
Connecticut	US	2020-03-11T20:00:00	11	0	0	41.597782	-72.755371
Delaware	US	2020-03-11T20:00:00	4	0	0	39.318523	-75.507141
District of Columbia	US	2020-03-11T20:00:00	10	0	0	38.897438	-77.026817
Florida	US	2020-03-11T20:00:00	50	2	0	27.766279	-81.686783
Georgia	US	2020-03-11T20:00:00	42	1	0	33.040619	-83.643074
Hawaii	US	2020-03-11T20:00:00	2	0	0	21.094318	-157.498337
Idaho	US	2020-03-11T20:00:00	1	0	0	44.240459	-114.478828
Illinois	US	2020-03-11T20:00:00	46	0	2	40.349457	-88.986137
Indiana	US	2020-03-11T20:00:00	13	0	0	39.849426	-86.258278
Iowa	US	2020-03-11T20:00:00	17	0	0	42.011539	-93.210526
Kansas	US	2020-03-11T20:00:00	5	1	0	38.5266	-96.726486
Kentucky	US	2020-03-11T20:00:00	14	0	0	37.66814	-84.670067
Louisiana	US	2020-03-11T20:00:00	36	0	0	31.169546	-91.867805
Maine	US	2020-03-11T20:00:00	1	0	0	44.693947	-69.381927
Maryland	US	2020-03-11T20:00:00	18	0	0	39.063946	-76.802101
Massachusetts	US	2020-03-11T20:00:00	123	0	1	42.230171	-71.530106
Michigan	US	2020-03-11T20:00:00	16	0	0	43.326618	-84.536095
Minnesota	US	2020-03-11T20:00:00	14	0	0	45.694454	-93.900192
Mississippi	US	2020-03-11T20:00:00	1	0	0	32.741646	-89.678696
Missouri	US	2020-03-11T20:00:00	2	0	0	38.456085	-92.288368
Montana	US	2020-03-11T20:00:00	1	0	0	46.921925	-110.454353
Nebraska	US	2020-03-11T20:00:00	13	0	0	41.12537	-98.268082
Nevada	US	2020-03-11T20:00:00	17	0	0	38.313515	-117.055374
New Hampshire	US	2020-03-11T20:00:00	6	0	0	43.452492	-71.563896
New Jersey	US	2020-03-11T20:00:00	29	1	0	40.298904	-74.521011
New Mexico	US	2020-03-11T20:00:00	10	0	0	34.840515	-106.248482
New York	US	2020-03-11T20:00:00	421	0	0	42.165726	-74.948051
North Carolina	US	2020-03-11T20:00:00	17	0	0	35.630066	-79.806419
North Dakota	US	2020-03-11T20:00:00	1	0	0	47.528912	-99.784012
Ohio	US	2020-03-11T20:00:00	13	0	0	40.388783	-82.764915
Oklahoma	US	2020-03-11T20:00:00	2	0	0	35.565342	-96.928917
Oregon	US	2020-03-11T20:00:00	30	0	0	44.572021	-122.070938
Pennsylvania	US	2020-03-11T20:00:00	41	0	0	40.590752	-77.209755
Rhode Island	US	2020-03-11T20:00:00	14	0	0	41.680893	-71.51178
South Carolina	US	2020-03-11T20:00:00	13	0	0	33.856892	-80.945007
South Dakota	US	2020-03-11T20:00:00	8	1	0	44.299782	-99.438828
Tennessee	US	2020-03-11T20:00:00	26	0	0	35.747845	-86.692345
Texas	US	2020-03-11T20:00:00	43	0	0	31.054487	-97.563461
Utah	US	2020-03-11T20:00:00	9	0	0	40.150032	-111.862434
Vermont	US	2020-03-11T20:00:00	2	0	0	44.045876	-72.710686
Virginia	US	2020-03-11T20:00:00	30	0	0	37.769337	-78.169968
Washington	US	2020-03-11T20:00:00	568	37	1	47.400902	-121.490494
West Virginia	US	2020-03-11T20:00:00	0	0	0	38.491226	-80.954453
Wisconsin	US	2020-03-11T20:00:00	19	0	1	44.268543	-89.616508
Wyoming	US	2020-03-11T20:00:00	1	0	0	42.755966	-107.30249
	Vietnam	2020-03-11T20:00:00	47	0	16	14.0583	108.2772
	Mongolia	2020-03-11T20:00:00	1	0	0	46.8625	103.8467
	Jamaica	2020-03-11T20:00:00	8	0	0	18.1096	-77.2975
	Afghanistan	2020-03-11T20:00:00	7	0	0	33	65
	Monaco	2020-03-11T20:00:00	2	0	0	43.7333	7.4167
	Liechtenstein	2020-03-11T20:00:00	1	0	0	47.14	9.55
	Guyana	2020-03-11T20:00:00	1	1	0	5	-58.75
	Taiwan*	2020-03-11T20:00:00	50	1	20	23.7	121
