# Supplementary material for: Effectiveness of COVID-19 shelter-in-place orders varied by state
Source: PLoS One. 2020 Dec 31;15(12):e0245008. doi: 10.1371/journal.pone.0245008 (PMC7775080; doi:10.1371/journal.pone.0245008)
Supplement: S1 File — (ZIP) [file pone.0245008.s008.zip › csse_covid_19_data/csse_covid_19_daily_reports/03-14-2020.csv]

Province/State	Country/Region	Last Update	Confirmed	Deaths	Recovered	Latitude	Longitude
Hubei	China	2020-03-14T10:13:09	67790	3075	52960	30.9756	112.2707
	Italy	2020-03-14T20:13:16	21157	1441	1966	41.8719	12.5674
	Iran	2020-03-14T11:33:06	12729	611	2959	32.4279	53.6880
	Korea, South	2020-03-14T01:33:02	8086	72	510	35.9078	127.7669
	Spain	2020-03-14T22:13:11	6391	195	517	40.4637	-3.7492
	Germany	2020-03-14T22:13:11	4585	9	46	51.1657	10.4515
France	France	2020-03-14T20:13:16	4469	91	12	46.2276	2.2137
	Switzerland	2020-03-14T11:53:29	1359	13	4	46.8182	8.2275
Guangdong	China	2020-03-14T01:13:11	1356	8	1299	23.3417	113.4244
Henan	China	2020-03-14T09:53:08	1273	22	1250	33.8820	113.6140
Zhejiang	China	2020-03-14T02:14:15	1227	1	1211	29.1832	120.0934
United Kingdom	United Kingdom	2020-03-14T14:53:04	1140	21	18	55.3781	-3.4360
	Norway	2020-03-14T22:13:11	1090	3	1	60.4720	8.4689
Hunan	China	2020-03-14T08:33:03	1018	4	1014	27.6104	111.7088
Anhui	China	2020-03-11T02:18:14	990	6	984	31.8257	117.2264
	Sweden	2020-03-14T22:13:11	961	2	1	60.1282	18.6435
	Netherlands	2020-03-14T22:13:11	959	12	2	52.1326	5.2913
Jiangxi	China	2020-03-12T02:13:04	935	1	934	27.6140	115.7221
Denmark	Denmark	2020-03-14T22:13:32	827	1	1	56.2639	9.5018
	Japan	2020-03-14T22:33:03	773	22	118	36.2048	138.2529
Shandong	China	2020-03-14T04:33:02	760	7	741	36.3427	118.1498
Diamond Princess	Cruise Ship	2020-03-13T14:13:25	696	7	325	35.4498	139.6649
	Belgium	2020-03-14T11:53:29	689	4	1	50.5039	4.4699
	Austria	2020-03-14T16:13:55	655	1	6	47.5162	14.5501
Jiangsu	China	2020-03-13T11:09:03	631	0	630	32.9711	119.4550
Chongqing	China	2020-03-14T23:53:02	576	6	569	30.0572	107.8740
Washington	US	2020-03-14T22:13:19	572	37	1	47.4009	-121.4905
Sichuan	China	2020-03-14T04:33:02	539	3	511	30.6171	102.7103
New York	US	2020-03-14T22:13:32	525	2	0	42.1657	-74.9481
Heilongjiang	China	2020-03-14T00:13:05	482	13	447	47.8620	127.7615
Beijing	China	2020-03-14T02:13:47	437	8	349	40.1824	116.4142
Shanghai	China	2020-03-14T23:53:02	353	3	324	31.2020	121.4491
California	US	2020-03-14T22:13:32	340	5	6	36.1162	-119.6816
	Qatar	2020-03-14T22:33:03	337	0	4	25.3548	51.1839
Hebei	China	2020-03-13T11:09:03	318	6	310	38.0428	114.5149
Fujian	China	2020-03-11T02:18:14	296	1	295	26.0789	117.9874
Guangxi	China	2020-03-13T11:09:03	252	2	243	23.8298	108.7881
Shaanxi	China	2020-03-12T01:33:02	245	2	232	35.1917	108.8701
	Malaysia	2020-03-14T16:13:55	238	0	35	4.2105	101.9758
	Greece	2020-03-14T22:33:03	228	3	8	39.0742	21.8243
	Finland	2020-03-14T22:33:03	225	0	1	61.9241	25.7482
	Singapore	2020-03-14T16:14:30	212	0	105	1.3521	103.8198
	Bahrain	2020-03-14T11:53:29	210	0	44	26.0667	50.5577
	Israel	2020-03-14T20:13:16	193	0	4	31.0461	34.8516
	Czechia	2020-03-14T20:13:16	189	0	0	49.8175	15.4730
	Slovenia	2020-03-14T22:33:03	181	1	0	46.1512	14.9955
Yunnan	China	2020-03-14T23:33:02	174	2	172	24.9740	101.4870
	Portugal	2020-03-14T16:14:47	169	0	2	39.3999	-8.2245
Hainan	China	2020-03-12T03:53:02	168	6	160	19.1959	109.7453
	Iceland	2020-03-14T14:53:04	156	0	1	64.9631	-19.0208
	Brazil	2020-03-13T22:21:58	151	0	0	-14.2350	-51.9253
Guizhou	China	2020-03-14T00:53:03	146	2	143	26.8154	106.8748
Hong Kong	China	2020-03-14T12:53:06	140	4	78	22.3000	114.2000
Massachusetts	US	2020-03-14T22:13:19	138	0	1	42.2302	-71.5301
Tianjin	China	2020-03-12T01:53:03	136	3	132	39.3054	117.3230
Shanxi	China	2020-03-13T11:09:03	133	0	133	37.5777	112.2922
Gansu	China	2020-03-14T03:13:08	129	2	89	36.0611	103.8343
	Ireland	2020-03-14T20:13:16	129	2	0	53.1424	-7.6921
Liaoning	China	2020-03-14T00:13:05	125	1	113	41.2956	122.6085
	Romania	2020-03-14T22:33:03	123	0	9	45.9432	24.9668
	Estonia	2020-03-14T20:33:03	115	0	0	58.5953	25.0136
New South Wales	Australia	2020-03-14T13:33:04	112	2	4	-33.8688	151.2093
	Philippines	2020-03-14T20:33:03	111	8	2	12.8797	121.7740
	Iraq	2020-03-14T22:33:03	110	10	26	33.2232	43.6793
	Egypt	2020-03-14T22:33:03	109	2	27	26.8206	30.8025
	Kuwait	2020-03-14T16:14:34	104	0	5	29.3117	47.4818
	Poland	2020-03-14T22:53:02	103	3	0	51.9194	19.1451
	Saudi Arabia	2020-03-14T20:33:03	103	0	1	23.8859	45.0792
	India	2020-03-14T20:33:03	102	2	4	20.5937	78.9629
Colorado	US	2020-03-14T22:13:32	101	1	0	39.0598	-105.3111
	Indonesia	2020-03-14T22:53:02	96	5	8	-0.7893	113.9213
Jilin	China	2020-03-13T11:09:03	93	1	91	43.6661	126.1923
	Lebanon	2020-03-14T12:13:12	93	3	1	33.8547	35.8623
	United Arab Emirates	2020-03-13T22:21:58	85	0	17	23.4241	53.8478
	Thailand	2020-03-14T12:13:12	82	1	35	15.8700	100.9925
	San Marino	2020-03-14T22:53:02	80	5	4	43.9424	12.4578
Ontario	Canada	2020-03-14T13:13:25	79	0	4	51.2538	-85.3232
Louisiana	US	2020-03-14T22:13:32	77	1	0	31.1695	-91.8678
Xinjiang	China	2020-03-11T02:18:14	76	3	73	41.1129	85.2401
Florida	US	2020-03-14T18:53:03	76	3	0	27.7663	-81.6868
Inner Mongolia	China	2020-03-11T03:53:03	75	1	71	44.0935	113.9448
Ningxia	China	2020-03-14T09:53:08	75	0	73	37.2692	106.1655
New Jersey	US	2020-03-14T22:13:32	69	1	0	40.2989	-74.5210
Georgia	US	2020-03-14T17:53:03	66	1	0	33.0406	-83.6431
British Columbia	Canada	2020-03-14T00:13:05	64	1	4	53.7267	-127.6476
Illinois	US	2020-03-14T22:33:04	64	0	2	40.3495	-88.9861
	Chile	2020-03-14T20:33:03	61	0	0	-35.6751	-71.5430
	Russia	2020-03-14T22:53:02	59	0	8	61.5240	105.3188
Texas	US	2020-03-14T22:33:03	57	0	0	31.0545	-97.5635
	Taiwan*	2020-03-14T07:13:11	53	1	20	23.7000	121.0000
	Vietnam	2020-03-14T12:13:12	53	0	16	14.0583	108.2772
	Luxembourg	2020-03-14T20:33:03	51	1	0	49.8153	6.1296
Victoria	Australia	2020-03-14T13:33:04	49	0	8	-37.8136	144.9631
Pennsylvania	US	2020-03-14T18:53:03	47	0	0	40.5908	-77.2098
Queensland	Australia	2020-03-14T13:33:04	46	0	8	-28.0167	153.4000
	Serbia	2020-03-14T22:53:02	46	0	0	44.0165	21.0059
Diamond Princess	US	2020-03-10T02:33:04	46	0	0	35.4437	139.6380
	Slovakia	2020-03-14T20:33:03	44	0	0	48.6690	19.6990
	Bulgaria	2020-03-14T20:33:03	41	2	0	42.7339	25.4858
Virginia	US	2020-03-14T22:33:03	41	1	0	37.7693	-78.1700
	Brunei	2020-03-14T20:33:03	40	0	0	4.5353	114.7277
	Albania	2020-03-14T12:33:03	38	1	0	41.1533	20.1683
	Croatia	2020-03-14T20:33:03	38	0	1	45.1000	15.2000
	Peru	2020-03-14T12:33:03	38	0	0	-9.1900	-75.0152
	South Africa	2020-03-14T16:14:56	38	0	0	-30.5595	22.9375
	Algeria	2020-03-14T12:33:03	37	3	12	28.0339	1.6596
	Panama	2020-03-14T12:33:03	36	1	0	8.5380	-80.7821
	Argentina	2020-03-14T20:33:03	34	2	1	-38.4161	-63.6167
Oregon	US	2020-03-14T16:33:03	32	0	0	44.5720	-122.0709
Tennessee	US	2020-03-14T22:33:04	32	0	0	35.7478	-86.6923
	Pakistan	2020-03-14T20:33:03	31	0	2	30.3753	69.3451
	Georgia	2020-03-14T12:33:03	30	0	0	42.3154	43.3569
	Hungary	2020-03-14T22:53:02	30	0	1	47.1625	19.5033
Alberta	Canada	2020-03-14T00:13:05	29	0	0	53.9333	-116.5765
	Ecuador	2020-03-14T22:53:02	28	2	0	-1.8312	-78.1834
	Belarus	2020-03-13T22:21:59	27	0	3	53.7098	27.9534
Wisconsin	US	2020-03-14T22:33:03	27	0	1	44.2685	-89.6165
	Costa Rica	2020-03-14T12:33:03	26	0	0	9.7489	-83.7534
	Cyprus	2020-03-14T22:53:02	26	0	0	35.1264	33.4299
	Latvia	2020-03-14T12:33:03	26	0	1	56.8796	24.6032
	Mexico	2020-03-14T20:53:02	26	0	4	23.6345	-102.5528
Maryland	US	2020-03-14T22:33:03	26	0	0	39.0639	-76.8021
Ohio	US	2020-03-14T18:53:03	26	0	0	40.3888	-82.7649
Michigan	US	2020-03-14T16:53:03	25	0	0	43.3266	-84.5361
North Carolina	US	2020-03-14T18:13:23	24	0	0	35.6301	-79.8064
	Colombia	2020-03-14T20:53:02	22	0	0	4.5709	-74.2973
Connecticut	US	2020-03-14T22:33:03	22	0	0	41.5978	-72.7554
Grand Princess	US	2020-03-10T02:33:04	21	0	0	37.6489	-122.6655
Minnesota	US	2020-03-14T18:53:03	21	0	0	45.6945	-93.9002
Nevada	US	2020-03-14T22:33:03	21	0	0	38.3135	-117.0554
Rhode Island	US	2020-03-14T18:53:03	20	0	0	41.6809	-71.5118
South Australia	Australia	2020-03-14T13:33:04	19	0	3	-34.9285	138.6007
	Oman	2020-03-13T23:33:05	19	0	9	21.4735	55.9754
South Carolina	US	2020-03-14T22:33:03	19	0	0	33.8569	-80.9450
	Armenia	2020-03-14T20:53:02	18	0	0	40.0691	45.0382
	Bosnia and Herzegovina	2020-03-14T12:33:03	18	0	0	43.9159	17.6791
Qinghai	China	2020-03-11T02:18:14	18	0	18	35.7452	95.9956
	Malta	2020-03-14T12:33:03	18	0	1	35.9375	14.3754
	Tunisia	2020-03-14T20:53:02	18	0	0	33.8869	9.5375
Western Australia	Australia	2020-03-14T13:33:04	17	1	0	-31.9505	115.8605
Quebec	Canada	2020-03-13T13:33:03	17	0	0	52.9399	-73.5491
	Morocco	2020-03-14T20:53:02	17	1	1	31.7917	-7.0926
Iowa	US	2020-03-13T23:53:03	17	0	0	42.0115	-93.2105
Indiana	US	2020-03-14T16:53:03	16	0	0	39.8494	-86.2583
	Azerbaijan	2020-03-13T12:13:36	15	1	3	40.1431	47.5769
	North Macedonia	2020-03-13T23:33:05	14	0	1	41.6086	21.7453
Kentucky	US	2020-03-13T23:53:03	14	0	0	37.6681	-84.6701
Nebraska	US	2020-03-14T16:53:03	14	0	0	41.1254	-98.2681
	Moldova	2020-03-14T20:53:02	12	0	0	47.4116	28.3699
Arizona	US	2020-03-14T18:13:23	12	0	1	33.7298	-111.4312
Arkansas	US	2020-03-14T22:33:03	12	0	0	34.9697	-92.3731
	Afghanistan	2020-03-14T14:53:04	11	0	0	33.9391	67.7100
	Dominican Republic	2020-03-14T20:53:02	11	0	0	18.7357	-70.1627
	Bolivia	2020-03-14T12:53:07	10	0	0	-16.2902	-63.5887
Macau	China	2020-03-11T18:52:03	10	0	10	22.1667	113.5500
	Maldives	2020-03-14T16:14:58	10	0	0	3.2028	73.2207
	Senegal	2020-03-13T23:33:05	10	0	1	14.4974	-14.4524
	Sri Lanka	2020-03-14T16:14:58	10	0	1	7.8731	80.7718
District of Columbia	US	2020-03-11T22:53:03	10	0	0	38.8974	-77.0268
New Mexico	US	2020-03-14T00:13:05	10	0	0	34.8405	-106.2485
Utah	US	2020-03-14T18:53:03	10	0	0	40.1500	-111.8624
Faroe Islands	Denmark	2020-03-14T16:33:03	9	0	0	61.8926	-6.9118
	Martinique	2020-03-14T14:53:04	9	0	0	14.6415	-61.0242
South Dakota	US	2020-03-14T16:53:03	9	1	0	44.2998	-99.4388
	Jamaica	2020-03-13T22:22:02	8	0	0	18.1096	-77.2975
	Lithuania	2020-03-14T14:53:04	8	0	0	55.1694	23.8813
Kansas	US	2020-03-14T22:33:03	8	1	0	38.5266	-96.7265
	Cambodia	2020-03-14T12:53:07	7	0	1	12.5657	104.9910
New Hampshire	US	2020-03-14T16:53:03	7	0	0	43.4525	-71.5639
	Kazakhstan	2020-03-14T12:53:07	6	0	0	48.0196	66.9237
	New Zealand	2020-03-14T20:53:02	6	0	0	-40.9006	174.8860
	Paraguay	2020-03-13T23:33:06	6	0	0	-23.4425	-58.4438
	Reunion	2020-03-14T20:53:02	6	0	0	-21.1151	55.5364
Alabama	US	2020-03-14T16:53:03	6	0	0	32.3182	-86.9023
Delaware	US	2020-03-14T18:13:20	6	0	0	39.3185	-75.5071
Mississippi	US	2020-03-14T16:53:03	6	0	0	32.7416	-89.6787
Tasmania	Australia	2020-03-14T01:53:03	5	0	0	-41.4545	145.9707
Fench Guiana	France	2020-03-14T16:53:03	5	0	0	4.0000	-53.0000
	French Guiana	2020-03-07T03:23:05	5	0	0	3.9339	-53.1258
	Turkey	2020-03-13T23:33:06	5	0	0	38.9637	35.2433
Montana	US	2020-03-14T16:53:03	5	0	0	46.9219	-110.4544
Vermont	US	2020-03-14T22:33:04	5	0	0	44.0459	-72.7107
Manitoba	Canada	2020-03-14T00:13:05	4	0	0	53.7609	-98.8139
	Cuba	2020-03-13T23:53:02	4	0	0	21.5218	-77.7812
	Liechtenstein	2020-03-14T20:53:02	4	0	0	47.1660	9.5554
Hawaii	US	2020-03-14T19:53:03	4	0	0	21.0943	-157.4983
Missouri	US	2020-03-14T16:53:03	4	0	0	38.4561	-92.2884
Oklahoma	US	2020-03-14T16:53:03	4	0	0	35.5653	-96.9289
	Uruguay	2020-03-14T16:33:03	4	0	0	-32.5228	-55.7658
	Bangladesh	2020-03-13T22:22:02	3	0	0	23.6850	90.3563
French Polynesia	France	2020-03-14T16:53:03	3	0	0	-17.6797	149.4068
	Ghana	2020-03-14T23:13:05	3	0	0	7.9465	-1.0232
Maine	US	2020-03-14T16:53:03	3	0	0	44.6939	-69.3819
Puerto Rico	US	2020-03-14T18:33:03	3	0	0	18.2208	-66.5901
	Ukraine	2020-03-13T22:22:02	3	1	0	48.3794	31.1656
	Aruba	2020-03-13T23:53:03	2	0	0	12.5211	-69.9683
	Burkina Faso	2020-03-13T22:22:02	2	0	0	12.2383	-1.5616
	Cameroon	2020-03-13T22:22:02	2	0	0	3.8480	11.5021
Saskatchewan	Canada	2020-03-14T00:13:05	2	0	0	52.9399	-106.4509
	Congo (Kinshasa)	2020-03-13T22:22:02	2	0	0	-4.0383	21.7587
St Martin	France	2020-03-14T16:33:03	2	0	0	18.0708	-63.0501
	Honduras	2020-03-13T22:22:02	2	0	0	15.2000	-86.2419
	Jersey	2020-03-14T16:33:03	2	0	0	49.1900	-2.1100
	Monaco	2020-03-14T23:13:05	2	0	0	43.7384	7.4246
	Namibia	2020-03-14T16:33:03	2	0	0	-22.9576	18.4904
	Nigeria	2020-03-13T22:22:02	2	0	0	9.0820	8.6753
	Seychelles	2020-03-14T23:13:06	2	0	0	-4.6796	55.4920
	Trinidad and Tobago	2020-03-14T16:15:01	2	0	0	10.6918	-61.2225
Idaho	US	2020-03-14T22:33:03	2	0	0	44.2405	-114.4788
Wyoming	US	2020-03-14T16:53:03	2	0	0	42.7560	-107.3025
Channel Islands	United Kingdom	2020-03-11T20:53:02	2	0	0	49.3723	-2.3644
	Venezuela	2020-03-14T12:53:07	2	0	0	6.4238	-66.5897
	Andorra	2020-03-13T22:22:02	1	0	1	42.5063	1.5218
	Antigua and Barbuda	2020-03-13T22:22:06	1	0	0	17.0608	-61.7964
Australian Capital Territory	Australia	2020-03-14T01:53:03	1	0	0	-35.4735	149.0124
Northern Territory	Australia	2020-03-14T01:53:03	1	0	0	-12.4634	130.8456
	Bhutan	2020-03-13T22:22:02	1	0	0	27.5142	90.4336
New Brunswick	Canada	2020-03-11T23:13:06	1	0	0	46.5653	-66.4619
	Cayman Islands	2020-03-13T12:33:03	1	0	0	19.3133	-81.2546
Tibet	China	2020-03-11T02:18:14	1	0	1	31.6927	88.0924
	Cote d'Ivoire	2020-03-13T22:22:02	1	0	0	7.5400	-5.5471
	Curacao	2020-03-14T16:15:18	1	0	0	12.1696	-68.9900
	Eswatini	2020-03-14T13:13:25	1	0	0	-26.5225	31.4659
	Ethiopia	2020-03-13T23:33:06	1	0	0	9.1450	40.4897
Saint Barthelemy	France	2020-03-14T16:33:03	1	0	0	17.9000	-62.8333
	Gabon	2020-03-14T13:33:04	1	0	0	-0.8037	11.6094
	Guadeloupe	2020-03-13T12:33:03	1	0	0	16.2650	-61.5510
	Guatemala	2020-03-14T01:33:03	1	0	0	15.7835	-90.2308
	Guernsey	2020-03-13T22:22:03	1	0	0	49.4500	-2.5800
	Guinea	2020-03-13T15:33:33	1	0	0	9.9456	-9.6966
	Guyana	2020-03-14T23:33:02	1	1	0	4.8604	-58.9302
	Holy See	2020-03-13T22:22:02	1	0	0	41.9029	12.4534
	Jordan	2020-03-14T12:53:07	1	0	1	30.5852	36.2384
	Kenya	2020-03-13T22:22:03	1	0	0	-0.0236	37.9062
	Mauritania	2020-03-14T12:53:07	1	0	0	21.0079	10.9408
	Mongolia	2020-03-13T22:22:02	1	0	0	46.8625	103.8467
	Nepal	2020-03-13T22:22:03	1	0	1	28.3949	84.1240
	Rwanda	2020-03-14T12:53:07	1	0	0	-1.9403	29.8739
	Saint Lucia	2020-03-14T16:15:18	1	0	0	13.9094	-60.9789
	Saint Vincent and the Grenadines	2020-03-14T16:33:03	1	0	0	12.9843	-61.2872
	Sudan	2020-03-14T01:13:32	1	1	0	12.8628	30.2176
	Suriname	2020-03-14T16:33:03	1	0	0	3.9193	-56.0278
	Togo	2020-03-13T22:22:02	1	0	0	8.6195	0.8248
North Dakota	US	2020-03-12T09:33:03	1	0	0	47.5289	-99.7840
Virgin Islands, U.S.	US	2020-03-14T16:15:18	1	0	0	18.3358	-64.8963
Gibraltar	United Kingdom	2020-03-14T16:33:03	1	0	1	36.1408	-5.3536
From Diamond Princess	Australia	2020-03-14T02:33:04	0	0	0	35.4437	139.6380
West Virginia	US	2020-03-10T02:33:04	0	0	0	38.4912	-80.9545
	occupied Palestinian territory	2020-03-11T20:53:02	0	0	0	31.9522	35.2332
