# Supplementary material for: Effectiveness of COVID-19 shelter-in-place orders varied by state
Source: PLoS One. 2020 Dec 31;15(12):e0245008. doi: 10.1371/journal.pone.0245008 (PMC7775080; doi:10.1371/journal.pone.0245008)
Supplement: S1 File — (ZIP) [file pone.0245008.s008.zip › csse_covid_19_data/csse_covid_19_daily_reports/03-16-2020.csv]

Province/State	Country/Region	Last Update	Confirmed	Deaths	Recovered	Latitude	Longitude
Hubei	China	2020-03-16T14:38:45	67798	3099	55142	30.9756	112.2707
	Italy	2020-03-16T17:33:03	27980	2158	2749	41.8719	12.5674
	Iran	2020-03-16T14:38:45	14991	853	4590	32.4279	53.6880
	Spain	2020-03-16T20:13:11	9942	342	530	40.4637	-3.7492
	Korea, South	2020-03-16T14:38:45	8236	75	1137	35.9078	127.7669
	Germany	2020-03-16T20:13:11	7272	17	67	51.1657	10.4515
France	France	2020-03-16T20:13:11	6633	148	12	46.2276	2.2137
	Switzerland	2020-03-15T18:20:18	2200	14	4	46.8182	8.2275
United Kingdom	United Kingdom	2020-03-16T19:13:13	1543	55	20	55.3781	-3.4360
Netherlands	Netherlands	2020-03-16T14:38:46	1413	24	2	52.1326	5.2913
Guangdong	China	2020-03-16T01:53:03	1361	8	1306	23.3417	113.4244
	Norway	2020-03-16T21:13:12	1333	3	1	60.4720	8.4689
Henan	China	2020-03-14T09:53:08	1273	22	1250	33.8820	113.6140
Zhejiang	China	2020-03-16T14:38:45	1231	1	1216	29.1832	120.0934
	Sweden	2020-03-16T14:38:45	1103	6	1	60.1282	18.6435
	Belgium	2020-03-16T14:38:45	1058	5	1	50.5039	4.4699
	Austria	2020-03-16T15:13:09	1018	3	6	47.5162	14.5501
Hunan	China	2020-03-14T08:33:03	1018	4	1014	27.6104	111.7088
Anhui	China	2020-03-11T02:18:14	990	6	984	31.8257	117.2264
New York	US	2020-03-16T21:53:03	967	10	0	42.1657	-74.9481
Jiangxi	China	2020-03-12T02:13:04	935	1	934	27.6140	115.7221
Denmark	Denmark	2020-03-16T18:33:03	914	3	1	56.2639	9.5018
Washington	US	2020-03-16T23:53:03	904	48	1	47.4009	-121.4905
	Japan	2020-03-16T14:38:45	825	27	144	36.2048	138.2529
Shandong	China	2020-03-16T14:38:45	760	7	746	36.3427	118.1498
Diamond Princess	Cruise Ship	2020-03-13T14:13:25	696	7	325	35.4498	139.6649
Jiangsu	China	2020-03-15T01:53:02	631	0	631	32.9711	119.4550
Chongqing	China	2020-03-15T03:53:04	576	6	570	30.0572	107.8740
	Malaysia	2020-03-16T14:38:45	566	0	42	4.2105	101.9758
California	US	2020-03-16T23:53:03	557	7	6	36.1162	-119.6816
Sichuan	China	2020-03-15T18:20:18	539	3	516	30.6171	102.7103
Heilongjiang	China	2020-03-16T14:38:45	482	13	455	47.8620	127.7615
Beijing	China	2020-03-16T14:38:45	452	8	360	40.1824	116.4142
	Qatar	2020-03-16T15:13:09	439	0	4	25.3548	51.1839
Shanghai	China	2020-03-16T14:38:45	355	3	325	31.2020	121.4491
	Greece	2020-03-16T00:22:10	331	4	8	39.0742	21.8243
	Portugal	2020-03-16T14:38:45	331	0	3	39.3999	-8.2245
Hebei	China	2020-03-13T11:09:03	318	6	310	38.0428	114.5149
	Czechia	2020-03-16T23:53:02	298	0	3	49.8175	15.4730
Fujian	China	2020-03-11T02:18:14	296	1	295	26.0789	117.9874
	Finland	2020-03-16T14:38:45	277	0	10	61.9241	25.7482
	Israel	2020-03-16T14:38:45	255	0	4	31.0461	34.8516
	Slovenia	2020-03-16T14:38:45	253	1	0	46.1512	14.9955
Guangxi	China	2020-03-16T14:38:45	252	2	248	23.8298	108.7881
Shaanxi	China	2020-03-16T14:38:45	245	2	233	35.1917	108.8701
	Singapore	2020-03-16T14:38:45	243	0	109	1.3521	103.8198
	Bahrain	2020-03-16T20:33:03	214	1	77	26.0667	50.5577
	Estonia	2020-03-16T14:38:45	205	0	1	58.5953	25.0136
	Brazil	2020-03-16T02:33:08	200	0	1	-14.2350	-51.9253
Massachusetts	US	2020-03-16T21:53:03	197	0	1	42.2302	-71.5301
	Iceland	2020-03-16T02:13:15	180	0	0	64.9631	-19.0208
New Jersey	US	2020-03-16T22:13:21	178	2	1	40.2989	-74.5210
Ontario	Canada	2020-03-16T16:13:26	177	0	5	51.2538	-85.3232
	Poland	2020-03-16T21:13:17	177	4	13	51.9194	19.1451
Yunnan	China	2020-03-16T23:53:02	176	2	172	24.9740	101.4870
New South Wales	Australia	2020-03-16T14:38:46	171	2	4	-33.8688	151.2093
	Ireland	2020-03-16T14:38:45	169	2	0	53.1424	-7.6921
Hainan	China	2020-03-16T14:38:45	168	6	161	19.1959	109.7453
Colorado	US	2020-03-16T23:53:03	160	1	0	39.0598	-105.3111
	Romania	2020-03-16T14:38:45	158	0	9	45.9432	24.9668
	Chile	2020-03-16T14:38:45	155	0	0	-35.6751	-71.5430
Hong Kong	China	2020-03-16T14:38:45	155	4	84	22.3000	114.2000
Florida	US	2020-03-16T22:13:21	155	5	0	27.7663	-81.6868
	Egypt	2020-03-16T15:53:45	150	2	27	26.8206	30.8025
	Thailand	2020-03-16T14:38:45	147	1	35	15.8700	100.9925
Guizhou	China	2020-03-16T14:38:45	146	2	144	26.8154	106.8748
	Philippines	2020-03-16T14:38:45	142	12	2	12.8797	121.7740
Tianjin	China	2020-03-15T18:20:18	136	3	133	39.3054	117.3230
	Pakistan	2020-03-16T14:38:45	136	0	2	30.3753	69.3451
Louisiana	US	2020-03-16T22:13:21	136	3	0	31.1695	-91.8678
	Indonesia	2020-03-16T14:38:45	134	5	8	-0.7893	113.9213
Gansu	China	2020-03-15T18:20:18	133	2	91	36.0611	103.8343
Shanxi	China	2020-03-13T11:09:03	133	0	133	37.5777	112.2922
Liaoning	China	2020-03-16T14:38:45	125	1	115	41.2956	122.6085
	Iraq	2020-03-16T02:13:15	124	10	26	33.2232	43.6793
	Kuwait	2020-03-16T14:38:45	123	0	9	29.3117	47.4818
Georgia	US	2020-03-16T16:53:06	121	1	0	33.0406	-83.6431
	India	2020-03-16T14:38:45	119	2	13	20.5937	78.9629
	Saudi Arabia	2020-03-16T01:13:12	118	0	2	23.8859	45.0792
	San Marino	2020-03-16T01:33:03	109	7	4	43.9424	12.4578
Illinois	US	2020-03-16T22:13:21	105	0	2	40.3495	-88.9861
British Columbia	Canada	2020-03-16T19:13:13	103	4	4	53.7267	-127.6476
	Lebanon	2020-03-16T00:22:11	99	3	1	33.8547	35.8623
	United Arab Emirates	2020-03-16T00:22:11	98	0	23	23.4241	53.8478
Jilin	China	2020-03-16T00:22:10	93	1	92	43.6661	126.1923
	Russia	2020-03-16T14:38:45	90	0	8	61.5240	105.3188
	Peru	2020-03-16T14:38:45	86	0	0	-9.1900	-75.0152
Texas	US	2020-03-16T23:53:03	85	0	0	31.0545	-97.5635
	Luxembourg	2020-03-16T01:53:03	77	1	0	49.8153	6.1296
Pennsylvania	US	2020-03-16T20:13:20	77	0	0	40.5908	-77.2098
Xinjiang	China	2020-03-11T02:18:14	76	3	73	41.1129	85.2401
Inner Mongolia	China	2020-03-16T14:38:45	75	1	73	44.0935	113.9448
Ningxia	China	2020-03-16T14:38:45	75	0	75	37.2692	106.1655
Victoria	Australia	2020-03-16T14:38:45	71	0	8	-37.8136	144.9631
Queensland	Australia	2020-03-16T14:38:46	68	0	8	-28.0167	153.4000
	Taiwan*	2020-03-16T14:38:45	67	1	20	23.7000	121.0000
	Slovakia	2020-03-16T14:38:45	63	0	0	48.6690	19.6990
	South Africa	2020-03-16T14:38:45	62	0	0	-30.5595	22.9375
	Vietnam	2020-03-16T14:53:04	61	0	16	14.0583	108.2772
	Croatia	2020-03-16T14:38:45	57	0	2	45.1000	15.2000
	Argentina	2020-03-16T14:38:45	56	2	1	-38.4161	-63.6167
Alberta	Canada	2020-03-16T02:33:09	56	0	0	53.9333	-116.5765
	Panama	2020-03-16T14:38:45	55	1	0	8.5380	-80.7821
	Serbia	2020-03-16T14:38:45	55	0	1	44.0165	21.0059
	Algeria	2020-03-16T14:38:45	54	4	12	28.0339	1.6596
	Brunei	2020-03-16T14:38:45	54	0	0	4.5353	114.7277
	Colombia	2020-03-16T14:38:45	54	0	0	4.5709	-74.2973
Minnesota	US	2020-03-16T16:53:06	54	0	0	45.6945	-93.9002
	Mexico	2020-03-16T14:38:45	53	0	4	23.6345	-102.5528
Michigan	US	2020-03-16T14:38:46	53	0	0	43.3266	-84.5361
	Armenia	2020-03-16T21:13:17	52	0	0	40.0691	45.0382
	Bulgaria	2020-03-16T14:38:45	52	2	0	42.7339	25.4858
Tennessee	US	2020-03-16T22:13:21	52	0	0	35.7478	-86.6923
	Albania	2020-03-16T14:38:45	51	1	0	41.1533	20.1683
Quebec	Canada	2020-03-16T20:13:20	50	0	0	52.9399	-73.5491
Ohio	US	2020-03-16T20:13:21	50	0	0	40.3888	-82.7649
Virginia	US	2020-03-16T22:13:21	49	1	0	37.7693	-78.1700
Diamond Princess	US	2020-03-16T16:53:06	47	0	0	35.4437	139.6380
Wisconsin	US	2020-03-16T20:13:20	47	0	1	44.2685	-89.6165
Nevada	US	2020-03-16T20:13:20	45	1	0	38.3135	-117.0554
Maryland	US	2020-03-16T20:13:20	41	0	3	39.0639	-76.8021
	Hungary	2020-03-16T14:38:45	39	1	1	47.1625	19.5033
Oregon	US	2020-03-16T02:33:09	39	1	0	44.5720	-122.0709
Utah	US	2020-03-16T22:33:03	39	0	0	40.1500	-111.8624
North Carolina	US	2020-03-16T23:53:03	38	0	0	35.6301	-79.8064
	Ecuador	2020-03-16T02:33:08	37	2	0	-1.8312	-78.1834
	Belarus	2020-03-16T14:38:45	36	0	3	53.7098	27.9534
	Costa Rica	2020-03-16T02:33:08	35	0	0	9.7489	-83.7534
	Latvia	2020-03-16T14:38:45	34	0	1	56.8796	24.6032
	Cyprus	2020-03-16T02:33:08	33	0	0	35.1264	33.4299
	Georgia	2020-03-16T02:13:16	33	0	1	42.3154	43.3569
South Carolina	US	2020-03-16T22:33:03	33	1	0	33.8569	-80.9450
	Malta	2020-03-16T15:33:03	30	0	2	35.9375	14.3754
Connecticut	US	2020-03-16T20:13:20	30	0	0	41.5978	-72.7554
South Australia	Australia	2020-03-16T14:38:46	29	0	3	-34.9285	138.6007
	Morocco	2020-03-16T14:38:45	29	1	1	31.7917	-7.0926
Alabama	US	2020-03-16T22:33:03	29	0	0	32.3182	-86.9023
Western Australia	Australia	2020-03-16T14:38:46	28	1	0	-31.9505	115.8605
	Sri Lanka	2020-03-16T15:53:45	28	0	1	7.8731	80.7718
	Bosnia and Herzegovina	2020-03-16T21:13:17	25	0	0	43.9159	17.6791
Indiana	US	2020-03-16T22:33:03	25	1	0	39.8494	-86.2583
	Senegal	2020-03-16T01:13:13	24	0	2	14.4974	-14.4524
	Moldova	2020-03-16T00:22:11	23	0	0	47.4116	28.3699
Iowa	US	2020-03-16T23:53:03	23	0	0	42.0115	-93.2105
	Oman	2020-03-16T00:22:11	22	0	9	21.4735	55.9754
Arkansas	US	2020-03-16T17:13:23	22	0	0	34.9697	-92.3731
District of Columbia	US	2020-03-16T23:53:03	22	0	0	38.8974	-77.0268
	Afghanistan	2020-03-16T14:38:45	21	0	1	33.9391	67.7100
Kentucky	US	2020-03-16T18:33:03	21	1	1	37.6681	-84.6701
Rhode Island	US	2020-03-16T18:14:12	21	0	0	41.6809	-71.5118
	Tunisia	2020-03-16T01:13:13	20	0	0	33.8869	9.5375
Grand Princess	US	2020-03-16T17:13:23	20	0	0	37.6489	-122.6655
Qinghai	China	2020-03-11T02:18:14	18	0	18	35.7452	95.9956
Faroe Islands	Denmark	2020-03-16T14:38:45	18	0	0	61.8926	-6.9118
	North Macedonia	2020-03-16T14:38:45	18	0	1	41.6086	21.7453
	Turkey	2020-03-16T01:13:13	18	0	0	38.9637	35.2433
Arizona	US	2020-03-16T17:13:23	18	0	1	33.7298	-111.4312
Nebraska	US	2020-03-16T17:13:23	18	0	0	41.1254	-98.2681
	Jordan	2020-03-16T15:13:35	17	0	1	30.5852	36.2384
	Lithuania	2020-03-16T14:38:45	17	0	1	55.1694	23.8813
Maine	US	2020-03-16T18:14:12	17	0	0	44.6939	-69.3819
New Hampshire	US	2020-03-16T22:33:03	17	0	0	43.4525	-71.5639
New Mexico	US	2020-03-16T02:53:12	17	0	0	34.8405	-106.2485
	Venezuela	2020-03-16T00:53:03	17	0	0	6.4238	-66.5897
	Azerbaijan	2020-03-16T14:38:45	15	1	6	40.1431	47.5769
	Burkina Faso	2020-03-16T14:38:45	15	0	0	12.2383	-1.5616
	Martinique	2020-03-16T14:38:45	15	1	0	14.6415	-61.0242
	Maldives	2020-03-15T18:20:18	13	0	0	3.2028	73.2207
Mississippi	US	2020-03-16T22:33:03	13	0	0	32.7416	-89.6787
Vermont	US	2020-03-16T17:13:23	12	0	0	44.0459	-72.7107
	Bolivia	2020-03-16T14:38:45	11	0	0	-16.2902	-63.5887
Macau	China	2020-03-16T00:22:10	11	0	10	22.1667	113.5500
	Dominican Republic	2020-03-14T20:53:02	11	0	0	18.7357	-70.1627
	French Guiana	2020-03-16T14:38:46	11	0	0	3.9339	-53.1258
Kansas	US	2020-03-16T17:13:23	11	1	0	38.5266	-96.7265
	Jamaica	2020-03-16T01:53:03	10	0	2	18.1096	-77.2975
	Kazakhstan	2020-03-16T14:38:45	10	0	0	48.0196	66.9237
Oklahoma	US	2020-03-16T18:14:12	10	0	0	35.5653	-96.9289
South Dakota	US	2020-03-16T20:13:20	10	1	0	44.2998	-99.4388
	Reunion	2020-03-16T14:38:45	9	0	0	-21.1151	55.5364
	Bangladesh	2020-03-16T14:38:45	8	0	2	23.6850	90.3563
	New Zealand	2020-03-15T18:20:18	8	0	0	-40.9006	174.8860
	Paraguay	2020-03-16T14:38:45	8	0	0	-23.4425	-58.4438
Delaware	US	2020-03-16T20:13:20	8	0	0	39.3185	-75.5071
	Uruguay	2020-03-16T14:38:45	8	0	0	-32.5228	-55.7658
Tasmania	Australia	2020-03-16T14:38:46	7	0	0	-41.4545	145.9707
	Cambodia	2020-03-14T12:53:07	7	0	1	12.5657	104.9910
Manitoba	Canada	2020-03-16T02:53:12	7	0	0	53.7609	-98.8139
Saskatchewan	Canada	2020-03-16T20:13:20	7	0	0	52.9399	-106.4509
	Monaco	2020-03-16T14:38:45	7	0	0	43.7384	7.4246
Hawaii	US	2020-03-16T02:53:12	7	0	0	21.0943	-157.4983
Montana	US	2020-03-15T18:20:19	7	0	0	46.9219	-110.4544
	Ukraine	2020-03-16T21:13:17	7	1	0	48.3794	31.1656
New Brunswick	Canada	2020-03-16T02:53:12	6	0	0	46.5653	-66.4619
	Ghana	2020-03-15T18:20:18	6	0	0	7.9465	-1.0232
	Guadeloupe	2020-03-16T14:38:45	6	0	0	16.2650	-61.5510
	Honduras	2020-03-16T14:38:45	6	0	0	15.2000	-86.2419
Missouri	US	2020-03-16T17:13:23	6	0	0	38.4561	-92.2884
Channel Islands	United Kingdom	2020-03-16T14:38:45	6	0	0	49.3723	-2.3644
	Uzbekistan	2020-03-16T14:38:45	6	0	0	41.3775	64.5853
Nova Scotia	Canada	2020-03-16T17:53:03	5	0	0	44.6820	-63.7443
	Ethiopia	2020-03-16T14:38:45	5	0	0	9.1450	40.4897
French Guiana	France	2020-03-16T14:38:45	5	0	0	4.0000	-53.0000
	Rwanda	2020-03-16T01:33:03	5	0	0	-1.9403	29.8739
Idaho	US	2020-03-15T18:20:19	5	0	0	44.2405	-114.4788
Puerto Rico	US	2020-03-16T00:22:11	5	0	0	18.2208	-66.5901
	Cameroon	2020-03-16T02:33:08	4	0	0	3.8480	11.5021
	Cuba	2020-03-13T23:53:02	4	0	0	21.5218	-77.7812
	Guyana	2020-03-15T18:20:19	4	1	0	4.8604	-58.9302
	Liechtenstein	2020-03-14T20:53:02	4	0	0	47.1660	9.5554
	Trinidad and Tobago	2020-03-16T14:38:45	4	0	0	10.6918	-61.2225
French Polynesia	France	2020-03-15T18:20:19	3	0	0	-17.6797	-149.4068
Guadeloupe	France	2020-03-16T14:38:45	3	0	0	16.2500	-61.5833
Saint Barthelemy	France	2020-03-16T14:38:45	3	0	0	17.9000	-62.8333
	Guam	2020-03-16T02:13:16	3	0	0	13.4443	144.7937
	Kenya	2020-03-16T00:22:11	3	0	0	-0.0236	37.9062
	Puerto Rico	2020-03-16T14:38:45	3	0	0	18.2000	-66.5000
	Seychelles	2020-03-16T01:13:13	3	0	0	-4.6796	55.4920
Guam	US	2020-03-15T18:20:19	3	0	0	13.4443	144.7937
Wyoming	US	2020-03-15T02:53:03	3	0	0	42.7560	-107.3025
	Andorra	2020-03-16T02:33:08	2	0	1	42.5063	1.5218
	Aruba	2020-03-13T23:53:03	2	0	0	12.5211	-69.9683
Australian Capital Territory	Australia	2020-03-16T14:38:46	2	0	0	-35.4735	149.0124
Grand Princess	Canada	2020-03-16T00:22:11	2	0	0	37.6489	-122.6655
	Congo (Kinshasa)	2020-03-13T22:22:02	2	0	0	-4.0383	21.7587
St Martin	France	2020-03-14T16:33:03	2	0	0	18.0708	-63.0501
	Guatemala	2020-03-16T14:38:45	2	1	0	15.7835	-90.2308
	Jersey	2020-03-14T16:33:03	2	0	0	49.1900	-2.1100
	Kosovo	2020-03-15T18:20:19	2	0	0	42.6026	20.9030
	Namibia	2020-03-14T16:33:03	2	0	0	-22.9576	18.4904
	Nigeria	2020-03-13T22:22:02	2	0	0	9.0820	8.6753
	Saint Lucia	2020-03-16T00:22:11	2	0	0	13.9094	-60.9789
	Antigua and Barbuda	2020-03-15T18:20:19	1	0	0	17.0608	-61.7964
Northern Territory	Australia	2020-03-14T01:53:03	1	0	0	-12.4634	130.8456
	Benin	2020-03-16T14:38:46	1	0	0	9.3077	2.3158
	Bhutan	2020-03-13T22:22:02	1	0	0	27.5142	90.4336
Newfoundland and Labrador	Canada	2020-03-15T02:13:21	1	0	0	53.1355	-57.6604
Prince Edward Island	Canada	2020-03-15T02:13:21	1	0	0	46.5107	-63.4168
	Central African Republic	2020-03-16T03:33:03	1	0	0	6.6111	20.9394
Tibet	China	2020-03-11T02:18:14	1	0	1	31.6927	88.0924
	Congo (Brazzaville)	2020-03-16T14:38:45	1	0	0	-0.2280	15.8277
	Cote d'Ivoire	2020-03-13T22:22:02	1	0	0	7.5400	-5.5471
	Equatorial Guinea	2020-03-15T06:41:54	1	0	0	1.5000	10.0000
	Eswatini	2020-03-15T06:41:54	1	0	0	-26.5225	31.4659
Mayotte	France	2020-03-16T14:38:45	1	0	0	-12.8431	45.1383
	Gabon	2020-03-14T13:33:04	1	0	0	-0.8037	11.6094
	Greenland	2020-03-16T16:53:06	1	0	0	71.7069	-42.6043
	Guernsey	2020-03-13T22:22:03	1	0	0	49.4500	-2.5800
	Guinea	2020-03-15T06:41:54	1	0	0	9.9456	-9.6966
	Holy See	2020-03-13T22:22:02	1	0	0	41.9029	12.4534
	Liberia	2020-03-16T14:38:46	1	0	0	6.4281	-9.4295
	Mauritania	2020-03-15T18:20:19	1	0	0	21.0079	-10.9408
	Mayotte	2020-03-16T14:38:45	1	0	0	-12.8275	45.1662
	Mongolia	2020-03-13T22:22:02	1	0	0	46.8625	103.8467
	Nepal	2020-03-13T22:22:03	1	0	1	28.3949	84.1240
Curacao	Netherlands	2020-03-16T00:22:11	1	0	0	12.1696	-68.9900
	Republic of the Congo	2020-03-16T03:33:03	1	0	0	-1.4400	15.5560
	Saint Vincent and the Grenadines	2020-03-14T16:33:03	1	0	0	12.9843	-61.2872
	Somalia	2020-03-16T14:38:46	1	0	0	5.1521	46.1996
	Sudan	2020-03-14T01:13:32	1	1	0	12.8628	30.2176
	Suriname	2020-03-14T16:33:03	1	0	0	3.9193	-56.0278
	Tanzania	2020-03-16T14:38:45	1	0	0	-6.3690	34.8888
	The Bahamas	2020-03-16T03:33:03	1	0	0	24.2500	-76.0000
	Togo	2020-03-13T22:22:02	1	0	0	8.6195	0.8248
Alaska	US	2020-03-13T14:53:03	1	0	0	61.3707	-152.4044
North Dakota	US	2020-03-12T09:33:03	1	0	0	47.5289	-99.7840
Virgin Islands	US	2020-03-16T00:22:11	1	0	0	18.3358	-64.8963
Cayman Islands	United Kingdom	2020-03-16T14:53:04	1	1	0	19.3133	-81.2546
Gibraltar	United Kingdom	2020-03-14T16:33:03	1	0	1	36.1408	-5.3536
From Diamond Princess	Australia	2020-03-14T02:33:04	0	0	0	35.4437	139.6380
West Virginia	US	2020-03-10T02:33:04	0	0	0	38.4912	-80.9545
	occupied Palestinian territory	2020-03-11T20:53:02	0	0	0	31.9522	35.2332
