# Supplementary material for: Effectiveness of COVID-19 shelter-in-place orders varied by state
Source: PLoS One. 2020 Dec 31;15(12):e0245008. doi: 10.1371/journal.pone.0245008 (PMC7775080; doi:10.1371/journal.pone.0245008)
Supplement: S1 File — (ZIP) [file pone.0245008.s008.zip › csse_covid_19_data/csse_covid_19_daily_reports/03-17-2020.csv]

Province/State	Country/Region	Last Update	Confirmed	Deaths	Recovered	Latitude	Longitude
Hubei	China	2020-03-17T11:53:10	67799	3111	56003	30.9756	112.2707
	Italy	2020-03-17T18:33:02	31506	2503	2941	41.8719	12.5674
	Iran	2020-03-17T15:13:09	16169	988	5389	32.4279	53.6880
	Spain	2020-03-17T20:53:02	11748	533	1028	40.4637	-3.7492
	Germany	2020-03-17T18:53:02	9257	24	67	51.1657	10.4515
	Korea, South	2020-03-17T10:33:03	8320	81	1407	35.9078	127.7669
France	France	2020-03-17T19:13:08	7652	148	12	46.2276	2.2137
	Switzerland	2020-03-17T16:33:04	2700	27	4	46.8182	8.2275
United Kingdom	United Kingdom	2020-03-17T15:13:09	1950	55	52	55.3781	-3.4360
New York	US	2020-03-17T22:53:03	1706	13	0	42.1657	-74.9481
Netherlands	Netherlands	2020-03-17T15:13:11	1705	43	2	52.1326	5.2913
	Norway	2020-03-17T19:53:02	1463	3	1	60.4720	8.4689
Guangdong	China	2020-03-17T01:53:03	1364	8	1307	23.3417	113.4244
	Austria	2020-03-17T15:33:06	1332	3	1	47.5162	14.5501
Henan	China	2020-03-14T09:53:08	1273	22	1250	33.8820	113.6140
	Belgium	2020-03-17T15:33:06	1243	10	1	50.5039	4.4699
Zhejiang	China	2020-03-17T02:13:21	1232	1	1216	29.1832	120.0934
	Sweden	2020-03-17T15:33:06	1190	7	1	60.1282	18.6435
Washington	US	2020-03-17T23:33:03	1076	55	1	47.4009	-121.4905
Hunan	China	2020-03-14T08:33:03	1018	4	1014	27.6104	111.7088
Anhui	China	2020-03-11T02:18:14	990	6	984	31.8257	117.2264
Denmark	Denmark	2020-03-17T16:33:04	977	4	1	56.2639	9.5018
Jiangxi	China	2020-03-12T02:13:04	935	1	934	27.6140	115.7221
	Japan	2020-03-17T16:53:04	878	29	144	36.2048	138.2529
Shandong	China	2020-03-17T00:33:02	761	7	746	36.3427	118.1498
California	US	2020-03-17T22:53:03	698	12	6	36.1162	-119.6816
Diamond Princess	Cruise Ship	2020-03-13T14:13:25	696	7	325	35.4498	139.6649
	Malaysia	2020-03-17T15:33:06	673	2	49	4.2105	101.9758
Jiangsu	China	2020-03-15T01:53:02	631	0	631	32.9711	119.4550
Chongqing	China	2020-03-15T03:53:04	576	6	570	30.0572	107.8740
Sichuan	China	2020-03-17T08:33:02	540	3	520	30.6171	102.7103
Heilongjiang	China	2020-03-17T01:33:02	482	13	456	47.8620	127.7615
Beijing	China	2020-03-17T10:53:03	456	8	369	40.1824	116.4142
	Portugal	2020-03-17T15:33:06	448	1	3	39.3999	-8.2245
	Qatar	2020-03-16T15:13:09	439	0	4	25.3548	51.1839
	Czechia	2020-03-17T15:33:06	396	0	3	49.8175	15.4730
	Greece	2020-03-17T16:33:04	387	5	8	39.0742	21.8243
Shanghai	China	2020-03-17T02:13:20	358	3	325	31.2020	121.4491
	Israel	2020-03-17T20:53:02	337	0	11	31.0461	34.8516
	Brazil	2020-03-17T15:33:06	321	1	2	-14.2350	-51.9253
	Finland	2020-03-17T12:33:06	321	0	10	61.9241	25.7482
Hebei	China	2020-03-13T11:09:03	318	6	310	38.0428	114.5149
Fujian	China	2020-03-11T02:18:14	296	1	295	26.0789	117.9874
	Slovenia	2020-03-17T16:53:04	275	1	0	46.1512	14.9955
New Jersey	US	2020-03-17T20:13:22	267	3	1	40.2989	-74.5210
	Singapore	2020-03-17T15:33:06	266	0	114	1.3521	103.8198
Guangxi	China	2020-03-17T00:33:02	253	2	248	23.8298	108.7881
Shaanxi	China	2020-03-17T10:53:03	246	3	236	35.1917	108.8701
	Poland	2020-03-17T20:53:02	238	5	13	51.9194	19.1451
	Pakistan	2020-03-17T15:33:06	236	0	2	30.3753	69.3451
	Bahrain	2020-03-17T03:13:15	228	1	81	26.0667	50.5577
	Estonia	2020-03-17T10:33:03	225	0	1	58.5953	25.0136
	Ireland	2020-03-17T02:53:03	223	2	5	53.1424	-7.6921
	Iceland	2020-03-17T15:33:06	220	1	0	64.9631	-19.0208
Massachusetts	US	2020-03-17T22:53:02	218	0	1	42.2302	-71.5301
Florida	US	2020-03-17T23:33:02	216	6	0	27.7663	-81.6868
New South Wales	Australia	2020-03-17T12:33:07	210	4	4	-33.8688	151.2093
	Chile	2020-03-17T15:33:06	201	0	0	-35.6751	-71.5430
	Egypt	2020-03-17T18:13:10	196	4	32	26.8206	30.8025
Louisiana	US	2020-03-17T22:53:03	196	4	0	31.1695	-91.8678
	Philippines	2020-03-17T10:33:03	187	12	5	12.8797	121.7740
Ontario	Canada	2020-03-17T16:53:04	185	1	5	51.2538	-85.3232
	Romania	2020-03-17T10:33:03	184	0	16	45.9432	24.9668
	Thailand	2020-03-17T10:33:03	177	1	41	15.8700	100.9925
Yunnan	China	2020-03-16T23:53:02	176	2	172	24.9740	101.4870
	Indonesia	2020-03-17T10:33:03	172	5	8	-0.7893	113.9213
	Saudi Arabia	2020-03-17T17:53:03	171	0	6	23.8859	45.0792
Hainan	China	2020-03-16T14:38:45	168	6	161	19.1959	109.7453
Hong Kong	China	2020-03-17T10:13:11	162	4	88	22.3000	114.2000
Illinois	US	2020-03-17T22:53:03	161	1	2	40.3495	-88.9861
Colorado	US	2020-03-17T22:53:03	160	2	0	39.0598	-105.3111
	Iraq	2020-03-17T15:33:06	154	11	32	33.2232	43.6793
Guizhou	China	2020-03-17T07:33:03	147	2	144	26.8154	106.8748
Georgia	US	2020-03-17T20:13:22	146	1	0	33.0406	-83.6431
	India	2020-03-17T15:33:06	142	3	14	20.5937	78.9629
	Luxembourg	2020-03-17T15:33:06	140	1	0	49.8153	6.1296
Tianjin	China	2020-03-15T18:20:18	136	3	133	39.3054	117.3230
Gansu	China	2020-03-15T18:20:18	133	2	91	36.0611	103.8343
Shanxi	China	2020-03-13T11:09:03	133	0	133	37.5777	112.2922
	Kuwait	2020-03-17T10:53:03	130	0	9	29.3117	47.4818
Liaoning	China	2020-03-17T12:13:13	125	1	120	41.2956	122.6085
	Lebanon	2020-03-17T10:53:03	120	3	3	33.8547	35.8623
	Peru	2020-03-17T15:53:12	117	0	1	-9.1900	-75.0152
	Russia	2020-03-17T15:53:12	114	0	8	61.5240	105.3188
Pennsylvania	US	2020-03-17T23:13:10	112	0	0	40.5908	-77.2098
Texas	US	2020-03-17T20:13:22	110	1	0	31.0545	-97.5635
	San Marino	2020-03-16T01:33:03	109	7	4	43.9424	12.4578
British Columbia	Canada	2020-03-16T19:13:13	103	4	4	53.7267	-127.6476
	United Arab Emirates	2020-03-16T00:22:11	98	0	23	23.4241	53.8478
Victoria	Australia	2020-03-17T12:53:09	94	0	8	-37.8136	144.9631
Jilin	China	2020-03-16T00:22:10	93	1	92	43.6661	126.1923
	Mexico	2020-03-17T10:53:03	82	0	4	23.6345	-102.5528
	Armenia	2020-03-17T19:33:02	78	0	1	40.0691	45.0382
Queensland	Australia	2020-03-17T12:33:07	78	0	8	-28.0167	153.4000
	Taiwan*	2020-03-17T08:13:11	77	1	22	23.7000	121.0000
Xinjiang	China	2020-03-11T02:18:14	76	3	73	41.1129	85.2401
Inner Mongolia	China	2020-03-16T14:38:45	75	1	73	44.0935	113.9448
Ningxia	China	2020-03-16T14:38:45	75	0	75	37.2692	106.1655
Alberta	Canada	2020-03-17T03:13:18	74	0	0	53.9333	-116.5765
Quebec	Canada	2020-03-17T19:33:03	74	0	0	52.9399	-73.5491
Tennessee	US	2020-03-17T23:13:10	74	0	0	35.7478	-86.6923
	Slovakia	2020-03-17T02:13:34	72	0	0	48.6690	19.6990
Wisconsin	US	2020-03-17T20:13:22	72	0	1	44.2685	-89.6165
	Panama	2020-03-17T10:53:03	69	1	0	8.5380	-80.7821
	Argentina	2020-03-17T15:53:12	68	2	3	-38.4161	-63.6167
Connecticut	US	2020-03-17T23:13:10	68	0	0	41.5978	-72.7554
	Bulgaria	2020-03-17T10:53:03	67	2	0	42.7339	25.4858
Ohio	US	2020-03-17T20:53:02	67	0	0	40.3888	-82.7649
Virginia	US	2020-03-17T20:13:22	67	2	0	37.7693	-78.1700
Oregon	US	2020-03-17T23:13:10	66	1	0	44.5720	-122.0709
	Vietnam	2020-03-17T15:53:12	66	0	16	14.0583	108.2772
	Colombia	2020-03-17T15:53:12	65	0	1	4.5709	-74.2973
	Croatia	2020-03-17T10:53:03	65	0	4	45.1000	15.2000
	Serbia	2020-03-17T11:13:18	65	0	1	44.0165	21.0059
Michigan	US	2020-03-17T20:53:02	65	0	0	43.3266	-84.5361
North Carolina	US	2020-03-17T23:13:10	64	0	0	35.6301	-79.8064
	South Africa	2020-03-16T14:38:45	62	0	0	-30.5595	22.9375
	Algeria	2020-03-17T03:13:15	60	4	12	28.0339	1.6596
Maryland	US	2020-03-17T16:13:14	60	0	3	39.0639	-76.8021
Minnesota	US	2020-03-17T17:53:03	60	0	0	45.6945	-93.9002
	Ecuador	2020-03-17T03:13:15	58	2	0	-1.8312	-78.1834
	Brunei	2020-03-17T15:53:12	56	0	0	4.5353	114.7277
Nevada	US	2020-03-17T23:33:02	56	1	0	38.3135	-117.0554
	Albania	2020-03-17T15:53:12	55	1	0	41.1533	20.1683
Utah	US	2020-03-17T20:53:02	51	0	0	40.1500	-111.8624
	Hungary	2020-03-17T11:13:29	50	1	2	47.1625	19.5033
	Latvia	2020-03-17T11:13:29	49	0	1	56.8796	24.6032
Faroe Islands	Denmark	2020-03-17T10:13:13	47	0	0	61.8926	-6.9118
	Turkey	2020-03-17T22:13:16	47	1	0	38.9637	35.2433
Diamond Princess	US	2020-03-16T16:53:06	47	0	0	35.4437	139.6380
South Carolina	US	2020-03-17T23:13:10	47	1	0	33.8569	-80.9450
	Cyprus	2020-03-17T03:13:15	46	0	0	35.1264	33.4299
	Sri Lanka	2020-03-17T15:53:12	44	0	1	7.8731	80.7718
	Costa Rica	2020-03-17T03:13:15	41	0	0	9.7489	-83.7534
	Andorra	2020-03-17T20:53:02	39	0	1	42.5063	1.5218
Alabama	US	2020-03-17T23:13:10	39	0	0	32.3182	-86.9023
	Malta	2020-03-17T15:53:12	38	0	2	35.9375	14.3754
	Morocco	2020-03-17T15:53:12	38	2	1	31.7917	-7.0926
	Belarus	2020-03-16T14:38:45	36	0	3	53.7098	27.9534
	Georgia	2020-03-17T11:13:29	34	0	1	42.3154	43.3569
	Jordan	2020-03-17T11:13:29	34	0	1	30.5852	36.2384
	Cambodia	2020-03-17T15:53:13	33	0	1	12.5657	104.9910
	Kazakhstan	2020-03-17T15:53:12	33	0	0	48.0196	66.9237
	Venezuela	2020-03-17T11:33:05	33	0	0	6.4238	-66.5897
Maine	US	2020-03-17T17:53:03	32	0	0	44.6939	-69.3819
Western Australia	Australia	2020-03-17T12:53:09	31	1	0	-31.9505	115.8605
	Moldova	2020-03-17T15:53:12	30	0	1	47.4116	28.3699
Indiana	US	2020-03-17T23:13:10	30	2	0	39.8494	-86.2583
South Australia	Australia	2020-03-16T14:38:46	29	0	3	-34.9285	138.6007
	Uruguay	2020-03-17T02:13:54	29	0	0	-32.5228	-55.7658
	Azerbaijan	2020-03-17T11:53:10	28	1	6	40.1431	47.5769
	Bosnia and Herzegovina	2020-03-17T15:53:12	26	0	2	43.9159	17.6791
	North Macedonia	2020-03-17T11:53:10	26	0	1	41.6086	21.7453
	Senegal	2020-03-17T12:33:06	26	0	2	14.4974	-14.4524
Kentucky	US	2020-03-17T23:33:02	26	1	1	37.6681	-84.6701
New Hampshire	US	2020-03-17T23:13:10	26	0	0	43.4525	-71.5639
	Lithuania	2020-03-17T18:53:02	25	0	1	55.1694	23.8813
	Oman	2020-03-17T11:53:10	24	0	9	21.4735	55.9754
	Tunisia	2020-03-17T11:53:10	24	0	0	33.8869	9.5375
Iowa	US	2020-03-16T23:53:03	23	0	0	42.0115	-93.2105
New Mexico	US	2020-03-17T23:13:10	23	0	0	34.8405	-106.2485
Rhode Island	US	2020-03-17T20:53:02	23	0	0	41.6809	-71.5118
	Afghanistan	2020-03-17T11:53:10	22	0	1	33.9391	67.7100
Arkansas	US	2020-03-16T17:13:23	22	0	0	34.9697	-92.3731
District of Columbia	US	2020-03-16T23:53:03	22	0	0	38.8974	-77.0268
	Dominican Republic	2020-03-17T08:13:22	21	1	0	18.7357	-70.1627
Grand Princess	US	2020-03-17T20:53:02	21	0	0	37.6489	-122.6655
Mississippi	US	2020-03-17T17:53:03	21	0	0	32.7416	-89.6787
Nebraska	US	2020-03-17T17:53:03	21	0	0	41.1254	-98.2681
Arizona	US	2020-03-17T23:13:10	20	0	1	33.7298	-111.4312
Oklahoma	US	2020-03-17T17:53:03	19	0	0	35.5653	-96.9289
Qinghai	China	2020-03-11T02:18:14	18	0	18	35.7452	95.9956
	Guadeloupe	2020-03-17T10:53:03	18	0	0	16.2650	-61.5510
Kansas	US	2020-03-17T23:13:10	18	1	0	38.5266	-96.7265
	Martinique	2020-03-17T10:53:03	16	1	0	14.6415	-61.0242
Delaware	US	2020-03-17T23:33:02	16	0	0	39.3185	-75.5071
	Burkina Faso	2020-03-16T14:38:45	15	0	0	12.2383	-1.5616
	Ukraine	2020-03-17T19:33:02	14	2	0	48.3794	31.1656
	Maldives	2020-03-15T18:20:18	13	0	0	3.2028	73.2207
Macau	China	2020-03-17T04:32:18	12	0	10	22.1667	113.5500
	Jamaica	2020-03-17T12:13:16	12	0	2	18.1096	-77.2975
	New Zealand	2020-03-17T11:53:10	12	0	0	-40.9006	174.8860
Vermont	US	2020-03-16T17:13:23	12	0	0	44.0459	-72.7107
	Bolivia	2020-03-16T14:38:45	11	0	0	-16.2902	-63.5887
	French Guiana	2020-03-16T14:38:46	11	0	0	3.9339	-53.1258
Missouri	US	2020-03-17T23:33:02	11	0	0	38.4561	-92.2884
South Dakota	US	2020-03-17T23:33:02	11	1	0	44.2998	-99.4388
Wyoming	US	2020-03-17T23:53:03	11	0	0	42.7560	-107.3025
	Bangladesh	2020-03-17T12:13:16	10	0	3	23.6850	90.3563
	Cameroon	2020-03-17T15:53:13	10	0	0	3.8480	11.5021
Hawaii	US	2020-03-17T17:33:03	10	0	0	21.0943	-157.4983
	Uzbekistan	2020-03-17T12:13:16	10	0	0	41.3775	64.5853
Reunion	France	2020-03-17T11:13:29	9	0	0	-21.1351	55.2471
	Paraguay	2020-03-17T12:13:16	9	0	0	-23.4425	-58.4438
	Reunion	2020-03-17T07:15:25	9	0	0	-21.1151	55.5364
Montana	US	2020-03-17T17:33:03	9	0	0	46.9219	-110.4544
Grand Princess	Canada	2020-03-17T03:13:18	8	0	0	37.6489	-122.6655
Manitoba	Canada	2020-03-17T19:33:03	8	0	0	53.7609	-98.8139
New Brunswick	Canada	2020-03-17T19:33:03	8	0	0	46.5653	-66.4619
	Honduras	2020-03-17T12:13:16	8	0	0	15.2000	-86.2419
Idaho	US	2020-03-17T23:33:02	8	0	0	44.2405	-114.4788
Tasmania	Australia	2020-03-16T14:38:46	7	0	0	-41.4545	145.9707
Nova Scotia	Canada	2020-03-17T19:33:03	7	0	0	44.6820	-63.7443
Saskatchewan	Canada	2020-03-16T20:13:20	7	0	0	52.9399	-106.4509
French Guiana	France	2020-03-17T07:33:03	7	0	0	4.0000	-53.0000
	Ghana	2020-03-17T19:33:02	7	0	0	7.9465	-1.0232
	Guyana	2020-03-17T10:53:03	7	1	0	4.8604	-58.9302
	Liechtenstein	2020-03-17T12:13:16	7	0	0	47.1660	9.5554
	Monaco	2020-03-16T14:38:45	7	0	0	43.7384	7.4246
	Rwanda	2020-03-17T02:33:10	7	0	0	-1.9403	29.8739
Guadeloupe	France	2020-03-17T07:33:03	6	0	0	16.2500	-61.5833
	Guatemala	2020-03-17T12:13:16	6	1	0	15.7835	-90.2308
Channel Islands	United Kingdom	2020-03-16T14:38:45	6	0	0	49.3723	-2.3644
	Cote d'Ivoire	2020-03-17T14:33:05	5	0	1	7.5400	-5.5471
	Cuba	2020-03-17T15:53:13	5	0	0	21.5218	-77.7812
	Ethiopia	2020-03-16T14:38:45	5	0	0	9.1450	40.4897
	Mongolia	2020-03-17T15:53:13	5	0	0	46.8625	103.8467
	Trinidad and Tobago	2020-03-17T15:53:13	5	0	0	10.6918	-61.2225
Puerto Rico	US	2020-03-16T00:22:11	5	0	0	18.2208	-66.5901
	Seychelles	2020-03-17T12:33:06	4	0	0	-4.6796	55.4920
	Aruba	2020-03-17T12:33:07	3	0	0	12.5211	-69.9683
Newfoundland and Labrador	Canada	2020-03-17T17:53:03	3	0	0	53.1355	-57.6604
	Congo (Kinshasa)	2020-03-17T12:33:06	3	0	0	-4.0383	21.7587
French Polynesia	France	2020-03-15T18:20:19	3	0	0	-17.6797	-149.4068
Saint Barthelemy	France	2020-03-16T14:38:45	3	0	0	17.9000	-62.8333
	Guam	2020-03-16T02:13:16	3	0	0	13.4443	144.7937
	Kenya	2020-03-16T00:22:11	3	0	0	-0.0236	37.9062
Curacao	Netherlands	2020-03-17T12:33:07	3	0	0	12.1696	-68.9900
	Nigeria	2020-03-17T12:33:06	3	0	0	9.0820	8.6753
Alaska	US	2020-03-17T17:33:03	3	0	0	61.3707	-152.4044
Guam	US	2020-03-15T18:20:19	3	0	0	13.4443	144.7937
North Dakota	US	2020-03-17T23:33:02	3	0	0	47.5289	-99.7840
Gibraltar	United Kingdom	2020-03-17T02:53:03	3	0	1	36.1408	-5.3536
Australian Capital Territory	Australia	2020-03-16T14:38:46	2	0	0	-35.4735	149.0124
	Barbados	2020-03-17T16:13:14	2	0	0	13.1939	-59.5432
St Martin	France	2020-03-14T16:33:03	2	0	0	18.0708	-63.0501
	Kosovo	2020-03-15T18:20:19	2	0	0	42.6026	20.9030
	Montenegro	2020-03-17T21:33:02	2	0	0	42.5000	19.3000
	Namibia	2020-03-14T16:33:03	2	0	0	-22.9576	18.4904
	Saint Lucia	2020-03-17T04:32:19	2	0	0	13.9094	-60.9789
Virgin Islands	US	2020-03-17T20:53:02	2	0	0	18.3358	-64.8963
	Antigua and Barbuda	2020-03-15T18:20:19	1	0	0	17.0608	-61.7964
Northern Territory	Australia	2020-03-14T01:53:03	1	0	0	-12.4634	130.8456
	Benin	2020-03-16T14:38:46	1	0	0	9.3077	2.3158
	Bhutan	2020-03-13T22:22:02	1	0	0	27.5142	90.4336
Prince Edward Island	Canada	2020-03-15T02:13:21	1	0	0	46.5107	-63.4168
	Central African Republic	2020-03-16T03:33:03	1	0	0	6.6111	20.9394
Tibet	China	2020-03-11T02:18:14	1	0	1	31.6927	88.0924
	Congo (Brazzaville)	2020-03-16T14:38:45	1	0	0	-0.2280	15.8277
	Equatorial Guinea	2020-03-15T06:41:54	1	0	0	1.5000	10.0000
	Eswatini	2020-03-15T06:41:54	1	0	0	-26.5225	31.4659
Mayotte	France	2020-03-16T14:38:45	1	0	0	-12.8431	45.1383
	Gabon	2020-03-14T13:33:04	1	0	0	-0.8037	11.6094
	Greenland	2020-03-16T16:53:06	1	0	0	71.7069	-42.6043
	Guinea	2020-03-15T06:41:54	1	0	0	9.9456	-9.6966
	Holy See	2020-03-13T22:22:02	1	0	0	41.9029	12.4534
	Liberia	2020-03-17T12:13:16	1	0	0	6.4281	-9.4295
	Mauritania	2020-03-15T18:20:19	1	0	0	21.0079	-10.9408
	Mayotte	2020-03-16T14:38:45	1	0	0	-12.8275	45.1662
	Nepal	2020-03-13T22:22:03	1	0	1	28.3949	84.1240
	Saint Vincent and the Grenadines	2020-03-14T16:33:03	1	0	0	12.9843	-61.2872
	Somalia	2020-03-16T14:38:46	1	0	0	5.1521	46.1996
	Sudan	2020-03-14T01:13:32	1	1	0	12.8628	30.2176
	Suriname	2020-03-14T16:33:03	1	0	0	3.9193	-56.0278
	Tanzania	2020-03-17T01:33:03	1	0	0	-6.3690	34.8888
	The Bahamas	2020-03-16T03:33:03	1	0	0	24.2500	-76.0000
	The Gambia	2020-03-17T23:33:02	1	0	0	13.4667	-16.6000
	Togo	2020-03-13T22:22:02	1	0	0	8.6195	0.8248
West Virginia	US	2020-03-17T23:33:02	1	0	0	38.4912	-80.9545
Cayman Islands	United Kingdom	2020-03-16T14:53:04	1	1	0	19.3133	-81.2546
From Diamond Princess	Australia	2020-03-14T02:33:04	0	0	0	35.4437	139.6380
	Guernsey	2020-03-17T18:33:03	0	0	0	49.4500	-2.5800
	Jersey	2020-03-17T18:33:03	0	0	0	49.1900	-2.1100
	Puerto Rico	2020-03-17T16:13:14	0	0	0	18.2000	-66.5000
	Republic of the Congo	2020-03-17T21:33:03	0	0	0	-1.4400	15.5560
	occupied Palestinian territory	2020-03-11T20:53:02	0	0	0	31.9522	35.2332
