# Supplementary material for: Effectiveness of COVID-19 shelter-in-place orders varied by state
Source: PLoS One. 2020 Dec 31;15(12):e0245008. doi: 10.1371/journal.pone.0245008 (PMC7775080; doi:10.1371/journal.pone.0245008)
Supplement: S1 File — (ZIP) [file pone.0245008.s008.zip › csse_covid_19_data/csse_covid_19_daily_reports/03-20-2020.csv]

Province/State	Country/Region	Last Update	Confirmed	Deaths	Recovered	Latitude	Longitude
Hubei	China	2020-03-20T07:43:02	67800	3133	58382	30.9756	112.2707
	Italy	2020-03-20T17:43:03	47021	4032	4440	41.8719	12.5674
	Spain	2020-03-20T17:43:03	20410	1043	1588	40.4637	-3.7492
	Germany	2020-03-20T20:13:15	19848	67	180	51.1657	10.4515
	Iran	2020-03-20T15:13:21	19644	1433	6745	32.4279	53.6880
France	France	2020-03-20T22:43:03	12612	450	12	46.2276	2.2137
	Korea, South	2020-03-20T02:13:46	8652	94	1540	35.9078	127.7669
New York	US	2020-03-20T22:14:43	8310	42	0	42.1657	-74.9481
	Switzerland	2020-03-20T18:13:09	5294	54	15	46.8182	8.2275
United Kingdom	United Kingdom	2020-03-20T20:13:18	3983	177	65	55.3781	-3.4360
Netherlands	Netherlands	2020-03-20T18:13:12	2994	106	2	52.1326	5.2913
	Austria	2020-03-20T15:43:24	2388	6	9	47.5162	14.5501
	Belgium	2020-03-20T14:43:04	2257	37	1	50.5039	4.4699
	Norway	2020-03-20T18:13:09	1914	7	1	60.4720	8.4689
	Sweden	2020-03-20T15:43:24	1639	16	16	60.1282	18.6435
Washington	US	2020-03-20T23:43:03	1524	83	0	47.4009	-121.4905
Guangdong	China	2020-03-20T09:13:30	1395	8	1323	23.3417	113.4244
Henan	China	2020-03-14T09:53:08	1273	22	1250	33.8820	113.6140
Denmark	Denmark	2020-03-20T18:13:12	1255	9	1	56.2639	9.5018
Zhejiang	China	2020-03-20T02:43:09	1234	1	1219	29.1832	120.0934
California	US	2020-03-20T23:43:03	1177	23	0	36.1162	-119.6816
	Malaysia	2020-03-20T18:13:09	1030	3	87	4.2105	101.9758
	Portugal	2020-03-20T15:43:24	1020	6	5	39.3999	-8.2245
Hunan	China	2020-03-14T08:33:03	1018	4	1014	27.6104	111.7088
Anhui	China	2020-03-11T02:18:14	990	6	984	31.8257	117.2264
	Japan	2020-03-20T14:13:08	963	33	191	36.2048	138.2529
Jiangxi	China	2020-03-12T02:13:04	935	1	934	27.6140	115.7221
New Jersey	US	2020-03-20T21:13:32	890	11	0	40.2989	-74.5210
	Czechia	2020-03-20T20:13:15	833	0	4	49.8175	15.4730
	Brazil	2020-03-20T20:13:16	793	11	2	-14.2350	-51.9253
Shandong	China	2020-03-20T01:13:16	762	7	748	36.3427	118.1498
Diamond Princess	Cruise Ship	2020-03-18T10:33:04	712	7	325	35.4498	139.6649
	Israel	2020-03-20T14:43:04	705	0	14	31.0461	34.8516
	Ireland	2020-03-20T20:13:16	683	3	5	53.1424	-7.6921
Jiangsu	China	2020-03-15T01:53:02	631	0	631	32.9711	119.4550
Illinois	US	2020-03-20T21:13:32	585	5	0	40.3495	-88.9861
Chongqing	China	2020-03-15T03:53:04	576	6	570	30.0572	107.8740
Florida	US	2020-03-20T23:43:03	563	10	0	27.7663	-81.6868
Michigan	US	2020-03-20T21:13:32	552	3	0	43.3266	-84.5361
Sichuan	China	2020-03-20T01:43:03	541	3	536	30.6171	102.7103
Louisiana	US	2020-03-20T23:43:03	538	14	0	31.1695	-91.8678
	Pakistan	2020-03-20T20:13:16	501	3	13	30.3753	69.3451
	Greece	2020-03-20T16:13:10	495	6	19	39.0742	21.8243
Beijing	China	2020-03-20T06:43:05	491	8	390	40.1824	116.4142
Heilongjiang	China	2020-03-20T02:13:46	484	13	463	47.8620	127.7615
	Luxembourg	2020-03-20T14:43:04	484	4	0	49.8153	6.1296
	Qatar	2020-03-20T20:13:16	470	0	10	25.3548	51.1839
	Finland	2020-03-20T15:43:24	450	0	10	61.9241	25.7482
	Chile	2020-03-20T20:13:17	434	0	6	-35.6751	-71.5430
	Poland	2020-03-20T20:13:17	425	5	1	51.9194	19.1451
Georgia	US	2020-03-20T19:13:30	420	13	0	33.0406	-83.6431
Massachusetts	US	2020-03-20T23:43:03	413	1	0	42.2302	-71.5301
	Iceland	2020-03-20T15:13:21	409	0	5	64.9631	-19.0208
Texas	US	2020-03-20T23:43:03	394	5	0	31.0545	-97.5635
	Singapore	2020-03-20T15:43:24	385	0	124	1.3521	103.8198
Shanghai	China	2020-03-20T00:43:02	371	3	326	31.2020	121.4491
	Indonesia	2020-03-20T14:43:04	369	32	15	-0.7893	113.9213
	Ecuador	2020-03-20T20:43:02	367	5	0	-1.8312	-78.1834
Colorado	US	2020-03-20T23:43:03	363	4	0	39.0598	-105.3111
	Turkey	2020-03-20T01:43:03	359	4	0	38.9637	35.2433
New South Wales	Australia	2020-03-20T21:13:30	353	6	4	-33.8688	151.2093
	Saudi Arabia	2020-03-20T20:43:02	344	0	8	23.8859	45.0792
	Slovenia	2020-03-20T15:43:24	341	1	0	46.1512	14.9955
	Thailand	2020-03-20T14:13:08	322	1	42	15.8700	100.9925
Hebei	China	2020-03-13T11:09:03	318	6	310	38.0428	114.5149
Ontario	Canada	2020-03-20T16:13:25	308	2	5	51.2538	-85.3232
	Romania	2020-03-20T15:13:21	308	0	25	45.9432	24.9668
Pennsylvania	US	2020-03-20T23:43:03	303	1	0	40.5908	-77.2098
Fujian	China	2020-03-20T02:43:09	299	1	295	26.0789	117.9874
	Bahrain	2020-03-20T14:43:04	285	1	100	26.0667	50.5577
	Egypt	2020-03-20T20:43:02	285	8	39	26.8206	30.8025
	Estonia	2020-03-20T14:43:04	283	0	1	58.5953	25.0136
British Columbia	Canada	2020-03-20T03:13:18	271	8	4	53.7267	-127.6476
Hong Kong	China	2020-03-20T09:43:03	256	4	98	22.3000	114.2000
Guangxi	China	2020-03-20T00:43:02	254	2	250	23.8298	108.7881
	Russia	2020-03-20T15:43:24	253	1	9	61.5240	105.3188
Shaanxi	China	2020-03-20T01:13:16	247	3	237	35.1917	108.8701
	India	2020-03-20T15:13:21	244	5	20	20.5937	78.9629
	Peru	2020-03-20T14:13:08	234	3	1	-9.1900	-75.0152
Tennessee	US	2020-03-20T23:43:03	233	0	0	35.7478	-86.6923
	Philippines	2020-03-20T14:43:04	230	18	8	12.8797	121.7740
	Iraq	2020-03-20T20:43:02	208	17	49	33.2232	43.6793
Wisconsin	US	2020-03-20T21:13:29	207	3	0	44.2685	-89.6165
	South Africa	2020-03-20T14:43:04	202	0	0	-30.5595	22.9375
Connecticut	US	2020-03-20T21:13:29	194	3	0	41.5978	-72.7554
Queensland	Australia	2020-03-20T21:13:30	184	0	8	-28.0167	153.4000
Yunnan	China	2020-03-16T23:53:02	176	2	172	24.9740	101.4870
Ohio	US	2020-03-20T23:43:03	173	2	0	40.3888	-82.7649
North Carolina	US	2020-03-20T23:43:03	172	0	0	35.6301	-79.8064
Hainan	China	2020-03-16T14:38:45	168	6	161	19.1959	109.7453
	Mexico	2020-03-20T14:13:08	164	1	4	23.6345	-102.5528
	Lebanon	2020-03-20T14:43:04	163	4	4	33.8547	35.8623
	Kuwait	2020-03-20T14:43:04	159	0	18	29.3117	47.4818
Maryland	US	2020-03-20T16:43:10	149	1	0	39.0639	-76.8021
Alberta	Canada	2020-03-20T03:13:18	146	1	0	53.9333	-116.5765
Guizhou	China	2020-03-18T01:53:03	146	2	144	26.8154	106.8748
	San Marino	2020-03-20T01:43:03	144	14	4	43.9424	12.4578
	United Arab Emirates	2020-03-20T23:13:09	140	2	31	23.4241	53.8478
Quebec	Canada	2020-03-20T21:13:29	139	1	0	52.9399	-73.5491
Tianjin	China	2020-03-19T23:43:03	137	3	133	39.3054	117.3230
	Panama	2020-03-20T02:13:50	137	1	0	8.5380	-80.7821
	Slovakia	2020-03-20T16:13:11	137	1	0	48.6690	19.6990
	Armenia	2020-03-20T14:43:04	136	0	1	40.0691	45.0382
	Serbia	2020-03-20T20:43:02	135	1	1	44.0165	21.0059
	Taiwan*	2020-03-20T09:43:03	135	2	26	23.7000	121.0000
Gansu	China	2020-03-20T00:13:24	134	2	98	36.0611	103.8343
Shanxi	China	2020-03-13T11:09:03	133	0	133	37.5777	112.2922
	Argentina	2020-03-20T02:43:10	128	3	3	-38.4161	-63.6167
	Colombia	2020-03-20T14:13:08	128	0	1	4.5709	-74.2973
	Croatia	2020-03-20T20:43:02	128	1	5	45.1000	15.2000
	Bulgaria	2020-03-20T16:13:11	127	3	0	42.7339	25.4858
Liaoning	China	2020-03-20T01:43:03	126	2	122	41.2956	122.6085
South Carolina	US	2020-03-20T23:43:03	126	1	0	33.8569	-80.9450
Virginia	US	2020-03-20T23:43:03	122	2	0	37.7693	-78.1700
Victoria	Australia	2020-03-18T12:13:09	121	0	8	-37.8136	144.9631
Minnesota	US	2020-03-20T19:13:30	115	0	0	45.6945	-93.9002
Nevada	US	2020-03-20T23:43:03	114	1	0	38.3135	-117.0554
Oregon	US	2020-03-20T21:43:03	114	3	0	44.5720	-122.0709
	Latvia	2020-03-20T14:43:04	111	0	1	56.8796	24.6032
Arkansas	US	2020-03-20T21:43:03	96	0	0	34.9697	-92.3731
	Uruguay	2020-03-20T01:43:03	94	0	0	-32.5228	-55.7658
Jilin	China	2020-03-16T00:22:10	93	1	92	43.6661	126.1923
	Vietnam	2020-03-20T20:43:02	91	0	16	14.0583	108.2772
	Algeria	2020-03-20T15:43:24	90	11	32	28.0339	1.6596
	Bosnia and Herzegovina	2020-03-20T20:43:02	89	0	2	43.9159	17.6791
	Costa Rica	2020-03-20T14:13:08	89	1	0	9.7489	-83.7534
Indiana	US	2020-03-20T21:43:03	86	2	0	39.8494	-86.2583
	Hungary	2020-03-20T14:43:04	85	3	2	47.1625	19.5033
	Jordan	2020-03-20T20:43:02	85	0	1	30.5852	36.2384
Alabama	US	2020-03-20T21:43:03	83	0	0	32.3182	-86.9023
Faroe Islands	Denmark	2020-03-20T15:13:21	80	0	0	61.8926	-6.9118
Mississippi	US	2020-03-20T16:43:10	80	1	0	32.7416	-89.6787
	Brunei	2020-03-20T15:43:24	78	0	1	4.5353	114.7277
Arizona	US	2020-03-20T19:13:30	78	0	0	33.7298	-111.4312
Utah	US	2020-03-20T16:13:23	78	0	0	40.1500	-111.8624
	Morocco	2020-03-20T20:43:02	77	3	1	31.7917	-7.0926
Xinjiang	China	2020-03-11T02:18:14	76	3	73	41.1129	85.2401
	Andorra	2020-03-20T15:13:21	75	0	1	42.5063	1.5218
Inner Mongolia	China	2020-03-19T01:03:02	75	1	74	44.0935	113.9448
Ningxia	China	2020-03-16T14:38:45	75	0	75	37.2692	106.1655
	Sri Lanka	2020-03-20T16:13:11	73	0	3	7.8731	80.7718
	Dominican Republic	2020-03-20T20:43:03	72	2	0	18.7357	-70.1627
District of Columbia	US	2020-03-20T19:13:30	71	1	0	38.8974	-77.0268
	Albania	2020-03-20T15:13:21	70	2	0	41.1533	20.1683
	Belarus	2020-03-20T14:43:04	69	0	5	53.7098	27.9534
	Cyprus	2020-03-19T18:13:29	67	0	0	35.1264	33.4299
	North Macedonia	2020-03-20T14:43:04	67	0	1	41.6086	21.7453
	Moldova	2020-03-20T16:13:11	66	1	1	47.4116	28.3699
Western Australia	Australia	2020-03-20T21:13:30	64	1	0	-31.9505	115.8605
	Malta	2020-03-20T15:13:21	64	0	2	35.9375	14.3754
Maine	US	2020-03-20T19:13:30	56	0	0	44.6939	-69.3819
	Tunisia	2020-03-20T15:13:21	54	1	0	33.8869	9.5375
Rhode Island	US	2020-03-20T19:43:03	54	0	0	41.6809	-71.5118
Missouri	US	2020-03-20T21:43:03	53	2	0	38.4561	-92.2884
	Cambodia	2020-03-20T15:43:24	51	0	1	12.5657	104.9910
South Australia	Australia	2020-03-20T21:13:30	50	0	3	-34.9285	138.6007
	Kazakhstan	2020-03-20T14:13:08	49	3	0	48.0196	66.9237
	Lithuania	2020-03-20T15:43:24	49	0	1	55.1694	23.8813
Diamond Princess	US	2020-03-20T19:43:03	49	0	0	35.4437	139.6380
Oklahoma	US	2020-03-20T19:43:03	49	1	0	35.5653	-96.9289
	Oman	2020-03-19T20:13:34	48	0	12	21.4735	55.9754
Kentucky	US	2020-03-20T16:13:22	47	2	0	37.6681	-84.6701
	Guadeloupe	2020-03-20T10:13:38	45	0	0	16.2650	-61.5510
Iowa	US	2020-03-20T19:43:03	45	0	0	42.0115	-93.2105
	Azerbaijan	2020-03-19T16:13:36	44	1	6	40.1431	47.5769
Kansas	US	2020-03-20T21:43:03	44	1	0	38.5266	-96.7265
New Hampshire	US	2020-03-19T23:43:04	44	0	0	43.4525	-71.5639
	Georgia	2020-03-20T14:43:04	43	0	1	42.3154	43.3569
New Mexico	US	2020-03-20T21:43:03	43	0	0	34.8405	-106.2485
	Venezuela	2020-03-19T20:13:34	42	0	0	6.4238	-66.5897
	Burkina Faso	2020-03-20T15:13:21	40	1	0	12.2383	-1.5616
	New Zealand	2020-03-20T02:13:50	39	0	0	-40.9006	174.8860
	Senegal	2020-03-20T15:43:24	38	0	2	14.4974	-14.4524
Delaware	US	2020-03-20T19:43:03	38	0	0	39.3185	-75.5071
Nebraska	US	2020-03-20T21:43:03	37	0	0	41.1254	-98.2681
	Uzbekistan	2020-03-20T14:43:04	33	0	0	41.3775	64.5853
	Martinique	2020-03-20T10:13:37	32	1	0	14.6415	-61.0242
Vermont	US	2020-03-20T21:43:03	29	2	0	44.0459	-72.7107
	Ukraine	2020-03-20T20:43:03	29	3	0	48.3794	31.1656
	Liechtenstein	2020-03-18T19:14:33	28	0	0	47.1660	9.5554
	Reunion	2020-03-20T02:13:59	28	0	0	-21.1151	55.5364
Hawaii	US	2020-03-20T02:43:10	26	0	0	21.0943	-157.4983
	Afghanistan	2020-03-20T14:43:04	24	0	1	33.9391	67.7100
	Honduras	2020-03-20T14:13:08	24	0	0	15.2000	-86.2419
Grand Princess	US	2020-03-20T19:43:03	23	0	0	37.6489	-122.6655
Idaho	US	2020-03-20T02:43:10	23	0	0	44.2405	-114.4788
	Bangladesh	2020-03-20T15:13:21	20	1	3	23.6850	90.3563
	Cameroon	2020-03-20T14:43:04	20	0	0	3.8480	11.5021
Saskatchewan	Canada	2020-03-20T03:13:18	20	0	0	52.9399	-106.4509
North Dakota	US	2020-03-20T02:43:10	19	0	0	47.5289	-99.7840
Wyoming	US	2020-03-20T22:14:43	19	0	0	42.7560	-107.3025
Qinghai	China	2020-03-11T02:18:14	18	0	18	35.7452	95.9956
	Congo (Kinshasa)	2020-03-20T14:43:04	18	0	0	-4.0383	21.7587
Manitoba	Canada	2020-03-19T03:13:26	17	0	0	53.7609	-98.8139
Macau	China	2020-03-19T01:02:56	17	0	10	22.1667	113.5500
	Rwanda	2020-03-20T20:43:03	17	0	0	-1.9403	29.8739
	Cuba	2020-03-20T02:43:10	16	1	0	21.5218	-77.7812
	Ghana	2020-03-20T15:43:24	16	0	0	7.9465	-1.0232
	Jamaica	2020-03-20T14:13:11	16	1	2	18.1096	-77.2975
	Bolivia	2020-03-20T02:43:10	15	0	0	-16.2902	-63.5887
Nova Scotia	Canada	2020-03-20T21:13:29	15	0	0	44.6820	-63.7443
	French Guiana	2020-03-20T10:13:39	15	0	0	3.9339	-53.1258
Montana	US	2020-03-20T16:43:10	15	0	0	46.9219	-110.4544
	Montenegro	2020-03-20T20:43:03	14	0	0	42.7087	19.3744
Guam	US	2020-03-20T16:43:10	14	0	0	13.4443	144.7937
Puerto Rico	US	2020-03-20T22:13:55	14	0	0	18.2208	-66.5901
South Dakota	US	2020-03-20T02:43:10	14	1	0	44.2998	-99.4388
Channel Islands	United Kingdom	2020-03-20T20:43:03	14	0	0	49.3723	-2.3644
	Maldives	2020-03-15T18:20:18	13	0	0	3.2028	73.2207
	Paraguay	2020-03-20T02:13:50	13	0	0	-23.4425	-58.4438
	Guatemala	2020-03-20T16:13:19	12	1	0	15.7835	-90.2308
	Mauritius	2020-03-20T15:13:21	12	0	0	-20.3484	57.5522
	Nigeria	2020-03-20T02:13:50	12	0	1	9.0820	8.6753
Alaska	US	2020-03-20T16:43:10	12	0	0	61.3707	-152.4044
New Brunswick	Canada	2020-03-18T18:33:03	11	0	0	46.5653	-66.4619
French Polynesia	France	2020-03-20T10:13:37	11	0	0	-17.6797	-149.4068
	Monaco	2020-03-20T14:43:04	11	0	0	43.7384	7.4246
Tasmania	Australia	2020-03-19T11:13:54	10	0	3	-41.4545	145.9707
Grand Princess	Canada	2020-03-20T03:13:18	10	0	0	37.6489	-122.6655
Gibraltar	United Kingdom	2020-03-19T20:13:52	10	0	2	36.1408	-5.3536
	Cote d'Ivoire	2020-03-19T01:03:46	9	0	1	7.5400	-5.5471
	Ethiopia	2020-03-20T14:13:11	9	0	0	9.1450	40.4897
	Togo	2020-03-20T14:43:04	9	0	1	8.6195	0.8248
	Trinidad and Tobago	2020-03-19T10:53:03	9	0	0	10.6918	-61.2225
	Guyana	2020-03-17T10:53:03	7	1	0	4.8604	-58.9302
	Kenya	2020-03-19T02:33:08	7	0	0	-0.0236	37.9062
	Seychelles	2020-03-20T15:43:24	7	0	0	-4.6796	55.4920
West Virginia	US	2020-03-20T19:43:03	7	0	0	38.4912	-80.9545
Australian Capital Territory	Australia	2020-03-20T21:13:30	6	0	0	-35.4735	149.0124
	Equatorial Guinea	2020-03-19T20:43:03	6	0	0	1.6508	10.2679
	Kyrgyzstan	2020-03-20T14:13:36	6	0	0	41.2044	74.7661
	Mayotte	2020-03-20T10:13:38	6	0	0	-12.8275	45.1662
	Mongolia	2020-03-18T11:53:04	6	0	0	46.8625	103.8467
	Tanzania	2020-03-19T11:33:36	6	0	0	-6.3690	34.8888
	Barbados	2020-03-19T20:43:03	5	0	0	13.1939	-59.5432
Aruba	Netherlands	2020-03-20T02:43:10	5	0	0	12.5211	-69.9683
Newfoundland and Labrador	Canada	2020-03-20T21:13:29	4	0	0	53.1355	-57.6604
St Martin	France	2020-03-19T09:33:04	4	0	0	18.0708	-63.0501
	Suriname	2020-03-20T14:43:04	4	0	0	3.9193	-56.0278
Northern Territory	Australia	2020-03-20T21:13:29	3	0	0	-12.4634	130.8456
	Bahamas, The	2020-03-19T11:33:39	3	0	0	25.0343	-77.3963
	Central African Republic	2020-03-20T20:43:03	3	0	0	6.6111	20.9394
	Congo (Brazzaville)	2020-03-19T20:13:56	3	0	0	-0.2280	15.8277
Saint Barthelemy	France	2020-03-16T14:38:45	3	0	0	17.9000	-62.8333
	Gabon	2020-03-20T15:13:21	3	1	0	-0.8037	11.6094
	Madagascar	2020-03-20T22:13:53	3	0	0	-18.7669	46.8691
	Namibia	2020-03-19T20:13:52	3	0	0	-22.9576	18.4904
Curacao	Netherlands	2020-03-19T08:53:03	3	1	0	12.1696	-68.9900
United States Virgin Islands	US	2020-03-20T00:43:02	3	0	0	18.3358	-64.8963
Cayman Islands	United Kingdom	2020-03-19T20:13:56	3	1	0	19.3133	-81.2546
	Benin	2020-03-18T14:13:56	2	0	0	9.3077	2.3158
	Bhutan	2020-03-20T14:13:37	2	0	0	27.5142	90.4336
Prince Edward Island	Canada	2020-03-19T18:43:03	2	0	0	46.5107	-63.4168
Greenland	Denmark	2020-03-19T08:13:19	2	0	0	71.7069	-42.6043
New Caledonia	France	2020-03-19T02:33:09	2	0	0	-20.9043	165.6180
	Haiti	2020-03-20T10:13:39	2	0	0	18.9712	-72.2852
	Kosovo	2020-03-15T18:20:19	2	0	0	42.6026	20.9030
	Liberia	2020-03-18T03:13:22	2	0	0	6.4281	-9.4295
	Mauritania	2020-03-19T02:33:08	2	0	0	21.0079	-10.9408
	Saint Lucia	2020-03-17T04:32:19	2	0	0	13.9094	-60.9789
	Sudan	2020-03-18T12:13:09	2	1	0	12.8628	30.2176
Bermuda	United Kingdom	2020-03-19T02:53:33	2	0	0	32.3078	-64.7505
	Zambia	2020-03-19T01:53:06	2	0	0	-13.1339	27.8493
	Angola	2020-03-20T10:13:38	1	0	0	-11.2027	17.8739
	Antigua and Barbuda	2020-03-15T18:20:19	1	0	0	17.0608	-61.7964
	Cabo Verde	2020-03-20T10:13:39	1	0	0	16.5388	-23.0418
	Chad	2020-03-19T16:43:03	1	0	0	15.4542	18.7322
Tibet	China	2020-03-11T02:18:14	1	0	1	31.6927	88.0924
	Djibouti	2020-03-19T14:53:06	1	0	0	11.8251	42.5903
	El Salvador	2020-03-19T14:53:06	1	0	0	13.7942	-88.8965
	Eswatini	2020-03-15T06:41:54	1	0	0	-26.5225	31.4659
	Fiji	2020-03-19T14:53:06	1	0	0	-17.7134	178.0650
	Gambia, The	2020-03-18T14:13:56	1	0	0	13.4432	-15.3101
	Guinea	2020-03-15T06:41:54	1	0	0	9.9456	-9.6966
	Holy See	2020-03-13T22:22:02	1	0	0	41.9029	12.4534
	Nepal	2020-03-13T22:22:03	1	0	1	28.3949	84.1240
Sint Maarten	Netherlands	2020-03-20T21:13:30	1	0	0	18.0425	-63.0548
	Nicaragua	2020-03-19T08:33:08	1	0	0	12.8654	-85.2072
	Niger	2020-03-20T02:13:52	1	0	0	17.6078	8.0817
	Papua New Guinea	2020-03-20T18:13:12	1	0	0	-6.3150	143.9555
	Saint Vincent and the Grenadines	2020-03-14T16:33:03	1	0	0	12.9843	-61.2872
	Somalia	2020-03-18T00:53:03	1	0	0	5.1521	46.1996
US	US	2020-03-20T22:43:03	1	0	147	37.0902	-95.7129
Isle of Man	United Kingdom	2020-03-20T15:13:21	1	0	0	54.2361	-4.5481
Montserrat	United Kingdom	2020-03-18T11:53:04	1	0	0	16.7425	-62.1874
	Zimbabwe	2020-03-20T22:13:55	1	0	0	-20.0000	30.0000
From Diamond Princess	Australia	2020-03-14T02:33:04	0	0	0	35.4437	139.6380
French Guiana	France	2020-03-18T14:33:15	0	0	0	4.0000	-53.0000
Guadeloupe	France	2020-03-18T14:33:15	0	0	0	16.2500	-61.5833
Mayotte	France	2020-03-18T14:33:15	0	0	0	-12.8431	45.1383
Reunion	France	2020-03-18T14:33:15	0	0	0	-21.1351	55.2471
	Greenland	2020-03-19T09:33:04	0	0	0	72.0000	-40.0000
	Guam	2020-03-18T19:14:33	0	0	0	13.4443	144.7937
	Guernsey	2020-03-17T18:33:03	0	0	0	49.4500	-2.5800
	Jersey	2020-03-17T18:33:03	0	0	0	49.1900	-2.1100
	Puerto Rico	2020-03-17T16:13:14	0	0	0	18.2000	-66.5000
	Republic of the Congo	2020-03-17T21:33:03	0	0	0	-1.4400	15.5560
	The Bahamas	2020-03-19T12:13:38	0	0	0	24.2500	-76.0000
	The Gambia	2020-03-18T14:13:56	0	0	0	13.4667	-16.6000
