# Supplementary material for: Effectiveness of COVID-19 shelter-in-place orders varied by state
Source: PLoS One. 2020 Dec 31;15(12):e0245008. doi: 10.1371/journal.pone.0245008 (PMC7775080; doi:10.1371/journal.pone.0245008)
Supplement: S1 File — (ZIP) [file pone.0245008.s008.zip › csse_covid_19_data/csse_covid_19_daily_reports/03-21-2020.csv]

Province/State	Country/Region	Last Update	Confirmed	Deaths	Recovered	Latitude	Longitude
Hubei	China	2020-03-21T10:13:08	67800	3139	58946	30.9756	112.2707
	Italy	2020-03-21T17:43:03	53578	4825	6072	41.8719	12.5674
	Spain	2020-03-21T13:13:30	25374	1375	2125	40.4637	-3.7492
	Germany	2020-03-21T20:43:02	22213	84	233	51.1657	10.4515
	Iran	2020-03-21T11:13:12	20610	1556	7635	32.4279	53.688
France	France	2020-03-21T20:43:02	14282	562	12	46.2276	2.2137
New York	US	2020-03-21T22:43:04	11710	60	0	42.1657	-74.9481
	Korea, South	2020-03-21T11:13:12	8799	102	1540	35.9078	127.7669
	Switzerland	2020-03-21T20:43:02	6575	75	15	46.8182	8.2275
United Kingdom	United Kingdom	2020-03-21T20:43:03	5018	233	65	55.3781	-3.436
Netherlands	Netherlands	2020-03-21T14:43:04	3631	136	2	52.1326	5.2913
	Belgium	2020-03-21T11:13:12	2815	67	263	50.5039	4.4699
	Austria	2020-03-21T14:43:03	2814	8	9	47.5162	14.5501
	Norway	2020-03-21T17:13:07	2118	7	1	60.472	8.4689
Washington	US	2020-03-21T22:43:04	1793	94	0	47.4009	-121.4905
	Sweden	2020-03-21T14:43:03	1763	20	16	60.1282	18.6435
Guangdong	China	2020-03-21T12:43:08	1400	8	1325	23.3417	113.4244
California	US	2020-03-21T22:43:04	1364	24	0	36.1162	-119.6816
New Jersey	US	2020-03-21T19:43:03	1327	16	0	40.2989	-74.521
Denmark	Denmark	2020-03-21T12:43:08	1326	13	1	56.2639	9.5018
	Portugal	2020-03-21T13:13:30	1280	12	5	39.3999	-8.2245
Henan	China	2020-03-14T09:53:08	1273	22	1250	33.882	113.614
Zhejiang	China	2020-03-21T03:43:03	1236	1	1219	29.1832	120.0934
	Malaysia	2020-03-21T11:43:06	1183	4	114	4.2105	101.9758
	Brazil	2020-03-21T17:43:03	1021	15	2	-14.235	-51.9253
Hunan	China	2020-03-14T08:33:03	1018	4	1014	27.6104	111.7088
	Japan	2020-03-21T20:43:02	1007	35	232	36.2048	138.2529
	Czechia	2020-03-21T20:43:02	995	0	6	49.8175	15.473
Anhui	China	2020-03-11T02:18:14	990	6	984	31.8257	117.2264
Jiangxi	China	2020-03-12T02:13:04	935	1	934	27.614	115.7221
	Israel	2020-03-21T11:43:06	883	1	36	31.0461	34.8516
Michigan	US	2020-03-21T22:43:04	788	5	0	43.3266	-84.5361
	Ireland	2020-03-21T20:43:02	785	3	5	53.1424	-7.6921
Shandong	China	2020-03-21T00:43:02	764	7	749	36.3427	118.1498
Illinois	US	2020-03-21T23:13:18	753	6	0	40.3495	-88.9861
	Pakistan	2020-03-21T20:13:21	730	3	13	30.3753	69.3451
Diamond Princess	Cruise Ship	2020-03-21T02:13:32	712	8	325	35.4498	139.6649
	Luxembourg	2020-03-21T13:13:30	670	8	0	49.8153	6.1296
	Turkey	2020-03-21T01:43:03	670	9	0	38.9637	35.2433
Florida	US	2020-03-21T23:13:18	659	13	0	27.7663	-81.6868
Jiangsu	China	2020-03-15T01:53:02	631	0	631	32.9711	119.455
Louisiana	US	2020-03-21T15:43:05	585	16	0	31.1695	-91.8678
Texas	US	2020-03-21T23:13:17	581	5	0	31.0545	-97.5635
Chongqing	China	2020-03-15T03:53:04	576	6	570	30.0572	107.874
Sichuan	China	2020-03-21T01:13:11	542	3	536	30.6171	102.7103
	Chile	2020-03-21T14:43:03	537	0	6	-35.6751	-71.543
	Poland	2020-03-21T20:43:02	536	5	1	51.9194	19.1451
	Greece	2020-03-21T17:43:03	530	13	19	39.0742	21.8243
Massachusetts	US	2020-03-21T23:13:18	525	1	0	42.2302	-71.5301
	Finland	2020-03-21T20:43:02	523	1	10	61.9241	25.7482
Georgia	US	2020-03-21T17:43:03	507	14	0	33.0406	-83.6431
	Ecuador	2020-03-21T20:43:02	506	7	3	-1.8312	-78.1834
Beijing	China	2020-03-21T05:13:04	504	8	396	40.1824	116.4142
Heilongjiang	China	2020-03-20T02:13:46	484	13	463	47.862	127.7615
	Qatar	2020-03-21T20:43:02	481	0	27	25.3548	51.1839
	Iceland	2020-03-21T17:13:18	473	1	22	64.9631	-19.0208
	Indonesia	2020-03-21T11:43:06	450	38	15	-0.7893	113.9213
New South Wales	Australia	2020-03-21T13:13:35	436	6	4	-33.8688	151.2093
	Singapore	2020-03-21T13:13:30	432	2	140	1.3521	103.8198
British Columbia	Canada	2020-03-21T21:13:30	424	10	4	53.7267	-127.6476
	Thailand	2020-03-21T12:13:19	411	1	42	15.87	100.9925
Pennsylvania	US	2020-03-21T23:13:17	396	2	0	40.5908	-77.2098
	Saudi Arabia	2020-03-21T14:43:03	392	0	16	23.8859	45.0792
Colorado	US	2020-03-21T23:13:18	390	4	0	39.0598	-105.3111
	Slovenia	2020-03-21T14:43:03	383	1	0	46.1512	14.9955
Shanghai	China	2020-03-21T04:43:06	380	3	327	31.202	121.4491
Ontario	Canada	2020-03-21T21:13:30	377	3	6	51.2538	-85.3232
Tennessee	US	2020-03-21T23:13:18	371	1	0	35.7478	-86.6923
	Romania	2020-03-21T13:13:32	367	0	52	45.9432	24.9668
	India	2020-03-21T17:43:03	330	4	23	20.5937	78.9629
Hebei	China	2020-03-13T11:09:03	318	6	310	38.0428	114.5149
	Peru	2020-03-21T20:43:02	318	5	1	-9.19	-75.0152
	Philippines	2020-03-21T12:13:19	307	19	13	12.8797	121.774
	Estonia	2020-03-21T12:13:19	306	0	1	58.5953	25.0136
	Russia	2020-03-21T14:43:03	306	1	12	61.524	105.3188
	Bahrain	2020-03-21T17:43:03	305	1	125	26.0667	50.5577
Fujian	China	2020-03-21T01:13:10	303	1	295	26.0789	117.9874
	Egypt	2020-03-21T20:43:02	294	10	41	26.8206	30.8025
Wisconsin	US	2020-03-21T23:13:18	282	4	0	44.2685	-89.6165
Hong Kong	China	2020-03-21T09:13:14	273	4	98	22.3	114.2
Guangxi	China	2020-03-20T00:43:02	254	2	250	23.8298	108.7881
North Carolina	US	2020-03-21T23:13:18	253	0	0	35.6301	-79.8064
Shaanxi	China	2020-03-21T01:43:03	248	3	239	35.1917	108.8701
Ohio	US	2020-03-21T19:43:03	248	3	0	40.3888	-82.7649
	South Africa	2020-03-21T12:13:19	240	0	0	-30.5595	22.9375
Victoria	Australia	2020-03-21T13:13:35	229	0	8	-37.8136	144.9631
Queensland	Australia	2020-03-21T13:13:35	221	0	8	-28.0167	153.4
	Iraq	2020-03-21T17:43:03	214	17	51	33.2232	43.6793
	Croatia	2020-03-21T17:43:03	206	1	5	45.1	15.2
	Mexico	2020-03-21T12:13:19	203	2	4	23.6345	-102.5528
	Panama	2020-03-21T02:13:32	200	1	0	8.538	-80.7821
	Colombia	2020-03-21T17:43:03	196	0	1	4.5709	-74.2973
Alberta	Canada	2020-03-21T02:43:03	195	1	0	53.9333	-116.5765
Connecticut	US	2020-03-21T02:43:03	194	4	0	41.5978	-72.7554
Maryland	US	2020-03-21T23:13:18	193	2	0	39.0639	-76.8021
	Lebanon	2020-03-21T12:13:19	187	4	4	33.8547	35.8623
Quebec	Canada	2020-03-21T21:13:30	181	5	0	52.9399	-73.5491
	Slovakia	2020-03-21T20:43:02	178	1	0	48.669	19.699
Yunnan	China	2020-03-16T23:53:02	176	2	172	24.974	101.487
	Kuwait	2020-03-21T12:13:19	176	0	27	29.3117	47.4818
	Serbia	2020-03-21T20:43:02	171	1	1	44.0165	21.0059
South Carolina	US	2020-03-21T23:13:17	171	3	0	33.8569	-80.945
Hainan	China	2020-03-16T14:38:45	168	6	161	19.1959	109.7453
	Bulgaria	2020-03-21T17:43:03	163	3	3	42.7339	25.4858
Nevada	US	2020-03-21T02:43:03	161	2	0	38.3135	-117.0554
	Armenia	2020-03-21T12:13:19	160	0	1	40.0691	45.0382
	Argentina	2020-03-21T15:13:44	158	4	3	-38.4161	-63.6167
Virginia	US	2020-03-21T19:43:03	156	2	0	37.7693	-78.17
	Taiwan*	2020-03-21T07:43:02	153	2	28	23.7	121
	United Arab Emirates	2020-03-21T17:43:03	153	2	38	23.4241	53.8478
Guizhou	China	2020-03-18T01:53:03	146	2	144	26.8154	106.8748
	San Marino	2020-03-21T17:43:03	144	20	4	43.9424	12.4578
Mississippi	US	2020-03-21T17:13:44	140	1	0	32.7416	-89.6787
	Algeria	2020-03-21T17:43:03	139	15	32	28.0339	1.6596
Minnesota	US	2020-03-21T19:43:03	138	1	0	45.6945	-93.9002
Tianjin	China	2020-03-19T23:43:03	137	3	133	39.3054	117.323
Utah	US	2020-03-21T23:13:17	136	0	0	40.15	-111.8624
Gansu	China	2020-03-21T03:13:13	134	2	113	36.0611	103.8343
Shanxi	China	2020-03-13T11:09:03	133	0	133	37.5777	112.2922
Alabama	US	2020-03-21T23:13:18	131	0	0	32.3182	-86.9023
Indiana	US	2020-03-21T23:13:18	128	4	0	39.8494	-86.2583
Liaoning	China	2020-03-20T01:43:03	126	2	122	41.2956	122.6085
	Latvia	2020-03-21T12:13:19	124	0	1	56.8796	24.6032
Arkansas	US	2020-03-21T23:13:17	122	0	0	34.9697	-92.3731
Arizona	US	2020-03-21T23:13:18	118	1	0	33.7298	-111.4312
	Costa Rica	2020-03-21T20:43:02	117	2	2	9.7489	-83.7534
Oregon	US	2020-03-21T23:13:18	114	5	0	44.572	-122.0709
	Dominican Republic	2020-03-21T15:13:45	112	2	0	18.7357	-70.1627
	Uruguay	2020-03-21T12:13:19	110	0	0	-32.5228	-55.7658
	Hungary	2020-03-21T12:13:19	103	4	7	47.1625	19.5033
	Morocco	2020-03-21T20:43:02	96	3	3	31.7917	-7.0926
	Vietnam	2020-03-21T17:43:03	94	0	17	14.0583	108.2772
	Bosnia and Herzegovina	2020-03-21T17:43:03	93	1	2	43.9159	17.6791
Jilin	China	2020-03-16T00:22:10	93	1	92	43.6661	126.1923
Faroe Islands	Denmark	2020-03-21T12:43:08	92	0	0	61.8926	-6.9118
Western Australia	Australia	2020-03-21T13:13:35	90	1	0	-31.9505	115.8605
	Andorra	2020-03-21T15:13:45	88	0	1	42.5063	1.5218
Kentucky	US	2020-03-21T23:13:17	87	3	0	37.6681	-84.6701
	Jordan	2020-03-20T20:43:02	85	0	1	30.5852	36.2384
	North Macedonia	2020-03-21T17:43:03	85	0	1	41.6086	21.7453
	Cyprus	2020-03-21T17:43:03	84	0	0	35.1264	33.4299
	Brunei	2020-03-21T12:43:08	83	0	2	4.5353	114.7277
	Lithuania	2020-03-21T17:43:03	83	1	1	55.1694	23.8813
	Moldova	2020-03-21T17:43:03	80	1	1	47.4116	28.3699
	Sri Lanka	2020-03-21T17:43:03	77	0	1	7.8731	80.7718
District of Columbia	US	2020-03-21T02:43:03	98	1	0	38.8974	-77.0268
	Albania	2020-03-21T12:43:08	76	2	2	41.1533	20.1683
	Belarus	2020-03-21T20:43:03	76	0	15	53.7098	27.9534
Xinjiang	China	2020-03-11T02:18:14	76	3	73	41.1129	85.2401
Inner Mongolia	China	2020-03-19T01:03:02	75	1	74	44.0935	113.9448
Ningxia	China	2020-03-16T14:38:45	75	0	75	37.2692	106.1655
Missouri	US	2020-03-21T17:43:03	74	3	0	38.4561	-92.2884
	Malta	2020-03-21T15:13:45	73	0	2	35.9375	14.3754
Maine	US	2020-03-21T23:13:18	70	0	0	44.6939	-69.3819
	Venezuela	2020-03-21T20:43:03	70	0	0	6.4238	-66.5897
Iowa	US	2020-03-21T19:43:03	68	0	0	42.0115	-93.2105
South Australia	Australia	2020-03-21T13:13:35	67	0	3	-34.9285	138.6007
Rhode Island	US	2020-03-21T19:43:03	66	0	0	41.6809	-71.5118
	Burkina Faso	2020-03-21T13:13:32	64	2	5	12.2383	-1.5616
	Tunisia	2020-03-21T15:13:45	60	1	0	33.8869	9.5375
Kansas	US	2020-03-21T23:13:18	57	2	0	38.5266	-96.7265
New Hampshire	US	2020-03-21T00:13:22	55	0	0	43.4525	-71.5639
	Azerbaijan	2020-03-21T20:43:03	53	1	11	40.1431	47.5769
	Cambodia	2020-03-21T17:43:03	53	0	1	12.5657	104.991
	Guadeloupe	2020-03-21T13:13:35	53	0	0	16.265	-61.551
	Kazakhstan	2020-03-21T12:43:08	53	0	0	48.0196	66.9237
Oklahoma	US	2020-03-21T17:43:03	53	1	0	35.5653	-96.9289
	New Zealand	2020-03-21T02:13:32	52	0	0	-40.9006	174.886
	Oman	2020-03-21T12:43:08	52	0	12	21.4735	55.9754
	Georgia	2020-03-21T17:43:03	49	0	1	42.3154	43.3569
	Trinidad and Tobago	2020-03-21T17:43:03	49	0	1	10.6918	-61.2225
Diamond Princess	US	2020-03-20T19:43:03	49	0	0	35.4437	139.638
	Senegal	2020-03-21T01:43:03	47	0	5	14.4974	-14.4524
	Ukraine	2020-03-21T21:13:10	47	3	1	48.3794	31.1656
	Reunion	2020-03-21T13:13:35	45	0	0	-21.1151	55.5364
Delaware	US	2020-03-21T23:13:18	45	0	0	39.3185	-75.5071
New Mexico	US	2020-03-20T21:43:03	43	0	0	34.8405	-106.2485
	Uzbekistan	2020-03-21T21:13:10	43	0	0	41.3775	64.5853
Nebraska	US	2020-03-21T17:43:03	38	0	0	41.1254	-98.2681
	Liechtenstein	2020-03-21T12:43:08	37	0	0	47.166	9.5554
Hawaii	US	2020-03-21T02:43:03	37	0	0	21.0943	-157.4983
Idaho	US	2020-03-21T02:43:03	36	0	0	44.2405	-114.4788
	Martinique	2020-03-20T10:13:37	32	1	0	14.6415	-61.0242
Channel Islands	United Kingdom	2020-03-21T21:13:29	32	0	0	49.3723	-2.3644
Vermont	US	2020-03-20T21:43:03	29	2	0	44.0459	-72.7107
North Dakota	US	2020-03-21T23:13:18	28	0	0	47.5289	-99.784
	Cameroon	2020-03-21T12:43:08	27	0	0	3.848	11.5021
Saskatchewan	Canada	2020-03-21T02:43:03	26	0	0	52.9399	-106.4509
	Bangladesh	2020-03-21T12:43:08	25	2	3	23.685	90.3563
	Afghanistan	2020-03-20T14:43:04	24	0	1	33.9391	67.71
	Honduras	2020-03-20T14:13:08	24	0	0	15.2	-86.2419
	Congo (Kinshasa)	2020-03-21T12:43:08	23	1	0	-4.0383	21.7587
Grand Princess	US	2020-03-20T19:43:03	23	0	0	37.6489	-122.6655
Wyoming	US	2020-03-21T19:43:03	23	0	0	42.756	-107.3025
	Nigeria	2020-03-21T15:13:46	22	0	1	9.082	8.6753
Nova Scotia	Canada	2020-03-21T21:13:30	21	0	0	44.682	-63.7443
	Cuba	2020-03-21T02:13:32	21	1	0	21.5218	-77.7812
Montana	US	2020-03-21T17:43:03	21	0	0	46.9219	-110.4544
Puerto Rico	US	2020-03-21T19:43:03	21	1	0	18.2208	-66.5901
	Bolivia	2020-03-21T12:43:08	19	0	0	-16.2902	-63.5887
	Ghana	2020-03-21T23:13:17	19	1	0	7.9465	-1.0232
Manitoba	Canada	2020-03-21T17:43:03	18	0	0	53.7609	-98.8139
Macau	China	2020-03-21T22:13:24	18	0	10	22.1667	113.55
Qinghai	China	2020-03-11T02:18:14	18	0	18	35.7452	95.9956
	French Guiana	2020-03-21T21:13:30	18	0	6	3.9339	-53.1258
	Paraguay	2020-03-21T12:43:08	18	1	0	-23.4425	-58.4438
New Brunswick	Canada	2020-03-21T21:13:30	17	0	0	46.5653	-66.4619
	Guatemala	2020-03-21T21:13:14	17	1	0	15.7835	-90.2308
	Rwanda	2020-03-20T20:43:03	17	0	0	-1.9403	29.8739
Tasmania	Australia	2020-03-21T13:13:35	16	0	3	-41.4545	145.9707
	Jamaica	2020-03-20T14:13:11	16	1	2	18.1096	-77.2975
	Togo	2020-03-21T17:43:03	16	0	1	8.6195	0.8248
French Polynesia	France	2020-03-21T12:43:08	15	0	0	-17.6797	-149.4068
Alaska	US	2020-03-21T23:13:18	15	0	0	61.3707	-152.4044
Guam	US	2020-03-21T17:43:03	15	0	0	13.4443	144.7937
	Cote d'Ivoire	2020-03-21T12:43:08	14	0	1	7.54	-5.5471
	Kyrgyzstan	2020-03-21T17:43:03	14	0	0	41.2044	74.7661
	Mauritius	2020-03-21T12:43:08	14	1	0	-20.3484	57.5522
	Montenegro	2020-03-20T20:43:03	14	0	0	42.7087	19.3744
South Dakota	US	2020-03-20T02:43:10	14	1	0	44.2998	-99.4388
	Maldives	2020-03-15T18:20:18	13	0	0	3.2028	73.2207
	Monaco	2020-03-21T13:13:32	11	0	0	43.7384	7.4246
Grand Princess	Canada	2020-03-20T03:13:18	10	0	0	37.6489	-122.6655
	Mongolia	2020-03-21T12:43:08	10	0	0	46.8625	103.8467
Gibraltar	United Kingdom	2020-03-19T20:13:52	10	0	2	36.1408	-5.3536
Australian Capital Territory	Australia	2020-03-21T13:13:35	9	0	0	-35.4735	149.0124
	Ethiopia	2020-03-20T14:13:11	9	0	0	9.145	40.4897
West Virginia	US	2020-03-21T02:43:03	8	0	0	38.4912	-80.9545
	Guyana	2020-03-17T10:53:03	7	1	0	4.8604	-58.9302
	Kenya	2020-03-19T02:33:08	7	0	0	-0.0236	37.9062
	Mayotte	2020-03-21T13:13:35	7	0	0	-12.8275	45.1662
	Seychelles	2020-03-20T15:43:24	7	0	0	-4.6796	55.492
	Barbados	2020-03-21T02:43:03	6	0	0	13.1939	-59.5432
Newfoundland and Labrador	Canada	2020-03-21T21:13:29	6	0	0	53.1355	-57.6604
	Equatorial Guinea	2020-03-19T20:43:03	6	0	0	1.6508	10.2679
	Tanzania	2020-03-19T11:33:36	6	0	0	-6.369	34.8888
United States Virgin Islands	US	2020-03-21T17:43:03	6	0	0	18.3358	-64.8963
Aruba	Netherlands	2020-03-20T02:43:10	5	0	0	12.5211	-69.9683
	Bahamas, The	2020-03-21T02:43:03	4	0	0	25.0343	-77.3963
New Caledonia	France	2020-03-21T17:43:03	4	0	0	-20.9043	165.618
St Martin	France	2020-03-19T09:33:04	4	0	0	18.0708	-63.0501
	Gabon	2020-03-21T02:13:32	4	1	0	-0.8037	11.6094
	Suriname	2020-03-20T14:43:04	4	0	0	3.9193	-56.0278
Northern Territory	Australia	2020-03-20T21:13:29	3	0	0	-12.4634	130.8456
	Cabo Verde	2020-03-21T15:13:46	3	0	0	16.5388	-23.0418
	Central African Republic	2020-03-20T20:43:03	3	0	0	6.6111	20.9394
	Congo (Brazzaville)	2020-03-19T20:13:56	3	0	0	-0.228	15.8277
	El Salvador	2020-03-21T12:43:08	3	0	0	13.7942	-88.8965
Saint Barthelemy	France	2020-03-16T14:38:45	3	0	0	17.9	-62.8333
	Liberia	2020-03-21T12:43:08	3	0	0	6.4281	-9.4295
	Madagascar	2020-03-20T22:13:53	3	0	0	-18.7669	46.8691
	Namibia	2020-03-19T20:13:52	3	0	0	-22.9576	18.4904
Curacao	Netherlands	2020-03-19T08:53:03	3	1	0	12.1696	-68.99
Cayman Islands	United Kingdom	2020-03-19T20:13:56	3	1	0	19.3133	-81.2546
	Zimbabwe	2020-03-21T12:43:08	3	0	0	-19.0154	29.1549
	Angola	2020-03-21T14:43:04	2	0	0	-11.2027	17.8739
	Benin	2020-03-18T14:13:56	2	0	0	9.3077	2.3158
	Bhutan	2020-03-20T14:13:37	2	0	0	27.5142	90.4336
Prince Edward Island	Canada	2020-03-19T18:43:03	2	0	0	46.5107	-63.4168
Greenland	Denmark	2020-03-19T08:13:19	2	0	0	71.7069	-42.6043
	Guinea	2020-03-21T02:13:32	2	0	0	9.9456	-9.6966
	Haiti	2020-03-21T14:43:04	2	0	0	18.9712	-72.2852
	Kosovo	2020-03-15T18:20:19	2	0	0	42.6026	20.903
	Mauritania	2020-03-19T02:33:08	2	0	0	21.0079	-10.9408
	Nicaragua	2020-03-21T02:13:34	2	0	0	12.8654	-85.2072
	Saint Lucia	2020-03-17T04:32:19	2	0	0	13.9094	-60.9789
	Sudan	2020-03-18T12:13:09	2	1	0	12.8628	30.2176
Bermuda	United Kingdom	2020-03-21T03:13:14	2	0	0	32.3078	-64.7505
	Zambia	2020-03-19T01:53:06	2	0	0	-13.1339	27.8493
	Antigua and Barbuda	2020-03-15T18:20:19	1	0	0	17.0608	-61.7964
Northwest Territories	Canada	2020-03-21T21:13:30	1	0	0	64.8255	-124.8457
	Cape Verde	2020-03-21T23:43:02	1	0	0	15.1111	-23.6167
	Chad	2020-03-21T03:13:14	1	0	0	15.4542	18.7322
Tibet	China	2020-03-11T02:18:14	1	0	1	31.6927	88.0924
	Djibouti	2020-03-19T14:53:06	1	0	0	11.8251	42.5903
	East Timor	2020-03-21T14:43:04	1	0	0	-8.55	125.56
	Eritrea	2020-03-21T21:13:30	1	0	0	15.1794	39.7823
	Eswatini	2020-03-15T06:41:54	1	0	0	-26.5225	31.4659
	Fiji	2020-03-19T14:53:06	1	0	0	-17.7134	178.065
	Gambia, The	2020-03-18T14:13:56	1	0	0	13.4432	-15.3101
	Holy See	2020-03-13T22:22:02	1	0	0	41.9029	12.4534
	Nepal	2020-03-13T22:22:03	1	0	1	28.3949	84.124
Sint Maarten	Netherlands	2020-03-20T21:13:30	1	0	0	18.0425	-63.0548
	Niger	2020-03-20T02:13:52	1	0	0	17.6078	8.0817
	Papua New Guinea	2020-03-21T23:43:02	1	0	0	-6.315	143.9555
	Saint Vincent and the Grenadines	2020-03-14T16:33:03	1	0	0	12.9843	-61.2872
	Somalia	2020-03-18T00:53:03	1	0	0	5.1521	46.1996
US	US	2020-03-21T19:43:03	1	0	171	37.0902	-95.7129
	Uganda	2020-03-21T23:43:02	1	0	0	1	32
Isle of Man	United Kingdom	2020-03-20T15:13:21	1	0	0	54.2361	-4.5481
Montserrat	United Kingdom	2020-03-18T11:53:04	1	0	0	16.7425	-62.1874
From Diamond Princess	Australia	2020-03-14T02:33:04	0	0	0	35.4437	139.638
French Guiana	France	2020-03-18T14:33:15	0	0	0	4	-53
Guadeloupe	France	2020-03-18T14:33:15	0	0	0	16.25	-61.5833
Mayotte	France	2020-03-18T14:33:15	0	0	0	-12.8431	45.1383
Reunion	France	2020-03-18T14:33:15	0	0	0	-21.1351	55.2471
	Greenland	2020-03-19T09:33:04	0	0	0	72	-40
	Guam	2020-03-18T19:14:33	0	0	0	13.4443	144.7937
	Guernsey	2020-03-17T18:33:03	0	0	0	49.45	-2.58
	Jersey	2020-03-17T18:33:03	0	0	0	49.19	-2.11
	Puerto Rico	2020-03-17T16:13:14	0	0	0	18.2	-66.5
	Republic of the Congo	2020-03-17T21:33:03	0	0	0	-1.44	15.556
	The Bahamas	2020-03-19T12:13:38	0	0	0	24.25	-76
	The Gambia	2020-03-18T14:13:56	0	0	0	13.4667	-16.6
