# Supplementary material for: Effectiveness of COVID-19 shelter-in-place orders varied by state
Source: PLoS One. 2020 Dec 31;15(12):e0245008. doi: 10.1371/journal.pone.0245008 (PMC7775080; doi:10.1371/journal.pone.0245008)
Supplement: S1 File — (ZIP) [file pone.0245008.s008.zip › csse_covid_19_data/csse_covid_19_daily_reports/03-22-2020.csv]

FIPS	Admin2	Province_State	Country_Region	Last_Update	Lat	Long_	Confirmed	Deaths	Recovered	Active	Combined_Key
36061	New York City	New York	US	3/22/20 23:45	40.7672726	-73.97152637	9654	63	0	0	New York City, New York, US
36059	Nassau	New York	US	3/22/20 23:45	40.74066522	-73.58941873	1900	4	0	0	Nassau, New York, US
36119	Westchester	New York	US	3/22/20 23:45	41.16278376	-73.75741653	1873	0	0	0	Westchester, New York, US
36103	Suffolk	New York	US	3/22/20 23:45	40.88320119	-72.8012172	1034	9	0	0	Suffolk, New York, US
36087	Rockland	New York	US	3/22/20 23:45	41.15027894	-74.02560498	455	1	0	0	Rockland, New York, US
36071	Orange	New York	US	3/22/20 23:45	41.40337468	-74.30240757	247	0	0	0	Orange, New York, US
36001	Albany	New York	US	3/22/20 23:45	42.60060306	-73.97723916	123	0	0	0	Albany, New York, US
36027	Dutchess	New York	US	3/22/20 23:45	41.7648606	-73.74356679	82	0	0	0	Dutchess, New York, US
36055	Monroe	New York	US	3/22/20 23:45	43.14638895	-77.69322942	68	1	0	0	Monroe, New York, US
36029	Erie	New York	US	3/22/20 23:45	42.76249024	-78.73063652	56	0	0	0	Erie, New York, US
36067	Onondaga	New York	US	3/22/20 23:45	43.00491923	-76.19971155	45	0	0	0	Onondaga, New York, US
36091	Saratoga	New York	US	3/22/20 23:45	43.10904162	-73.86653895	35	0	0	0	Saratoga, New York, US
36093	Schenectady	New York	US	3/22/20 23:45	42.81668777	-74.05278291	32	0	0	0	Schenectady, New York, US
36079	Putnam	New York	US	3/22/20 23:45	41.42630093	-73.74965532	31	0	0	0	Putnam, New York, US
	Unassigned	New York	US	3/22/20 23:45	0	0	23	38	0	0	Unassigned, New York, US
36083	Rensselaer	New York	US	3/22/20 23:45	42.71348136	-73.51089874	20	0	0	0	Rensselaer, New York, US
36111	Ulster	New York	US	3/22/20 23:45	41.89027881	-74.26252104	18	0	0	0	Ulster, New York, US
36021	Columbia	New York	US	3/22/20 23:45	42.24819348	-73.63089095	17	0	0	0	Columbia, New York, US
36109	Tompkins	New York	US	3/22/20 23:45	42.44945765	-76.47229843	15	0	0	0	Tompkins, New York, US
36105	Sullivan	New York	US	3/22/20 23:45	41.71579493	-74.76394559	12	0	0	0	Sullivan, New York, US
36063	Niagara	New York	US	3/22/20 23:45	43.19898042	-78.74777412	9	0	0	0	Niagara, New York, US
36065	Oneida	New York	US	3/22/20 23:45	43.24375382	-75.43710392	4	0	0	0	Oneida, New York, US
36069	Ontario	New York	US	3/22/20 23:45	42.85145728	-77.30874425	4	0	0	0	Ontario, New York, US
36019	Clinton	New York	US	3/22/20 23:45	44.74530905	-73.67875352	4	0	0	0	Clinton, New York, US
36043	Herkimer	New York	US	3/22/20 23:45	43.42034246	-74.96145307	3	0	0	0	Herkimer, New York, US
36007	Broome	New York	US	3/22/20 23:45	42.15903158	-75.81326086	3	1	0	0	Broome, New York, US
36057	Montgomery	New York	US	3/22/20 23:45	42.90123494	-74.44011632	3	0	0	0	Montgomery, New York, US
36031	Essex	New York	US	3/22/20 23:45	44.11630765	-73.77297842	3	0	0	0	Essex, New York, US
36117	Wayne	New York	US	3/22/20 23:45	43.15494365	-77.02976528	3	0	0	0	Wayne, New York, US
36039	Greene	New York	US	3/22/20 23:45	42.275797	-74.12384884	2	0	0	0	Greene, New York, US
36003	Allegany	New York	US	3/22/20 23:45	42.25748406	-78.02750466	2	0	0	0	Allegany, New York, US
36121	Wyoming	New York	US	3/22/20 23:45	42.70145109	-78.22199579	2	0	0	0	Wyoming, New York, US
36041	Hamilton	New York	US	3/22/20 23:45	43.66146647	-74.49721957	2	0	0	0	Hamilton, New York, US
36017	Chenango	New York	US	3/22/20 23:45	42.49430041	-75.60887553	2	0	0	0	Chenango, New York, US
36101	Steuben	New York	US	3/22/20 23:45	42.2689144	-77.3829924	2	0	0	0	Steuben, New York, US
36051	Livingston	New York	US	3/22/20 23:45	42.72596275	-77.77966158	2	0	0	0	Livingston, New York, US
36023	Cortland	New York	US	3/22/20 23:45	42.59509207	-76.07048931	2	0	0	0	Cortland, New York, US
36025	Delaware	New York	US	3/22/20 23:45	42.19837623	-74.96709306	1	0	0	0	Delaware, New York, US
36107	Tioga	New York	US	3/22/20 23:45	42.16852837	-76.30835812	1	0	0	0	Tioga, New York, US
36037	Genesee	New York	US	3/22/20 23:45	43.0022601	-78.19135193	1	0	0	0	Genesee, New York, US
36113	Warren	New York	US	3/22/20 23:45	43.56173026	-73.8433699	1	0	0	0	Warren, New York, US
36115	Washington	New York	US	3/22/20 23:45	43.31153794	-73.43043448	1	0	0	0	Washington, New York, US
36095	Schoharie	New York	US	3/22/20 23:45	42.58831742	-74.4433903	1	0	0	0	Schoharie, New York, US
36035	Fulton	New York	US	3/22/20 23:45	43.11363907	-74.41798804	1	0	0	0	Fulton, New York, US
36045	Jefferson	New York	US	3/22/20 23:45	44.04200959	-75.94653457	1	0	0	0	Jefferson, New York, US
53033	King	Washington	US	3/22/20 23:45	47.49137892	-121.8346131	1040	75	0	0	King, Washington, US
53061	Snohomish	Washington	US	3/22/20 23:45	48.04615983	-121.7170703	480	10	0	0	Snohomish, Washington, US
	Unassigned	Washington	US	3/22/20 23:45	0	0	164	0	0	0	Unassigned, Washington, US
53053	Pierce	Washington	US	3/22/20 23:45	47.03892768	-122.1405958	107	1	0	0	Pierce, Washington, US
53057	Skagit	Washington	US	3/22/20 23:45	48.48171488	-121.766131	33	0	0	0	Skagit, Washington, US
53029	Island	Washington	US	3/22/20 23:45	48.14713305	-122.5216407	21	1	0	0	Island, Washington, US
53063	Spokane	Washington	US	3/22/20 23:45	47.62113146	-117.4046494	20	0	0	0	Spokane, Washington, US
53025	Grant	Washington	US	3/22/20 23:45	47.20753737	-119.4500749	18	1	0	0	Grant, Washington, US
53035	Kitsap	Washington	US	3/22/20 23:45	47.63479026	-122.6436061	18	0	0	0	Kitsap, Washington, US
53077	Yakima	Washington	US	3/22/20 23:45	46.45738486	-120.7380126	16	0	0	0	Yakima, Washington, US
53073	Whatcom	Washington	US	3/22/20 23:45	48.82227976	-121.7490018	14	2	0	0	Whatcom, Washington, US
53067	Thurston	Washington	US	3/22/20 23:45	46.9291895	-122.8290656	11	0	0	0	Thurston, Washington, US
53011	Clark	Washington	US	3/22/20 23:45	45.77568046	-122.4829204	10	3	0	0	Clark, Washington, US
53005	Benton	Washington	US	3/22/20 23:45	46.23946995	-119.5120834	7	2	0	0	Benton, Washington, US
53031	Jefferson	Washington	US	3/22/20 23:45	47.75003077	-123.5609704	6	0	0	0	Jefferson, Washington, US
53037	Kittitas	Washington	US	3/22/20 23:45	47.12521214	-120.679439	4	0	0	0	Kittitas, Washington, US
53039	Klickitat	Washington	US	3/22/20 23:45	45.87325839	-120.7913598	4	0	0	0	Klickitat, Washington, US
53009	Clallam	Washington	US	3/22/20 23:45	48.04754642	-123.9226319	4	0	0	0	Clallam, Washington, US
53015	Cowlitz	Washington	US	3/22/20 23:45	46.19074721	-122.6782231	3	0	0	0	Cowlitz, Washington, US
53007	Chelan	Washington	US	3/22/20 23:45	47.87046092	-120.6173956	3	0	0	0	Chelan, Washington, US
53021	Franklin	Washington	US	3/22/20 23:45	46.53351425	-118.9018212	3	0	0	0	Franklin, Washington, US
53041	Lewis	Washington	US	3/22/20 23:45	46.57756476	-122.3925769	2	0	0	0	Lewis, Washington, US
53027	Grays Harbor	Washington	US	3/22/20 23:45	47.14003705	-123.7820567	1	0	0	0	Grays Harbor, Washington, US
53013	Columbia	Washington	US	3/22/20 23:45	46.29442881	-117.9051983	1	0	0	0	Columbia, Washington, US
53043	Lincoln	Washington	US	3/22/20 23:45	47.57705241	-118.4194388	1	0	0	0	Lincoln, Washington, US
53045	Mason	Washington	US	3/22/20 23:45	47.35007586	-123.1863685	1	0	0	0	Mason, Washington, US
53071	Walla Walla County	Washington	US	3/22/20 23:45	46.23040051	-118.4775539	1	0	0	0	Walla Walla County, Washington, US
53065	Stevens	Washington	US	3/22/20 23:45	48.40035475	-117.8542701	1	0	0	0	Stevens, Washington, US
53055	San Juan	Washington	US	3/22/20 23:45	48.60182783	-122.96745	1	0	0	0	San Juan, Washington, US
53075	Whitman	Washington	US	3/22/20 23:45	46.90022523	-117.5241763	1	0	0	0	Whitman, Washington, US
34003	Bergen	New Jersey	US	3/22/20 23:45	40.96010917	-74.07164325	457	6	0	0	Bergen, New Jersey, US
	Unassigned	New Jersey	US	3/22/20 23:45	0	0	221	4	0	0	Unassigned, New Jersey, US
34013	Essex	New Jersey	US	3/22/20 23:45	40.78681335	-74.24657979	172	4	0	0	Essex, New Jersey, US
34025	Monmouth	New Jersey	US	3/22/20 23:45	40.26549699	-74.22240686	158	3	0	0	Monmouth, New Jersey, US
34023	Middlesex	New Jersey	US	3/22/20 23:45	40.43629879	-74.41426991	147	0	0	0	Middlesex, New Jersey, US
34017	Hudson	New Jersey	US	3/22/20 23:45	40.73766234	-74.07515667	126	1	0	0	Hudson, New Jersey, US
34039	Union	New Jersey	US	3/22/20 23:45	40.65835409	-74.30680092	124	0	0	0	Union, New Jersey, US
34027	Morris	New Jersey	US	3/22/20 23:45	40.86095313	-74.5455371	119	1	0	0	Morris, New Jersey, US
34029	Ocean	New Jersey	US	3/22/20 23:45	39.8895449	-74.28089251	102	1	0	0	Ocean, New Jersey, US
34031	Passaic	New Jersey	US	3/22/20 23:45	41.03238628	-74.29954144	95	0	0	0	Passaic, New Jersey, US
34035	Somerset	New Jersey	US	3/22/20 23:45	40.56465737	-74.61683016	51	0	0	0	Somerset, New Jersey, US
34021	Mercer	New Jersey	US	3/22/20 23:45	40.28047017	-74.70479631	40	0	0	0	Mercer, New Jersey, US
34005	Burlington	New Jersey	US	3/22/20 23:45	39.87681124	-74.66927768	26	0	0	0	Burlington, New Jersey, US
34007	Camden	New Jersey	US	3/22/20 23:45	39.80343818	-74.96388753	22	0	0	0	Camden, New Jersey, US
34019	Hunterdon	New Jersey	US	3/22/20 23:45	40.56335249	-74.91284156	16	0	0	0	Hunterdon, New Jersey, US
34037	Sussex	New Jersey	US	3/22/20 23:45	41.13891592	-74.69118243	12	0	0	0	Sussex, New Jersey, US
34041	Warren	New Jersey	US	3/22/20 23:45	40.85951833	-74.99556527	9	0	0	0	Warren, New Jersey, US
34015	Gloucester	New Jersey	US	3/22/20 23:45	39.71581067	-75.13995546	8	0	0	0	Gloucester, New Jersey, US
34001	Atlantic	New Jersey	US	3/22/20 23:45	39.47538693	-74.65848483	5	0	0	0	Atlantic, New Jersey, US
34009	Cape May	New Jersey	US	3/22/20 23:45	39.15008829	-74.80170244	2	0	0	0	Cape May, New Jersey, US
34011	Cumberland	New Jersey	US	3/22/20 23:45	39.37199394	-75.10712559	1	0	0	0	Cumberland, New Jersey, US
34033	Salem	New Jersey	US	3/22/20 23:45	39.58719656	-75.3469663	1	0	0	0	Salem, New Jersey, US
6037	Los Angeles	California	US	3/22/20 23:45	34.30828379	-118.2282411	407	5	0	0	Los Angeles, California, US
6085	Santa Clara	California	US	3/22/20 23:45	37.23104908	-121.6970462	263	8	0	0	Santa Clara, California, US
6073	San Diego	California	US	3/22/20 23:45	33.03484597	-116.7365326	155	0	0	0	San Diego, California, US
6081	San Mateo	California	US	3/22/20 23:45	37.4228808	-122.3275546	117	1	0	0	San Mateo, California, US
6075	San Francisco	California	US	3/22/20 23:45	37.75215114	-122.4385672	108	0	0	0	San Francisco, California, US
6059	Orange	California	US	3/22/20 23:45	33.70147516	-117.7645998	95	0	0	0	Orange, California, US
6001	Alameda	California	US	3/22/20 23:45	37.64629437	-121.8929271	71	0	0	0	Alameda, California, US
6013	Contra Costa	California	US	3/22/20 23:45	37.91923498	-121.9289527	61	1	0	0	Contra Costa, California, US
6067	Sacramento	California	US	3/22/20 23:45	38.45106826	-121.3425374	53	3	0	0	Sacramento, California, US
6041	Marin	California	US	3/22/20 23:45	38.07122463	-122.7210631	38	0	0	0	Marin, California, US
6077	San Joaquin	California	US	3/22/20 23:45	37.93433732	-121.2730061	31	2	0	0	San Joaquin, California, US
6065	Riverside	California	US	3/22/20 23:45	33.74314981	-115.9933578	29	6	0	0	Riverside, California, US
6079	San Luis Obispo	California	US	3/22/20 23:45	35.38822029	-120.4039028	27	0	0	0	San Luis Obispo, California, US
6111	Ventura	California	US	3/22/20 23:45	34.44465746	-119.0910613	25	0	0	0	Ventura, California, US
6097	Sonoma	California	US	3/22/20 23:45	38.52746429	-122.8862506	22	1	0	0	Sonoma, California, US
6071	San Bernardino	California	US	3/22/20 23:45	34.84060306	-116.1774685	17	0	0	0	San Bernardino, California, US
6087	Santa Cruz	California	US	3/22/20 23:45	37.05580291	-122.0066524	15	0	0	0	Santa Cruz, California, US
6095	Solano	California	US	3/22/20 23:45	38.26827353	-121.9357113	13	0	0	0	Solano, California, US
6083	Santa Barbara	California	US	3/22/20 23:45	34.65329488	-120.0188492	13	0	0	0	Santa Barbara, California, US
6061	Placer	California	US	3/22/20 23:45	39.06167234	-120.7240569	12	1	0	0	Placer, California, US
6107	Tulare	California	US	3/22/20 23:45	36.22026558	-118.8020203	12	0	0	0	Tulare, California, US
6053	Monterey	California	US	3/22/20 23:45	36.21862405	-121.2413397	11	1	0	0	Monterey, California, US
6113	Yolo	California	US	3/22/20 23:45	38.68278902	-121.9018288	6	0	0	0	Yolo, California, US
6019	Fresno	California	US	3/22/20 23:45	36.75733899	-119.6466953	6	0	0	0	Fresno, California, US
6025	Imperial	California	US	3/22/20 23:45	33.0393082	-115.3669042	6	0	0	0	Imperial, California, US
6069	San Benito	California	US	3/22/20 23:45	36.60308176	-121.069975	5	1	0	0	San Benito, California, US
6099	Stanislaus	California	US	3/22/20 23:45	37.55862499	-120.9970722	5	0	0	0	Stanislaus, California, US
6029	Kern	California	US	3/22/20 23:45	35.34329425	-118.7277796	5	0	0	0	Kern, California, US
6039	Madera	California	US	3/22/20 23:45	37.21513971	-119.7665589	3	0	0	0	Madera, California, US
6023	Humboldt	California	US	3/22/20 23:45	40.69923009	-123.876044	2	0	0	0	Humboldt, California, US
6009	Calaveras	California	US	3/22/20 23:45	38.20537103	-120.552913	2	0	0	0	Calaveras, California, US
6093	Siskiyou	California	US	3/22/20 23:45	41.59198861	-122.5407434	2	0	0	0	Siskiyou, California, US
6115	Yuba	California	US	3/22/20 23:45	39.26255932	-121.3535644	2	0	0	0	Yuba, California, US
6089	Shasta	California	US	3/22/20 23:45	40.76391419	-122.0396884	1	0	0	0	Shasta, California, US
6057	Nevada	California	US	3/22/20 23:45	39.30394768	-120.7627281	1	0	0	0	Nevada, California, US
6045	Mendocino	California	US	3/22/20 23:45	39.4381191	-123.3911313	1	0	0	0	Mendocino, California, US
6005	Amador	California	US	3/22/20 23:45	38.44583082	-120.65696	1	0	0	0	Amador, California, US
6051	Mono	California	US	3/22/20 23:45	37.93899289	-118.8872409	1	0	0	0	Mono, California, US
6007	Butte	California	US	3/22/20 23:45	39.66727762	-121.6005252	1	0	0	0	Butte, California, US
6055	Napa	California	US	3/22/20 23:45	38.50735751	-122.332839	1	0	0	0	Napa, California, US
17031	Cook	Illinois	US	3/22/20 23:45	41.84144849	-87.81658794	805	4	0	0	Cook, Illinois, US
17043	DuPage	Illinois	US	3/22/20 23:45	41.85116968	-88.08642662	79	0	0	0	DuPage, Illinois, US
17097	Lake	Illinois	US	3/22/20 23:45	42.3224907	-88.00367925	69	0	0	0	Lake, Illinois, US
17197	Will	Illinois	US	3/22/20 23:45	41.44619267	-87.97862712	21	1	0	0	Will, Illinois, US
17089	Kane	Illinois	US	3/22/20 23:45	41.93842729	-88.42861412	13	0	0	0	Kane, Illinois, US
17111	McHenry	Illinois	US	3/22/20 23:45	42.32451172	-88.45248227	12	0	0	0	McHenry, Illinois, US
17113	McLean	Illinois	US	3/22/20 23:45	40.48996987	-88.84621113	6	0	0	0	McLean, Illinois, US
17167	Sangamon	Illinois	US	3/22/20 23:45	39.75836914	-89.65872023	4	1	0	0	Sangamon, Illinois, US
17201	Winnebago	Illinois	US	3/22/20 23:45	42.33641854	-89.16085327	4	0	0	0	Winnebago, Illinois, US
17093	Kendall	Illinois	US	3/22/20 23:45	41.59081014	-88.42869583	4	0	0	0	Kendall, Illinois, US
17163	St. Clair	Illinois	US	3/22/20 23:45	38.46996033	-89.93063427	3	0	0	0	St. Clair, Illinois, US
17027	Clinton	Illinois	US	3/22/20 23:45	38.60704876	-89.42385254	3	0	0	0	Clinton, Illinois, US
17143	Peoria	Illinois	US	3/22/20 23:45	40.78702156	-89.76078901	3	0	0	0	Peoria, Illinois, US
17203	Woodford	Illinois	US	3/22/20 23:45	40.78579374	-89.20973757	2	0	0	0	Woodford, Illinois, US
17119	Madison	Illinois	US	3/22/20 23:45	38.83042506	-89.90422563	2	0	0	0	Madison, Illinois, US
17091	Kankakee	Illinois	US	3/22/20 23:45	41.13746989	-87.86205334	2	0	0	0	Kankakee, Illinois, US
	Unassigned	Illinois	US	3/22/20 23:45	0	0	2	3	0	0	Unassigned, Illinois, US
17019	Champaign	Illinois	US	3/22/20 23:45	40.13919438	-88.20046615	2	0	0	0	Champaign, Illinois, US
17035	Cumberland	Illinois	US	3/22/20 23:45	39.27432424	-88.2401158	1	0	0	0	Cumberland, Illinois, US
17195	Whiteside	Illinois	US	3/22/20 23:45	41.75509713	-89.91556058	1	0	0	0	Whiteside, Illinois, US
17077	Jackson	Illinois	US	3/22/20 23:45	37.78595185	-89.38232563	1	0	0	0	Jackson, Illinois, US
17199	Williamson	Illinois	US	3/22/20 23:45	37.73033511	-88.92994027	1	0	0	0	Williamson, Illinois, US
17099	LaSalle	Illinois	US	3/22/20 23:45	41.3442613	-88.88633881	1	0	0	0	LaSalle, Illinois, US
17189	Washington	Illinois	US	3/22/20 23:45	38.35309213	-89.40982703	1	0	0	0	Washington, Illinois, US
17001	Adams	Illinois	US	3/22/20 23:45	39.98815591	-91.18786813	1	0	0	0	Adams, Illinois, US
17021	Christian	Illinois	US	3/22/20 23:45	39.54581621	-89.27780482	1	0	0	0	Christian, Illinois, US
17037	DeKalb	Illinois	US	3/22/20 23:45	41.89373302	-88.76958483	1	0	0	0	DeKalb, Illinois, US
17085	Jo Daviess	Illinois	US	3/22/20 23:45	42.36542373	-90.21094405	1	0	0	0	Jo Daviess, Illinois, US
17177	Stephenson	Illinois	US	3/22/20 23:45	42.35129217	-89.662598	1	0	0	0	Stephenson, Illinois, US
17105	Livingston	Illinois	US	3/22/20 23:45	40.89188292	-88.55784752	1	0	0	0	Livingston, Illinois, US
17161	Rock Island	Illinois	US	3/22/20 23:45	41.46613806	-90.57042164	1	0	0	0	Rock Island, Illinois, US
26163	Wayne	Michigan	US	3/22/20 23:45	42.28098405	-83.281255	477	5	0	0	Wayne, Michigan, US
26125	Oakland	Michigan	US	3/22/20 23:45	42.66090111	-83.38595416	277	2	0	0	Oakland, Michigan, US
26099	Macomb	Michigan	US	3/22/20 23:45	42.69158356	-82.92752801	140	1	0	0	Macomb, Michigan, US
26161	Washtenaw	Michigan	US	3/22/20 23:45	42.253105	-83.83853204	35	0	0	0	Washtenaw, Michigan, US
26081	Kent	Michigan	US	3/22/20 23:45	43.03197711	-85.54934642	22	1	0	0	Kent, Michigan, US
26049	Genesee	Michigan	US	3/22/20 23:45	43.02244215	-83.70589709	14	0	0	0	Genesee, Michigan, US
26065	Ingham	Michigan	US	3/22/20 23:45	42.59716886	-84.37472069	11	0	0	0	Ingham, Michigan, US
26093	Livingston	Michigan	US	3/22/20 23:45	42.60302282	-83.91297209	8	0	0	0	Livingston, Michigan, US
26147	St. Clair	Michigan	US	3/22/20 23:45	42.92655373	-82.67937954	7	0	0	0	St. Clair, Michigan, US
26115	Monroe	Michigan	US	3/22/20 23:45	41.92734151	-83.53749864	6	0	0	0	Monroe, Michigan, US
26139	Ottawa	Michigan	US	3/22/20 23:45	42.95996803	-85.9969107	6	0	0	0	Ottawa, Michigan, US
26111	Midland	Michigan	US	3/22/20 23:45	43.64330771	-84.38804374	5	0	0	0	Midland, Michigan, US
26021	Berrien	Michigan	US	3/22/20 23:45	41.95447397	-86.4131308	3	0	0	0	Berrien, Michigan, US
26029	Charlevoix	Michigan	US	3/22/20 23:45	45.37790017	-85.19614053	2	0	0	0	Charlevoix, Michigan, US
26037	Clinton	Michigan	US	3/22/20 23:45	42.94400871	-84.60145248	2	0	0	0	Clinton, Michigan, US
26045	Eaton	Michigan	US	3/22/20 23:45	42.59599185	-84.83740035	2	0	0	0	Eaton, Michigan, US
26025	Calhoun	Michigan	US	3/22/20 23:45	42.24633834	-85.00493569	2	0	0	0	Calhoun, Michigan, US
26145	Saginaw	Michigan	US	3/22/20 23:45	43.33433923	-84.0513121	2	0	0	0	Saginaw, Michigan, US
26117	Montcalm	Michigan	US	3/22/20 23:45	43.31082541	-85.15252824	1	0	0	0	Montcalm, Michigan, US
26017	Bay	Michigan	US	3/22/20 23:45	43.70639106	-83.98731479	1	0	0	0	Bay, Michigan, US
26089	Leelanau	Michigan	US	3/22/20 23:45	44.94430054	-85.80150326	1	0	0	0	Leelanau, Michigan, US
26137	Otsego	Michigan	US	3/22/20 23:45	45.02085831	-84.59898295	1	0	0	0	Otsego, Michigan, US
26075	Jackson	Michigan	US	3/22/20 23:45	42.24807035	-84.42258681	1	0	0	0	Jackson, Michigan, US
26015	Barry	Michigan	US	3/22/20 23:45	42.59513984	-85.30834519	1	0	0	0	Barry, Michigan, US
26165	Wexford	Michigan	US	3/22/20 23:45	44.33853602	-85.57712739	1	0	0	0	Wexford, Michigan, US
26035	Clare	Michigan	US	3/22/20 23:45	43.98794227	-84.8481986	1	0	0	0	Clare, Michigan, US
26005	Allegan	Michigan	US	3/22/20 23:45	42.59147037	-85.89102866	1	0	0	0	Allegan, Michigan, US
26157	Tuscola	Michigan	US	3/22/20 23:45	43.46606813	-83.41897025	1	0	0	0	Tuscola, Michigan, US
26051	Gladwin	Michigan	US	3/22/20 23:45	43.98901072	-84.38774817	1	0	0	0	Gladwin, Michigan, US
26047	Emmet	Michigan	US	3/22/20 23:45	45.52625509	-84.89083249	1	0	0	0	Emmet, Michigan, US
26055	Grand Traverse	Michigan	US	3/22/20 23:45	44.69565625	-85.55585247	1	0	0	0	Grand Traverse, Michigan, US
26143	Roscommon	Michigan	US	3/22/20 23:45	44.33473082	-84.61067651	1	0	0	0	Roscommon, Michigan, US
12086	Miami-Dade	Florida	US	3/22/20 23:45	25.6112362	-80.55170587	227	0	0	0	Miami-Dade, Florida, US
12011	Broward	Florida	US	3/22/20 23:45	26.15184651	-80.48725556	217	3	0	0	Broward, Florida, US
12099	Palm Beach	Florida	US	3/22/20 23:45	26.64676272	-80.46536002	72	0	0	0	Palm Beach, Florida, US
12057	Hillsborough	Florida	US	3/22/20 23:45	27.9276559	-82.32013172	58	0	0	0	Hillsborough, Florida, US
12031	Duval	Florida	US	3/22/20 23:45	30.33225875	-81.66976468	39	1	0	0	Duval, Florida, US
12103	Pinellas	Florida	US	3/22/20 23:45	27.93130349	-82.72239666	38	0	0	0	Pinellas, Florida, US
12001	Alachua	Florida	US	3/22/20 23:45	29.67866525	-82.35928158	35	0	0	0	Alachua, Florida, US
12021	Collier	Florida	US	3/22/20 23:45	26.11091986	-81.34687065	33	0	0	0	Collier, Florida, US
12095	Orange	Florida	US	3/22/20 23:45	28.51367621	-81.31799498	33	2	0	0	Orange, Florida, US
12071	Lee	Florida	US	3/22/20 23:45	26.58410348	-81.88399313	26	2	0	0	Lee, Florida, US
12097	Osceola	Florida	US	3/22/20 23:45	28.06312234	-81.14882926	24	0	0	0	Osceola, Florida, US
12117	Seminole	Florida	US	3/22/20 23:45	28.7158582	-81.24060348	19	0	0	0	Seminole, Florida, US
12109	St. Johns	Florida	US	3/22/20 23:45	29.90096506	-81.43589967	16	0	0	0	St. Johns, Florida, US
12115	Sarasota	Florida	US	3/22/20 23:45	27.18546175	-82.33174248	15	0	0	0	Sarasota, Florida, US
12091	Okaloosa	Florida	US	3/22/20 23:45	30.69143028	-86.59267105	14	0	0	0	Okaloosa, Florida, US
12127	Volusia	Florida	US	3/22/20 23:45	29.05858895	-81.18263252	14	0	0	0	Volusia, Florida, US
12081	Manatee	Florida	US	3/22/20 23:45	27.47196942	-82.31831044	13	1	0	0	Manatee, Florida, US
12101	Pasco	Florida	US	3/22/20 23:45	28.30810945	-82.40227529	11	1	0	0	Pasco, Florida, US
12105	Polk	Florida	US	3/22/20 23:45	27.95027105	-81.69732947	11	0	0	0	Polk, Florida, US
12017	Citrus	Florida	US	3/22/20 23:45	28.84804315	-82.47614748	8	0	0	0	Citrus, Florida, US
12061	Indian River	Florida	US	3/22/20 23:45	27.69308961	-80.60556721	8	0	0	0	Indian River, Florida, US
12019	Clay	Florida	US	3/22/20 23:45	29.98319144	-81.85609986	7	1	0	0	Clay, Florida, US
12009	Brevard	Florida	US	3/22/20 23:45	28.29409504	-80.73091022	7	0	0	0	Brevard, Florida, US
12069	Lake	Florida	US	3/22/20 23:45	28.76202069	-81.7125123	6	0	0	0	Lake, Florida, US
12073	Leon	Florida	US	3/22/20 23:45	30.45955727	-84.27491114	5	1	0	0	Leon, Florida, US
12119	Sumter	Florida	US	3/22/20 23:45	28.70181754	-82.0794267	5	0	0	0	Sumter, Florida, US
12053	Hernando	Florida	US	3/22/20 23:45	28.55364461	-82.42700204	5	0	0	0	Hernando, Florida, US
12113	Santa Rosa	Florida	US	3/22/20 23:45	30.6934145	-87.02458128	4	1	0	0	Santa Rosa, Florida, US
12033	Escambia	Florida	US	3/22/20 23:45	30.67652764	-87.37284571	4	0	0	0	Escambia, Florida, US
12131	Walton	Florida	US	3/22/20 23:45	30.64204028	-86.16935664	4	0	0	0	Walton, Florida, US
12083	Marion	Florida	US	3/22/20 23:45	29.21227113	-82.05803627	3	0	0	0	Marion, Florida, US
12111	St. Lucie	Florida	US	3/22/20 23:45	27.37763908	-80.47106649	3	0	0	0	St. Lucie, Florida, US
12015	Charlotte	Florida	US	3/22/20 23:45	26.90131002	-81.92949121	2	0	0	0	Charlotte, Florida, US
12085	Martin	Florida	US	3/22/20 23:45	27.0772071	-80.43109784	2	0	0	0	Martin, Florida, US
12003	Baker	Florida	US	3/22/20 23:45	30.33060121	-82.28467476	2	0	0	0	Baker, Florida, US
12107	Putnam	Florida	US	3/22/20 23:45	29.60779729	-81.74230285	2	0	0	0	Putnam, Florida, US
12023	Columbia	Florida	US	3/22/20 23:45	30.22509788	-82.62160164	2	0	0	0	Columbia, Florida, US
12039	Gadsden	Florida	US	3/22/20 23:45	30.57796289	-84.61915825	1	0	0	0	Gadsden, Florida, US
12089	Nassau	Florida	US	3/22/20 23:45	30.61037141	-81.80297522	1	0	0	0	Nassau, Florida, US
12063	Jackson	Florida	US	3/22/20 23:45	30.7954597	-85.21500423	1	0	0	0	Jackson, Florida, US
12087	Monroe	Florida	US	3/22/20 23:45	25.20904673	-81.07812416	1	0	0	0	Monroe, Florida, US
12005	Bay	Florida	US	3/22/20 23:45	30.26548745	-85.62122584	1	0	0	0	Bay, Florida, US
12055	Highlands	Florida	US	3/22/20 23:45	27.34254618	-81.34071957	1	0	0	0	Highlands, Florida, US
	Unassigned	Florida	US	3/22/20 23:45	0	0	1	0	0	0	Unassigned, Florida, US
12007	Bradford	Florida	US	3/22/20 23:45	29.95079741	-82.16611613	1	0	0	0	Bradford, Florida, US
	Desoto	Florida	US	3/22/20 23:45			1	0	0	0	Desoto, Florida, US
12035	Flagler	Florida	US	3/22/20 23:45	29.45933576	-81.31508595	1	0	0	0	Flagler, Florida, US
22071	Orleans	Louisiana	US	3/22/20 23:45	30.06971951	-89.92660315	451	15	0	0	Orleans, Louisiana, US
22051	Jefferson	Louisiana	US	3/22/20 23:45	29.74075478	-90.11115756	166	3	0	0	Jefferson, Louisiana, US
	Unassigned	Louisiana	US	3/22/20 23:45	0	0	50	0	0	0	Unassigned, Louisiana, US
22103	St. Tammany	Louisiana	US	3/22/20 23:45	30.40942847	-89.95642711	22	0	0	0	St. Tammany, Louisiana, US
22033	East Baton Rouge	Louisiana	US	3/22/20 23:45	30.53842039	-91.09777565	18	0	0	0	East Baton Rouge, Louisiana, US
22017	Caddo	Louisiana	US	3/22/20 23:45	32.57991587	-93.88375652	15	0	0	0	Caddo, Louisiana, US
22087	St. Bernard	Louisiana	US	3/22/20 23:45	29.87761636	-89.51887093	12	0	0	0	St. Bernard, Louisiana, US
22005	Ascension	Louisiana	US	3/22/20 23:45	30.20406249	-90.9132841	12	0	0	0	Ascension, Louisiana, US
22057	Lafourche	Louisiana	US	3/22/20 23:45	29.52470226	-90.40976986	11	0	0	0	Lafourche, Louisiana, US
22109	Terrebonne	Louisiana	US	3/22/20 23:45	29.37343766	-90.82626855	11	0	0	0	Terrebonne, Louisiana, US
22095	St. John the Baptist	Louisiana	US	3/22/20 23:45	30.12597499	-90.4753503	9	0	0	0	St. John the Baptist, Louisiana, US
22089	St. Charles	Louisiana	US	3/22/20 23:45	29.90709658	-90.35555967	7	0	0	0	St. Charles, Louisiana, US
22055	Lafayette	Louisiana	US	3/22/20 23:45	30.2049055	-92.06959876	6	0	0	0	Lafayette, Louisiana, US
22015	Bossier	Louisiana	US	3/22/20 23:45	32.67932307	-93.60460152	5	0	0	0	Bossier, Louisiana, US
22075	Plaquemines	Louisiana	US	3/22/20 23:45	29.42245447	-89.60322085	4	0	0	0	Plaquemines, Louisiana, US
22019	Calcasieu	Louisiana	US	3/22/20 23:45	30.22931235	-93.35400434	4	0	0	0	Calcasieu, Louisiana, US
22121	West Baton Rouge	Louisiana	US	3/22/20 23:45	30.46058217	-91.30989571	3	0	0	0	West Baton Rouge, Louisiana, US
22097	St. Landry	Louisiana	US	3/22/20 23:45	30.59724262	-92.00135806	3	0	0	0	St. Landry, Louisiana, US
22105	Tangipahoa	Louisiana	US	3/22/20 23:45	30.62888673	-90.40664996	3	0	0	0	Tangipahoa, Louisiana, US
22117	Washington	Louisiana	US	3/22/20 23:45	30.85288548	-90.03866652	2	0	0	0	Washington, Louisiana, US
22045	Iberia	Louisiana	US	3/22/20 23:45	29.86803617	-91.75871777	2	0	0	0	Iberia, Louisiana, US
22047	Iberville	Louisiana	US	3/22/20 23:45	30.25734305	-91.3499598	2	0	0	0	Iberville, Louisiana, US
22063	Livingston	Louisiana	US	3/22/20 23:45	30.44143993	-90.73061664	2	0	0	0	Livingston, Louisiana, US
22079	Rapides	Louisiana	US	3/22/20 23:45	31.19778499	-92.52997303	2	0	0	0	Rapides, Louisiana, US
22031	De Soto	Louisiana	US	3/22/20 23:45	32.05457447	-93.74130302	2	0	0	0	De Soto, Louisiana, US
22039	Evangeline	Louisiana	US	3/22/20 23:45	30.72985248	-92.39915924	2	0	0	0	Evangeline, Louisiana, US
22073	Ouachita	Louisiana	US	3/22/20 23:45	32.47645559	-92.15704172	2	0	0	0	Ouachita, Louisiana, US
22093	St. James	Louisiana	US	3/22/20 23:45	30.02531716	-90.80212061	1	1	0	0	St. James, Louisiana, US
22007	Assumption	Louisiana	US	3/22/20 23:45	29.89946234	-91.06461642	1	0	0	0	Assumption, Louisiana, US
22119	Webster	Louisiana	US	3/22/20 23:45	32.70847669	-93.33121835	1	0	0	0	Webster, Louisiana, US
22025	Catahoula	Louisiana	US	3/22/20 23:45	31.66778967	-91.84526385	1	1	0	0	Catahoula, Louisiana, US
22009	Avoyelles	Louisiana	US	3/22/20 23:45	31.07796211	-92.00079449	1	0	0	0	Avoyelles, Louisiana, US
22011	Beauregard	Louisiana	US	3/22/20 23:45	30.64836518	-93.34173616	1	0	0	0	Beauregard, Louisiana, US
22013	Bienville	Louisiana	US	3/22/20 23:45	32.34569994	-93.05398492	1	0	0	0	Bienville, Louisiana, US
22027	Claiborne	Louisiana	US	3/22/20 23:45	32.82308512	-92.99526883	1	0	0	0	Claiborne, Louisiana, US
22101	St. Mary	Louisiana	US	3/22/20 23:45	29.69262097	-91.44702164	1	0	0	0	St. Mary, Louisiana, US
22001	Acadia	Louisiana	US	3/22/20 23:45	30.2950649	-92.41419698	0	0	0	0	Acadia, Louisiana, US
25017	Middlesex	Massachusetts	US	3/22/20 23:45	42.48607732	-71.39049229	199	1	0	0	Middlesex, Massachusetts, US
25025	Suffolk	Massachusetts	US	3/22/20 23:45	42.3279514	-71.07850442	126	1	0	0	Suffolk, Massachusetts, US
25021	Norfolk	Massachusetts	US	3/22/20 23:45	42.16073095	-71.20530408	75	0	0	0	Norfolk, Massachusetts, US
25009	Essex	Massachusetts	US	3/22/20 23:45	42.6687626	-70.94687179	60	0	0	0	Essex, Massachusetts, US
25027	Worcester	Massachusetts	US	3/22/20 23:45	42.35026951	-71.90493363	37	0	0	0	Worcester, Massachusetts, US
25023	Plymouth	Massachusetts	US	3/22/20 23:45	41.94070556	-70.80802823	25	0	0	0	Plymouth, Massachusetts, US
25001	Barnstable	Massachusetts	US	3/22/20 23:45	41.72980578	-70.28854339	24	0	0	0	Barnstable, Massachusetts, US
25005	Bristol	Massachusetts	US	3/22/20 23:45	41.79228404	-71.10872211	24	0	0	0	Bristol, Massachusetts, US
	Unassigned	Massachusetts	US	3/22/20 23:45	0	0	24	3	0	0	Unassigned, Massachusetts, US
25003	Berkshire	Massachusetts	US	3/22/20 23:45	42.37428441	-73.20524838	23	0	0	0	Berkshire, Massachusetts, US
25013	Hampden	Massachusetts	US	3/22/20 23:45	42.13440424	-72.63235561	12	0	0	0	Hampden, Massachusetts, US
25011	Franklin	Massachusetts	US	3/22/20 23:45	42.58119713	-72.58602547	6	0	0	0	Franklin, Massachusetts, US
	Brockton	Massachusetts	US	3/22/20 23:45			6	0	0	0	Brockton, Massachusetts, US
25015	Hampshire	Massachusetts	US	3/22/20 23:45	42.33997957	-72.65898478	4	0	0	0	Hampshire, Massachusetts, US
	Dukes and Nantucket	Massachusetts	US	3/22/20 23:45			1	0	0	0	Dukes and Nantucket, Massachusetts, US
48113	Dallas	Texas	US	3/22/20 23:45	32.76670599	-96.7779605	131	2	0	0	Dallas, Texas, US
48201	Harris	Texas	US	3/22/20 23:45	29.85864939	-95.39339521	74	1	0	0	Harris, Texas, US
48453	Travis	Texas	US	3/22/20 23:45	30.33432034	-97.7853562	62	0	0	0	Travis, Texas, US
48439	Tarrant	Texas	US	3/22/20 23:45	32.77143818	-97.29101614	47	1	0	0	Tarrant, Texas, US
48029	Bexar	Texas	US	3/22/20 23:45	29.44928723	-98.52019748	46	1	0	0	Bexar, Texas, US
48085	Collin	Texas	US	3/22/20 23:45	33.18820114	-96.57264368	38	1	0	0	Collin, Texas, US
48121	Denton	Texas	US	3/22/20 23:45	33.20521901	-97.11691153	30	0	0	0	Denton, Texas, US
48157	Fort Bend	Texas	US	3/22/20 23:45	29.52704478	-95.77219463	29	0	0	0	Fort Bend, Texas, US
48309	McLennan	Texas	US	3/22/20 23:45	31.55255453	-97.20217694	16	0	0	0	McLennan, Texas, US
48039	Brazoria	Texas	US	3/22/20 23:45	29.18757369	-95.44563172	14	0	0	0	Brazoria, Texas, US
48339	Montgomery	Texas	US	3/22/20 23:45	30.30079133	-95.50572772	13	0	0	0	Montgomery, Texas, US
48041	Brazos	Texas	US	3/22/20 23:45	30.6636448	-96.30205577	12	0	0	0	Brazos, Texas, US
48167	Galveston	Texas	US	3/22/20 23:45	29.40167322	-94.90469073	11	0	0	0	Galveston, Texas, US
48423	Smith	Texas	US	3/22/20 23:45	32.37474036	-95.2717568	10	0	0	0	Smith, Texas, US
48027	Bell	Texas	US	3/22/20 23:45	31.03736027	-97.4785025	10	0	0	0	Bell, Texas, US
48303	Lubbock	Texas	US	3/22/20 23:45	33.61008596	-101.8204789	9	0	0	0	Lubbock, Texas, US
48491	Williamson	Texas	US	3/22/20 23:45	30.64655664	-97.6004854	9	0	0	0	Williamson, Texas, US
48141	El Paso	Texas	US	3/22/20 23:45	31.76980765	-106.2363275	7	0	0	0	El Paso, Texas, US
48209	Hays	Texas	US	3/22/20 23:45	30.05669873	-98.02944344	7	0	0	0	Hays, Texas, US
48061	Cameron	Texas	US	3/22/20 23:45	26.14524221	-97.48140372	6	0	0	0	Cameron, Texas, US
48479	Webb	Texas	US	3/22/20 23:45	27.7610369	-99.33237355	4	0	0	0	Webb, Texas, US
48485	Wichita	Texas	US	3/22/20 23:45	33.98842886	-98.7041034	4	0	0	0	Wichita, Texas, US
48321	Matagorda	Texas	US	3/22/20 23:45	28.81955746	-96.01230294	3	1	0	0	Matagorda, Texas, US
48139	Ellis	Texas	US	3/22/20 23:45	32.34894117	-96.79371841	3	0	0	0	Ellis, Texas, US
48245	Jefferson	Texas	US	3/22/20 23:45	29.8832777	-94.16434171	3	0	0	0	Jefferson, Texas, US
48219	Hockley	Texas	US	3/22/20 23:45	33.60771256	-102.3431676	3	0	0	0	Hockley, Texas, US
48251	Johnson	Texas	US	3/22/20 23:45	32.37877812	-97.36615819	2	0	0	0	Johnson, Texas, US
48091	Comal	Texas	US	3/22/20 23:45	29.80811278	-98.27647225	2	0	0	0	Comal, Texas, US
48185	Grimes	Texas	US	3/22/20 23:45	30.54579585	-95.98902499	2	0	0	0	Grimes, Texas, US
48049	Brown	Texas	US	3/22/20 23:45	31.77430356	-98.99907113	2	0	0	0	Brown, Texas, US
48381	Randall	Texas	US	3/22/20 23:45	34.96585996	-101.8971322	2	0	0	0	Randall, Texas, US
48069	Castro	Texas	US	3/22/20 23:45	34.53016752	-102.2617243	2	0	0	0	Castro, Texas, US
48199	Hardin	Texas	US	3/22/20 23:45	30.33364686	-94.38931817	2	0	0	0	Hardin, Texas, US
48215	Hidalgo	Texas	US	3/22/20 23:45	26.39418217	-98.18299696	2	0	0	0	Hidalgo, Texas, US
48013	Atascosa	Texas	US	3/22/20 23:45	28.89333001	-98.52730485	2	0	0	0	Atascosa, Texas, US
48183	Gregg	Texas	US	3/22/20 23:45	32.47940482	-94.81591935	1	0	0	0	Gregg, Texas, US
48285	Lavaca	Texas	US	3/22/20 23:45	29.38508402	-96.93186692	1	0	0	0	Lavaca, Texas, US
48037	Bowie	Texas	US	3/22/20 23:45	33.44626922	-94.41834132	1	0	0	0	Bowie, Texas, US
48401	Rusk	Texas	US	3/22/20 23:45	32.10773545	-94.76176432	1	0	0	0	Rusk, Texas, US
48147	Fannin	Texas	US	3/22/20 23:45	33.59564294	-96.10751083	1	0	0	0	Fannin, Texas, US
48123	DeWitt	Texas	US	3/22/20 23:45	29.08101855	-97.3568117	1	0	0	0	DeWitt, Texas, US
48467	Van Zandt	Texas	US	3/22/20 23:45	32.56483801	-95.83766469	1	0	0	0	Van Zandt, Texas, US
48103	Crane	Texas	US	3/22/20 23:45	31.43052248	-102.5143314	1	0	0	0	Crane, Texas, US
48277	Lamar	Texas	US	3/22/20 23:45	33.66981763	-95.57404777	1	0	0	0	Lamar, Texas, US
48329	Midland	Texas	US	3/22/20 23:45	31.86904128	-102.0315682	1	0	0	0	Midland, Texas, US
48359	Oldham	Texas	US	3/22/20 23:45	35.40425596	-102.6027606	1	0	0	0	Oldham, Texas, US
48331	Milam	Texas	US	3/22/20 23:45	30.7858183	-96.97718698	1	0	0	0	Milam, Texas, US
48259	Kendall	Texas	US	3/22/20 23:45	29.94414155	-98.7113588	1	0	0	0	Kendall, Texas, US
48187	Guadalupe	Texas	US	3/22/20 23:45	29.58165339	-97.94786822	1	0	0	0	Guadalupe, Texas, US
48149	Fayette	Texas	US	3/22/20 23:45	29.87788372	-96.92076062	1	0	0	0	Fayette, Texas, US
48325	Medina	Texas	US	3/22/20 23:45	29.3557301	-99.11030298	1	0	0	0	Medina, Texas, US
48481	Wharton	Texas	US	3/22/20 23:45	29.27765923	-96.22319248	1	0	0	0	Wharton, Texas, US
48355	Nueces	Texas	US	3/22/20 23:45	27.736286	-97.5433285	1	0	0	0	Nueces, Texas, US
48459	Upshur	Texas	US	3/22/20 23:45	32.73706798	-94.93999853	1	0	0	0	Upshur, Texas, US
48117	Deaf Smith	Texas	US	3/22/20 23:45	34.96522957	-102.6054267	1	0	0	0	Deaf Smith, Texas, US
48071	Chambers	Texas	US	3/22/20 23:45	29.70972016	-94.67154501	1	0	0	0	Chambers, Texas, US
48291	Liberty	Texas	US	3/22/20 23:45	30.15152688	-94.81205615	1	0	0	0	Liberty, Texas, US
48053	Burnet	Texas	US	3/22/20 23:45	30.78801353	-98.181887	1	0	0	0	Burnet, Texas, US
48471	Walker	Texas	US	3/22/20 23:45	30.73872995	-95.57440968	1	0	0	0	Walker, Texas, US
13121	Fulton	Georgia	US	3/22/20 23:45	33.79216944	-84.46319413	111	2	0	0	Fulton, Georgia, US
13067	Cobb	Georgia	US	3/22/20 23:45	33.94243204	-84.5761255	67	2	0	0	Cobb, Georgia, US
13015	Bartow	Georgia	US	3/22/20 23:45	34.23732119	-84.83887523	56	1	0	0	Bartow, Georgia, US
13089	DeKalb	Georgia	US	3/22/20 23:45	33.76944049	-84.22396017	53	0	0	0	DeKalb, Georgia, US
13095	Dougherty	Georgia	US	3/22/20 23:45	31.53328528	-84.21722377	52	6	0	0	Dougherty, Georgia, US
	Unassigned	Georgia	US	3/22/20 23:45	0	0	36	10	0	0	Unassigned, Georgia, US
13135	Gwinnett	Georgia	US	3/22/20 23:45	33.96044201	-84.02137802	27	1	0	0	Gwinnett, Georgia, US
13057	Cherokee	Georgia	US	3/22/20 23:45	34.24393976	-84.47431861	18	0	0	0	Cherokee, Georgia, US
13177	Lee	Georgia	US	3/22/20 23:45	31.7793306	-84.14324253	16	0	0	0	Lee, Georgia, US
13045	Carroll	Georgia	US	3/22/20 23:45	33.58138199	-85.07976677	16	0	0	0	Carroll, Georgia, US
13063	Clayton	Georgia	US	3/22/20 23:45	33.54187245	-84.35594188	13	0	0	0	Clayton, Georgia, US
13245	Richmond	Georgia	US	3/22/20 23:45	33.35777107	-82.07026432	10	0	0	0	Richmond, Georgia, US
13115	Floyd	Georgia	US	3/22/20 23:45	34.26268279	-85.21577392	9	1	0	0	Floyd, Georgia, US
13113	Fayette	Georgia	US	3/22/20 23:45	33.41357794	-84.49089434	9	1	0	0	Fayette, Georgia, US
13059	Clarke	Georgia	US	3/22/20 23:45	33.95436462	-83.37124007	9	0	0	0	Clarke, Georgia, US
13139	Hall	Georgia	US	3/22/20 23:45	34.32207823	-83.81896936	9	0	0	0	Hall, Georgia, US
13185	Lowndes	Georgia	US	3/22/20 23:45	30.83568832	-83.27056716	8	0	0	0	Lowndes, Georgia, US
13077	Coweta	Georgia	US	3/22/20 23:45	33.35334302	-84.76129976	8	0	0	0	Coweta, Georgia, US
13151	Henry	Georgia	US	3/22/20 23:45	33.4533428	-84.1481466	7	0	0	0	Henry, Georgia, US
13233	Polk	Georgia	US	3/22/20 23:45	34.00267074	-85.18677781	4	0	0	0	Polk, Georgia, US
13129	Gordon	Georgia	US	3/22/20 23:45	34.50487351	-84.87296253	4	0	0	0	Gordon, Georgia, US
13217	Newton	Georgia	US	3/22/20 23:45	33.55514538	-83.8454714	4	0	0	0	Newton, Georgia, US
13285	Troup	Georgia	US	3/22/20 23:45	33.03349196	-85.02812115	4	0	0	0	Troup, Georgia, US
13117	Forsyth	Georgia	US	3/22/20 23:45	34.22604035	-84.1231513	4	0	0	0	Forsyth, Georgia, US
13223	Paulding	Georgia	US	3/22/20 23:45	33.91969522	-84.86848792	4	0	0	0	Paulding, Georgia, US
13051	Chatham	Georgia	US	3/22/20 23:45	32.00043026	-81.12489526	4	0	0	0	Chatham, Georgia, US
13097	Douglas	Georgia	US	3/22/20 23:45	33.70291126	-84.77026156	4	0	0	0	Douglas, Georgia, US
13073	Columbia	Georgia	US	3/22/20 23:45	33.54534185	-82.263524	3	0	0	0	Columbia, Georgia, US
13127	Glynn	Georgia	US	3/22/20 23:45	31.23279254	-81.53811412	3	0	0	0	Glynn, Georgia, US
13225	Peach	Georgia	US	3/22/20 23:45	32.56934316	-83.82937	3	0	0	0	Peach, Georgia, US
13171	Lamar	Georgia	US	3/22/20 23:45	33.07841647	-84.14263877	3	0	0	0	Lamar, Georgia, US
13313	Whitfield	Georgia	US	3/22/20 23:45	34.80987459	-84.96093476	2	0	0	0	Whitfield, Georgia, US
13247	Rockdale	Georgia	US	3/22/20 23:45	33.65145002	-84.02202167	2	0	0	0	Rockdale, Georgia, US
13099	Early	Georgia	US	3/22/20 23:45	31.32155345	-84.90255207	2	1	0	0	Early, Georgia, US
13175	Laurens	Georgia	US	3/22/20 23:45	32.46325233	-82.92221316	2	0	0	0	Laurens, Georgia, US
13215	Muscogee	Georgia	US	3/22/20 23:45	32.50931999	-84.87142262	2	0	0	0	Muscogee, Georgia, US
13103	Effingham	Georgia	US	3/22/20 23:45	32.36616021	-81.34280942	2	0	0	0	Effingham, Georgia, US
13277	Tift	Georgia	US	3/22/20 23:45	31.45743864	-83.5236119	2	0	0	0	Tift, Georgia, US
13255	Spalding	Georgia	US	3/22/20 23:45	33.26310031	-84.28013991	2	0	0	0	Spalding, Georgia, US
13321	Worth	Georgia	US	3/22/20 23:45	31.55162306	-83.85090513	2	0	0	0	Worth, Georgia, US
13227	Pickens	Georgia	US	3/22/20 23:45	34.46589159	-84.46406611	2	0	0	0	Pickens, Georgia, US
13261	Sumter	Georgia	US	3/22/20 23:45	32.03650571	-84.19821492	2	0	0	0	Sumter, Georgia, US
13273	Terrell	Georgia	US	3/22/20 23:45	31.77527543	-84.44069698	2	0	0	0	Terrell, Georgia, US
13009	Baldwin	Georgia	US	3/22/20 23:45	33.06882326	-83.24701748	2	0	0	0	Baldwin, Georgia, US
13049	Charlton	Georgia	US	3/22/20 23:45	30.78371028	-82.13951596	1	0	0	0	Charlton, Georgia, US
13153	Houston	Georgia	US	3/22/20 23:45	32.45802497	-83.66879087	1	0	0	0	Houston, Georgia, US
13013	Barrow	Georgia	US	3/22/20 23:45	33.99148694	-83.71436292	1	0	0	0	Barrow, Georgia, US
13219	Oconee	Georgia	US	3/22/20 23:45	33.83749973	-83.43679568	1	0	0	0	Oconee, Georgia, US
13287	Turner	Georgia	US	3/22/20 23:45	31.71612656	-83.62069378	1	0	0	0	Turner, Georgia, US
13021	Bibb	Georgia	US	3/22/20 23:45	32.80904227	-83.70489165	1	0	0	0	Bibb, Georgia, US
13201	Miller	Georgia	US	3/22/20 23:45	31.16568912	-84.73151117	1	0	0	0	Miller, Georgia, US
13149	Heard	Georgia	US	3/22/20 23:45	33.29686567	-85.12886832	1	0	0	0	Heard, Georgia, US
13085	Dawson	Georgia	US	3/22/20 23:45	34.44244079	-84.16964071	1	0	0	0	Dawson, Georgia, US
13207	Monroe	Georgia	US	3/22/20 23:45	33.014289	-83.92097166	1	0	0	0	Monroe, Georgia, US
13243	Randolph	Georgia	US	3/22/20 23:45	31.76622818	-84.75732369	1	0	0	0	Randolph, Georgia, US
13065	Clinch	Georgia	US	3/22/20 23:45	30.91395822	-82.70432472	1	0	0	0	Clinch, Georgia, US
13181	Lincoln	Georgia	US	3/22/20 23:45	33.79201475	-82.45024131	1	0	0	0	Lincoln, Georgia, US
13187	Lumpkin	Georgia	US	3/22/20 23:45	34.57286511	-84.00425681	1	0	0	0	Lumpkin, Georgia, US
13035	Butts	Georgia	US	3/22/20 23:45	33.2830945	-83.9543504	1	0	0	0	Butts, Georgia, US
13055	Chattooga	Georgia	US	3/22/20 23:45	34.47197698	-85.34535662	1	0	0	0	Chattooga, Georgia, US
13289	Twiggs	Georgia	US	3/22/20 23:45	32.67435595	-83.43078662	1	0	0	0	Twiggs, Georgia, US
8031	Denver	Colorado	US	3/22/20 23:45	39.76018276	-104.8725695	125	0	0	0	Denver, Colorado, US
8037	Eagle	Colorado	US	3/22/20 23:45	39.62754308	-106.6933637	80	1	0	0	Eagle, Colorado, US
8041	El Paso	Colorado	US	3/22/20 23:45	38.83240149	-104.5251411	51	3	0	0	El Paso, Colorado, US
8059	Jefferson	Colorado	US	3/22/20 23:45	39.58635604	-105.2517692	51	0	0	0	Jefferson, Colorado, US
8005	Arapahoe	Colorado	US	3/22/20 23:45	39.64977461	-104.3353617	45	0	0	0	Arapahoe, Colorado, US
8123	Weld	Colorado	US	3/22/20 23:45	40.55499405	-104.3929621	37	1	0	0	Weld, Colorado, US
8013	Boulder	Colorado	US	3/22/20 23:45	40.09313619	-105.3546767	37	0	0	0	Boulder, Colorado, US
8035	Douglas	Colorado	US	3/22/20 23:45	39.33133796	-104.930001	33	0	0	0	Douglas, Colorado, US
8069	Larimer	Colorado	US	3/22/20 23:45	40.66671597	-105.4625784	32	0	0	0	Larimer, Colorado, US
8051	Gunnison	Colorado	US	3/22/20 23:45	38.66611652	-107.0320729	22	0	0	0	Gunnison, Colorado, US
8001	Adams	Colorado	US	3/22/20 23:45	39.87432092	-104.3362578	18	0	0	0	Adams, Colorado, US
8097	Pitkin	Colorado	US	3/22/20 23:45	39.21720112	-106.9310027	16	0	0	0	Pitkin, Colorado, US
8045	Garfield	Colorado	US	3/22/20 23:45	39.59921777	-107.902708	8	0	0	0	Garfield, Colorado, US
8117	Summit	Colorado	US	3/22/20 23:45	39.63803232	-106.1150762	7	0	0	0	Summit, Colorado, US
8101	Pueblo	Colorado	US	3/22/20 23:45	38.17359144	-104.5127437	3	0	0	0	Pueblo, Colorado, US
8107	Routt	Colorado	US	3/22/20 23:45	40.48596505	-106.9905548	3	0	0	0	Routt, Colorado, US
8019	Clear Creek	Colorado	US	3/22/20 23:45	39.68864463	-105.6463118	3	0	0	0	Clear Creek, Colorado, US
8015	Chaffee	Colorado	US	3/22/20 23:45	38.74745778	-106.1926573	3	0	0	0	Chaffee, Colorado, US
8039	Elbert	Colorado	US	3/22/20 23:45	39.28656773	-104.1358721	3	0	0	0	Elbert, Colorado, US
8077	Mesa	Colorado	US	3/22/20 23:45	39.01787888	-108.469799	2	0	0	0	Mesa, Colorado, US
8049	Grand	Colorado	US	3/22/20 23:45	40.10603347	-106.1178042	2	0	0	0	Grand, Colorado, US
8087	Morgan	Colorado	US	3/22/20 23:45	40.2627981	-103.8093302	2	0	0	0	Morgan, Colorado, US
8025	Crowley	Colorado	US	3/22/20 23:45	38.32608609	-103.7844965	1	1	0	0	Crowley, Colorado, US
8014	Broomfield	Colorado	US	3/22/20 23:45	39.95998787	-105.0566324	1	0	0	0	Broomfield, Colorado, US
8093	Park	Colorado	US	3/22/20 23:45	39.120926	-105.7182065	1	0	0	0	Park, Colorado, US
8125	Yuma	Colorado	US	3/22/20 23:45	40.00346839	-102.4258673	1	0	0	0	Yuma, Colorado, US
	Unassigned	Colorado	US	3/22/20 23:45	0	0	1	0	0	0	Unassigned, Colorado, US
8053	Hinsdale	Colorado	US	3/22/20 23:45	37.82247444	-107.3004345	1	0	0	0	Hinsdale, Colorado, US
8085	Montrose	Colorado	US	3/22/20 23:45	38.40214114	-108.2639022	1	0	0	0	Montrose, Colorado, US
8113	San Miguel	Colorado	US	3/22/20 23:45	38.00450883	-108.4020725	1	0	0	0	San Miguel, Colorado, US
42091	Montgomery	Pennsylvania	US	3/22/20 23:45	40.21053671	-75.36652296	110	1	0	0	Montgomery, Pennsylvania, US
42101	Philadelphia	Pennsylvania	US	3/22/20 23:45	40.00338507	-75.1379271	96	0	0	0	Philadelphia, Pennsylvania, US
42045	Delaware	Pennsylvania	US	3/22/20 23:45	39.91680171	-75.40243663	43	0	0	0	Delaware, Pennsylvania, US
42003	Allegheny	Pennsylvania	US	3/22/20 23:45	40.46809875	-79.98167747	40	1	0	0	Allegheny, Pennsylvania, US
42017	Bucks	Pennsylvania	US	3/22/20 23:45	40.33682119	-75.10836643	34	0	0	0	Bucks, Pennsylvania, US
42089	Monroe	Pennsylvania	US	3/22/20 23:45	41.05934058	-75.34031025	31	0	0	0	Monroe, Pennsylvania, US
42029	Chester	Pennsylvania	US	3/22/20 23:45	39.97291773	-75.74768357	23	0	0	0	Chester, Pennsylvania, US
42095	Northampton	Pennsylvania	US	3/22/20 23:45	40.75182733	-75.30471829	21	1	0	0	Northampton, Pennsylvania, US
42077	Lehigh	Pennsylvania	US	3/22/20 23:45	40.6154815	-75.59435245	19	1	0	0	Lehigh, Pennsylvania, US
42011	Berks	Pennsylvania	US	3/22/20 23:45	40.41570541	-75.92457766	13	0	0	0	Berks, Pennsylvania, US
42041	Cumberland	Pennsylvania	US	3/22/20 23:45	40.1625372	-77.26130755	11	0	0	0	Cumberland, Pennsylvania, US
42133	York	Pennsylvania	US	3/22/20 23:45	39.9210089	-76.73040131	10	0	0	0	York, Pennsylvania, US
42125	Washington	Pennsylvania	US	3/22/20 23:45	40.19208869	-80.24582867	7	0	0	0	Washington, Pennsylvania, US
42079	Luzerne	Pennsylvania	US	3/22/20 23:45	41.17823008	-75.98447579	7	0	0	0	Luzerne, Pennsylvania, US
42071	Lancaster	Pennsylvania	US	3/22/20 23:45	40.03904563	-76.24770128	6	0	0	0	Lancaster, Pennsylvania, US
42069	Lackawanna	Pennsylvania	US	3/22/20 23:45	41.43564672	-75.60379201	6	0	0	0	Lackawanna, Pennsylvania, US
42001	Adams	Pennsylvania	US	3/22/20 23:45	39.87140411	-77.21610347	5	0	0	0	Adams, Pennsylvania, US
42129	Westmoreland	Pennsylvania	US	3/22/20 23:45	40.3137798	-79.46615476	4	0	0	0	Westmoreland, Pennsylvania, US
42103	Pike	Pennsylvania	US	3/22/20 23:45	41.33155042	-75.03208106	3	0	0	0	Pike, Pennsylvania, US
42007	Beaver	Pennsylvania	US	3/22/20 23:45	40.6825484	-80.34921611	3	0	0	0	Beaver, Pennsylvania, US
42075	Lebanon	Pennsylvania	US	3/22/20 23:45	40.36680311	-76.45651841	3	0	0	0	Lebanon, Pennsylvania, US
42127	Wayne	Pennsylvania	US	3/22/20 23:45	41.64938475	-75.29956506	2	0	0	0	Wayne, Pennsylvania, US
42049	Erie	Pennsylvania	US	3/22/20 23:45	41.99253829	-80.03301954	2	0	0	0	Erie, Pennsylvania, US
42055	Franklin	Pennsylvania	US	3/22/20 23:45	39.92956518	-77.72157791	1	0	0	0	Franklin, Pennsylvania, US
42027	Centre	Pennsylvania	US	3/22/20 23:45	40.92058903	-77.82200624	1	0	0	0	Centre, Pennsylvania, US
42105	Potter	Pennsylvania	US	3/22/20 23:45	41.74471626	-77.89559864	1	0	0	0	Potter, Pennsylvania, US
42019	Butler	Pennsylvania	US	3/22/20 23:45	40.91152759	-79.91351055	1	0	0	0	Butler, Pennsylvania, US
42043	Dauphin	Pennsylvania	US	3/22/20 23:45	40.41377078	-76.77993242	1	0	0	0	Dauphin, Pennsylvania, US
42093	Montour	Pennsylvania	US	3/22/20 23:45	41.03023987	-76.66345939	1	0	0	0	Montour, Pennsylvania, US
42037	Columbia	Pennsylvania	US	3/22/20 23:45	41.04821986	-76.40565017	1	0	0	0	Columbia, Pennsylvania, US
42051	Fayette	Pennsylvania	US	3/22/20 23:45	39.92041012	-79.64291195	1	0	0	0	Fayette, Pennsylvania, US
42107	Schuylkill	Pennsylvania	US	3/22/20 23:45	40.70497338	-76.2150785	1	0	0	0	Schuylkill, Pennsylvania, US
42085	Mercer	Pennsylvania	US	3/22/20 23:45	41.30248872	-80.25816981	1	0	0	0	Mercer, Pennsylvania, US
47037	Davidson	Tennessee	US	3/22/20 23:45	36.17007426	-86.78646056	167	2	0	0	Davidson, Tennessee, US
	Out-of-state	Tennessee	US	3/22/20 23:45			82	0	0	0	Out-of-state, Tennessee, US
47157	Shelby	Tennessee	US	3/22/20 23:45	35.1864775	-89.89692423	66	0	0	0	Shelby, Tennessee, US
47187	Williamson	Tennessee	US	3/22/20 23:45	35.89099229	-86.89281867	48	0	0	0	Williamson, Tennessee, US
	Unknown	Tennessee	US	3/22/20 23:45			30	0	0	0	Unknown, Tennessee, US
47165	Sumner	Tennessee	US	3/22/20 23:45	36.46824103	-86.45917204	22	0	0	0	Sumner, Tennessee, US
47065	Hamilton	Tennessee	US	3/22/20 23:45	35.17670231	-85.16652245	8	0	0	0	Hamilton, Tennessee, US
47149	Rutherford	Tennessee	US	3/22/20 23:45	35.84591405	-86.4107263	8	0	0	0	Rutherford, Tennessee, US
47141	Putnam	Tennessee	US	3/22/20 23:45	36.14005459	-85.50646123	6	0	0	0	Putnam, Tennessee, US
47093	Knox	Tennessee	US	3/22/20 23:45	35.99508821	-83.94635435	5	0	0	0	Knox, Tennessee, US
47167	Tipton	Tennessee	US	3/22/20 23:45	35.501942	-89.73694895	5	0	0	0	Tipton, Tennessee, US
47021	Cheatham	Tennessee	US	3/22/20 23:45	36.26136216	-87.08903581	4	0	0	0	Cheatham, Tennessee, US
47043	Dickson	Tennessee	US	3/22/20 23:45	36.14669837	-87.35891709	4	0	0	0	Dickson, Tennessee, US
47147	Robertson	Tennessee	US	3/22/20 23:45	36.52454807	-86.87346725	3	0	0	0	Robertson, Tennessee, US
47047	Fayette	Tennessee	US	3/22/20 23:45	35.19615831	-89.41399032	3	0	0	0	Fayette, Tennessee, US
47125	Montgomery	Tennessee	US	3/22/20 23:45	36.49609412	-87.38550661	3	0	0	0	Montgomery, Tennessee, US
47123	Monroe	Tennessee	US	3/22/20 23:45	35.44550387	-84.24902965	3	0	0	0	Monroe, Tennessee, US
47089	Jefferson	Tennessee	US	3/22/20 23:45	36.04818632	-83.45148924	2	0	0	0	Jefferson, Tennessee, US
47013	Campbell	Tennessee	US	3/22/20 23:45	36.40355516	-84.1510856	2	0	0	0	Campbell, Tennessee, US
47035	Cumberland	Tennessee	US	3/22/20 23:45	35.95271721	-84.99840585	2	0	0	0	Cumberland, Tennessee, US
47045	Dyer	Tennessee	US	3/22/20 23:45	36.05931946	-89.41542855	2	0	0	0	Dyer, Tennessee, US
47189	Wilson	Tennessee	US	3/22/20 23:45	36.15496772	-86.29775884	2	0	0	0	Wilson, Tennessee, US
47017	Carroll	Tennessee	US	3/22/20 23:45	35.97366108	-88.45189331	2	0	0	0	Carroll, Tennessee, US
47179	Washington	Tennessee	US	3/22/20 23:45	36.29472368	-82.4945472	2	0	0	0	Washington, Tennessee, US
47059	Greene	Tennessee	US	3/22/20 23:45	36.17470125	-82.84691273	2	0	0	0	Greene, Tennessee, US
47011	Bradley	Tennessee	US	3/22/20 23:45	35.15739424	-84.857186	2	0	0	0	Bradley, Tennessee, US
47063	Hamblen	Tennessee	US	3/22/20 23:45	36.21990035	-83.26586179	2	0	0	0	Hamblen, Tennessee, US
47119	Maury	Tennessee	US	3/22/20 23:45	35.6187413	-87.07462444	2	0	0	0	Maury, Tennessee, US
47151	Scott	Tennessee	US	3/22/20 23:45	36.42325673	-84.50360494	2	0	0	0	Scott, Tennessee, US
47163	Sullivan	Tennessee	US	3/22/20 23:45	36.51240691	-82.30412917	1	0	0	0	Sullivan, Tennessee, US
47155	Sevier	Tennessee	US	3/22/20 23:45	35.78077323	-83.52244332	1	0	0	0	Sevier, Tennessee, US
47001	Anderson	Tennessee	US	3/22/20 23:45	36.12684348	-84.19965764	1	0	0	0	Anderson, Tennessee, US
47009	Blount	Tennessee	US	3/22/20 23:45	35.68938198	-83.92847788	1	0	0	0	Blount, Tennessee, US
47053	Gibson	Tennessee	US	3/22/20 23:45	35.99438059	-88.93358327	1	0	0	0	Gibson, Tennessee, US
47107	McMinn	Tennessee	US	3/22/20 23:45	35.42812616	-84.61520715	1	0	0	0	McMinn, Tennessee, US
47029	Cocke	Tennessee	US	3/22/20 23:45	35.9278914	-83.11828725	1	0	0	0	Cocke, Tennessee, US
47145	Roane	Tennessee	US	3/22/20 23:45	35.84923189	-84.52458689	1	0	0	0	Roane, Tennessee, US
47023	Chester	Tennessee	US	3/22/20 23:45	35.42527478	-88.6095842	1	0	0	0	Chester, Tennessee, US
47051	Franklin	Tennessee	US	3/22/20 23:45	35.15634626	-86.09201039	1	0	0	0	Franklin, Tennessee, US
47083	Houston	Tennessee	US	3/22/20 23:45	36.28872054	-87.71878828	1	0	0	0	Houston, Tennessee, US
47105	Loudon	Tennessee	US	3/22/20 23:45	35.73939663	-84.31145275	1	0	0	0	Loudon, Tennessee, US
47115	Marion	Tennessee	US	3/22/20 23:45	35.12997174	-85.62265895	1	0	0	0	Marion, Tennessee, US
47135	Perry	Tennessee	US	3/22/20 23:45	35.63708728	-87.86139634	1	0	0	0	Perry, Tennessee, US
55079	Milwaukee	Wisconsin	US	3/22/20 23:45	43.00486062	-87.96733172	182	2	0	0	Milwaukee, Wisconsin, US
55025	Dane	Wisconsin	US	3/22/20 23:45	43.06601594	-89.41733797	61	0	0	0	Dane, Wisconsin, US
55133	Waukesha	Wisconsin	US	3/22/20 23:45	43.01833055	-88.30431188	30	0	0	0	Waukesha, Wisconsin, US
55039	Fond du Lac	Wisconsin	US	3/22/20 23:45	43.75354908	-88.48885325	16	1	0	0	Fond du Lac, Wisconsin, US
55131	Washington	Wisconsin	US	3/22/20 23:45	43.36863664	-88.22974712	14	0	0	0	Washington, Wisconsin, US
55089	Ozaukee	Wisconsin	US	3/22/20 23:45	43.38352225	-87.94625009	13	1	0	0	Ozaukee, Wisconsin, US
55059	Kenosha	Wisconsin	US	3/22/20 23:45	42.57639354	-88.04051686	10	0	0	0	Kenosha, Wisconsin, US
55117	Sheboygan	Wisconsin	US	3/22/20 23:45	43.72099677	-87.94579284	6	0	0	0	Sheboygan, Wisconsin, US
55139	Winnebago	Wisconsin	US	3/22/20 23:45	44.06886922	-88.64477096	5	0	0	0	Winnebago, Wisconsin, US
55063	La Crosse	Wisconsin	US	3/22/20 23:45	43.90632465	-91.11451093	5	0	0	0	La Crosse, Wisconsin, US
55021	Columbia	Wisconsin	US	3/22/20 23:45	43.46492199	-89.33589004	5	0	0	0	Columbia, Wisconsin, US
55101	Racine	Wisconsin	US	3/22/20 23:45	42.74753117	-88.05941254	4	0	0	0	Racine, Wisconsin, US
55035	Eau Claire	Wisconsin	US	3/22/20 23:45	44.726614	-91.28609183	4	0	0	0	Eau Claire, Wisconsin, US
55009	Brown	Wisconsin	US	3/22/20 23:45	44.4526553	-88.00411844	3	0	0	0	Brown, Wisconsin, US
55127	Walworth	Wisconsin	US	3/22/20 23:45	42.66858202	-88.54163073	3	0	0	0	Walworth, Wisconsin, US
55105	Rock	Wisconsin	US	3/22/20 23:45	42.67151616	-89.071479	3	0	0	0	Rock, Wisconsin, US
55087	Outagamie	Wisconsin	US	3/22/20 23:45	44.41578887	-88.46565023	2	0	0	0	Outagamie, Wisconsin, US
55111	Sauk	Wisconsin	US	3/22/20 23:45	43.42574087	-89.94966132	2	0	0	0	Sauk, Wisconsin, US
55109	St. Croix	Wisconsin	US	3/22/20 23:45	45.03437474	-92.45000068	2	0	0	0	St. Croix, Wisconsin, US
55055	Jefferson	Wisconsin	US	3/22/20 23:45	43.02054068	-88.77529134	2	0	0	0	Jefferson, Wisconsin, US
55093	Pierce	Wisconsin	US	3/22/20 23:45	44.71850291	-92.4224416	1	0	0	0	Pierce, Wisconsin, US
55141	Wood	Wisconsin	US	3/22/20 23:45	44.45537896	-90.04158336	1	0	0	0	Wood, Wisconsin, US
55015	Calumet	Wisconsin	US	3/22/20 23:45	44.0816316	-88.21780273	1	0	0	0	Calumet, Wisconsin, US
55007	Bayfield	Wisconsin	US	3/22/20 23:45	46.52868768	-91.19716729	1	0	0	0	Bayfield, Wisconsin, US
55033	Dunn	Wisconsin	US	3/22/20 23:45	44.94562799	-91.8962481	1	0	0	0	Dunn, Wisconsin, US
55017	Chippewa	Wisconsin	US	3/22/20 23:45	45.06939744	-91.28068855	1	0	0	0	Chippewa, Wisconsin, US
55073	Marathon	Wisconsin	US	3/22/20 23:45	44.89792533	-89.75863384	1	0	0	0	Marathon, Wisconsin, US
55031	Douglas	Wisconsin	US	3/22/20 23:45	46.43222285	-91.91595768	1	0	0	0	Douglas, Wisconsin, US
55045	Green	Wisconsin	US	3/22/20 23:45	42.6794956	-89.60243287	1	0	0	0	Green, Wisconsin, US
39035	Cuyahoga	Ohio	US	3/22/20 23:45	41.424119	-81.65918339	125	1	0	0	Cuyahoga, Ohio, US
39049	Franklin	Ohio	US	3/22/20 23:45	39.96995815	-83.01115755	34	0	0	0	Franklin, Ohio, US
39153	Summit	Ohio	US	3/22/20 23:45	41.12464734	-81.53123079	23	0	0	0	Summit, Ohio, US
39093	Lorain	Ohio	US	3/22/20 23:45	41.29553751	-82.15083537	19	0	0	0	Lorain, Ohio, US
39061	Hamilton	Ohio	US	3/22/20 23:45	39.19673558	-84.54502924	19	0	0	0	Hamilton, Ohio, US
39099	Mahoning	Ohio	US	3/22/20 23:45	41.01631101	-80.77287029	18	0	0	0	Mahoning, Ohio, US
39017	Butler	Ohio	US	3/22/20 23:45	39.44012838	-84.57388716	17	0	0	0	Butler, Ohio, US
39109	Miami	Ohio	US	3/22/20 23:45	40.0543329	-84.22871271	13	0	0	0	Miami, Ohio, US
39151	Stark	Ohio	US	3/22/20 23:45	40.81482476	-81.36437305	10	0	0	0	Stark, Ohio, US
39103	Medina	Ohio	US	3/22/20 23:45	41.11770589	-81.8998621	10	0	0	0	Medina, Ohio, US
39095	Lucas	Ohio	US	3/22/20 23:45	41.62101218	-83.65468618	7	1	0	0	Lucas, Ohio, US
39085	Lake	Ohio	US	3/22/20 23:45	41.69710807	-81.23676539	6	0	0	0	Lake, Ohio, US
39041	Delaware	Ohio	US	3/22/20 23:45	40.27942393	-83.00457058	6	0	0	0	Delaware, Ohio, US
39113	Montgomery	Ohio	US	3/22/20 23:45	39.75394919	-84.29050975	5	0	0	0	Montgomery, Ohio, US
39025	Clermont	Ohio	US	3/22/20 23:45	39.04847534	-84.15375786	5	0	0	0	Clermont, Ohio, US
39155	Trumbull	Ohio	US	3/22/20 23:45	41.31735028	-80.76109643	3	0	0	0	Trumbull, Ohio, US
39165	Warren	Ohio	US	3/22/20 23:45	39.42581994	-84.16557457	3	0	0	0	Warren, Ohio, US
39013	Belmont	Ohio	US	3/22/20 23:45	40.01625942	-80.9924051	2	0	0	0	Belmont, Ohio, US
39157	Tuscarawas	Ohio	US	3/22/20 23:45	40.44214695	-81.47226262	2	0	0	0	Tuscarawas, Ohio, US
39055	Geauga	Ohio	US	3/22/20 23:45	41.49952319	-81.17935342	2	0	0	0	Geauga, Ohio, US
39031	Coshocton	Ohio	US	3/22/20 23:45	40.30096166	-81.91729018	2	0	0	0	Coshocton, Ohio, US
39007	Ashtabula	Ohio	US	3/22/20 23:45	41.70860332	-80.74830218	2	0	0	0	Ashtabula, Ohio, US
39039	Defiance	Ohio	US	3/22/20 23:45	41.32398837	-84.49076944	2	0	0	0	Defiance, Ohio, US
39029	Columbiana	Ohio	US	3/22/20 23:45	40.76932373	-80.78094576	2	0	0	0	Columbiana, Ohio, US
39037	Darke	Ohio	US	3/22/20 23:45	40.13412966	-84.6194517	1	0	0	0	Darke, Ohio, US
39077	Huron	Ohio	US	3/22/20 23:45	41.14651175	-82.59867951	1	0	0	0	Huron, Ohio, US
39005	Ashland	Ohio	US	3/22/20 23:45	40.84772277	-82.27280781	1	0	0	0	Ashland, Ohio, US
39023	Clark	Ohio	US	3/22/20 23:45	39.91592258	-83.78498252	1	0	0	0	Clark, Ohio, US
39139	Richland	Ohio	US	3/22/20 23:45	40.77180308	-82.5379961	1	0	0	0	Richland, Ohio, US
39101	Marion	Ohio	US	3/22/20 23:45	40.58610662	-83.15736305	1	0	0	0	Marion, Ohio, US
39089	Licking	Ohio	US	3/22/20 23:45	40.09136236	-82.48185785	1	0	0	0	Licking, Ohio, US
39159	Union	Ohio	US	3/22/20 23:45	40.30016061	-83.37239023	1	0	0	0	Union, Ohio, US
39043	Erie	Ohio	US	3/22/20 23:45	41.36796058	-82.62904521	1	1	0	0	Erie, Ohio, US
39053	Gallia	Ohio	US	3/22/20 23:45	38.82708533	-82.31647569	1	0	0	0	Gallia, Ohio, US
39097	Madison	Ohio	US	3/22/20 23:45	39.89381073	-83.40178317	1	0	0	0	Madison, Ohio, US
39019	Carroll	Ohio	US	3/22/20 23:45	40.5789686	-81.09178213	1	0	0	0	Carroll, Ohio, US
39027	Clinton	Ohio	US	3/22/20 23:45	39.41485808	-83.80852286	1	0	0	0	Clinton, Ohio, US
39057	Greene	Ohio	US	3/22/20 23:45	39.69116283	-83.89032084	1	0	0	0	Greene, Ohio, US
39063	Hancock	Ohio	US	3/22/20 23:45	41.00250487	-83.66838948	1	0	0	0	Hancock, Ohio, US
39133	Portage	Ohio	US	3/22/20 23:45	41.16793482	-81.19735782	1	0	0	0	Portage, Ohio, US
39173	Wood	Ohio	US	3/22/20 23:45	41.36224827	-83.62285108	1	0	0	0	Wood, Ohio, US
39167	Washington	Ohio	US	3/22/20 23:45	39.45690571	-81.49121382	1	0	0	0	Washington, Ohio, US
39083	Knox	Ohio	US	3/22/20 23:45	40.39830217	-82.42027563	1	0	0	0	Knox, Ohio, US
9001	Fairfield	Connecticut	US	3/22/20 23:45	41.26809896	-73.3881171	208	5	0	0	Fairfield, Connecticut, US
9003	Hartford	Connecticut	US	3/22/20 23:45	41.80283011	-72.73103891	54	1	0	0	Hartford, Connecticut, US
9009	New Haven	Connecticut	US	3/22/20 23:45	41.4080325	-72.93620426	29	0	0	0	New Haven, Connecticut, US
9013	Tolland	Connecticut	US	3/22/20 23:45	41.85853803	-72.3308481	14	2	0	0	Tolland, Connecticut, US
9005	Litchfield	Connecticut	US	3/22/20 23:45	41.7937534	-73.2451475	12	0	0	0	Litchfield, Connecticut, US
9007	Middlesex	Connecticut	US	3/22/20 23:45	41.45949668	-72.53714864	6	0	0	0	Middlesex, Connecticut, US
9011	New London	Connecticut	US	3/22/20 23:45	41.48896435	-72.10430976	3	0	0	0	New London, Connecticut, US
9015	Windham	Connecticut	US	3/22/20 23:45	41.82972709	-71.98182316	1	0	0	0	Windham, Connecticut, US
37119	Mecklenburg	North Carolina	US	3/22/20 23:45	35.24469268	-80.8317671	77	0	0	0	Mecklenburg, North Carolina, US
37183	Wake	North Carolina	US	3/22/20 23:45	35.78879266	-78.65249174	52	0	0	0	Wake, North Carolina, US
37063	Durham	North Carolina	US	3/22/20 23:45	36.03638492	-78.87608331	41	0	0	0	Durham, North Carolina, US
37067	Forsyth	North Carolina	US	3/22/20 23:45	36.12859861	-80.25459052	12	0	0	0	Forsyth, North Carolina, US
37179	Union	North Carolina	US	3/22/20 23:45	34.98960527	-80.52955873	12	0	0	0	Union, North Carolina, US
37081	Guilford	North Carolina	US	3/22/20 23:45	36.07959451	-79.78824948	11	0	0	0	Guilford, North Carolina, US
37085	Harnett	North Carolina	US	3/22/20 23:45	35.36731853	-78.87243571	7	0	0	0	Harnett, North Carolina, US
37025	Cabarrus	North Carolina	US	3/22/20 23:45	35.3877799	-80.55267168	6	0	0	0	Cabarrus, North Carolina, US
37019	Brunswick	North Carolina	US	3/22/20 23:45	34.070565	-78.22814204	6	0	0	0	Brunswick, North Carolina, US
37097	Iredell	North Carolina	US	3/22/20 23:45	35.80950511	-80.8743128	6	0	0	0	Iredell, North Carolina, US
37135	Orange	North Carolina	US	3/22/20 23:45	36.06092947	-79.12167935	6	0	0	0	Orange, North Carolina, US
37031	Carteret	North Carolina	US	3/22/20 23:45	34.8932941	-76.54120135	5	0	0	0	Carteret, North Carolina, US
37129	New Hanover	North Carolina	US	3/22/20 23:45	34.25758282	-77.87075626	4	0	0	0	New Hanover, North Carolina, US
37021	Buncombe	North Carolina	US	3/22/20 23:45	35.61113393	-82.53305	4	0	0	0	Buncombe, North Carolina, US
37039	Cherokee	North Carolina	US	3/22/20 23:45	35.1349263	-84.05970864	4	0	0	0	Cherokee, North Carolina, US
37069	Franklin	North Carolina	US	3/22/20 23:45	36.081519	-78.28708884	4	0	0	0	Franklin, North Carolina, US
37037	Chatham	North Carolina	US	3/22/20 23:45	35.70394416	-79.25541492	3	0	0	0	Chatham, North Carolina, US
37101	Johnston	North Carolina	US	3/22/20 23:45	35.51745004	-78.36622717	3	0	0	0	Johnston, North Carolina, US
37133	Onslow	North Carolina	US	3/22/20 23:45	34.72607366	-77.42908179	3	0	0	0	Onslow, North Carolina, US
37195	Wilson	North Carolina	US	3/22/20 23:45	35.70625477	-77.917978	3	0	0	0	Wilson, North Carolina, US
37071	Gaston	North Carolina	US	3/22/20 23:45	35.29373559	-81.17477045	3	0	0	0	Gaston, North Carolina, US
37147	Pitt	North Carolina	US	3/22/20 23:45	35.59535426	-77.37353178	3	0	0	0	Pitt, North Carolina, US
37051	Cumberland	North Carolina	US	3/22/20 23:45	35.04762133	-78.82623165	3	0	0	0	Cumberland, North Carolina, US
37049	Craven	North Carolina	US	3/22/20 23:45	35.11833364	-77.08398081	2	0	0	0	Craven, North Carolina, US
37189	Watauga	North Carolina	US	3/22/20 23:45	36.23103603	-81.70033724	2	0	0	0	Watauga, North Carolina, US
37125	Moore	North Carolina	US	3/22/20 23:45	35.30885257	-79.48474178	2	0	0	0	Moore, North Carolina, US
37159	Rowan	North Carolina	US	3/22/20 23:45	35.64003916	-80.52446628	2	0	0	0	Rowan, North Carolina, US
37001	Alamance	North Carolina	US	3/22/20 23:45	36.0434701	-79.39976137	2	0	0	0	Alamance, North Carolina, US
37191	Wayne	North Carolina	US	3/22/20 23:45	35.36438125	-78.00027268	1	0	0	0	Wayne, North Carolina, US
37163	Sampson	North Carolina	US	3/22/20 23:45	34.98820368	-78.36914061	1	0	0	0	Sampson, North Carolina, US
37109	Lincoln	North Carolina	US	3/22/20 23:45	35.48508185	-81.21740317	1	0	0	0	Lincoln, North Carolina, US
37093	Hoke	North Carolina	US	3/22/20 23:45	35.01888303	-79.23651674	1	0	0	0	Hoke, North Carolina, US
37057	Davidson	North Carolina	US	3/22/20 23:45	35.79115496	-80.21256572	1	0	0	0	Davidson, North Carolina, US
37139	Pasquotank	North Carolina	US	3/22/20 23:45	36.26723798	-76.25134778	1	0	0	0	Pasquotank, North Carolina, US
37105	Lee	North Carolina	US	3/22/20 23:45	35.47623147	-79.17569362	1	0	0	0	Lee, North Carolina, US
37035	Catawba	North Carolina	US	3/22/20 23:45	35.66211129	-81.2132617	1	0	0	0	Catawba, North Carolina, US
37041	Chowan	North Carolina	US	3/22/20 23:45	36.12908077	-76.60118385	1	0	0	0	Chowan, North Carolina, US
37089	Henderson	North Carolina	US	3/22/20 23:45	35.33788927	-82.4766782	1	0	0	0	Henderson, North Carolina, US
37155	Robeson	North Carolina	US	3/22/20 23:45	34.64244496	-79.1025053	1	0	0	0	Robeson, North Carolina, US
37095	Hyde	North Carolina	US	3/22/20 23:45	35.42017674	-76.15180542	1	0	0	0	Hyde, North Carolina, US
37077	Granville	North Carolina	US	3/22/20 23:45	36.30337451	-78.65184241	1	0	0	0	Granville, North Carolina, US
37059	Davie	North Carolina	US	3/22/20 23:45	35.93099927	-80.54496571	1	0	0	0	Davie, North Carolina, US
37123	Montgomery	North Carolina	US	3/22/20 23:45	35.33155144	-79.90416657	1	0	0	0	Montgomery, North Carolina, US
37127	Nash	North Carolina	US	3/22/20 23:45	35.96575634	-77.98422508	1	0	0	0	Nash, North Carolina, US
37165	Scotland	North Carolina	US	3/22/20 23:45	34.8386299	-79.4757978	1	0	0	0	Scotland, North Carolina, US
24031	Montgomery	Maryland	US	3/22/20 23:45	39.13676329	-77.20358245	83	1	0	0	Montgomery, Maryland, US
24033	Prince George's	Maryland	US	3/22/20 23:45	38.83070039	-76.8496441	40	1	0	0	Prince George's, Maryland, US
24005	Baltimore	Maryland	US	3/22/20 23:45	39.45784712	-76.62911955	28	1	0	0	Baltimore, Maryland, US
24510	Baltimore City	Maryland	US	3/22/20 23:45	39.30211911	-76.61151012	24	0	0	0	Baltimore City, Maryland, US
24027	Howard	Maryland	US	3/22/20 23:45	39.25305293	-76.93126208	24	0	0	0	Howard, Maryland, US
24003	Anne Arundel	Maryland	US	3/22/20 23:45	39.00670238	-76.60329337	18	0	0	0	Anne Arundel, Maryland, US
24025	Harford	Maryland	US	3/22/20 23:45	39.55010644	-76.3077594	5	0	0	0	Harford, Maryland, US
24017	Charles	Maryland	US	3/22/20 23:45	38.51092331	-76.98580666	5	0	0	0	Charles, Maryland, US
24013	Carroll	Maryland	US	3/22/20 23:45	39.56453592	-77.02373735	4	0	0	0	Carroll, Maryland, US
24009	Calvert	Maryland	US	3/22/20 23:45	38.53961642	-76.56820632	2	0	0	0	Calvert, Maryland, US
24045	Wicomico	Maryland	US	3/22/20 23:45	38.37301947	-75.62705831	2	0	0	0	Wicomico, Maryland, US
24047	Worcester	Maryland	US	3/22/20 23:45	38.21274277	-75.33200012	2	0	0	0	Worcester, Maryland, US
24041	Talbot	Maryland	US	3/22/20 23:45	38.76618159	-76.10882561	1	0	0	0	Talbot, Maryland, US
24021	Frederick	Maryland	US	3/22/20 23:45	39.47296601	-77.39999394	1	0	0	0	Frederick, Maryland, US
24011	Caroline	Maryland	US	3/22/20 23:45	38.87172293	-75.82904158	1	0	0	0	Caroline, Maryland, US
24035	Queen Anne's	Maryland	US	3/22/20 23:45	39.06198912	-76.03530977	1	0	0	0	Queen Anne's, Maryland, US
24039	Somerset	Maryland	US	3/22/20 23:45	38.1163542	-75.75118623	1	0	0	0	Somerset, Maryland, US
24043	Washington	Maryland	US	3/22/20 23:45	39.60835778	-77.82002295	1	0	0	0	Washington, Maryland, US
24037	St. Mary's	Maryland	US	3/22/20 23:45	38.30058422	-76.6062928	1	0	0	0	St. Mary's, Maryland, US
51095	James City	Virginia	US	3/22/20 23:45	37.31156958	-76.76950618	32	2	0	0	James City, Virginia, US
51059	Fairfax	Virginia	US	3/22/20 23:45	38.83677558	-77.27565836	31	1	0	0	Fairfax, Virginia, US
51013	Arlington	Virginia	US	3/22/20 23:45	38.8767675	-77.10139853	26	0	0	0	Arlington, Virginia, US
51153	Prince William	Virginia	US	3/22/20 23:45	38.70916224	-77.48713689	18	0	0	0	Prince William, Virginia, US
51810	Virginia Beach	Virginia	US	3/22/20 23:45	36.73285734	-76.04566934	17	0	0	0	Virginia Beach, Virginia, US
51107	Loudoun	Virginia	US	3/22/20 23:45	39.08990083	-77.63481877	15	0	0	0	Loudoun, Virginia, US
51041	Chesterfield	Virginia	US	3/22/20 23:45	37.37373208	-77.5868014	8	0	0	0	Chesterfield, Virginia, US
51087	Henrico	Virginia	US	3/22/20 23:45	37.53460572	-77.39326555	8	0	0	0	Henrico, Virginia, US
51159	Richmond	Virginia	US	3/22/20 23:45	37.937575	-76.72920628	6	0	0	0	Richmond, Virginia, US
51510	Alexandria	Virginia	US	3/22/20 23:45	38.814003	-77.08183073	5	0	0	0	Alexandria, Virginia, US
51179	Stafford	Virginia	US	3/22/20 23:45	38.41758738	-77.45917053	5	0	0	0	Stafford, Virginia, US
51199	York	Virginia	US	3/22/20 23:45	37.24374789	-76.54412815	5	1	0	0	York, Virginia, US
51830	Williamsburg	Virginia	US	3/22/20 23:45	37.28131268	-76.70905141	5	1	0	0	Williamsburg, Virginia, US
51540	Charlottesville	Virginia	US	3/22/20 23:45	38.03527919	-78.48569588	4	0	0	0	Charlottesville, Virginia, US
51710	Norfolk	Virginia	US	3/22/20 23:45	36.89934014	-76.26420872	3	0	0	0	Norfolk, Virginia, US
51177	Spotsylvania	Virginia	US	3/22/20 23:45	38.18574462	-77.655399	2	0	0	0	Spotsylvania, Virginia, US
51075	Goochland	Virginia	US	3/22/20 23:45	37.71714806	-77.90381514	2	0	0	0	Goochland, Virginia, US
51003	Albemarle	Virginia	US	3/22/20 23:45	38.02080697	-78.55481085	2	0	0	0	Albemarle, Virginia, US
51073	Gloucester	Virginia	US	3/22/20 23:45	37.40809042	-76.53524337	2	0	0	0	Gloucester, Virginia, US
51700	Newport News	Virginia	US	3/22/20 23:45	37.08166899	-76.51754109	2	1	0	0	Newport News, Virginia, US
51105	Lee	Virginia	US	3/22/20 23:45	36.70586667	-83.12606515	2	0	0	0	Lee, Virginia, US
51165	Rockingham	Virginia	US	3/22/20 23:45	38.51006137	-78.87260325	2	0	0	0	Rockingham, Virginia, US
51047	Culpeper	Virginia	US	3/22/20 23:45	38.48199985	-77.9563087	2	0	0	0	Culpeper, Virginia, US
51085	Hanover	Virginia	US	3/22/20 23:45	37.7583355	-77.49464673	1	0	0	0	Hanover, Virginia, US
51147	Prince Edward	Virginia	US	3/22/20 23:45	37.22554789	-78.43597949	1	0	0	0	Prince Edward, Virginia, US
51660	Harrisonburg	Virginia	US	3/22/20 23:45	38.43542574	-78.87536254	1	0	0	0	Harrisonburg, Virginia, US
51036	Charles City	Virginia	US	3/22/20 23:45	37.35358063	-77.05634116	1	0	0	0	Charles City, Virginia, US
51023	Botetourt	Virginia	US	3/22/20 23:45	37.55531756	-79.80982182	1	0	0	0	Botetourt, Virginia, US
51800	Suffolk	Virginia	US	3/22/20 23:45	36.70155394	-76.63603554	1	0	0	0	Suffolk, Virginia, US
51001	Accomack	Virginia	US	3/22/20 23:45	37.76707161	-75.63234615	1	0	0	0	Accomack, Virginia, US
51117	Mecklenburg	Virginia	US	3/22/20 23:45	36.67882005	-78.36131056	1	0	0	0	Mecklenburg, Virginia, US
51163	Rockbridge	Virginia	US	3/22/20 23:45	37.81204314	-79.44605905	1	0	0	0	Rockbridge, Virginia, US
51093	Isle of Wight	Virginia	US	3/22/20 23:45	36.90579348	-76.70842863	1	0	0	0	Isle of Wight, Virginia, US
51067	Franklin	Virginia	US	3/22/20 23:45	36.99536167	-79.88023649	1	0	0	0	Franklin, Virginia, US
51590	Danville	Virginia	US	3/22/20 23:45	36.58022376	-79.40395668	1	0	0	0	Danville, Virginia, US
51019	Bedford	Virginia	US	3/22/20 23:45	37.3080028	-79.5281964	1	0	0	0	Bedford, Virginia, US
51009	Amherst	Virginia	US	3/22/20 23:45	37.60308293	-79.14548696	1	0	0	0	Amherst, Virginia, US
51065	Fluvanna	Virginia	US	3/22/20 23:45	37.84157909	-78.27715475	1	0	0	0	Fluvanna, Virginia, US
51109	Louisa	Virginia	US	3/22/20 23:45	37.97850256	-77.96274807	1	0	0	0	Louisa, Virginia, US
28049	Hinds	Mississippi	US	3/22/20 23:45	32.2656285	-90.44435448	20	0	0	0	Hinds, Mississippi, US
28033	DeSoto	Mississippi	US	3/22/20 23:45	34.87625235	-89.99091418	18	0	0	0	DeSoto, Mississippi, US
28047	Harrison	Mississippi	US	3/22/20 23:45	30.51359752	-89.12467576	15	0	0	0	Harrison, Mississippi, US
28035	Forrest	Mississippi	US	3/22/20 23:45	31.18961454	-89.25832496	11	0	0	0	Forrest, Mississippi, US
28109	Pearl River	Mississippi	US	3/22/20 23:45	30.77090935	-89.58677275	10	0	0	0	Pearl River, Mississippi, US
28089	Madison	Mississippi	US	3/22/20 23:45	32.63389156	-90.03513564	9	0	0	0	Madison, Mississippi, US
28083	Leflore	Mississippi	US	3/22/20 23:45	33.55545125	-90.29900733	8	0	0	0	Leflore, Mississippi, US
28027	Coahoma	Mississippi	US	3/22/20 23:45	34.22772299	-90.60415045	7	0	0	0	Coahoma, Mississippi, US
28139	Tippah	Mississippi	US	3/22/20 23:45	34.76872156	-88.90988194	7	0	0	0	Tippah, Mississippi, US
28121	Rankin	Mississippi	US	3/22/20 23:45	32.26469147	-89.94537876	7	0	0	0	Rankin, Mississippi, US
28051	Holmes	Mississippi	US	3/22/20 23:45	33.12345854	-90.08923538	6	0	0	0	Holmes, Mississippi, US
28081	Lee	Mississippi	US	3/22/20 23:45	34.2918775	-88.68149954	6	0	0	0	Lee, Mississippi, US
28059	Jackson	Mississippi	US	3/22/20 23:45	30.54020656	-88.64184064	5	0	0	0	Jackson, Mississippi, US
28071	Lafayette	Mississippi	US	3/22/20 23:45	34.35687874	-89.48490961	5	0	0	0	Lafayette, Mississippi, US
28029	Copiah	Mississippi	US	3/22/20 23:45	31.86977774	-90.44565118	4	0	0	0	Copiah, Mississippi, US
28045	Hancock	Mississippi	US	3/22/20 23:45	30.41830223	-89.48851033	4	1	0	0	Hancock, Mississippi, US
28085	Lincoln	Mississippi	US	3/22/20 23:45	31.53288662	-90.45391915	4	0	0	0	Lincoln, Mississippi, US
28087	Lowndes	Mississippi	US	3/22/20 23:45	33.47386518	-88.4419153	4	0	0	0	Lowndes, Mississippi, US
28011	Bolivar	Mississippi	US	3/22/20 23:45	33.79696941	-90.87372121	3	0	0	0	Bolivar, Mississippi, US
28157	Wilkinson	Mississippi	US	3/22/20 23:45	31.16078225	-91.31018819	3	0	0	0	Wilkinson, Mississippi, US
28037	Franklin	Mississippi	US	3/22/20 23:45	31.47786634	-90.89672989	3	0	0	0	Franklin, Mississippi, US
28093	Marshall	Mississippi	US	3/22/20 23:45	34.76216286	-89.50299462	3	0	0	0	Marshall, Mississippi, US
28113	Pike	Mississippi	US	3/22/20 23:45	31.17507789	-90.40392572	3	0	0	0	Pike, Mississippi, US
28057	Itawamba	Mississippi	US	3/22/20 23:45	34.27993475	-88.3606733	3	0	0	0	Itawamba, Mississippi, US
28151	Washington	Mississippi	US	3/22/20 23:45	33.28392041	-90.94196237	3	0	0	0	Washington, Mississippi, US
28095	Monroe	Mississippi	US	3/22/20 23:45	33.89236763	-88.4808438	2	0	0	0	Monroe, Mississippi, US
28147	Walthall	Mississippi	US	3/22/20 23:45	31.14971548	-90.10446654	2	0	0	0	Walthall, Mississippi, US
28159	Winston	Mississippi	US	3/22/20 23:45	33.08747908	-89.03391385	2	0	0	0	Winston, Mississippi, US
28077	Lawrence	Mississippi	US	3/22/20 23:45	31.55147224	-90.10841127	2	0	0	0	Lawrence, Mississippi, US
28043	Grenada	Mississippi	US	3/22/20 23:45	33.77036166	-89.80245083	2	0	0	0	Grenada, Mississippi, US
28107	Panola	Mississippi	US	3/22/20 23:45	34.36398677	-89.95064249	2	0	0	0	Panola, Mississippi, US
28143	Tunica	Mississippi	US	3/22/20 23:45	34.64967704	-90.37481167	2	0	0	0	Tunica, Mississippi, US
28105	Oktibbeha	Mississippi	US	3/22/20 23:45	33.42491685	-88.87905132	2	0	0	0	Oktibbeha, Mississippi, US
28133	Sunflower	Mississippi	US	3/22/20 23:45	33.60192578	-90.58882684	2	0	0	0	Sunflower, Mississippi, US
28111	Perry	Mississippi	US	3/22/20 23:45	31.17161885	-88.99281835	1	0	0	0	Perry, Mississippi, US
28067	Jones	Mississippi	US	3/22/20 23:45	31.62257767	-89.168969	1	0	0	0	Jones, Mississippi, US
28129	Smith	Mississippi	US	3/22/20 23:45	32.01744532	-89.50644846	1	0	0	0	Smith, Mississippi, US
28163	Yazoo	Mississippi	US	3/22/20 23:45	32.77890365	-90.39656148	1	0	0	0	Yazoo, Mississippi, US
28053	Humphreys	Mississippi	US	3/22/20 23:45	33.12825718	-90.52252707	1	0	0	0	Humphreys, Mississippi, US
28155	Webster	Mississippi	US	3/22/20 23:45	33.61300486	-89.28392912	1	0	0	0	Webster, Mississippi, US
28001	Adams	Mississippi	US	3/22/20 23:45	31.47669768	-91.35326037	1	0	0	0	Adams, Mississippi, US
28025	Clay	Mississippi	US	3/22/20 23:45	33.65358105	-88.77784255	1	0	0	0	Clay, Mississippi, US
28039	George	Mississippi	US	3/22/20 23:45	30.86259065	-88.64436789	1	0	0	0	George, Mississippi, US
28007	Attala	Mississippi	US	3/22/20 23:45	33.08658803	-89.57838564	1	0	0	0	Attala, Mississippi, US
28079	Leake	Mississippi	US	3/22/20 23:45	32.7536828	-89.52402044	1	0	0	0	Leake, Mississippi, US
28127	Simpson	Mississippi	US	3/22/20 23:45	31.91282117	-89.91716179	1	0	0	0	Simpson, Mississippi, US
28145	Union	Mississippi	US	3/22/20 23:45	34.49162015	-89.00776006	1	0	0	0	Union, Mississippi, US
28017	Chickasaw	Mississippi	US	3/22/20 23:45	33.91983202	-88.9481545	1	0	0	0	Chickasaw, Mississippi, US
28097	Montgomery	Mississippi	US	3/22/20 23:45	33.49419589	-89.61729103	1	0	0	0	Montgomery, Mississippi, US
28115	Pontotoc	Mississippi	US	3/22/20 23:45	34.226046	-89.03636807	1	0	0	0	Pontotoc, Mississippi, US
28123	Scott	Mississippi	US	3/22/20 23:45	32.4067041	-89.53789439	1	0	0	0	Scott, Mississippi, US
28137	Tate	Mississippi	US	3/22/20 23:45	34.65133709	-89.94485778	1	0	0	0	Tate, Mississippi, US
18097	Marion	Indiana	US	3/22/20 23:45	39.78163624	-86.13826325	82	3	0	0	Marion, Indiana, US
18057	Hamilton	Indiana	US	3/22/20 23:45	40.07306535	-86.05244729	18	0	0	0	Hamilton, Indiana, US
18081	Johnson	Indiana	US	3/22/20 23:45	39.48994426	-86.10149107	12	1	0	0	Johnson, Indiana, US
18089	Lake	Indiana	US	3/22/20 23:45	41.41874274	-87.38277575	10	0	0	0	Lake, Indiana, US
18063	Hendricks	Indiana	US	3/22/20 23:45	39.76719009	-86.51037283	8	0	0	0	Hendricks, Indiana, US
18141	St. Joseph	Indiana	US	3/22/20 23:45	41.61756781	-86.29040834	8	0	0	0	St. Joseph, Indiana, US
18067	Howard	Indiana	US	3/22/20 23:45	40.48527731	-86.11351892	6	0	0	0	Howard, Indiana, US
18005	Bartholomew	Indiana	US	3/22/20 23:45	39.20744865	-85.89558181	5	0	0	0	Bartholomew, Indiana, US
18047	Franklin	Indiana	US	3/22/20 23:45	39.4142482	-85.06062647	4	0	0	0	Franklin, Indiana, US
18019	Clark	Indiana	US	3/22/20 23:45	38.48015445	-85.70510334	4	0	0	0	Clark, Indiana, US
18003	Allen	Indiana	US	3/22/20 23:45	41.09194313	-85.06800636	4	0	0	0	Allen, Indiana, US
18039	Elkhart	Indiana	US	3/22/20 23:45	41.59761169	-85.85875695	4	0	0	0	Elkhart, Indiana, US
18011	Boone	Indiana	US	3/22/20 23:45	40.0509304	-86.46841646	3	0	0	0	Boone, Indiana, US
18043	Floyd	Indiana	US	3/22/20 23:45	38.32117957	-85.90385377	3	0	0	0	Floyd, Indiana, US
18091	LaPorte	Indiana	US	3/22/20 23:45	41.54366008	-86.74072188	2	0	0	0	LaPorte, Indiana, US
18157	Tippecanoe	Indiana	US	3/22/20 23:45	40.38872739	-86.89413959	2	0	0	0	Tippecanoe, Indiana, US
18095	Madison	Indiana	US	3/22/20 23:45	40.16143691	-85.71964711	2	0	0	0	Madison, Indiana, US
18167	Vigo	Indiana	US	3/22/20 23:45	39.42944561	-87.39169027	2	0	0	0	Vigo, Indiana, US
18053	Grant	Indiana	US	3/22/20 23:45	40.51587228	-85.65468702	2	0	0	0	Grant, Indiana, US
18035	Delaware	Indiana	US	3/22/20 23:45	40.22787247	-85.39732772	2	1	0	0	Delaware, Indiana, US
18059	Hancock	Indiana	US	3/22/20 23:45	39.82304555	-85.77566351	2	0	0	0	Hancock, Indiana, US
18113	Noble	Indiana	US	3/22/20 23:45	41.39672484	-85.41966713	1	0	0	0	Noble, Indiana, US
18001	Adams	Indiana	US	3/22/20 23:45	40.7457653	-84.93671406	1	0	0	0	Adams, Indiana, US
18179	Wells	Indiana	US	3/22/20 23:45	40.72934187	-85.22132966	1	0	0	0	Wells, Indiana, US
18041	Fayette	Indiana	US	3/22/20 23:45	39.63684962	-85.17797541	1	0	0	0	Fayette, Indiana, US
18079	Jennings	Indiana	US	3/22/20 23:45	38.99588883	-85.62710784	1	0	0	0	Jennings, Indiana, US
18177	Wayne	Indiana	US	3/22/20 23:45	39.8633444	-85.01044989	1	0	0	0	Wayne, Indiana, US
18119	Owen	Indiana	US	3/22/20 23:45	39.31145587	-86.83900724	1	0	0	0	Owen, Indiana, US
18163	Vanderburgh	Indiana	US	3/22/20 23:45	38.02658833	-87.58763124	1	0	0	0	Vanderburgh, Indiana, US
18145	Shelby	Indiana	US	3/22/20 23:45	39.52305623	-85.7915857	1	0	0	0	Shelby, Indiana, US
18143	Scott	Indiana	US	3/22/20 23:45	38.68672078	-85.74627859	1	1	0	0	Scott, Indiana, US
18055	Greene	Indiana	US	3/22/20 23:45	39.03630547	-86.96223202	1	0	0	0	Greene, Indiana, US
18105	Monroe	Indiana	US	3/22/20 23:45	39.16130004	-86.52414358	1	0	0	0	Monroe, Indiana, US
18103	Miami	Indiana	US	3/22/20 23:45	40.76940965	-86.04525048	1	0	0	0	Miami, Indiana, US
18159	Tipton	Indiana	US	3/22/20 23:45	40.31123252	-86.05234925	1	0	0	0	Tipton, Indiana, US
18133	Putnam	Indiana	US	3/22/20 23:45	39.66437981	-86.84517605	1	0	0	0	Putnam, Indiana, US
18109	Morgan	Indiana	US	3/22/20 23:45	39.47899078	-86.44573375	1	0	0	0	Morgan, Indiana, US
18137	Ripley	Indiana	US	3/22/20 23:45	39.10235626	-85.26212744	1	0	0	0	Ripley, Indiana, US
18175	Washington	Indiana	US	3/22/20 23:45	38.60219804	-86.1049363	1	0	0	0	Washington, Indiana, US
18037	Dubois	Indiana	US	3/22/20 23:45	38.36597551	-86.8792417	1	0	0	0	Dubois, Indiana, US
45055	Kershaw	South Carolina	US	3/22/20 23:45	34.33988254	-80.58763164	44	0	0	0	Kershaw, South Carolina, US
45079	Richland	South Carolina	US	3/22/20 23:45	34.01791263	-80.90267209	29	0	0	0	Richland, South Carolina, US
45045	Greenville	South Carolina	US	3/22/20 23:45	34.89502264	-82.37295012	19	0	0	0	Greenville, South Carolina, US
45013	Beaufort	South Carolina	US	3/22/20 23:45	32.39226291	-80.72619758	14	0	0	0	Beaufort, South Carolina, US
45019	Charleston	South Carolina	US	3/22/20 23:45	32.82487866	-79.96512315	13	0	0	0	Charleston, South Carolina, US
45063	Lexington	South Carolina	US	3/22/20 23:45	33.89665987	-81.27146426	12	1	0	0	Lexington, South Carolina, US
45051	Horry	South Carolina	US	3/22/20 23:45	33.9212828	-78.99555293	11	0	0	0	Horry, South Carolina, US
45007	Anderson	South Carolina	US	3/22/20 23:45	34.51828081	-82.63959517	10	0	0	0	Anderson, South Carolina, US
45057	Lancaster	South Carolina	US	3/22/20 23:45	34.68270843	-80.70513032	5	0	0	0	Lancaster, South Carolina, US
45031	Darlington	South Carolina	US	3/22/20 23:45	34.33358335	-79.96027485	5	0	0	0	Darlington, South Carolina, US
45091	York	South Carolina	US	3/22/20 23:45	34.97281497	-81.18085944	4	0	0	0	York, South Carolina, US
45085	Sumter	South Carolina	US	3/22/20 23:45	33.91826534	-80.37942316	3	0	0	0	Sumter, South Carolina, US
45075	Orangeburg	South Carolina	US	3/22/20 23:45	33.4391073	-80.79886287	3	0	0	0	Orangeburg, South Carolina, US
45047	Greenwood	South Carolina	US	3/22/20 23:45	34.15272415	-82.12715789	3	0	0	0	Greenwood, South Carolina, US
45083	Spartanburg	South Carolina	US	3/22/20 23:45	34.92960077	-81.99225984	2	0	0	0	Spartanburg, South Carolina, US
45015	Berkeley	South Carolina	US	3/22/20 23:45	33.20222596	-79.94654523	2	0	0	0	Berkeley, South Carolina, US
45039	Fairfield	South Carolina	US	3/22/20 23:45	34.39287073	-81.1195624	1	0	0	0	Fairfield, South Carolina, US
45017	Calhoun	South Carolina	US	3/22/20 23:45	33.66926881	-80.77722168	1	0	0	0	Calhoun, South Carolina, US
45035	Dorchester	South Carolina	US	3/22/20 23:45	33.0794369	-80.40502652	1	0	0	0	Dorchester, South Carolina, US
45061	Lee	South Carolina	US	3/22/20 23:45	34.16393091	-80.25690731	1	0	0	0	Lee, South Carolina, US
45001	Abbeville	South Carolina	US	3/22/20 23:45	34.22333378	-82.46170658	1	0	0	0	Abbeville, South Carolina, US
45081	Saluda	South Carolina	US	3/22/20 23:45	34.00795823	-81.72713237	1	0	0	0	Saluda, South Carolina, US
45003	Aiken	South Carolina	US	3/22/20 23:45	33.54338026	-81.63645384	1	0	0	0	Aiken, South Carolina, US
45027	Clarendon	South Carolina	US	3/22/20 23:45	33.66610974	-80.21647898	1	1	0	0	Clarendon, South Carolina, US
45041	Florence	South Carolina	US	3/22/20 23:45	34.02361754	-79.70189312	1	1	0	0	Florence, South Carolina, US
45077	Pickens	South Carolina	US	3/22/20 23:45	34.88807695	-82.72791551	1	0	0	0	Pickens, South Carolina, US
45029	Colleton	South Carolina	US	3/22/20 23:45	32.87582989	-80.67641292	1	0	0	0	Colleton, South Carolina, US
45033	Dillon	South Carolina	US	3/22/20 23:45	34.39007791	-79.37741872	1	0	0	0	Dillon, South Carolina, US
45037	Edgefield	South Carolina	US	3/22/20 23:45	33.77221995	-81.96231108	1	0	0	0	Edgefield, South Carolina, US
45069	Marlboro	South Carolina	US	3/22/20 23:45	34.59905577	-79.67561152	1	0	0	0	Marlboro, South Carolina, US
45071	Newberry	South Carolina	US	3/22/20 23:45	34.28629098	-81.59935761	1	0	0	0	Newberry, South Carolina, US
45049	Hampton	South Carolina	US	3/22/20 23:45	32.77419582	-81.13845571	1	0	0	0	Hampton, South Carolina, US
45053	Jasper	South Carolina	US	3/22/20 23:45	32.43171982	-81.02487495	1	0	0	0	Jasper, South Carolina, US
32003	Clark	Nevada	US	3/22/20 23:45	36.21458855	-115.0130241	126	2	0	0	Clark, Nevada, US
	Unassigned	Nevada	US	3/22/20 23:45	0	0	36	0	0	0	Unassigned, Nevada, US
32031	Washoe	Nevada	US	3/22/20 23:45	40.66562265	-119.6631594	25	0	0	0	Washoe, Nevada, US
32510	Carson City	Nevada	US	3/22/20 23:45	39.15509045	-119.7480219	2	0	0	0	Carson City, Nevada, US
32007	Elko County	Nevada	US	3/22/20 23:45	41.14531606	-115.3577619	1	0	0	0	Elko County, Nevada, US
49035	Salt Lake	Utah	US	3/22/20 23:45	40.66616532	-111.9216011	80	0	0	0	Salt Lake, Utah, US
49043	Summit	Utah	US	3/22/20 23:45	40.86688146	-110.9535882	43	0	0	0	Summit, Utah, US
49011	Davis	Utah	US	3/22/20 23:45	40.99001837	-112.1139997	19	1	0	0	Davis, Utah, US
49051	Wasatch	Utah	US	3/22/20 23:45	40.33110236	-111.1691419	8	0	0	0	Wasatch, Utah, US
49049	Utah	Utah	US	3/22/20 23:45	40.1166722	-111.6657662	6	0	0	0	Utah, Utah, US
49045	Tooele	Utah	US	3/22/20 23:45	40.44862644	-113.1295715	3	0	0	0	Tooele, Utah, US
49005	Cache	Utah	US	3/22/20 23:45	41.72330587	-111.7443667	2	0	0	0	Cache, Utah, US
49003	Box Elder	Utah	US	3/22/20 23:45	41.52106798	-113.0832816	1	0	0	0	Box Elder, Utah, US
27053	Hennepin	Minnesota	US	3/22/20 23:45	45.00761521	-93.47694895	57	0	0	0	Hennepin, Minnesota, US
27123	Ramsey	Minnesota	US	3/22/20 23:45	45.01625271	-93.09872295	18	1	0	0	Ramsey, Minnesota, US
27109	Olmsted	Minnesota	US	3/22/20 23:45	44.00374114	-92.40209944	14	0	0	0	Olmsted, Minnesota, US
27037	Dakota	Minnesota	US	3/22/20 23:45	44.67172617	-93.06299363	11	0	0	0	Dakota, Minnesota, US
27091	Martin	Minnesota	US	3/22/20 23:45	43.67429718	-94.55099908	8	0	0	0	Martin, Minnesota, US
27019	Carver	Minnesota	US	3/22/20 23:45	44.82017001	-93.8009918	7	0	0	0	Carver, Minnesota, US
27163	Washington	Minnesota	US	3/22/20 23:45	45.03864533	-92.88429635	7	0	0	0	Washington, Minnesota, US
27099	Mower	Minnesota	US	3/22/20 23:45	43.67142874	-92.75234549	6	0	0	0	Mower, Minnesota, US
27003	Anoka	Minnesota	US	3/22/20 23:45	45.27476015	-93.24604565	5	0	0	0	Anoka, Minnesota, US
27145	Stearns	Minnesota	US	3/22/20 23:45	45.55192576	-94.61078221	4	0	0	0	Stearns, Minnesota, US
27013	Blue Earth	Minnesota	US	3/22/20 23:45	44.03554215	-94.06699781	4	0	0	0	Blue Earth, Minnesota, US
27171	Wright	Minnesota	US	3/22/20 23:45	45.17297924	-93.96234781	3	0	0	0	Wright, Minnesota, US
27103	Nicollet	Minnesota	US	3/22/20 23:45	44.35291112	-94.24710352	3	0	0	0	Nicollet, Minnesota, US
27139	Scott	Minnesota	US	3/22/20 23:45	44.6490231	-93.53340251	3	0	0	0	Scott, Minnesota, US
27147	Steele	Minnesota	US	3/22/20 23:45	44.02240351	-93.22627088	3	0	0	0	Steele, Minnesota, US
27027	Clay	Minnesota	US	3/22/20 23:45	46.89289518	-96.48761922	2	0	0	0	Clay, Minnesota, US
27039	Dodge	Minnesota	US	3/22/20 23:45	44.02238415	-92.86244324	2	0	0	0	Dodge, Minnesota, US
27129	Renville	Minnesota	US	3/22/20 23:45	44.72836381	-94.94553734	1	0	0	0	Renville, Minnesota, US
27161	Waseca	Minnesota	US	3/22/20 23:45	44.02211116	-93.58720034	1	0	0	0	Waseca, Minnesota, US
27009	Benton	Minnesota	US	3/22/20 23:45	45.69804958	-93.99514135	1	0	0	0	Benton, Minnesota, US
27131	Rice	Minnesota	US	3/22/20 23:45	44.3543376	-93.29658715	1	0	0	0	Rice, Minnesota, US
27025	Chisago	Minnesota	US	3/22/20 23:45	45.5021011	-92.90861945	1	0	0	0	Chisago, Minnesota, US
27157	Wabasha	Minnesota	US	3/22/20 23:45	44.28424356	-92.23121312	1	0	0	0	Wabasha, Minnesota, US
27063	Jackson	Minnesota	US	3/22/20 23:45	43.67423373	-95.15398258	1	0	0	0	Jackson, Minnesota, US
27137	St. Louis	Minnesota	US	3/22/20 23:45	47.6048407	-92.46879855	1	0	0	0	St. Louis, Minnesota, US
27021	Cass	Minnesota	US	3/22/20 23:45	46.95043611	-94.32603968	1	0	0	0	Cass, Minnesota, US
	LeSeur	Minnesota	US	3/22/20 23:45			1	0	0	0	LeSeur, Minnesota, US
	Unassigned	Arkansas	US	3/22/20 23:45	0	0	121	0	0	0	Unassigned, Arkansas, US
5069	Jefferson	Arkansas	US	3/22/20 23:45	34.26767081	-91.92619839	9	0	0	0	Jefferson, Arkansas, US
5119	Pulaski	Arkansas	US	3/22/20 23:45	34.77054088	-92.31355101	4	0	0	0	Pulaski, Arkansas, US
5051	Garland	Arkansas	US	3/22/20 23:45	34.57692074	-93.14921604	3	0	0	0	Garland, Arkansas, US
5023	Cleburne	Arkansas	US	3/22/20 23:45	35.53864922	-92.02640019	3	0	0	0	Cleburne, Arkansas, US
5143	Washington	Arkansas	US	3/22/20 23:45	35.976844	-94.21800746	2	0	0	0	Washington, Arkansas, US
5045	Faulkner	Arkansas	US	3/22/20 23:45	35.14719007	-92.33717519	2	0	0	0	Faulkner, Arkansas, US
5125	Saline	Arkansas	US	3/22/20 23:45	34.64916145	-92.67583224	1	0	0	0	Saline, Arkansas, US
5053	Grant	Arkansas	US	3/22/20 23:45	34.29017991	-92.42320562	1	0	0	0	Grant, Arkansas, US
5011	Bradley	Arkansas	US	3/22/20 23:45	33.46755808	-92.15980837	1	0	0	0	Bradley, Arkansas, US
5019	Clark	Arkansas	US	3/22/20 23:45	34.04613432	-93.17484713	1	0	0	0	Clark, Arkansas, US
5031	Craighead	Arkansas	US	3/22/20 23:45	35.83018283	-90.63235729	1	0	0	0	Craighead, Arkansas, US
5063	Independence	Arkansas	US	3/22/20 23:45	35.74242707	-91.57001641	1	0	0	0	Independence, Arkansas, US
5111	Poinsett	Arkansas	US	3/22/20 23:45	35.57433534	-90.66268713	1	0	0	0	Poinsett, Arkansas, US
5115	Pope	Arkansas	US	3/22/20 23:45	35.44871474	-93.03212219	1	0	0	0	Pope, Arkansas, US
5129	Searcy	Arkansas	US	3/22/20 23:45	35.9109364	-92.69936482	1	0	0	0	Searcy, Arkansas, US
5133	Sevier	Arkansas	US	3/22/20 23:45	33.99780401	-94.2424869	1	0	0	0	Sevier, Arkansas, US
5141	Van Buren	Arkansas	US	3/22/20 23:45	35.58095779	-92.51295036	1	0	0	0	Van Buren, Arkansas, US
5007	Benton	Arkansas	US	3/22/20 23:45	36.33644656	-94.25680817	1	0	0	0	Benton, Arkansas, US
5009	Boone	Arkansas	US	3/22/20 23:45	36.3084504	-93.09374925	1	0	0	0	Boone, Arkansas, US
5035	Crittenden	Arkansas	US	3/22/20 23:45	35.21247318	-90.30839406	1	0	0	0	Crittenden, Arkansas, US
5055	Greene	Arkansas	US	3/22/20 23:45	36.1173546	-90.55832668	1	0	0	0	Greene, Arkansas, US
5113	Polk	Arkansas	US	3/22/20 23:45	34.48254879	-94.22728802	1	0	0	0	Polk, Arkansas, US
5131	Sebastian	Arkansas	US	3/22/20 23:45	35.19605503	-94.27162713	1	0	0	0	Sebastian, Arkansas, US
5027	Columbia	Arkansas	US	3/22/20 23:45	33.21230701	-93.22642793	1	0	0	0	Columbia, Arkansas, US
5029	Conway	Arkansas	US	3/22/20 23:45	35.26205537	-92.70506566	1	0	0	0	Conway, Arkansas, US
5139	Union	Arkansas	US	3/22/20 23:45	33.16887091	-92.59746952	1	0	0	0	Union, Arkansas, US
5147	Woodruff	Arkansas	US	3/22/20 23:45	35.18902527	-91.2439489	1	0	0	0	Woodruff, Arkansas, US
41067	Washington	Oregon	US	3/22/20 23:45	45.55972701	-123.0955257	55	1	0	0	Washington, Oregon, US
41047	Marion	Oregon	US	3/22/20 23:45	44.90287942	-122.5815117	22	1	0	0	Marion, Oregon, US
41051	Multnomah	Oregon	US	3/22/20 23:45	45.54747959	-122.4169351	19	1	0	0	Multnomah, Oregon, US
41043	Linn	Oregon	US	3/22/20 23:45	44.48899494	-122.5373154	19	1	0	0	Linn, Oregon, US
41005	Clackamas	Oregon	US	3/22/20 23:45	45.18787398	-122.2179634	12	0	0	0	Clackamas, Oregon, US
41017	Deschutes	Oregon	US	3/22/20 23:45	43.91570171	-121.2289121	10	0	0	0	Deschutes, Oregon, US
41071	Yamhill	Oregon	US	3/22/20 23:45	45.23330449	-123.3086963	6	0	0	0	Yamhill, Oregon, US
41003	Benton	Oregon	US	3/22/20 23:45	44.49167306	-123.4316987	4	0	0	0	Benton, Oregon, US
41039	Lane	Oregon	US	3/22/20 23:45	43.93727035	-122.847753	4	1	0	0	Lane, Oregon, US
41029	Jackson	Oregon	US	3/22/20 23:45	42.43201126	-122.7289309	2	0	0	0	Jackson, Oregon, US
41059	Umatilla	Oregon	US	3/22/20 23:45	45.59073056	-118.7353826	2	0	0	0	Umatilla, Oregon, US
41035	Klamath	Oregon	US	3/22/20 23:45	42.68762984	-121.6496461	1	0	0	0	Klamath, Oregon, US
41019	Douglas	Oregon	US	3/22/20 23:45	43.27941273	-123.167291	1	0	0	0	Douglas, Oregon, US
41053	Polk	Oregon	US	3/22/20 23:45	44.90322804	-123.4128888	1	0	0	0	Polk, Oregon, US
41023	Grant	Oregon	US	3/22/20 23:45	44.49024544	-119.0068631	1	0	0	0	Grant, Oregon, US
41061	Union	Oregon	US	3/22/20 23:45	45.30915495	-118.0068979	1	0	0	0	Union, Oregon, US
41033	Josephine	Oregon	US	3/22/20 23:45	42.3665549	-123.5561938	1	0	0	0	Josephine, Oregon, US
1073	Jefferson	Alabama	US	3/22/20 23:45	33.55554728	-86.895063	71	0	0	0	Jefferson, Alabama, US
1117	Shelby	Alabama	US	3/22/20 23:45	33.26879845	-86.66232561	17	0	0	0	Shelby, Alabama, US
1081	Lee	Alabama	US	3/22/20 23:45	32.60154883	-85.35132246	16	0	0	0	Lee, Alabama, US
1089	Madison	Alabama	US	3/22/20 23:45	34.76327133	-86.55069633	16	0	0	0	Madison, Alabama, US
1125	Tuscaloosa	Alabama	US	3/22/20 23:45	33.28726072	-87.52556818	7	0	0	0	Tuscaloosa, Alabama, US
1051	Elmore	Alabama	US	3/22/20 23:45	32.59785413	-86.14415284	6	0	0	0	Elmore, Alabama, US
1101	Montgomery	Alabama	US	3/22/20 23:45	32.2206831	-86.20969272	3	0	0	0	Montgomery, Alabama, US
1115	St. Clair	Alabama	US	3/22/20 23:45	33.71902176	-86.31029372	3	0	0	0	St. Clair, Alabama, US
1003	Baldwin	Alabama	US	3/22/20 23:45	30.72774991	-87.72207058	2	0	0	0	Baldwin, Alabama, US
1017	Chambers	Alabama	US	3/22/20 23:45	32.91360079	-85.39072749	2	0	0	0	Chambers, Alabama, US
1097	Mobile	Alabama	US	3/22/20 23:45	30.78472347	-88.20842409	2	0	0	0	Mobile, Alabama, US
1077	Lauderdale	Alabama	US	3/22/20 23:45	34.90171875	-87.65624729	2	0	0	0	Lauderdale, Alabama, US
1043	Cullman	Alabama	US	3/22/20 23:45	34.13020303	-86.86888037	2	0	0	0	Cullman, Alabama, US
1083	Limestone	Alabama	US	3/22/20 23:45	34.81185586	-86.98310072	1	0	0	0	Limestone, Alabama, US
1015	Calhoun	Alabama	US	3/22/20 23:45	33.77483727	-85.82630386	1	0	0	0	Calhoun, Alabama, US
1121	Talladega	Alabama	US	3/22/20 23:45	33.37823223	-86.16886178	1	0	0	0	Talladega, Alabama, US
1127	Walker	Alabama	US	3/22/20 23:45	33.80270512	-87.30027177	1	0	0	0	Walker, Alabama, US
1071	Jackson	Alabama	US	3/22/20 23:45	34.78144169	-85.99750489	1	0	0	0	Jackson, Alabama, US
1075	Lamar	Alabama	US	3/22/20 23:45	33.77995024	-88.09668032	1	0	0	0	Lamar, Alabama, US
1129	Washington	Alabama	US	3/22/20 23:45	31.4092794	-88.20689944	1	0	0	0	Washington, Alabama, US
1093	Marion	Alabama	US	3/22/20 23:45	34.13697363	-87.88704173	1	0	0	0	Marion, Alabama, US
4013	Maricopa	Arizona	US	3/22/20 23:45	33.34835867	-112.4918154	81	2	0	0	Maricopa, Arizona, US
4019	Pima	Arizona	US	3/22/20 23:45	32.0971334	-111.7890033	17	0	0	0	Pima, Arizona, US
4021	Pinal	Arizona	US	3/22/20 23:45	32.90525627	-111.3449483	16	0	0	0	Pinal, Arizona, US
4005	Coconino	Arizona	US	3/22/20 23:45	35.83883429	-111.7707178	14	0	0	0	Coconino, Arizona, US
4017	Navajo	Arizona	US	3/22/20 23:45	35.3997715	-110.3218983	13	0	0	0	Navajo, Arizona, US
4025	Yavapai	Arizona	US	3/22/20 23:45	34.59933926	-112.5538588	3	0	0	0	Yavapai, Arizona, US
4001	Apache	Arizona	US	3/22/20 23:45	35.39465006	-109.4892383	3	0	0	0	Apache, Arizona, US
4009	Graham	Arizona	US	3/22/20 23:45	32.93166885	-109.8882178	2	0	0	0	Graham, Arizona, US
4023	Santa Cruz	Arizona	US	3/22/20 23:45	31.52508998	-110.8479088	1	0	0	0	Santa Cruz, Arizona, US
4027	Yuma	Arizona	US	3/22/20 23:45	32.76895712	-113.9066674	1	0	0	0	Yuma, Arizona, US
4003	Cochise	Arizona	US	3/22/20 23:45	31.87934684	-109.7516088	1	0	0	0	Cochise, Arizona, US
	Unassigned	Kentucky	US	3/22/20 23:45	0	0	39	0	0	0	Unassigned, Kentucky, US
21111	Jefferson	Kentucky	US	3/22/20 23:45	38.18664655	-85.65931031	25	1	0	0	Jefferson, Kentucky, US
21067	Fayette	Kentucky	US	3/22/20 23:45	38.0368225	-84.45576892	10	0	0	0	Fayette, Kentucky, US
21097	Harrison	Kentucky	US	3/22/20 23:45	38.44188174	-84.32869741	7	0	0	0	Harrison, Kentucky, US
21173	Montgomery	Kentucky	US	3/22/20 23:45	38.03253032	-83.9145241	2	0	0	0	Montgomery, Kentucky, US
21049	Clark	Kentucky	US	3/22/20 23:45	37.9689263	-84.14615986	2	0	0	0	Clark, Kentucky, US
21017	Bourbon	Kentucky	US	3/22/20 23:45	38.2054607	-84.21827874	2	1	0	0	Bourbon, Kentucky, US
21101	Henderson	Kentucky	US	3/22/20 23:45	37.79344553	-87.57392021	2	0	0	0	Henderson, Kentucky, US
21227	Warren	Kentucky	US	3/22/20 23:45	36.99903045	-86.42672751	2	0	0	0	Warren, Kentucky, US
21199	Pulaski	Kentucky	US	3/22/20 23:45	37.10466131	-84.57629079	2	0	0	0	Pulaski, Kentucky, US
21179	Nelson	Kentucky	US	3/22/20 23:45	37.80335779	-85.4657193	1	0	0	0	Nelson, Kentucky, US
21143	Lyon	Kentucky	US	3/22/20 23:45	37.02080035	-88.07886257	1	0	0	0	Lyon, Kentucky, US
21117	Kenton	Kentucky	US	3/22/20 23:45	38.93950319	-84.53241199	1	0	0	0	Kenton, Kentucky, US
21059	Daviess	Kentucky	US	3/22/20 23:45	37.73028906	-87.0901948	1	0	0	0	Daviess, Kentucky, US
21005	Anderson	Kentucky	US	3/22/20 23:45	38.00671029	-84.99171713	1	1	0	0	Anderson, Kentucky, US
21035	Calloway	Kentucky	US	3/22/20 23:45	36.62093411	-88.2731593	1	0	0	0	Calloway, Kentucky, US
21047	Christian	Kentucky	US	3/22/20 23:45	36.89267803	-87.49055367	1	0	0	0	Christian, Kentucky, US
21073	Franklin	Kentucky	US	3/22/20 23:45	38.2379395	-84.87962551	1	0	0	0	Franklin, Kentucky, US
21093	Hardin	Kentucky	US	3/22/20 23:45	37.6976111	-85.96319251	1	0	0	0	Hardin, Kentucky, US
21185	Oldham	Kentucky	US	3/22/20 23:45	38.39791089	-85.448222	1	0	0	0	Oldham, Kentucky, US
29189	St. Louis	Missouri	US	3/22/20 23:45	38.6377004	-90.4458375	22	1	0	0	St. Louis, Missouri, US
29019	Boone	Missouri	US	3/22/20 23:45	38.99186229	-92.30723575	15	1	0	0	Boone, Missouri, US
29077	Greene	Missouri	US	3/22/20 23:45	37.2575872	-93.34230916	10	0	0	0	Greene, Missouri, US
29510	St. Louis City	Missouri	US	3/22/20 23:45	38.63555736	-90.24349225	10	0	0	0	St. Louis City, Missouri, US
29095	Jackson	Missouri	US	3/22/20 23:45	39.01002188	-94.34724536	8	1	0	0	Jackson, Missouri, US
29037	Cass	Missouri	US	3/22/20 23:45	38.64789422	-94.353399	6	0	0	0	Cass, Missouri, US
29051	Cole	Missouri	US	3/22/20 23:45	38.50455671	-92.27860244	3	0	0	0	Cole, Missouri, US
29183	St. Charles	Missouri	US	3/22/20 23:45	38.77875681	-90.66662425	3	0	0	0	St. Charles, Missouri, US
29043	Christian	Missouri	US	3/22/20 23:45	36.9711783	-93.18537118	2	0	0	0	Christian, Missouri, US
29083	Henry	Missouri	US	3/22/20 23:45	38.38482826	-93.79293734	1	0	0	0	Henry, Missouri, US
29201	Scott	Missouri	US	3/22/20 23:45	37.05588075	-89.56474493	1	0	0	0	Scott, Missouri, US
29169	Pulaski	Missouri	US	3/22/20 23:45	37.82462075	-92.20783203	1	0	0	0	Pulaski, Missouri, US
29069	Dunklin	Missouri	US	3/22/20 23:45	36.27167174	-90.09122243	1	0	0	0	Dunklin, Missouri, US
29097	Jasper	Missouri	US	3/22/20 23:45	37.20351921	-94.34050458	1	0	0	0	Jasper, Missouri, US
29001	Adair	Missouri	US	3/22/20 23:45	40.19058551	-92.60078167	1	0	0	0	Adair, Missouri, US
29101	Johnson	Missouri	US	3/22/20 23:45	38.74719601	-93.80691168	1	0	0	0	Johnson, Missouri, US
29013	Bates	Missouri	US	3/22/20 23:45	38.25271289	-94.34113157	1	0	0	0	Bates, Missouri, US
19103	Johnson	Iowa	US	3/22/20 23:45	41.67169354	-91.58754744	32	0	0	0	Johnson, Iowa, US
19153	Polk	Iowa	US	3/22/20 23:45	41.68679484	-93.57767461	10	0	0	0	Polk, Iowa, US
19049	Dallas	Iowa	US	3/22/20 23:45	41.68560356	-94.04127625	6	0	0	0	Dallas, Iowa, US
19005	Allamakee	Iowa	US	3/22/20 23:45	43.28383218	-91.37860922	5	0	0	0	Allamakee, Iowa, US
19061	Dubuque	Iowa	US	3/22/20 23:45	42.46815349	-90.88181925	4	0	0	0	Dubuque, Iowa, US
19113	Linn	Iowa	US	3/22/20 23:45	42.07923082	-91.59809485	4	0	0	0	Linn, Iowa, US
19085	Harrison	Iowa	US	3/22/20 23:45	41.68330137	-95.81558439	3	0	0	0	Harrison, Iowa, US
19013	Black Hawk	Iowa	US	3/22/20 23:45	42.4704581	-92.30524729	3	0	0	0	Black Hawk, Iowa, US
19183	Washington	Iowa	US	3/22/20 23:45	41.33577126	-91.71725711	3	0	0	0	Washington, Iowa, US
19171	Tama	Iowa	US	3/22/20 23:45	42.07991767	-92.53266945	3	0	0	0	Tama, Iowa, US
19155	Pottawattamie	Iowa	US	3/22/20 23:45	41.33640314	-95.53907776	2	0	0	0	Pottawattamie, Iowa, US
19139	Muscatine	Iowa	US	3/22/20 23:45	41.48370744	-91.1121697	2	0	0	0	Muscatine, Iowa, US
19033	Cerro Gordo	Iowa	US	3/22/20 23:45	43.08177563	-93.2612239	2	0	0	0	Cerro Gordo, Iowa, US
19027	Carroll	Iowa	US	3/22/20 23:45	42.03617207	-94.86032705	1	0	0	0	Carroll, Iowa, US
19001	Adair	Iowa	US	3/22/20 23:45	41.33075609	-94.47105874	1	0	0	0	Adair, Iowa, US
19191	Winneshiek	Iowa	US	3/22/20 23:45	43.29094334	-91.84422722	1	0	0	0	Winneshiek, Iowa, US
19065	Fayette	Iowa	US	3/22/20 23:45	42.86271799	-91.8441231	1	0	0	0	Fayette, Iowa, US
19087	Henry	Iowa	US	3/22/20 23:45	40.98767962	-91.54436349	1	0	0	0	Henry, Iowa, US
19169	Story	Iowa	US	3/22/20 23:45	42.03621213	-93.46499005	1	0	0	0	Story, Iowa, US
19163	Scott	Iowa	US	3/22/20 23:45	41.63935978	-90.61959493	1	0	0	0	Scott, Iowa, US
19193	Woodbury	Iowa	US	3/22/20 23:45	42.38979414	-96.0459439	1	0	0	0	Woodbury, Iowa, US
19109	Kossuth	Iowa	US	3/22/20 23:45	43.20405458	-94.20691791	1	0	0	0	Kossuth, Iowa, US
19167	Sioux	Iowa	US	3/22/20 23:45	43.08221074	-96.1767568	1	0	0	0	Sioux, Iowa, US
19157	Poweshiek	Iowa	US	3/22/20 23:45	41.68625425	-92.53155731	1	0	0	0	Poweshiek, Iowa, US
23005	Cumberland	Maine	US	3/22/20 23:45	43.8370751	-70.37226999	53	0	0	0	Cumberland, Maine, US
23031	York	Maine	US	3/22/20 23:45	43.47808377	-70.71052375	8	0	0	0	York, Maine, US
	Unassigned	Maine	US	3/22/20 23:45	0	0	8	0	0	0	Unassigned, Maine, US
23015	Lincoln	Maine	US	3/22/20 23:45	44.05996956	-69.54227124	4	0	0	0	Lincoln, Maine, US
23017	Oxford	Maine	US	3/22/20 23:45	44.49952995	-70.75682123	4	0	0	0	Oxford, Maine, US
23011	Kennebec	Maine	US	3/22/20 23:45	44.40759555	-69.76738544	4	0	0	0	Kennebec, Maine, US
23001	Androscoggin	Maine	US	3/22/20 23:45	44.1664747	-70.20380627	3	0	0	0	Androscoggin, Maine, US
23023	Sagadahoc	Maine	US	3/22/20 23:45	43.95415864	-69.85074999	3	0	0	0	Sagadahoc, Maine, US
23019	Penobscot	Maine	US	3/22/20 23:45	45.40194593	-68.65020455	2	0	0	0	Penobscot, Maine, US
44007	Providence	Rhode Island	US	3/22/20 23:45	41.87064746	-71.57753536	37	0	0	0	Providence, Rhode Island, US
44001	Bristol	Rhode Island	US	3/22/20 23:45	41.71018079	-71.28652315	14	0	0	0	Bristol, Rhode Island, US
44009	Washington	Rhode Island	US	3/22/20 23:45	41.45961631	-71.61435303	9	0	0	0	Washington, Rhode Island, US
44005	Newport	Rhode Island	US	3/22/20 23:45	41.5642026	-71.26569799	8	0	0	0	Newport, Rhode Island, US
	Unassigned	Rhode Island	US	3/22/20 23:45	0	0	8	0	0	0	Unassigned, Rhode Island, US
44003	Kent	Rhode Island	US	3/22/20 23:45	41.67106337	-71.57641596	7	0	0	0	Kent, Rhode Island, US
33015	Rockingham	New Hampshire	US	3/22/20 23:45	42.98499744	-71.12883377	28	0	0	0	Rockingham, New Hampshire, US
33009	Grafton	New Hampshire	US	3/22/20 23:45	43.93779815	-71.82057197	15	0	0	0	Grafton, New Hampshire, US
33011	Hillsborough	New Hampshire	US	3/22/20 23:45	42.91537785	-71.7200253	15	0	0	0	Hillsborough, New Hampshire, US
33003	Carroll	New Hampshire	US	3/22/20 23:45	43.87498583	-71.20430216	6	0	0	0	Carroll, New Hampshire, US
33013	Merrimack	New Hampshire	US	3/22/20 23:45	43.29662971	-71.6811573	4	0	0	0	Merrimack, New Hampshire, US
33017	Strafford	New Hampshire	US	3/22/20 23:45	43.291833	-71.02336013	3	0	0	0	Strafford, New Hampshire, US
33005	Cheshire	New Hampshire	US	3/22/20 23:45	42.92015988	-72.25311043	1	0	0	0	Cheshire, New Hampshire, US
	Nashua	New Hampshire	US	3/22/20 23:45			1	0	0	0	Nashua, New Hampshire, US
33019	Sullivan	New Hampshire	US	3/22/20 23:45	43.36094111	-72.22203125	1	0	0	0	Sullivan, New Hampshire, US
40109	Oklahoma	Oklahoma	US	3/22/20 23:45	35.55140095	-97.40716948	26	0	0	0	Oklahoma, Oklahoma, US
40027	Cleveland	Oklahoma	US	3/22/20 23:45	35.20413532	-97.32519562	13	0	0	0	Cleveland, Oklahoma, US
40143	Tulsa	Oklahoma	US	3/22/20 23:45	36.11939621	-95.94013939	6	1	0	0	Tulsa, Oklahoma, US
40071	Kay	Oklahoma	US	3/22/20 23:45	36.81799745	-97.14421435	4	0	0	0	Kay, Oklahoma, US
40117	Pawnee	Oklahoma	US	3/22/20 23:45	36.31743373	-96.7033176	3	1	0	0	Pawnee, Oklahoma, US
40119	Payne	Oklahoma	US	3/22/20 23:45	36.07695283	-96.97584944	2	0	0	0	Payne, Oklahoma, US
40017	Canadian	Oklahoma	US	3/22/20 23:45	35.5426055	-97.98465569	2	0	0	0	Canadian, Oklahoma, US
40147	Washington	Oklahoma	US	3/22/20 23:45	36.71380786	-95.90514104	2	0	0	0	Washington, Oklahoma, US
40049	Garvin	Oklahoma	US	3/22/20 23:45	34.70418038	-97.30811132	2	0	0	0	Garvin, Oklahoma, US
40065	Jackson	Oklahoma	US	3/22/20 23:45	34.58781741	-99.41138784	1	0	0	0	Jackson, Oklahoma, US
40039	Custer	Oklahoma	US	3/22/20 23:45	35.63853802	-99.00170785	1	0	0	0	Custer, Oklahoma, US
40051	Grady	Oklahoma	US	3/22/20 23:45	35.0167709	-97.88339847	1	0	0	0	Grady, Oklahoma, US
40083	Logan	Oklahoma	US	3/22/20 23:45	35.91899576	-97.44352845	1	0	0	0	Logan, Oklahoma, US
40087	McClain	Oklahoma	US	3/22/20 23:45	35.01123903	-97.44572302	1	0	0	0	McClain, Oklahoma, US
40101	Muskogee	Oklahoma	US	3/22/20 23:45	35.61318461	-95.37802952	1	0	0	0	Muskogee, Oklahoma, US
40103	Noble	Oklahoma	US	3/22/20 23:45	36.38953329	-97.22928674	1	0	0	0	Noble, Oklahoma, US
20091	Johnson	Kansas	US	3/22/20 23:45	38.88548175	-94.82250877	28	1	0	0	Johnson, Kansas, US
20209	Wyandotte	Kansas	US	3/22/20 23:45	39.11727348	-94.76378225	14	1	0	0	Wyandotte, Kansas, US
20045	Douglas	Kansas	US	3/22/20 23:45	38.88503636	-95.2925121	4	0	0	0	Douglas, Kansas, US
20103	Leavenworth	Kansas	US	3/22/20 23:45	39.20183497	-95.03620809	4	0	0	0	Leavenworth, Kansas, US
20015	Butler	Kansas	US	3/22/20 23:45	37.78134351	-96.83878537	3	0	0	0	Butler, Kansas, US
20107	Linn	Kansas	US	3/22/20 23:45	38.21267844	-94.84254089	2	0	0	0	Linn, Kansas, US
20127	Morris	Kansas	US	3/22/20 23:45	38.68827511	-96.65128437	2	0	0	0	Morris, Kansas, US
20173	Sedgwick	Kansas	US	3/22/20 23:45	37.6842718	-97.4608198	2	0	0	0	Sedgwick, Kansas, US
20059	Franklin	Kansas	US	3/22/20 23:45	38.56443815	-95.28644341	1	0	0	0	Franklin, Kansas, US
20021	Cherokee	Kansas	US	3/22/20 23:45	37.16928494	-94.8462897	1	0	0	0	Cherokee, Kansas, US
20085	Jackson	Kansas	US	3/22/20 23:45	39.41673394	-95.79356799	1	0	0	0	Jackson, Kansas, US
20161	Riley	Kansas	US	3/22/20 23:45	39.28935726	-96.73420026	1	0	0	0	Riley, Kansas, US
20155	Reno	Kansas	US	3/22/20 23:45	37.95230263	-98.08607292	1	0	0	0	Reno, Kansas, US
20123	Mitchell	Kansas	US	3/22/20 23:45	39.39331582	-98.20906732	1	0	0	0	Mitchell, Kansas, US
20057	Ford	Kansas	US	3/22/20 23:45	37.69200114	-99.88825298	0	0	0	0	Ford, Kansas, US
35001	Bernalillo	New Mexico	US	3/22/20 23:45	35.05163625	-106.6703554	32	0	0	0	Bernalillo, New Mexico, US
35049	Santa Fe	New Mexico	US	3/22/20 23:45	35.50708973	-105.9774716	8	0	0	0	Santa Fe, New Mexico, US
35043	Sandoval	New Mexico	US	3/22/20 23:45	35.68862401	-106.8687803	7	0	0	0	Sandoval, New Mexico, US
35055	Taos	New Mexico	US	3/22/20 23:45	36.58006022	-105.6310198	3	0	0	0	Taos, New Mexico, US
35053	Socorro	New Mexico	US	3/22/20 23:45	34.00715494	-106.9298354	2	0	0	0	Socorro, New Mexico, US
	Dona Ana	New Mexico	US	3/22/20 23:45			2	0	0	0	Dona Ana, New Mexico, US
35047	San Miguel	New Mexico	US	3/22/20 23:45	35.48014807	-104.8163562	1	0	0	0	San Miguel, New Mexico, US
35031	McKinley	New Mexico	US	3/22/20 23:45	35.5800772	-108.262245	1	0	0	0	McKinley, New Mexico, US
35025	Lea	New Mexico	US	3/22/20 23:45	32.79215361	-103.4123733	1	0	0	0	Lea, New Mexico, US
15003	Honolulu	Hawaii	US	3/22/20 23:45	21.45803166	-157.9712182	41	0	0	0	Honolulu, Hawaii, US
15009	Maui	Hawaii	US	3/22/20 23:45	20.86399628	-156.5689097	9	0	0	0	Maui, Hawaii, US
15007	Kauai	Hawaii	US	3/22/20 23:45	22.03935037	-159.5966786	3	0	0	0	Kauai, Hawaii, US
10003	New Castle	Delaware	US	3/22/20 23:45	39.57992638	-75.64054974	39	0	0	0	New Castle, Delaware, US
10005	Sussex	Delaware	US	3/22/20 23:45	38.66143781	-75.39031349	12	0	0	0	Sussex, Delaware, US
10001	Kent	Delaware	US	3/22/20 23:45	39.08646628	-75.56884914	5	0	0	0	Kent, Delaware, US
50007	Chittenden	Vermont	US	3/22/20 23:45	44.46322849	-73.08359212	22	1	0	0	Chittenden, Vermont, US
50027	Windsor	Vermont	US	3/22/20 23:45	43.58010937	-72.58595157	8	1	0	0	Windsor, Vermont, US
50025	Windham	Vermont	US	3/22/20 23:45	42.986982	-72.71268875	5	0	0	0	Windham, Vermont, US
50003	Bennington	Vermont	US	3/22/20 23:45	43.03519828	-73.09048868	4	0	0	0	Bennington, Vermont, US
50017	Orange	Vermont	US	3/22/20 23:45	44.00470222	-72.37640104	3	0	0	0	Orange, Vermont, US
50001	Addison	Vermont	US	3/22/20 23:45	44.03217337	-73.14130877	3	0	0	0	Addison, Vermont, US
50021	Rutland	Vermont	US	3/22/20 23:45	43.57723578	-73.03741676	3	0	0	0	Rutland, Vermont, US
50023	Washington	Vermont	US	3/22/20 23:45	44.27343241	-72.61604978	2	0	0	0	Washington, Vermont, US
50011	Franklin	Vermont	US	3/22/20 23:45	44.85627605	-72.91249563	2	0	0	0	Franklin, Vermont, US
31055	Douglas	Nebraska	US	3/22/20 23:45	41.29518299	-96.15085305	34	0	0	0	Douglas, Nebraska, US
31153	Sarpy	Nebraska	US	3/22/20 23:45	41.11314181	-96.11156432	5	0	0	0	Sarpy, Nebraska, US
31111	Lincoln	Nebraska	US	3/22/20 23:45	41.04658298	-100.7475374	3	0	0	0	Lincoln, Nebraska, US
31107	Knox	Nebraska	US	3/22/20 23:45	42.63758421	-97.89178836	2	0	0	0	Knox, Nebraska, US
31109	Lancaster	Nebraska	US	3/22/20 23:45	40.78416049	-96.68777155	2	0	0	0	Lancaster, Nebraska, US
31019	Buffalo	Nebraska	US	3/22/20 23:45	40.85486962	-99.07500296	2	0	0	0	Buffalo, Nebraska, US
31025	Cass	Nebraska	US	3/22/20 23:45	40.90899107	-96.13971217	1	0	0	0	Cass, Nebraska, US
31001	Adams	Nebraska	US	3/22/20 23:45	40.5244942	-98.50117804	1	0	0	0	Adams, Nebraska, US
31127	Nemaha	Nebraska	US	3/22/20 23:45	40.38514847	-95.85433992	1	0	0	0	Nemaha, Nebraska, US
88888		Diamond Princess	US	3/22/20 23:45	0	0	49	0	0	0	Diamond Princess, US
16013	Blaine	Idaho	US	3/22/20 23:45	43.4085812	-113.9752658	21	0	0	0	Blaine, Idaho, US
16001	Ada	Idaho	US	3/22/20 23:45	43.4526575	-116.2415516	11	0	0	0	Ada, Idaho, US
16055	Kootenai	Idaho	US	3/22/20 23:45	47.67282258	-116.7020872	3	0	0	0	Kootenai, Idaho, US
16081	Teton	Idaho	US	3/22/20 23:45	43.75303583	-111.2056773	2	0	0	0	Teton, Idaho, US
16011	Bingham	Idaho	US	3/22/20 23:45	43.2167288	-112.3978437	2	0	0	0	Bingham, Idaho, US
16065	Madison	Idaho	US	3/22/20 23:45	43.78141028	-111.6538474	1	0	0	0	Madison, Idaho, US
16083	Twin Falls	Idaho	US	3/22/20 23:45	42.35440512	-114.6685381	1	0	0	0	Twin Falls, Idaho, US
16027	Canyon	Idaho	US	3/22/20 23:45	43.61970148	-116.7095499	1	0	0	0	Canyon, Idaho, US
30031	Gallatin	Montana	US	3/22/20 23:45	45.54486106	-111.1692571	10	0	0	0	Gallatin, Montana, US
30111	Yellowstone	Montana	US	3/22/20 23:45	45.93955949	-108.2691486	6	0	0	0	Yellowstone, Montana, US
30063	Missoula	Montana	US	3/22/20 23:45	47.03728583	-113.9213508	3	0	0	0	Missoula, Montana, US
30049	Lewis and Clark	Montana	US	3/22/20 23:45	47.12610041	-112.394698	3	0	0	0	Lewis and Clark, Montana, US
30013	Cascade	Montana	US	3/22/20 23:45	47.30797024	-111.3467922	3	0	0	0	Cascade, Montana, US
30093	Silver Bow	Montana	US	3/22/20 23:45	45.90018933	-112.6620092	2	0	0	0	Silver Bow, Montana, US
30029	Flathead	Montana	US	3/22/20 23:45	48.29575866	-114.0520569	2	0	0	0	Flathead, Montana, US
	Unassigned	Montana	US	3/22/20 23:45	0	0	1	0	0	0	Unassigned, Montana, US
30007	Broadwater	Montana	US	3/22/20 23:45	46.33277565	-111.4955813	1	0	0	0	Broadwater, Montana, US
30085	Roosevelt	Montana	US	3/22/20 23:45	48.29607488	-105.0079268	1	0	0	0	Roosevelt, Montana, US
30057	Madison	Montana	US	3/22/20 23:45	45.30080065	-111.9173017	1	0	0	0	Madison, Montana, US
30081	Ravalli	Montana	US	3/22/20 23:45	46.08520862	-114.1189164	1	0	0	0	Ravalli, Montana, US
99999		Grand Princess	US	3/22/20 23:45	0	0	30	1	0	0	Grand Princess, US
38015	Burleigh	North Dakota	US	3/22/20 23:45	46.97847375	-100.4645214	15	0	0	0	Burleigh, North Dakota, US
38059	Morton	North Dakota	US	3/22/20 23:45	46.71681782	-101.2822377	7	0	0	0	Morton, North Dakota, US
38101	Ward	North Dakota	US	3/22/20 23:45	48.22390169	-101.5436763	3	0	0	0	Ward, North Dakota, US
38017	Cass	North Dakota	US	3/22/20 23:45	46.93201724	-97.2444719	1	0	0	0	Cass, North Dakota, US
38071	Ramsey	North Dakota	US	3/22/20 23:45	48.26886249	-98.72223879	1	0	0	0	Ramsey, North Dakota, US
38069	Pierce	North Dakota	US	3/22/20 23:45	48.24977025	-99.96407787	1	0	0	0	Pierce, North Dakota, US
66000		Guam	US	3/22/20 23:45	13.4443	144.7937	27	1	0	0	Guam, US
56013	Fremont	Wyoming	US	3/22/20 23:45	43.04183996	-108.6296893	10	0	0	0	Fremont, Wyoming, US
56021	Laramie	Wyoming	US	3/22/20 23:45	41.3070252	-104.6887497	6	0	0	0	Laramie, Wyoming, US
56033	Sheridan	Wyoming	US	3/22/20 23:45	44.79048913	-106.8862389	4	0	0	0	Sheridan, Wyoming, US
56039	Teton	Wyoming	US	3/22/20 23:45	43.93522482	-110.5890801	2	0	0	0	Teton, Wyoming, US
56029	Park	Wyoming	US	3/22/20 23:45	44.52157546	-109.5852825	1	0	0	0	Park, Wyoming, US
56005	Campbell	Wyoming	US	3/22/20 23:45	44.24886082	-105.5474404	1	0	0	0	Campbell, Wyoming, US
56025	Natrona	Wyoming	US	3/22/20 23:45	42.96180148	-106.797885	1	0	0	0	Natrona, Wyoming, US
56007	Carbon	Wyoming	US	3/22/20 23:45	41.69357844	-106.9326084	1	0	0	0	Carbon, Wyoming, US
		Puerto Rico	US	3/22/20 23:45	18.2208	-66.5901	23	1	0	0	Puerto Rico, US
46005	Beadle	South Dakota	US	3/22/20 23:45	44.41464384	-98.27858469	10	0	0	0	Beadle, South Dakota, US
46099	Minnehaha	South Dakota	US	3/22/20 23:45	43.67441641	-96.7910885	5	0	0	0	Minnehaha, South Dakota, US
46103	Pennington	South Dakota	US	3/22/20 23:45	44.0025835	-102.8240777	1	1	0	0	Pennington, South Dakota, US
46023	Charles Mix	South Dakota	US	3/22/20 23:45	43.20660134	-98.58856175	1	0	0	0	Charles Mix, South Dakota, US
46035	Davison	South Dakota	US	3/22/20 23:45	43.67490933	-98.14458906	1	0	0	0	Davison, South Dakota, US
46009	Bon Homme	South Dakota	US	3/22/20 23:45	42.98914167	-97.88592746	1	0	0	0	Bon Homme, South Dakota, US
46087	McCook	South Dakota	US	3/22/20 23:45	43.6742571	-97.36863144	1	0	0	0	McCook, South Dakota, US
46013	Brown	South Dakota	US	3/22/20 23:45	45.58994323	-98.35165355	1	0	0	0	Brown, South Dakota, US
2090	Fairbanks North Star	Alaska	US	3/22/20 23:45	64.80726247	-146.5692662	7	0	0	0	Fairbanks North Star, Alaska, US
2130	Ketchikan Gateway	Alaska	US	3/22/20 23:45	55.57445008	-130.975561	6	0	0	0	Ketchikan Gateway, Alaska, US
2020	Anchorage	Alaska	US	3/22/20 23:45	61.14998174	-149.1426986	5	0	0	0	Anchorage, Alaska, US
	Soldotna	Alaska	US	3/22/20 23:45			1	0	0	0	Soldotna, Alaska, US
	Sterling	Alaska	US	3/22/20 23:45			1	0	0	0	Sterling, Alaska, US
54037	Jefferson	West Virginia	US	3/22/20 23:45	39.30776166	-77.86014147	3	0	0	0	Jefferson, West Virginia, US
54039	Kanawha	West Virginia	US	3/22/20 23:45	38.33860077	-81.52857054	3	0	0	0	Kanawha, West Virginia, US
54055	Mercer	West Virginia	US	3/22/20 23:45	37.40481169	-81.11023142	2	0	0	0	Mercer, West Virginia, US
54093	Tucker	West Virginia	US	3/22/20 23:45	39.11240885	-79.57053576	2	0	0	0	Tucker, West Virginia, US
54061	Monongalia	West Virginia	US	3/22/20 23:45	39.63218457	-80.04766838	2	0	0	0	Monongalia, West Virginia, US
54051	Marshall	West Virginia	US	3/22/20 23:45	39.86064362	-80.66591062	2	0	0	0	Marshall, West Virginia, US
54035	Jackson	West Virginia	US	3/22/20 23:45	38.84263974	-81.68148753	1	0	0	0	Jackson, West Virginia, US
54079	Putnam	West Virginia	US	3/22/20 23:45	38.50782345	-81.9082131	1	0	0	0	Putnam, West Virginia, US
78000		Virgin Islands	US	3/22/20 23:45	18.3358	-64.8963	6	0	0	0	Virgin Islands, US
	Unassigned	Wuhan Evacuee	US	3/22/20 23:45	0	0	4	0	0	0	Unassigned, Wuhan Evacuee, US
1001	Autauga	Alabama	US	3/22/20 23:45	32.53952745	-86.64408227	0	0	0	0	Autauga, Alabama, US
1005	Barbour	Alabama	US	3/22/20 23:45	31.868263	-85.3871286	0	0	0	0	Barbour, Alabama, US
1007	Bibb	Alabama	US	3/22/20 23:45	32.99642064	-87.1251146	0	0	0	0	Bibb, Alabama, US
1009	Blount	Alabama	US	3/22/20 23:45	33.98210918	-86.56790593	0	0	0	0	Blount, Alabama, US
1011	Bullock	Alabama	US	3/22/20 23:45	32.10030533	-85.71265535	0	0	0	0	Bullock, Alabama, US
1013	Butler	Alabama	US	3/22/20 23:45	31.75300095	-86.68057478	0	0	0	0	Butler, Alabama, US
1019	Cherokee	Alabama	US	3/22/20 23:45	34.17805983	-85.60638968	0	0	0	0	Cherokee, Alabama, US
1021	Chilton	Alabama	US	3/22/20 23:45	32.85044126	-86.7173256	0	0	0	0	Chilton, Alabama, US
1023	Choctaw	Alabama	US	3/22/20 23:45	32.02227341	-88.2656443	0	0	0	0	Choctaw, Alabama, US
1025	Clarke	Alabama	US	3/22/20 23:45	31.68099859	-87.83548597	0	0	0	0	Clarke, Alabama, US
1027	Clay	Alabama	US	3/22/20 23:45	33.26984193	-85.85836077	0	0	0	0	Clay, Alabama, US
1029	Cleburne	Alabama	US	3/22/20 23:45	33.67679204	-85.52005899	0	0	0	0	Cleburne, Alabama, US
1031	Coffee	Alabama	US	3/22/20 23:45	31.39932826	-85.98901039	0	0	0	0	Coffee, Alabama, US
1033	Colbert	Alabama	US	3/22/20 23:45	34.69847452	-87.80168544	0	0	0	0	Colbert, Alabama, US
1035	Conecuh	Alabama	US	3/22/20 23:45	31.43401703	-86.99320044	0	0	0	0	Conecuh, Alabama, US
1037	Coosa	Alabama	US	3/22/20 23:45	32.93690146	-86.24847739	0	0	0	0	Coosa, Alabama, US
1039	Covington	Alabama	US	3/22/20 23:45	31.2477854	-86.45050893	0	0	0	0	Covington, Alabama, US
1041	Crenshaw	Alabama	US	3/22/20 23:45	31.72941803	-86.31593104	0	0	0	0	Crenshaw, Alabama, US
1045	Dale	Alabama	US	3/22/20 23:45	31.43037123	-85.61095742	0	0	0	0	Dale, Alabama, US
1047	Dallas	Alabama	US	3/22/20 23:45	32.32688101	-87.1086671	0	0	0	0	Dallas, Alabama, US
1049	DeKalb	Alabama	US	3/22/20 23:45	34.45946862	-85.80782906	0	0	0	0	DeKalb, Alabama, US
1053	Escambia	Alabama	US	3/22/20 23:45	31.1256789	-87.15918694	0	0	0	0	Escambia, Alabama, US
1055	Etowah	Alabama	US	3/22/20 23:45	34.04567266	-86.04051873	0	0	0	0	Etowah, Alabama, US
1057	Fayette	Alabama	US	3/22/20 23:45	33.72076938	-87.73886638	0	0	0	0	Fayette, Alabama, US
1059	Franklin	Alabama	US	3/22/20 23:45	34.44235334	-87.84289505	0	0	0	0	Franklin, Alabama, US
1061	Geneva	Alabama	US	3/22/20 23:45	31.09389027	-85.83572839	0	0	0	0	Geneva, Alabama, US
1063	Greene	Alabama	US	3/22/20 23:45	32.85504247	-87.95684022	0	0	0	0	Greene, Alabama, US
1065	Hale	Alabama	US	3/22/20 23:45	32.76039258	-87.63284988	0	0	0	0	Hale, Alabama, US
1067	Henry	Alabama	US	3/22/20 23:45	31.51148016	-85.24267944	0	0	0	0	Henry, Alabama, US
1069	Houston	Alabama	US	3/22/20 23:45	31.15197924	-85.29939599	0	0	0	0	Houston, Alabama, US
1079	Lawrence	Alabama	US	3/22/20 23:45	34.52041498	-87.31069453	0	0	0	0	Lawrence, Alabama, US
1085	Lowndes	Alabama	US	3/22/20 23:45	32.1597283	-86.65158371	0	0	0	0	Lowndes, Alabama, US
1087	Macon	Alabama	US	3/22/20 23:45	32.38759944	-85.69267724	0	0	0	0	Macon, Alabama, US
1091	Marengo	Alabama	US	3/22/20 23:45	32.24767634	-87.78796182	0	0	0	0	Marengo, Alabama, US
1095	Marshall	Alabama	US	3/22/20 23:45	34.36975964	-86.30486727	0	0	0	0	Marshall, Alabama, US
1099	Monroe	Alabama	US	3/22/20 23:45	31.56729412	-87.36995001	0	0	0	0	Monroe, Alabama, US
1103	Morgan	Alabama	US	3/22/20 23:45	34.45500589	-86.85475946	0	0	0	0	Morgan, Alabama, US
1105	Perry	Alabama	US	3/22/20 23:45	32.64048341	-87.29770589	0	0	0	0	Perry, Alabama, US
1107	Pickens	Alabama	US	3/22/20 23:45	33.28094866	-88.08818103	0	0	0	0	Pickens, Alabama, US
1109	Pike	Alabama	US	3/22/20 23:45	31.80396383	-85.9408295	0	0	0	0	Pike, Alabama, US
1111	Randolph	Alabama	US	3/22/20 23:45	33.29526734	-85.45708831	0	0	0	0	Randolph, Alabama, US
1113	Russell	Alabama	US	3/22/20 23:45	32.28725256	-85.18415324	0	0	0	0	Russell, Alabama, US
1119	Sumter	Alabama	US	3/22/20 23:45	32.59117397	-88.19916205	0	0	0	0	Sumter, Alabama, US
1123	Tallapoosa	Alabama	US	3/22/20 23:45	32.86698258	-85.79833053	0	0	0	0	Tallapoosa, Alabama, US
1131	Wilcox	Alabama	US	3/22/20 23:45	31.98773215	-87.30891118	0	0	0	0	Wilcox, Alabama, US
1133	Winston	Alabama	US	3/22/20 23:45	34.15030532	-87.37325922	0	0	0	0	Winston, Alabama, US
2013	Aleutians East	Alaska	US	3/22/20 23:45	55.32222414	-161.9722021	0	0	0	0	Aleutians East, Alaska, US
2016	Aleutians West	Alaska	US	3/22/20 23:45	52.72541116	-110.4086433	0	0	0	0	Aleutians West, Alaska, US
2050	Bethel	Alaska	US	3/22/20 23:45	60.90980451	-159.8561831	0	0	0	0	Bethel, Alaska, US
2060	Bristol Bay	Alaska	US	3/22/20 23:45	58.74513976	-156.701064	0	0	0	0	Bristol Bay, Alaska, US
2068	Denali	Alaska	US	3/22/20 23:45	63.67264044	-150.0076108	0	0	0	0	Denali, Alaska, US
2070	Dillingham	Alaska	US	3/22/20 23:45	59.79603738	-158.2381942	0	0	0	0	Dillingham, Alaska, US
2100	Haines	Alaska	US	3/22/20 23:45	59.09893571	-135.4679843	0	0	0	0	Haines, Alaska, US
2105	Hoonah-Angoon	Alaska	US	3/22/20 23:45	58.29307365	-135.6424424	0	0	0	0	Hoonah-Angoon, Alaska, US
2110	Juneau	Alaska	US	3/22/20 23:45	58.45031811	-134.200436	0	0	0	0	Juneau, Alaska, US
2122	Kenai Peninsula	Alaska	US	3/22/20 23:45	60.24429722	-151.5388884	0	0	0	0	Kenai Peninsula, Alaska, US
2150	Kodiak Island	Alaska	US	3/22/20 23:45	57.65529415	-153.7493579	0	0	0	0	Kodiak Island, Alaska, US
2158	Kusilvak	Alaska	US	3/22/20 23:45	62.1542916	-163.3967883	0	0	0	0	Kusilvak, Alaska, US
2164	Lake and Peninsula	Alaska	US	3/22/20 23:45	58.62403337	-156.2140589	0	0	0	0	Lake and Peninsula, Alaska, US
2170	Matanuska-Susitna	Alaska	US	3/22/20 23:45	62.31305045	-149.5741743	0	0	0	0	Matanuska-Susitna, Alaska, US
2180	Nome	Alaska	US	3/22/20 23:45	64.90320724	-164.0353804	0	0	0	0	Nome, Alaska, US
2185	North Slope	Alaska	US	3/22/20 23:45	69.31479216	-153.4836093	0	0	0	0	North Slope, Alaska, US
2188	Northwest Arctic	Alaska	US	3/22/20 23:45	67.04919196	-159.7503946	0	0	0	0	Northwest Arctic, Alaska, US
2195	Petersburg	Alaska	US	3/22/20 23:45	57.13978948	-132.9540995	0	0	0	0	Petersburg, Alaska, US
2198	Prince of Wales-Hyder	Alaska	US	3/22/20 23:45	55.76261984	-133.0511621	0	0	0	0	Prince of Wales-Hyder, Alaska, US
2220	Sitka	Alaska	US	3/22/20 23:45	57.24124555	-135.3206587	0	0	0	0	Sitka, Alaska, US
2230	Skagway	Alaska	US	3/22/20 23:45	59.56149996	-135.3337748	0	0	0	0	Skagway, Alaska, US
2240	Southeast Fairbanks	Alaska	US	3/22/20 23:45	63.87692095	-143.2127643	0	0	0	0	Southeast Fairbanks, Alaska, US
2261	Valdez-Cordova	Alaska	US	3/22/20 23:45	61.47502768	-144.7126799	0	0	0	0	Valdez-Cordova, Alaska, US
2275	Wrangell	Alaska	US	3/22/20 23:45	56.3202004	-132.0583731	0	0	0	0	Wrangell, Alaska, US
2282	Yakutat	Alaska	US	3/22/20 23:45	59.8909808	-140.3601451	0	0	0	0	Yakutat, Alaska, US
2290	Yukon-Koyukuk	Alaska	US	3/22/20 23:45	65.50815459	-151.3907387	0	0	0	0	Yukon-Koyukuk, Alaska, US
4007	Gila	Arizona	US	3/22/20 23:45	33.80190085	-110.8132779	0	0	0	0	Gila, Arizona, US
4011	Greenlee	Arizona	US	3/22/20 23:45	33.21498827	-109.2405279	0	0	0	0	Greenlee, Arizona, US
4012	La Paz	Arizona	US	3/22/20 23:45	33.72854224	-113.9810029	0	0	0	0	La Paz, Arizona, US
4015	Mohave	Arizona	US	3/22/20 23:45	35.70471703	-113.7577902	0	0	0	0	Mohave, Arizona, US
5001	Arkansas	Arkansas	US	3/22/20 23:45	34.29145151	-91.37277296	0	0	0	0	Arkansas, Arkansas, US
5003	Ashley	Arkansas	US	3/22/20 23:45	33.19153461	-91.7698471	0	0	0	0	Ashley, Arkansas, US
5005	Baxter	Arkansas	US	3/22/20 23:45	36.28784385	-92.33782872	0	0	0	0	Baxter, Arkansas, US
5013	Calhoun	Arkansas	US	3/22/20 23:45	33.55598792	-92.49974403	0	0	0	0	Calhoun, Arkansas, US
5015	Carroll	Arkansas	US	3/22/20 23:45	36.3403856	-93.54270261	0	0	0	0	Carroll, Arkansas, US
5017	Chicot	Arkansas	US	3/22/20 23:45	33.26458973	-91.29539209	0	0	0	0	Chicot, Arkansas, US
5021	Clay	Arkansas	US	3/22/20 23:45	36.36826212	-90.4148172	0	0	0	0	Clay, Arkansas, US
5025	Cleveland	Arkansas	US	3/22/20 23:45	33.89723187	-92.18537045	0	0	0	0	Cleveland, Arkansas, US
5033	Crawford	Arkansas	US	3/22/20 23:45	35.58928601	-94.2446814	0	0	0	0	Crawford, Arkansas, US
5037	Cross	Arkansas	US	3/22/20 23:45	35.29631396	-90.77185818	0	0	0	0	Cross, Arkansas, US
5039	Dallas	Arkansas	US	3/22/20 23:45	33.97042763	-92.65167437	0	0	0	0	Dallas, Arkansas, US
5041	Desha	Arkansas	US	3/22/20 23:45	33.83011025	-91.25500948	0	0	0	0	Desha, Arkansas, US
5043	Drew	Arkansas	US	3/22/20 23:45	33.59035001	-91.71777921	0	0	0	0	Drew, Arkansas, US
5047	Franklin	Arkansas	US	3/22/20 23:45	35.51202821	-93.89299569	0	0	0	0	Franklin, Arkansas, US
5049	Fulton	Arkansas	US	3/22/20 23:45	36.38177105	-91.81729127	0	0	0	0	Fulton, Arkansas, US
5057	Hempstead	Arkansas	US	3/22/20 23:45	33.73325583	-93.66935133	0	0	0	0	Hempstead, Arkansas, US
5059	Hot Spring	Arkansas	US	3/22/20 23:45	34.31709259	-92.95396325	0	0	0	0	Hot Spring, Arkansas, US
5061	Howard	Arkansas	US	3/22/20 23:45	34.09007427	-93.9934871	0	0	0	0	Howard, Arkansas, US
5065	Izard	Arkansas	US	3/22/20 23:45	36.09604046	-91.90847954	0	0	0	0	Izard, Arkansas, US
5067	Jackson	Arkansas	US	3/22/20 23:45	35.59802983	-91.21494602	0	0	0	0	Jackson, Arkansas, US
5071	Johnson	Arkansas	US	3/22/20 23:45	35.56759135	-93.46036368	0	0	0	0	Johnson, Arkansas, US
5073	Lafayette	Arkansas	US	3/22/20 23:45	33.24116713	-93.60677071	0	0	0	0	Lafayette, Arkansas, US
5075	Lawrence	Arkansas	US	3/22/20 23:45	36.04188196	-91.10867198	0	0	0	0	Lawrence, Arkansas, US
5077	Lee	Arkansas	US	3/22/20 23:45	34.78498904	-90.78383866	0	0	0	0	Lee, Arkansas, US
5079	Lincoln	Arkansas	US	3/22/20 23:45	33.95317155	-91.74002806	0	0	0	0	Lincoln, Arkansas, US
5081	Little River	Arkansas	US	3/22/20 23:45	33.70375665	-94.23468591	0	0	0	0	Little River, Arkansas, US
5083	Logan	Arkansas	US	3/22/20 23:45	35.21413234	-93.71951016	0	0	0	0	Logan, Arkansas, US
5085	Lonoke	Arkansas	US	3/22/20 23:45	34.75392199	-91.88742357	0	0	0	0	Lonoke, Arkansas, US
5087	Madison	Arkansas	US	3/22/20 23:45	36.01038185	-93.72524943	0	0	0	0	Madison, Arkansas, US
5089	Marion	Arkansas	US	3/22/20 23:45	36.26844485	-92.68451899	0	0	0	0	Marion, Arkansas, US
5091	Miller	Arkansas	US	3/22/20 23:45	33.31403423	-93.89285258	0	0	0	0	Miller, Arkansas, US
5093	Mississippi	Arkansas	US	3/22/20 23:45	35.76271485	-90.0519437	0	0	0	0	Mississippi, Arkansas, US
5095	Monroe	Arkansas	US	3/22/20 23:45	34.6815935	-91.20540287	0	0	0	0	Monroe, Arkansas, US
5097	Montgomery	Arkansas	US	3/22/20 23:45	34.53704874	-93.65824478	0	0	0	0	Montgomery, Arkansas, US
5099	Nevada	Arkansas	US	3/22/20 23:45	33.66340119	-93.30632432	0	0	0	0	Nevada, Arkansas, US
5101	Newton	Arkansas	US	3/22/20 23:45	35.91947491	-93.21612969	0	0	0	0	Newton, Arkansas, US
5103	Ouachita	Arkansas	US	3/22/20 23:45	33.58839816	-92.87795984	0	0	0	0	Ouachita, Arkansas, US
5105	Perry	Arkansas	US	3/22/20 23:45	34.9459153	-92.94372564	0	0	0	0	Perry, Arkansas, US
5107	Phillips	Arkansas	US	3/22/20 23:45	34.43268455	-90.84800154	0	0	0	0	Phillips, Arkansas, US
5109	Pike	Arkansas	US	3/22/20 23:45	34.16250414	-93.65789349	0	0	0	0	Pike, Arkansas, US
5117	Prairie	Arkansas	US	3/22/20 23:45	34.83624419	-91.55162157	0	0	0	0	Prairie, Arkansas, US
5121	Randolph	Arkansas	US	3/22/20 23:45	36.3415714	-91.02455531	0	0	0	0	Randolph, Arkansas, US
5127	Scott	Arkansas	US	3/22/20 23:45	34.85588887	-94.0632176	0	0	0	0	Scott, Arkansas, US
5135	Sharp	Arkansas	US	3/22/20 23:45	36.16258158	-91.47819342	0	0	0	0	Sharp, Arkansas, US
5123	St. Francis	Arkansas	US	3/22/20 23:45	35.02201976	-90.74828138	0	0	0	0	St. Francis, Arkansas, US
5137	Stone	Arkansas	US	3/22/20 23:45	35.86251946	-92.15684085	0	0	0	0	Stone, Arkansas, US
5145	White	Arkansas	US	3/22/20 23:45	35.25688493	-91.74908296	0	0	0	0	White, Arkansas, US
5149	Yell	Arkansas	US	3/22/20 23:45	35.00292371	-93.41171338	0	0	0	0	Yell, Arkansas, US
6003	Alpine	California	US	3/22/20 23:45	38.59678594	-119.8223594	0	0	0	0	Alpine, California, US
6011	Colusa	California	US	3/22/20 23:45	39.17881957	-122.2331726	0	0	0	0	Colusa, California, US
6015	Del Norte	California	US	3/22/20 23:45	41.74228275	-123.8974063	0	0	0	0	Del Norte, California, US
6017	El Dorado	California	US	3/22/20 23:45	38.77965956	-120.5233166	0	0	0	0	El Dorado, California, US
6021	Glenn	California	US	3/22/20 23:45	39.59875897	-122.3938452	0	0	0	0	Glenn, California, US
6027	Inyo	California	US	3/22/20 23:45	36.51112084	-117.4111978	0	0	0	0	Inyo, California, US
6031	Kings	California	US	3/22/20 23:45	36.07409056	-119.8159973	0	0	0	0	Kings, California, US
6033	Lake	California	US	3/22/20 23:45	39.10124298	-122.7536244	0	0	0	0	Lake, California, US
6035	Lassen	California	US	3/22/20 23:45	40.67311306	-120.5935099	0	0	0	0	Lassen, California, US
6043	Mariposa	California	US	3/22/20 23:45	37.57978556	-119.9073334	0	0	0	0	Mariposa, California, US
6047	Merced	California	US	3/22/20 23:45	37.18922369	-120.7209035	0	0	0	0	Merced, California, US
6049	Modoc	California	US	3/22/20 23:45	41.58965602	-120.7244817	0	0	0	0	Modoc, California, US
6063	Plumas	California	US	3/22/20 23:45	40.00355989	-120.8395236	0	0	0	0	Plumas, California, US
6091	Sierra	California	US	3/22/20 23:45	39.57713498	-120.5200701	0	0	0	0	Sierra, California, US
6101	Sutter	California	US	3/22/20 23:45	39.03417539	-121.6945899	0	0	0	0	Sutter, California, US
6103	Tehama	California	US	3/22/20 23:45	40.12570935	-122.2370171	0	0	0	0	Tehama, California, US
6105	Trinity	California	US	3/22/20 23:45	40.6491767	-123.114713	0	0	0	0	Trinity, California, US
6109	Tuolumne	California	US	3/22/20 23:45	38.02644018	-119.9525093	0	0	0	0	Tuolumne, California, US
8003	Alamosa	Colorado	US	3/22/20 23:45	37.57250606	-105.7885451	0	0	0	0	Alamosa, Colorado, US
8007	Archuleta	Colorado	US	3/22/20 23:45	37.19474156	-107.0476867	0	0	0	0	Archuleta, Colorado, US
8009	Baca	Colorado	US	3/22/20 23:45	37.31940883	-102.5603223	0	0	0	0	Baca, Colorado, US
8011	Bent	Colorado	US	3/22/20 23:45	37.95474293	-103.0720195	0	0	0	0	Bent, Colorado, US
8017	Cheyenne	Colorado	US	3/22/20 23:45	38.82777431	-102.6032558	0	0	0	0	Cheyenne, Colorado, US
8021	Conejos	Colorado	US	3/22/20 23:45	37.201606	-106.1917488	0	0	0	0	Conejos, Colorado, US
8023	Costilla	Colorado	US	3/22/20 23:45	37.27732493	-105.4276548	0	0	0	0	Costilla, Colorado, US
8027	Custer	Colorado	US	3/22/20 23:45	38.10883162	-105.3683478	0	0	0	0	Custer, Colorado, US
8029	Delta	Colorado	US	3/22/20 23:45	38.86246243	-107.8631342	0	0	0	0	Delta, Colorado, US
8033	Dolores	Colorado	US	3/22/20 23:45	37.75208676	-108.5211585	0	0	0	0	Dolores, Colorado, US
8043	Fremont	Colorado	US	3/22/20 23:45	38.47362326	-105.4399667	0	0	0	0	Fremont, Colorado, US
8047	Gilpin	Colorado	US	3/22/20 23:45	39.85646523	-105.5252597	0	0	0	0	Gilpin, Colorado, US
8055	Huerfano	Colorado	US	3/22/20 23:45	37.68473101	-104.9612585	0	0	0	0	Huerfano, Colorado, US
8057	Jackson	Colorado	US	3/22/20 23:45	40.6659387	-106.3408905	0	0	0	0	Jackson, Colorado, US
8061	Kiowa	Colorado	US	3/22/20 23:45	38.43260896	-102.7392145	0	0	0	0	Kiowa, Colorado, US
8063	Kit Carson	Colorado	US	3/22/20 23:45	39.30497777	-102.6022199	0	0	0	0	Kit Carson, Colorado, US
8067	La Plata	Colorado	US	3/22/20 23:45	37.28632032	-107.8429014	0	0	0	0	La Plata, Colorado, US
8065	Lake	Colorado	US	3/22/20 23:45	39.20278823	-106.3555697	0	0	0	0	Lake, Colorado, US
8071	Las Animas	Colorado	US	3/22/20 23:45	37.3153406	-104.0376458	0	0	0	0	Las Animas, Colorado, US
8073	Lincoln	Colorado	US	3/22/20 23:45	38.98749519	-103.5136649	0	0	0	0	Lincoln, Colorado, US
8075	Logan	Colorado	US	3/22/20 23:45	40.7249637	-103.110817	0	0	0	0	Logan, Colorado, US
8079	Mineral	Colorado	US	3/22/20 23:45	37.66954283	-106.9281698	0	0	0	0	Mineral, Colorado, US
8081	Moffat	Colorado	US	3/22/20 23:45	40.61810999	-108.2070876	0	0	0	0	Moffat, Colorado, US
8083	Montezuma	Colorado	US	3/22/20 23:45	37.33859579	-108.5958857	0	0	0	0	Montezuma, Colorado, US
8089	Otero	Colorado	US	3/22/20 23:45	37.9014485	-103.7173385	0	0	0	0	Otero, Colorado, US
8091	Ouray	Colorado	US	3/22/20 23:45	38.14717457	-107.7675136	0	0	0	0	Ouray, Colorado, US
8095	Phillips	Colorado	US	3/22/20 23:45	40.59414277	-102.3577703	0	0	0	0	Phillips, Colorado, US
8099	Prowers	Colorado	US	3/22/20 23:45	37.95544985	-102.3926052	0	0	0	0	Prowers, Colorado, US
8103	Rio Blanco	Colorado	US	3/22/20 23:45	39.97913541	-108.2179009	0	0	0	0	Rio Blanco, Colorado, US
8105	Rio Grande	Colorado	US	3/22/20 23:45	37.5836865	-106.3847838	0	0	0	0	Rio Grande, Colorado, US
8109	Saguache	Colorado	US	3/22/20 23:45	38.08054629	-106.282466	0	0	0	0	Saguache, Colorado, US
8111	San Juan	Colorado	US	3/22/20 23:45	37.76248981	-107.6763289	0	0	0	0	San Juan, Colorado, US
8115	Sedgwick	Colorado	US	3/22/20 23:45	40.87595412	-102.3519227	0	0	0	0	Sedgwick, Colorado, US
8119	Teller	Colorado	US	3/22/20 23:45	38.88133511	-105.1614893	0	0	0	0	Teller, Colorado, US
8121	Washington	Colorado	US	3/22/20 23:45	39.97015535	-103.202587	0	0	0	0	Washington, Colorado, US
11001	District of Columbia	District of Columbia	US	3/22/20 23:45	38.90417773	-77.01655992	102	0	0	0	District of Columbia, District of Columbia, US
12013	Calhoun	Florida	US	3/22/20 23:45	30.40666734	-85.19394153	0	0	0	0	Calhoun, Florida, US
12027	DeSoto	Florida	US	3/22/20 23:45	27.18677893	-81.80941373	0	0	0	0	DeSoto, Florida, US
12029	Dixie	Florida	US	3/22/20 23:45	29.60631086	-83.15724673	0	0	0	0	Dixie, Florida, US
12037	Franklin	Florida	US	3/22/20 23:45	29.83791238	-84.82731662	0	0	0	0	Franklin, Florida, US
12041	Gilchrist	Florida	US	3/22/20 23:45	29.72856978	-82.79880657	0	0	0	0	Gilchrist, Florida, US
12043	Glades	Florida	US	3/22/20 23:45	26.95635849	-81.18996211	0	0	0	0	Glades, Florida, US
12045	Gulf	Florida	US	3/22/20 23:45	29.93543004	-85.2427099	0	0	0	0	Gulf, Florida, US
12047	Hamilton	Florida	US	3/22/20 23:45	30.49673973	-82.94998918	0	0	0	0	Hamilton, Florida, US
12049	Hardee	Florida	US	3/22/20 23:45	27.49293939	-81.80956574	0	0	0	0	Hardee, Florida, US
12051	Hendry	Florida	US	3/22/20 23:45	26.55386945	-81.16469006	0	0	0	0	Hendry, Florida, US
12059	Holmes	Florida	US	3/22/20 23:45	30.86747479	-85.81319222	0	0	0	0	Holmes, Florida, US
12065	Jefferson	Florida	US	3/22/20 23:45	30.43669112	-83.89442308	0	0	0	0	Jefferson, Florida, US
12067	Lafayette	Florida	US	3/22/20 23:45	29.98484137	-83.18166636	0	0	0	0	Lafayette, Florida, US
12075	Levy	Florida	US	3/22/20 23:45	29.31829741	-82.74007147	0	0	0	0	Levy, Florida, US
12077	Liberty	Florida	US	3/22/20 23:45	30.23766008	-84.8829258	0	0	0	0	Liberty, Florida, US
12079	Madison	Florida	US	3/22/20 23:45	30.44396917	-83.47398594	0	0	0	0	Madison, Florida, US
12093	Okeechobee	Florida	US	3/22/20 23:45	27.3863362	-80.88944347	0	0	0	0	Okeechobee, Florida, US
12121	Suwannee	Florida	US	3/22/20 23:45	30.19746066	-82.9909967	0	0	0	0	Suwannee, Florida, US
12123	Taylor	Florida	US	3/22/20 23:45	30.04848048	-83.60445406	0	0	0	0	Taylor, Florida, US
12125	Union	Florida	US	3/22/20 23:45	30.04412971	-82.37497443	0	0	0	0	Union, Florida, US
12129	Wakulla	Florida	US	3/22/20 23:45	30.16548905	-84.39895211	0	0	0	0	Wakulla, Florida, US
12133	Washington	Florida	US	3/22/20 23:45	30.61359259	-85.66002461	0	0	0	0	Washington, Florida, US
13001	Appling	Georgia	US	3/22/20 23:45	31.74847232	-82.28909114	0	0	0	0	Appling, Georgia, US
13003	Atkinson	Georgia	US	3/22/20 23:45	31.29633502	-82.87545866	0	0	0	0	Atkinson, Georgia, US
13005	Bacon	Georgia	US	3/22/20 23:45	31.55456473	-82.45936528	0	0	0	0	Bacon, Georgia, US
13007	Baker	Georgia	US	3/22/20 23:45	31.32669878	-84.44218806	0	0	0	0	Baker, Georgia, US
13011	Banks	Georgia	US	3/22/20 23:45	34.35607081	-83.49644388	0	0	0	0	Banks, Georgia, US
13017	Ben Hill	Georgia	US	3/22/20 23:45	31.76095874	-83.22145359	0	0	0	0	Ben Hill, Georgia, US
13019	Berrien	Georgia	US	3/22/20 23:45	31.27590016	-83.2252992	0	0	0	0	Berrien, Georgia, US
13023	Bleckley	Georgia	US	3/22/20 23:45	32.43829035	-83.33035166	0	0	0	0	Bleckley, Georgia, US
13025	Brantley	Georgia	US	3/22/20 23:45	31.19576557	-81.97743999	0	0	0	0	Brantley, Georgia, US
13027	Brooks	Georgia	US	3/22/20 23:45	30.83922642	-83.58303423	0	0	0	0	Brooks, Georgia, US
13029	Bryan	Georgia	US	3/22/20 23:45	32.00979311	-81.44002948	0	0	0	0	Bryan, Georgia, US
13031	Bulloch	Georgia	US	3/22/20 23:45	32.39577406	-81.74811421	0	0	0	0	Bulloch, Georgia, US
13033	Burke	Georgia	US	3/22/20 23:45	33.05917989	-81.99928721	0	0	0	0	Burke, Georgia, US
13037	Calhoun	Georgia	US	3/22/20 23:45	31.53169785	-84.62725131	0	0	0	0	Calhoun, Georgia, US
13039	Camden	Georgia	US	3/22/20 23:45	30.92951916	-81.66601818	0	0	0	0	Camden, Georgia, US
13043	Candler	Georgia	US	3/22/20 23:45	32.40209349	-82.07702563	0	0	0	0	Candler, Georgia, US
13047	Catoosa	Georgia	US	3/22/20 23:45	34.89872298	-85.13757014	0	0	0	0	Catoosa, Georgia, US
13053	Chattahoochee	Georgia	US	3/22/20 23:45	32.34341231	-84.78809239	0	0	0	0	Chattahoochee, Georgia, US
13061	Clay	Georgia	US	3/22/20 23:45	31.62221166	-84.97713865	0	0	0	0	Clay, Georgia, US
13069	Coffee	Georgia	US	3/22/20 23:45	31.54892966	-82.8549206	0	0	0	0	Coffee, Georgia, US
13071	Colquitt	Georgia	US	3/22/20 23:45	31.18810588	-83.7677946	0	0	0	0	Colquitt, Georgia, US
13075	Cook	Georgia	US	3/22/20 23:45	31.16068491	-83.42947229	0	0	0	0	Cook, Georgia, US
13079	Crawford	Georgia	US	3/22/20 23:45	32.71391813	-83.98061238	0	0	0	0	Crawford, Georgia, US
13081	Crisp	Georgia	US	3/22/20 23:45	31.92289565	-83.76811843	0	0	0	0	Crisp, Georgia, US
13083	Dade	Georgia	US	3/22/20 23:45	34.8549167	-85.50490424	0	0	0	0	Dade, Georgia, US
13087	Decatur	Georgia	US	3/22/20 23:45	30.87967778	-84.57619536	0	0	0	0	Decatur, Georgia, US
13091	Dodge	Georgia	US	3/22/20 23:45	32.17265114	-83.16948926	0	0	0	0	Dodge, Georgia, US
13093	Dooly	Georgia	US	3/22/20 23:45	32.15630737	-83.79746561	0	0	0	0	Dooly, Georgia, US
13101	Echols	Georgia	US	3/22/20 23:45	30.71101099	-82.89687287	0	0	0	0	Echols, Georgia, US
13105	Elbert	Georgia	US	3/22/20 23:45	34.11302332	-82.83936148	0	0	0	0	Elbert, Georgia, US
13107	Emanuel	Georgia	US	3/22/20 23:45	32.59221302	-82.30239915	0	0	0	0	Emanuel, Georgia, US
13109	Evans	Georgia	US	3/22/20 23:45	32.15328841	-81.8870105	0	0	0	0	Evans, Georgia, US
13111	Fannin	Georgia	US	3/22/20 23:45	34.86430205	-84.316964	0	0	0	0	Fannin, Georgia, US
13119	Franklin	Georgia	US	3/22/20 23:45	34.37525597	-83.23159927	0	0	0	0	Franklin, Georgia, US
13123	Gilmer	Georgia	US	3/22/20 23:45	34.69316688	-84.45802506	0	0	0	0	Gilmer, Georgia, US
13125	Glascock	Georgia	US	3/22/20 23:45	33.22879932	-82.61297636	0	0	0	0	Glascock, Georgia, US
13131	Grady	Georgia	US	3/22/20 23:45	30.87454847	-84.23418364	0	0	0	0	Grady, Georgia, US
13133	Greene	Georgia	US	3/22/20 23:45	33.5769205	-83.17139104	0	0	0	0	Greene, Georgia, US
13137	Habersham	Georgia	US	3/22/20 23:45	34.63331566	-83.53094677	0	0	0	0	Habersham, Georgia, US
13141	Hancock	Georgia	US	3/22/20 23:45	33.2721566	-82.99766919	0	0	0	0	Hancock, Georgia, US
13143	Haralson	Georgia	US	3/22/20 23:45	33.79602175	-85.21005667	0	0	0	0	Haralson, Georgia, US
13145	Harris	Georgia	US	3/22/20 23:45	32.73709786	-84.90538572	0	0	0	0	Harris, Georgia, US
13147	Hart	Georgia	US	3/22/20 23:45	34.34626973	-82.96567682	0	0	0	0	Hart, Georgia, US
13155	Irwin	Georgia	US	3/22/20 23:45	31.60213036	-83.27501387	0	0	0	0	Irwin, Georgia, US
13157	Jackson	Georgia	US	3/22/20 23:45	34.13794553	-83.56814788	0	0	0	0	Jackson, Georgia, US
13159	Jasper	Georgia	US	3/22/20 23:45	33.31535543	-83.68844964	0	0	0	0	Jasper, Georgia, US
13161	Jeff Davis	Georgia	US	3/22/20 23:45	31.80405727	-82.6372487	0	0	0	0	Jeff Davis, Georgia, US
13163	Jefferson	Georgia	US	3/22/20 23:45	33.05867328	-82.41609057	0	0	0	0	Jefferson, Georgia, US
13165	Jenkins	Georgia	US	3/22/20 23:45	32.79248718	-81.96040187	0	0	0	0	Jenkins, Georgia, US
13167	Johnson	Georgia	US	3/22/20 23:45	32.70211082	-82.66166794	0	0	0	0	Johnson, Georgia, US
13169	Jones	Georgia	US	3/22/20 23:45	33.02512137	-83.56019163	0	0	0	0	Jones, Georgia, US
13173	Lanier	Georgia	US	3/22/20 23:45	31.0382857	-83.06472457	0	0	0	0	Lanier, Georgia, US
13179	Liberty	Georgia	US	3/22/20 23:45	31.82588896	-81.49251135	0	0	0	0	Liberty, Georgia, US
13183	Long	Georgia	US	3/22/20 23:45	31.75218791	-81.74952375	0	0	0	0	Long, Georgia, US
13193	Macon	Georgia	US	3/22/20 23:45	32.35207048	-84.04234127	0	0	0	0	Macon, Georgia, US
13195	Madison	Georgia	US	3/22/20 23:45	34.12920917	-83.21218732	0	0	0	0	Madison, Georgia, US
13197	Marion	Georgia	US	3/22/20 23:45	32.3483402	-84.52733571	0	0	0	0	Marion, Georgia, US
13189	McDuffie	Georgia	US	3/22/20 23:45	33.47851918	-82.48252774	0	0	0	0	McDuffie, Georgia, US
13191	McIntosh	Georgia	US	3/22/20 23:45	31.49683595	-81.40163426	0	0	0	0	McIntosh, Georgia, US
13199	Meriwether	Georgia	US	3/22/20 23:45	33.04163534	-84.68859732	0	0	0	0	Meriwether, Georgia, US
13205	Mitchell	Georgia	US	3/22/20 23:45	31.22483255	-84.19381821	0	0	0	0	Mitchell, Georgia, US
13209	Montgomery	Georgia	US	3/22/20 23:45	32.17201038	-82.53527476	0	0	0	0	Montgomery, Georgia, US
13211	Morgan	Georgia	US	3/22/20 23:45	33.59232073	-83.49129491	0	0	0	0	Morgan, Georgia, US
13213	Murray	Georgia	US	3/22/20 23:45	34.78897608	-84.74993177	0	0	0	0	Murray, Georgia, US
13221	Oglethorpe	Georgia	US	3/22/20 23:45	33.8786296	-83.08278123	0	0	0	0	Oglethorpe, Georgia, US
13229	Pierce	Georgia	US	3/22/20 23:45	31.35928155	-82.21598442	0	0	0	0	Pierce, Georgia, US
13231	Pike	Georgia	US	3/22/20 23:45	33.09310242	-84.38790389	0	0	0	0	Pike, Georgia, US
13235	Pulaski	Georgia	US	3/22/20 23:45	32.23334561	-83.4754996	0	0	0	0	Pulaski, Georgia, US
13237	Putnam	Georgia	US	3/22/20 23:45	33.32056115	-83.37552891	0	0	0	0	Putnam, Georgia, US
13239	Quitman	Georgia	US	3/22/20 23:45	31.86728114	-85.01773177	0	0	0	0	Quitman, Georgia, US
13241	Rabun	Georgia	US	3/22/20 23:45	34.88389445	-83.40304637	0	0	0	0	Rabun, Georgia, US
13249	Schley	Georgia	US	3/22/20 23:45	32.2654021	-84.31258912	0	0	0	0	Schley, Georgia, US
13251	Screven	Georgia	US	3/22/20 23:45	32.74976524	-81.60779441	0	0	0	0	Screven, Georgia, US
13253	Seminole	Georgia	US	3/22/20 23:45	30.93464824	-84.86823924	0	0	0	0	Seminole, Georgia, US
13257	Stephens	Georgia	US	3/22/20 23:45	34.55151201	-83.29405315	0	0	0	0	Stephens, Georgia, US
13259	Stewart	Georgia	US	3/22/20 23:45	32.07996777	-84.83208037	0	0	0	0	Stewart, Georgia, US
13263	Talbot	Georgia	US	3/22/20 23:45	32.69642758	-84.53351366	0	0	0	0	Talbot, Georgia, US
13265	Taliaferro	Georgia	US	3/22/20 23:45	33.56543317	-82.88136816	0	0	0	0	Taliaferro, Georgia, US
13267	Tattnall	Georgia	US	3/22/20 23:45	32.04785085	-82.05539188	0	0	0	0	Tattnall, Georgia, US
13269	Taylor	Georgia	US	3/22/20 23:45	32.55792548	-84.25077141	0	0	0	0	Taylor, Georgia, US
13271	Telfair	Georgia	US	3/22/20 23:45	31.92829517	-82.93491155	0	0	0	0	Telfair, Georgia, US
13275	Thomas	Georgia	US	3/22/20 23:45	30.86392347	-83.91847289	0	0	0	0	Thomas, Georgia, US
13279	Toombs	Georgia	US	3/22/20 23:45	32.12059861	-82.32957247	0	0	0	0	Toombs, Georgia, US
13281	Towns	Georgia	US	3/22/20 23:45	34.91369188	-83.7410746	0	0	0	0	Towns, Georgia, US
13283	Treutlen	Georgia	US	3/22/20 23:45	32.40422134	-82.56904553	0	0	0	0	Treutlen, Georgia, US
13291	Union	Georgia	US	3/22/20 23:45	34.82995757	-83.98967069	0	0	0	0	Union, Georgia, US
13293	Upson	Georgia	US	3/22/20 23:45	32.87920671	-84.30024826	0	0	0	0	Upson, Georgia, US
13295	Walker	Georgia	US	3/22/20 23:45	34.73376362	-85.30165174	0	0	0	0	Walker, Georgia, US
13297	Walton	Georgia	US	3/22/20 23:45	33.78017694	-83.73552314	0	0	0	0	Walton, Georgia, US
13299	Ware	Georgia	US	3/22/20 23:45	31.05449097	-82.42224148	0	0	0	0	Ware, Georgia, US
13301	Warren	Georgia	US	3/22/20 23:45	33.41146451	-82.67795848	0	0	0	0	Warren, Georgia, US
13303	Washington	Georgia	US	3/22/20 23:45	32.96711864	-82.79357039	0	0	0	0	Washington, Georgia, US
13305	Wayne	Georgia	US	3/22/20 23:45	31.5521809	-81.91894878	0	0	0	0	Wayne, Georgia, US
13307	Webster	Georgia	US	3/22/20 23:45	32.04066113	-84.54742852	0	0	0	0	Webster, Georgia, US
13309	Wheeler	Georgia	US	3/22/20 23:45	32.12009104	-82.72574721	0	0	0	0	Wheeler, Georgia, US
13311	White	Georgia	US	3/22/20 23:45	34.64624278	-83.74905525	0	0	0	0	White, Georgia, US
13315	Wilcox	Georgia	US	3/22/20 23:45	31.97496928	-83.43438555	0	0	0	0	Wilcox, Georgia, US
13317	Wilkes	Georgia	US	3/22/20 23:45	33.78290391	-82.74286107	0	0	0	0	Wilkes, Georgia, US
13319	Wilkinson	Georgia	US	3/22/20 23:45	32.80291082	-83.17140684	0	0	0	0	Wilkinson, Georgia, US
15001	Hawaii	Hawaii	US	3/22/20 23:45	19.60121157	-155.5210167	0	0	0	0	Hawaii, Hawaii, US
15005	Kalawao	Hawaii	US	3/22/20 23:45	21.17882515	-156.9583592	0	0	0	0	Kalawao, Hawaii, US
16003	Adams	Idaho	US	3/22/20 23:45	44.89333571	-116.4545247	0	0	0	0	Adams, Idaho, US
16005	Bannock	Idaho	US	3/22/20 23:45	42.67002716	-112.2233311	0	0	0	0	Bannock, Idaho, US
16007	Bear Lake	Idaho	US	3/22/20 23:45	42.28269683	-111.3289238	0	0	0	0	Bear Lake, Idaho, US
16009	Benewah	Idaho	US	3/22/20 23:45	47.21754179	-116.6586851	0	0	0	0	Benewah, Idaho, US
16015	Boise	Idaho	US	3/22/20 23:45	43.98829931	-115.7309284	0	0	0	0	Boise, Idaho, US
16017	Bonner	Idaho	US	3/22/20 23:45	48.29996017	-116.6017932	0	0	0	0	Bonner, Idaho, US
16019	Bonneville	Idaho	US	3/22/20 23:45	43.38713372	-111.6161537	0	0	0	0	Bonneville, Idaho, US
16021	Boundary	Idaho	US	3/22/20 23:45	48.76684761	-116.4630179	0	0	0	0	Boundary, Idaho, US
16023	Butte	Idaho	US	3/22/20 23:45	43.72592209	-113.1735463	0	0	0	0	Butte, Idaho, US
16025	Camas	Idaho	US	3/22/20 23:45	43.46665742	-114.8065892	0	0	0	0	Camas, Idaho, US
16029	Caribou	Idaho	US	3/22/20 23:45	42.77149116	-111.5597683	0	0	0	0	Caribou, Idaho, US
16031	Cassia	Idaho	US	3/22/20 23:45	42.28347888	-113.6012409	0	0	0	0	Cassia, Idaho, US
16033	Clark	Idaho	US	3/22/20 23:45	44.28496071	-112.3505704	0	0	0	0	Clark, Idaho, US
16035	Clearwater	Idaho	US	3/22/20 23:45	46.67459924	-115.6622393	0	0	0	0	Clearwater, Idaho, US
16037	Custer	Idaho	US	3/22/20 23:45	44.24186819	-114.2855494	0	0	0	0	Custer, Idaho, US
16039	Elmore	Idaho	US	3/22/20 23:45	43.3507101	-115.4701578	0	0	0	0	Elmore, Idaho, US
16041	Franklin	Idaho	US	3/22/20 23:45	42.18332217	-111.8149666	0	0	0	0	Franklin, Idaho, US
16043	Fremont	Idaho	US	3/22/20 23:45	44.22800938	-111.4809943	0	0	0	0	Fremont, Idaho, US
16045	Gem	Idaho	US	3/22/20 23:45	44.06482372	-116.398376	0	0	0	0	Gem, Idaho, US
16047	Gooding	Idaho	US	3/22/20 23:45	42.96927962	-114.8108306	0	0	0	0	Gooding, Idaho, US
16049	Idaho	Idaho	US	3/22/20 23:45	45.84721541	-115.4634436	0	0	0	0	Idaho, Idaho, US
16051	Jefferson	Idaho	US	3/22/20 23:45	43.82078483	-112.3131749	0	0	0	0	Jefferson, Idaho, US
16053	Jerome	Idaho	US	3/22/20 23:45	42.68891267	-114.2655033	0	0	0	0	Jerome, Idaho, US
16057	Latah	Idaho	US	3/22/20 23:45	46.81587887	-116.7113698	0	0	0	0	Latah, Idaho, US
16059	Lemhi	Idaho	US	3/22/20 23:45	44.9438088	-113.9309747	0	0	0	0	Lemhi, Idaho, US
16061	Lewis	Idaho	US	3/22/20 23:45	46.23315327	-116.434146	0	0	0	0	Lewis, Idaho, US
16063	Lincoln	Idaho	US	3/22/20 23:45	43.0012336	-114.1358773	0	0	0	0	Lincoln, Idaho, US
16067	Minidoka	Idaho	US	3/22/20 23:45	42.85518524	-113.6357257	0	0	0	0	Minidoka, Idaho, US
16069	Nez Perce	Idaho	US	3/22/20 23:45	46.32638236	-116.7500975	0	0	0	0	Nez Perce, Idaho, US
16071	Oneida	Idaho	US	3/22/20 23:45	42.1949428	-112.5407838	0	0	0	0	Oneida, Idaho, US
16073	Owyhee	Idaho	US	3/22/20 23:45	42.58016894	-116.1693871	0	0	0	0	Owyhee, Idaho, US
16075	Payette	Idaho	US	3/22/20 23:45	44.00545243	-116.7647695	0	0	0	0	Payette, Idaho, US
16077	Power	Idaho	US	3/22/20 23:45	42.69254894	-112.8395742	0	0	0	0	Power, Idaho, US
16079	Shoshone	Idaho	US	3/22/20 23:45	47.35364087	-115.8916749	0	0	0	0	Shoshone, Idaho, US
16085	Valley	Idaho	US	3/22/20 23:45	44.76728382	-115.5676773	0	0	0	0	Valley, Idaho, US
16087	Washington	Idaho	US	3/22/20 23:45	44.45275475	-116.7847688	0	0	0	0	Washington, Idaho, US
17003	Alexander	Illinois	US	3/22/20 23:45	37.18049267	-89.32910838	0	0	0	0	Alexander, Illinois, US
17005	Bond	Illinois	US	3/22/20 23:45	38.88829622	-89.43534887	0	0	0	0	Bond, Illinois, US
17007	Boone	Illinois	US	3/22/20 23:45	42.32359279	-88.82345779	0	0	0	0	Boone, Illinois, US
17009	Brown	Illinois	US	3/22/20 23:45	39.96209138	-90.75068024	0	0	0	0	Brown, Illinois, US
17011	Bureau	Illinois	US	3/22/20 23:45	41.40385234	-89.5283051	0	0	0	0	Bureau, Illinois, US
17013	Calhoun	Illinois	US	3/22/20 23:45	39.16840183	-90.66330078	0	0	0	0	Calhoun, Illinois, US
17015	Carroll	Illinois	US	3/22/20 23:45	42.06823429	-89.93395545	0	0	0	0	Carroll, Illinois, US
17017	Cass	Illinois	US	3/22/20 23:45	39.96991073	-90.24734436	0	0	0	0	Cass, Illinois, US
17023	Clark	Illinois	US	3/22/20 23:45	39.33425789	-87.78705622	0	0	0	0	Clark, Illinois, US
17025	Clay	Illinois	US	3/22/20 23:45	38.75388572	-88.48914513	0	0	0	0	Clay, Illinois, US
17029	Coles	Illinois	US	3/22/20 23:45	39.51949084	-88.22358557	0	0	0	0	Coles, Illinois, US
17033	Crawford	Illinois	US	3/22/20 23:45	39.0032229	-87.75954624	0	0	0	0	Crawford, Illinois, US
17039	De Witt	Illinois	US	3/22/20 23:45	40.17514519	-88.90959682	0	0	0	0	De Witt, Illinois, US
17041	Douglas	Illinois	US	3/22/20 23:45	39.76768052	-88.21854195	0	0	0	0	Douglas, Illinois, US
17045	Edgar	Illinois	US	3/22/20 23:45	39.6809186	-87.74759563	0	0	0	0	Edgar, Illinois, US
17047	Edwards	Illinois	US	3/22/20 23:45	38.41353228	-88.05720863	0	0	0	0	Edwards, Illinois, US
17049	Effingham	Illinois	US	3/22/20 23:45	39.05935711	-88.58969584	0	0	0	0	Effingham, Illinois, US
17051	Fayette	Illinois	US	3/22/20 23:45	39.00072038	-89.02452658	0	0	0	0	Fayette, Illinois, US
17053	Ford	Illinois	US	3/22/20 23:45	40.59706922	-88.22350769	0	0	0	0	Ford, Illinois, US
17055	Franklin	Illinois	US	3/22/20 23:45	37.99189086	-88.92567818	0	0	0	0	Franklin, Illinois, US
17057	Fulton	Illinois	US	3/22/20 23:45	40.47289135	-90.20862357	0	0	0	0	Fulton, Illinois, US
17059	Gallatin	Illinois	US	3/22/20 23:45	37.76430935	-88.22953869	0	0	0	0	Gallatin, Illinois, US
17061	Greene	Illinois	US	3/22/20 23:45	39.35907414	-90.388865	0	0	0	0	Greene, Illinois, US
17063	Grundy	Illinois	US	3/22/20 23:45	41.28569601	-88.41905692	0	0	0	0	Grundy, Illinois, US
17065	Hamilton	Illinois	US	3/22/20 23:45	38.08163641	-88.53883373	0	0	0	0	Hamilton, Illinois, US
17067	Hancock	Illinois	US	3/22/20 23:45	40.40423981	-91.16313899	0	0	0	0	Hancock, Illinois, US
17069	Hardin	Illinois	US	3/22/20 23:45	37.51810645	-88.26873022	0	0	0	0	Hardin, Illinois, US
17071	Henderson	Illinois	US	3/22/20 23:45	40.81908672	-90.92491462	0	0	0	0	Henderson, Illinois, US
17073	Henry	Illinois	US	3/22/20 23:45	41.3533994	-90.13296166	0	0	0	0	Henry, Illinois, US
17075	Iroquois	Illinois	US	3/22/20 23:45	40.74717633	-87.82466784	0	0	0	0	Iroquois, Illinois, US
17079	Jasper	Illinois	US	3/22/20 23:45	39.01054275	-88.15437049	0	0	0	0	Jasper, Illinois, US
17081	Jefferson	Illinois	US	3/22/20 23:45	38.29980057	-88.9240025	0	0	0	0	Jefferson, Illinois, US
17083	Jersey	Illinois	US	3/22/20 23:45	39.08869046	-90.35393073	0	0	0	0	Jersey, Illinois, US
17087	Johnson	Illinois	US	3/22/20 23:45	37.45939802	-88.88165419	0	0	0	0	Johnson, Illinois, US
17095	Knox	Illinois	US	3/22/20 23:45	40.93148779	-90.2133034	0	0	0	0	Knox, Illinois, US
17101	Lawrence	Illinois	US	3/22/20 23:45	38.71987914	-87.72884035	0	0	0	0	Lawrence, Illinois, US
17103	Lee	Illinois	US	3/22/20 23:45	41.74583951	-89.29977132	0	0	0	0	Lee, Illinois, US
17107	Logan	Illinois	US	3/22/20 23:45	40.12581572	-89.36638784	0	0	0	0	Logan, Illinois, US
17115	Macon	Illinois	US	3/22/20 23:45	39.86064913	-88.96342505	0	0	0	0	Macon, Illinois, US
17117	Macoupin	Illinois	US	3/22/20 23:45	39.26119767	-89.92424028	0	0	0	0	Macoupin, Illinois, US
17121	Marion	Illinois	US	3/22/20 23:45	38.64963204	-88.91899208	0	0	0	0	Marion, Illinois, US
17123	Marshall	Illinois	US	3/22/20 23:45	41.0327901	-89.34510444	0	0	0	0	Marshall, Illinois, US
17125	Mason	Illinois	US	3/22/20 23:45	40.23917274	-89.91824452	0	0	0	0	Mason, Illinois, US
17127	Massac	Illinois	US	3/22/20 23:45	37.22078441	-88.71036614	0	0	0	0	Massac, Illinois, US
17109	McDonough	Illinois	US	3/22/20 23:45	40.45674722	-90.67775541	0	0	0	0	McDonough, Illinois, US
17129	Menard	Illinois	US	3/22/20 23:45	40.02742725	-89.80246001	0	0	0	0	Menard, Illinois, US
17131	Mercer	Illinois	US	3/22/20 23:45	41.20596782	-90.74290052	0	0	0	0	Mercer, Illinois, US
17133	Monroe	Illinois	US	3/22/20 23:45	38.27594376	-90.17761038	0	0	0	0	Monroe, Illinois, US
17135	Montgomery	Illinois	US	3/22/20 23:45	39.23198845	-89.47809254	0	0	0	0	Montgomery, Illinois, US
17137	Morgan	Illinois	US	3/22/20 23:45	39.71654544	-90.20255104	0	0	0	0	Morgan, Illinois, US
17139	Moultrie	Illinois	US	3/22/20 23:45	39.64187451	-88.62099969	0	0	0	0	Moultrie, Illinois, US
17141	Ogle	Illinois	US	3/22/20 23:45	42.04165196	-89.32184679	0	0	0	0	Ogle, Illinois, US
17145	Perry	Illinois	US	3/22/20 23:45	38.08510853	-89.36856219	0	0	0	0	Perry, Illinois, US
17147	Piatt	Illinois	US	3/22/20 23:45	40.01360584	-88.59319339	0	0	0	0	Piatt, Illinois, US
17149	Pike	Illinois	US	3/22/20 23:45	39.62265059	-90.8877017	0	0	0	0	Pike, Illinois, US
17151	Pope	Illinois	US	3/22/20 23:45	37.41391284	-88.56152109	0	0	0	0	Pope, Illinois, US
17153	Pulaski	Illinois	US	3/22/20 23:45	37.22631423	-89.13085001	0	0	0	0	Pulaski, Illinois, US
17155	Putnam	Illinois	US	3/22/20 23:45	41.2013541	-89.2869272	0	0	0	0	Putnam, Illinois, US
17157	Randolph	Illinois	US	3/22/20 23:45	38.05095369	-89.82512254	0	0	0	0	Randolph, Illinois, US
17159	Richland	Illinois	US	3/22/20 23:45	38.71240969	-88.08475366	0	0	0	0	Richland, Illinois, US
17165	Saline	Illinois	US	3/22/20 23:45	37.75332999	-88.54119706	0	0	0	0	Saline, Illinois, US
17169	Schuyler	Illinois	US	3/22/20 23:45	40.1571798	-90.61114163	0	0	0	0	Schuyler, Illinois, US
17171	Scott	Illinois	US	3/22/20 23:45	39.6429169	-90.47814431	0	0	0	0	Scott, Illinois, US
17173	Shelby	Illinois	US	3/22/20 23:45	39.39133527	-88.80611122	0	0	0	0	Shelby, Illinois, US
17175	Stark	Illinois	US	3/22/20 23:45	41.09309773	-89.79745866	0	0	0	0	Stark, Illinois, US
17179	Tazewell	Illinois	US	3/22/20 23:45	40.50716185	-89.51404662	0	0	0	0	Tazewell, Illinois, US
17181	Union	Illinois	US	3/22/20 23:45	37.47119609	-89.25548938	0	0	0	0	Union, Illinois, US
17183	Vermilion	Illinois	US	3/22/20 23:45	40.18417171	-87.73384359	0	0	0	0	Vermilion, Illinois, US
17185	Wabash	Illinois	US	3/22/20 23:45	38.44272901	-87.84922065	0	0	0	0	Wabash, Illinois, US
17187	Warren	Illinois	US	3/22/20 23:45	40.84925021	-90.6147432	0	0	0	0	Warren, Illinois, US
17191	Wayne	Illinois	US	3/22/20 23:45	38.42955355	-88.42586459	0	0	0	0	Wayne, Illinois, US
17193	White	Illinois	US	3/22/20 23:45	38.08706198	-88.17657461	0	0	0	0	White, Illinois, US
18007	Benton	Indiana	US	3/22/20 23:45	40.60626947	-87.31093999	0	0	0	0	Benton, Indiana, US
18009	Blackford	Indiana	US	3/22/20 23:45	40.47388153	-85.32499702	0	0	0	0	Blackford, Indiana, US
18013	Brown	Indiana	US	3/22/20 23:45	39.19605589	-86.22868909	0	0	0	0	Brown, Indiana, US
18015	Carroll	Indiana	US	3/22/20 23:45	40.5807832	-86.56198812	0	0	0	0	Carroll, Indiana, US
18017	Cass	Indiana	US	3/22/20 23:45	40.76135835	-86.34830753	0	0	0	0	Cass, Indiana, US
18021	Clay	Indiana	US	3/22/20 23:45	39.39561833	-87.11723506	0	0	0	0	Clay, Indiana, US
18023	Clinton	Indiana	US	3/22/20 23:45	40.30319754	-86.47277257	0	0	0	0	Clinton, Indiana, US
18025	Crawford	Indiana	US	3/22/20 23:45	38.28814402	-86.44518825	0	0	0	0	Crawford, Indiana, US
18027	Daviess	Indiana	US	3/22/20 23:45	38.70186039	-87.07185406	0	0	0	0	Daviess, Indiana, US
18029	Dearborn	Indiana	US	3/22/20 23:45	39.14647946	-84.97333539	0	0	0	0	Dearborn, Indiana, US
18031	Decatur	Indiana	US	3/22/20 23:45	39.30712658	-85.50087166	0	0	0	0	Decatur, Indiana, US
18033	DeKalb	Indiana	US	3/22/20 23:45	41.39804622	-84.99906934	0	0	0	0	DeKalb, Indiana, US
18045	Fountain	Indiana	US	3/22/20 23:45	40.12361933	-87.24217689	0	0	0	0	Fountain, Indiana, US
18049	Fulton	Indiana	US	3/22/20 23:45	41.0469907	-86.26252745	0	0	0	0	Fulton, Indiana, US
18051	Gibson	Indiana	US	3/22/20 23:45	38.30393723	-87.58054938	0	0	0	0	Gibson, Indiana, US
18061	Harrison	Indiana	US	3/22/20 23:45	38.19467379	-86.10948271	0	0	0	0	Harrison, Indiana, US
18065	Henry	Indiana	US	3/22/20 23:45	39.93029017	-85.39625719	0	0	0	0	Henry, Indiana, US
18069	Huntington	Indiana	US	3/22/20 23:45	40.82907273	-85.48822092	0	0	0	0	Huntington, Indiana, US
18071	Jackson	Indiana	US	3/22/20 23:45	38.9091582	-86.03851889	0	0	0	0	Jackson, Indiana, US
18073	Jasper	Indiana	US	3/22/20 23:45	41.02078733	-87.11553319	0	0	0	0	Jasper, Indiana, US
18075	Jay	Indiana	US	3/22/20 23:45	40.43781032	-85.00576229	0	0	0	0	Jay, Indiana, US
18077	Jefferson	Indiana	US	3/22/20 23:45	38.78576239	-85.43633383	0	0	0	0	Jefferson, Indiana, US
18083	Knox	Indiana	US	3/22/20 23:45	38.68861576	-87.4194665	0	0	0	0	Knox, Indiana, US
18085	Kosciusko	Indiana	US	3/22/20 23:45	41.24521668	-85.86312322	0	0	0	0	Kosciusko, Indiana, US
18087	LaGrange	Indiana	US	3/22/20 23:45	41.64232188	-85.42674232	0	0	0	0	LaGrange, Indiana, US
18093	Lawrence	Indiana	US	3/22/20 23:45	38.84112637	-86.48361629	0	0	0	0	Lawrence, Indiana, US
18099	Marshall	Indiana	US	3/22/20 23:45	41.32467367	-86.26185087	0	0	0	0	Marshall, Indiana, US
18101	Martin	Indiana	US	3/22/20 23:45	38.7099921	-86.80373186	0	0	0	0	Martin, Indiana, US
18107	Montgomery	Indiana	US	3/22/20 23:45	40.04034823	-86.89335024	0	0	0	0	Montgomery, Indiana, US
18111	Newton	Indiana	US	3/22/20 23:45	40.95610449	-87.39635768	0	0	0	0	Newton, Indiana, US
18115	Ohio	Indiana	US	3/22/20 23:45	38.955305	-84.96515993	0	0	0	0	Ohio, Indiana, US
18117	Orange	Indiana	US	3/22/20 23:45	38.5411892	-86.49523093	0	0	0	0	Orange, Indiana, US
18121	Parke	Indiana	US	3/22/20 23:45	39.77202286	-87.20375833	0	0	0	0	Parke, Indiana, US
18123	Perry	Indiana	US	3/22/20 23:45	38.07809328	-86.63741946	0	0	0	0	Perry, Indiana, US
18125	Pike	Indiana	US	3/22/20 23:45	38.40112197	-87.23574907	0	0	0	0	Pike, Indiana, US
18127	Porter	Indiana	US	3/22/20 23:45	41.45986947	-87.06848888	0	0	0	0	Porter, Indiana, US
18129	Posey	Indiana	US	3/22/20 23:45	38.02097333	-87.86480429	0	0	0	0	Posey, Indiana, US
18131	Pulaski	Indiana	US	3/22/20 23:45	41.04166107	-86.69890683	0	0	0	0	Pulaski, Indiana, US
18135	Randolph	Indiana	US	3/22/20 23:45	40.15734772	-85.01139319	0	0	0	0	Randolph, Indiana, US
18139	Rush	Indiana	US	3/22/20 23:45	39.62002287	-85.4655599	0	0	0	0	Rush, Indiana, US
18147	Spencer	Indiana	US	3/22/20 23:45	38.01519732	-87.0079644	0	0	0	0	Spencer, Indiana, US
18149	Starke	Indiana	US	3/22/20 23:45	41.27890281	-86.64686895	0	0	0	0	Starke, Indiana, US
18151	Steuben	Indiana	US	3/22/20 23:45	41.64423868	-85.00101094	0	0	0	0	Steuben, Indiana, US
18153	Sullivan	Indiana	US	3/22/20 23:45	39.08952258	-87.41414469	0	0	0	0	Sullivan, Indiana, US
18155	Switzerland	Indiana	US	3/22/20 23:45	38.82767338	-85.03022429	0	0	0	0	Switzerland, Indiana, US
18161	Union	Indiana	US	3/22/20 23:45	39.62550777	-84.92497066	0	0	0	0	Union, Indiana, US
18165	Vermillion	Indiana	US	3/22/20 23:45	39.8523352	-87.46160542	0	0	0	0	Vermillion, Indiana, US
18169	Wabash	Indiana	US	3/22/20 23:45	40.84704239	-85.79328272	0	0	0	0	Wabash, Indiana, US
18171	Warren	Indiana	US	3/22/20 23:45	40.34728141	-87.35602659	0	0	0	0	Warren, Indiana, US
18173	Warrick	Indiana	US	3/22/20 23:45	38.08922676	-87.2716085	0	0	0	0	Warrick, Indiana, US
18181	White	Indiana	US	3/22/20 23:45	40.74911165	-86.86492015	0	0	0	0	White, Indiana, US
18183	Whitley	Indiana	US	3/22/20 23:45	41.13863784	-85.50791236	0	0	0	0	Whitley, Indiana, US
19003	Adams	Iowa	US	3/22/20 23:45	41.02903567	-94.69932645	0	0	0	0	Adams, Iowa, US
19007	Appanoose	Iowa	US	3/22/20 23:45	40.74324454	-92.86865906	0	0	0	0	Appanoose, Iowa, US
19009	Audubon	Iowa	US	3/22/20 23:45	41.6844628	-94.90581859	0	0	0	0	Audubon, Iowa, US
19011	Benton	Iowa	US	3/22/20 23:45	42.08011739	-92.06463573	0	0	0	0	Benton, Iowa, US
19015	Boone	Iowa	US	3/22/20 23:45	42.03657094	-93.9313999	0	0	0	0	Boone, Iowa, US
19017	Bremer	Iowa	US	3/22/20 23:45	42.77461496	-92.31795937	0	0	0	0	Bremer, Iowa, US
19019	Buchanan	Iowa	US	3/22/20 23:45	42.4709188	-91.83510825	0	0	0	0	Buchanan, Iowa, US
19021	Buena Vista	Iowa	US	3/22/20 23:45	42.73545875	-95.15100162	0	0	0	0	Buena Vista, Iowa, US
19023	Butler	Iowa	US	3/22/20 23:45	42.73172833	-92.79015971	0	0	0	0	Butler, Iowa, US
19025	Calhoun	Iowa	US	3/22/20 23:45	42.38521079	-94.64046046	0	0	0	0	Calhoun, Iowa, US
19029	Cass	Iowa	US	3/22/20 23:45	41.33149454	-94.92792482	0	0	0	0	Cass, Iowa, US
19031	Cedar	Iowa	US	3/22/20 23:45	41.77233777	-91.13246684	0	0	0	0	Cedar, Iowa, US
19035	Cherokee	Iowa	US	3/22/20 23:45	42.73538914	-95.62389402	0	0	0	0	Cherokee, Iowa, US
19037	Chickasaw	Iowa	US	3/22/20 23:45	43.06001295	-92.31773347	0	0	0	0	Chickasaw, Iowa, US
19039	Clarke	Iowa	US	3/22/20 23:45	41.02868181	-93.78499767	0	0	0	0	Clarke, Iowa, US
19041	Clay	Iowa	US	3/22/20 23:45	43.08247182	-95.15096481	0	0	0	0	Clay, Iowa, US
19043	Clayton	Iowa	US	3/22/20 23:45	42.84443388	-91.34133693	0	0	0	0	Clayton, Iowa, US
19045	Clinton	Iowa	US	3/22/20 23:45	41.89981633	-90.53275096	0	0	0	0	Clinton, Iowa, US
19047	Crawford	Iowa	US	3/22/20 23:45	42.03718237	-95.3819718	0	0	0	0	Crawford, Iowa, US
19051	Davis	Iowa	US	3/22/20 23:45	40.74773536	-92.41005468	0	0	0	0	Davis, Iowa, US
19053	Decatur	Iowa	US	3/22/20 23:45	40.73742757	-93.78645949	0	0	0	0	Decatur, Iowa, US
19055	Delaware	Iowa	US	3/22/20 23:45	42.47104597	-91.3664492	0	0	0	0	Delaware, Iowa, US
19057	Des Moines	Iowa	US	3/22/20 23:45	40.92012606	-91.18326592	0	0	0	0	Des Moines, Iowa, US
19059	Dickinson	Iowa	US	3/22/20 23:45	43.37787725	-95.1510206	0	0	0	0	Dickinson, Iowa, US
19063	Emmet	Iowa	US	3/22/20 23:45	43.37782951	-94.67858943	0	0	0	0	Emmet, Iowa, US
19067	Floyd	Iowa	US	3/22/20 23:45	43.0600053	-92.78940097	0	0	0	0	Floyd, Iowa, US
19069	Franklin	Iowa	US	3/22/20 23:45	42.73270384	-93.26256925	0	0	0	0	Franklin, Iowa, US
19071	Fremont	Iowa	US	3/22/20 23:45	40.7454272	-95.60129045	0	0	0	0	Fremont, Iowa, US
19073	Greene	Iowa	US	3/22/20 23:45	42.03614551	-94.39658081	0	0	0	0	Greene, Iowa, US
19075	Grundy	Iowa	US	3/22/20 23:45	42.40183723	-92.78829551	0	0	0	0	Grundy, Iowa, US
19077	Guthrie	Iowa	US	3/22/20 23:45	41.68378965	-94.50111014	0	0	0	0	Guthrie, Iowa, US
19079	Hamilton	Iowa	US	3/22/20 23:45	42.38382428	-93.70197703	0	0	0	0	Hamilton, Iowa, US
19081	Hancock	Iowa	US	3/22/20 23:45	43.08178477	-93.73454884	0	0	0	0	Hancock, Iowa, US
19083	Hardin	Iowa	US	3/22/20 23:45	42.38353877	-93.23654611	0	0	0	0	Hardin, Iowa, US
19089	Howard	Iowa	US	3/22/20 23:45	43.35671042	-92.31702714	0	0	0	0	Howard, Iowa, US
19091	Humboldt	Iowa	US	3/22/20 23:45	42.7764426	-94.20722537	0	0	0	0	Humboldt, Iowa, US
19093	Ida	Iowa	US	3/22/20 23:45	42.38696136	-95.51355387	0	0	0	0	Ida, Iowa, US
19095	Iowa	Iowa	US	3/22/20 23:45	41.68630265	-92.0643373	0	0	0	0	Iowa, Iowa, US
19097	Jackson	Iowa	US	3/22/20 23:45	42.17178824	-90.57354837	0	0	0	0	Jackson, Iowa, US
19099	Jasper	Iowa	US	3/22/20 23:45	41.68576082	-93.05567785	0	0	0	0	Jasper, Iowa, US
19101	Jefferson	Iowa	US	3/22/20 23:45	41.03192394	-91.94849466	0	0	0	0	Jefferson, Iowa, US
19105	Jones	Iowa	US	3/22/20 23:45	42.12118609	-91.13139641	0	0	0	0	Jones, Iowa, US
19107	Keokuk	Iowa	US	3/22/20 23:45	41.33649833	-92.1785067	0	0	0	0	Keokuk, Iowa, US
19111	Lee	Iowa	US	3/22/20 23:45	40.64181461	-91.48183025	0	0	0	0	Lee, Iowa, US
19115	Louisa	Iowa	US	3/22/20 23:45	41.21842119	-91.26102611	0	0	0	0	Louisa, Iowa, US
19117	Lucas	Iowa	US	3/22/20 23:45	41.02958964	-93.32780803	0	0	0	0	Lucas, Iowa, US
19119	Lyon	Iowa	US	3/22/20 23:45	43.38107862	-96.20926845	0	0	0	0	Lyon, Iowa, US
19121	Madison	Iowa	US	3/22/20 23:45	41.33081904	-94.01554631	0	0	0	0	Madison, Iowa, US
19123	Mahaska	Iowa	US	3/22/20 23:45	41.33521503	-92.64083907	0	0	0	0	Mahaska, Iowa, US
19125	Marion	Iowa	US	3/22/20 23:45	41.33445101	-93.09934783	0	0	0	0	Marion, Iowa, US
19127	Marshall	Iowa	US	3/22/20 23:45	42.03586837	-92.9990819	0	0	0	0	Marshall, Iowa, US
19129	Mills	Iowa	US	3/22/20 23:45	41.03299766	-95.61920963	0	0	0	0	Mills, Iowa, US
19131	Mitchell	Iowa	US	3/22/20 23:45	43.35638371	-92.78887719	0	0	0	0	Mitchell, Iowa, US
19133	Monona	Iowa	US	3/22/20 23:45	42.05220391	-95.95743843	0	0	0	0	Monona, Iowa, US
19135	Monroe	Iowa	US	3/22/20 23:45	41.02988815	-92.8690667	0	0	0	0	Monroe, Iowa, US
19137	Montgomery	Iowa	US	3/22/20 23:45	41.03018714	-95.15642896	0	0	0	0	Montgomery, Iowa, US
19141	O'Brien	Iowa	US	3/22/20 23:45	43.08310673	-95.62474482	0	0	0	0	O'Brien, Iowa, US
19143	Osceola	Iowa	US	3/22/20 23:45	43.37824276	-95.62422844	0	0	0	0	Osceola, Iowa, US
19145	Page	Iowa	US	3/22/20 23:45	40.7393172	-95.1497813	0	0	0	0	Page, Iowa, US
19147	Palo Alto	Iowa	US	3/22/20 23:45	43.08193849	-94.67824621	0	0	0	0	Palo Alto, Iowa, US
19149	Plymouth	Iowa	US	3/22/20 23:45	42.737633	-96.21366621	0	0	0	0	Plymouth, Iowa, US
19151	Pocahontas	Iowa	US	3/22/20 23:45	42.73420133	-94.67862564	0	0	0	0	Pocahontas, Iowa, US
19159	Ringgold	Iowa	US	3/22/20 23:45	40.73518949	-94.24368535	0	0	0	0	Ringgold, Iowa, US
19161	Sac	Iowa	US	3/22/20 23:45	42.38624071	-95.10547892	0	0	0	0	Sac, Iowa, US
19165	Shelby	Iowa	US	3/22/20 23:45	41.6850066	-95.31015553	0	0	0	0	Shelby, Iowa, US
19173	Taylor	Iowa	US	3/22/20 23:45	40.73710579	-94.69778563	0	0	0	0	Taylor, Iowa, US
19175	Union	Iowa	US	3/22/20 23:45	41.0277278	-94.24234847	0	0	0	0	Union, Iowa, US
19177	Van Buren	Iowa	US	3/22/20 23:45	40.75326764	-91.95017958	0	0	0	0	Van Buren, Iowa, US
19179	Wapello	Iowa	US	3/22/20 23:45	41.03064984	-92.40954728	0	0	0	0	Wapello, Iowa, US
19181	Warren	Iowa	US	3/22/20 23:45	41.33559454	-93.56007641	0	0	0	0	Warren, Iowa, US
19185	Wayne	Iowa	US	3/22/20 23:45	40.73969028	-93.32752197	0	0	0	0	Wayne, Iowa, US
19187	Webster	Iowa	US	3/22/20 23:45	42.42853483	-94.17987389	0	0	0	0	Webster, Iowa, US
19189	Winnebago	Iowa	US	3/22/20 23:45	43.37751174	-93.73407298	0	0	0	0	Winnebago, Iowa, US
19195	Worth	Iowa	US	3/22/20 23:45	43.37750768	-93.26087602	0	0	0	0	Worth, Iowa, US
19197	Wright	Iowa	US	3/22/20 23:45	42.73305373	-93.73515113	0	0	0	0	Wright, Iowa, US
20001	Allen	Kansas	US	3/22/20 23:45	37.88582951	-95.30030847	0	0	0	0	Allen, Kansas, US
20003	Anderson	Kansas	US	3/22/20 23:45	38.21413251	-95.29272815	0	0	0	0	Anderson, Kansas, US
20005	Atchison	Kansas	US	3/22/20 23:45	39.53185661	-95.30870026	0	0	0	0	Atchison, Kansas, US
20007	Barber	Kansas	US	3/22/20 23:45	37.2288586	-98.68460053	0	0	0	0	Barber, Kansas, US
20009	Barton	Kansas	US	3/22/20 23:45	38.47889676	-98.75636726	0	0	0	0	Barton, Kansas, US
20011	Bourbon	Kansas	US	3/22/20 23:45	37.85508555	-94.84865997	0	0	0	0	Bourbon, Kansas, US
20013	Brown	Kansas	US	3/22/20 23:45	39.82652589	-95.56421698	0	0	0	0	Brown, Kansas, US
20017	Chase	Kansas	US	3/22/20 23:45	38.30292938	-96.59563862	0	0	0	0	Chase, Kansas, US
20019	Chautauqua	Kansas	US	3/22/20 23:45	37.14994405	-96.2454192	0	0	0	0	Chautauqua, Kansas, US
20023	Cheyenne	Kansas	US	3/22/20 23:45	39.78580976	-101.7318201	0	0	0	0	Cheyenne, Kansas, US
20025	Clark	Kansas	US	3/22/20 23:45	37.23577007	-99.81883015	0	0	0	0	Clark, Kansas, US
20027	Clay	Kansas	US	3/22/20 23:45	39.34948772	-97.16518128	0	0	0	0	Clay, Kansas, US
20029	Cloud	Kansas	US	3/22/20 23:45	39.48028352	-97.64925343	0	0	0	0	Cloud, Kansas, US
20031	Coffey	Kansas	US	3/22/20 23:45	38.2365018	-95.73379515	0	0	0	0	Coffey, Kansas, US
20033	Comanche	Kansas	US	3/22/20 23:45	37.1911452	-99.27113247	0	0	0	0	Comanche, Kansas, US
20035	Cowley	Kansas	US	3/22/20 23:45	37.23781842	-96.83776647	0	0	0	0	Cowley, Kansas, US
20037	Crawford	Kansas	US	3/22/20 23:45	37.50675523	-94.85245778	0	0	0	0	Crawford, Kansas, US
20039	Decatur	Kansas	US	3/22/20 23:45	39.78468441	-100.4594081	0	0	0	0	Decatur, Kansas, US
20041	Dickinson	Kansas	US	3/22/20 23:45	38.86600962	-97.15532383	0	0	0	0	Dickinson, Kansas, US
20043	Doniphan	Kansas	US	3/22/20 23:45	39.79067154	-95.14056866	0	0	0	0	Doniphan, Kansas, US
20047	Edwards	Kansas	US	3/22/20 23:45	37.88735543	-99.31263309	0	0	0	0	Edwards, Kansas, US
20049	Elk	Kansas	US	3/22/20 23:45	37.45338105	-96.24369667	0	0	0	0	Elk, Kansas, US
20051	Ellis	Kansas	US	3/22/20 23:45	38.91458712	-99.31751551	0	0	0	0	Ellis, Kansas, US
20053	Ellsworth	Kansas	US	3/22/20 23:45	38.69677695	-98.20462799	0	0	0	0	Ellsworth, Kansas, US
20055	Finney	Kansas	US	3/22/20 23:45	38.04340344	-100.7381938	0	0	0	0	Finney, Kansas, US
20061	Geary	Kansas	US	3/22/20 23:45	38.99871131	-96.7577178	0	0	0	0	Geary, Kansas, US
20063	Gove	Kansas	US	3/22/20 23:45	38.91588178	-100.4829321	0	0	0	0	Gove, Kansas, US
20065	Graham	Kansas	US	3/22/20 23:45	39.34987223	-99.88332493	0	0	0	0	Graham, Kansas, US
20067	Grant	Kansas	US	3/22/20 23:45	37.56227336	-101.3079758	0	0	0	0	Grant, Kansas, US
20069	Gray	Kansas	US	3/22/20 23:45	37.73836671	-100.4369088	0	0	0	0	Gray, Kansas, US
20071	Greeley	Kansas	US	3/22/20 23:45	38.4808095	-101.8061079	0	0	0	0	Greeley, Kansas, US
20073	Greenwood	Kansas	US	3/22/20 23:45	37.8774388	-96.23250453	0	0	0	0	Greenwood, Kansas, US
20075	Hamilton	Kansas	US	3/22/20 23:45	37.99978709	-101.7921066	0	0	0	0	Hamilton, Kansas, US
20077	Harper	Kansas	US	3/22/20 23:45	37.19175361	-98.07578384	0	0	0	0	Harper, Kansas, US
20079	Harvey	Kansas	US	3/22/20 23:45	38.04293782	-97.42747573	0	0	0	0	Harvey, Kansas, US
20081	Haskell	Kansas	US	3/22/20 23:45	37.5620394	-100.8710738	0	0	0	0	Haskell, Kansas, US
20083	Hodgeman	Kansas	US	3/22/20 23:45	38.08780079	-99.89829881	0	0	0	0	Hodgeman, Kansas, US
20087	Jefferson	Kansas	US	3/22/20 23:45	39.2347941	-95.38289232	0	0	0	0	Jefferson, Kansas, US
20089	Jewell	Kansas	US	3/22/20 23:45	39.78470589	-98.21820662	0	0	0	0	Jewell, Kansas, US
20093	Kearny	Kansas	US	3/22/20 23:45	38.00017981	-101.321681	0	0	0	0	Kearny, Kansas, US
20095	Kingman	Kansas	US	3/22/20 23:45	37.55909527	-98.13638678	0	0	0	0	Kingman, Kansas, US
20097	Kiowa	Kansas	US	3/22/20 23:45	37.55848695	-99.2856537	0	0	0	0	Kiowa, Kansas, US
20099	Labette	Kansas	US	3/22/20 23:45	37.19113093	-95.29849679	0	0	0	0	Labette, Kansas, US
20101	Lane	Kansas	US	3/22/20 23:45	38.48119447	-100.4660754	0	0	0	0	Lane, Kansas, US
20105	Lincoln	Kansas	US	3/22/20 23:45	39.04549684	-98.20756994	0	0	0	0	Lincoln, Kansas, US
20109	Logan	Kansas	US	3/22/20 23:45	38.91735806	-101.148475	0	0	0	0	Logan, Kansas, US
20111	Lyon	Kansas	US	3/22/20 23:45	38.45576156	-96.15275715	0	0	0	0	Lyon, Kansas, US
20115	Marion	Kansas	US	3/22/20 23:45	38.35855394	-97.0985251	0	0	0	0	Marion, Kansas, US
20117	Marshall	Kansas	US	3/22/20 23:45	39.78359669	-96.52278974	0	0	0	0	Marshall, Kansas, US
20113	McPherson	Kansas	US	3/22/20 23:45	38.39184858	-97.64769869	0	0	0	0	McPherson, Kansas, US
20119	Meade	Kansas	US	3/22/20 23:45	37.23859987	-100.364831	0	0	0	0	Meade, Kansas, US
20121	Miami	Kansas	US	3/22/20 23:45	38.56383358	-94.83832189	0	0	0	0	Miami, Kansas, US
20125	Montgomery	Kansas	US	3/22/20 23:45	37.19236568	-95.74329258	0	0	0	0	Montgomery, Kansas, US
20129	Morton	Kansas	US	3/22/20 23:45	37.19141121	-101.7992519	0	0	0	0	Morton, Kansas, US
20131	Nemaha	Kansas	US	3/22/20 23:45	39.78345387	-96.01392079	0	0	0	0	Nemaha, Kansas, US
20133	Neosho	Kansas	US	3/22/20 23:45	37.55862897	-95.30670046	0	0	0	0	Neosho, Kansas, US
20135	Ness	Kansas	US	3/22/20 23:45	38.47974157	-99.91547333	0	0	0	0	Ness, Kansas, US
20137	Norton	Kansas	US	3/22/20 23:45	39.78443827	-99.90286639	0	0	0	0	Norton, Kansas, US
20139	Osage	Kansas	US	3/22/20 23:45	38.65235984	-95.72707998	0	0	0	0	Osage, Kansas, US
20141	Osborne	Kansas	US	3/22/20 23:45	39.3503437	-98.76753828	0	0	0	0	Osborne, Kansas, US
20143	Ottawa	Kansas	US	3/22/20 23:45	39.13237408	-97.65020313	0	0	0	0	Ottawa, Kansas, US
20145	Pawnee	Kansas	US	3/22/20 23:45	38.18108732	-99.23692334	0	0	0	0	Pawnee, Kansas, US
20147	Phillips	Kansas	US	3/22/20 23:45	39.78465501	-99.34668865	0	0	0	0	Phillips, Kansas, US
20149	Pottawatomie	Kansas	US	3/22/20 23:45	39.37925655	-96.34564657	0	0	0	0	Pottawatomie, Kansas, US
20151	Pratt	Kansas	US	3/22/20 23:45	37.64780729	-98.73922153	0	0	0	0	Pratt, Kansas, US
20153	Rawlins	Kansas	US	3/22/20 23:45	39.78525843	-101.0761617	0	0	0	0	Rawlins, Kansas, US
20157	Republic	Kansas	US	3/22/20 23:45	39.82799632	-97.65036709	0	0	0	0	Republic, Kansas, US
20159	Rice	Kansas	US	3/22/20 23:45	38.34616184	-98.19992118	0	0	0	0	Rice, Kansas, US
20163	Rooks	Kansas	US	3/22/20 23:45	39.35022773	-99.32484567	0	0	0	0	Rooks, Kansas, US
20165	Rush	Kansas	US	3/22/20 23:45	38.52275276	-99.30863983	0	0	0	0	Rush, Kansas, US
20167	Russell	Kansas	US	3/22/20 23:45	38.91462787	-98.76254297	0	0	0	0	Russell, Kansas, US
20169	Saline	Kansas	US	3/22/20 23:45	38.78369175	-97.65185177	0	0	0	0	Saline, Kansas, US
20171	Scott	Kansas	US	3/22/20 23:45	38.48222076	-100.9066539	0	0	0	0	Scott, Kansas, US
20175	Seward	Kansas	US	3/22/20 23:45	37.19324632	-100.8507201	0	0	0	0	Seward, Kansas, US
20177	Shawnee	Kansas	US	3/22/20 23:45	39.04100763	-95.7557264	0	0	0	0	Shawnee, Kansas, US
20179	Sheridan	Kansas	US	3/22/20 23:45	39.35018161	-100.4418259	0	0	0	0	Sheridan, Kansas, US
20181	Sherman	Kansas	US	3/22/20 23:45	39.35147699	-101.7197624	0	0	0	0	Sherman, Kansas, US
20183	Smith	Kansas	US	3/22/20 23:45	39.78516566	-98.78566062	0	0	0	0	Smith, Kansas, US
20185	Stafford	Kansas	US	3/22/20 23:45	38.03100851	-98.71762001	0	0	0	0	Stafford, Kansas, US
20187	Stanton	Kansas	US	3/22/20 23:45	37.56304714	-101.7843534	0	0	0	0	Stanton, Kansas, US
20189	Stevens	Kansas	US	3/22/20 23:45	37.1923008	-101.3118967	0	0	0	0	Stevens, Kansas, US
20191	Sumner	Kansas	US	3/22/20 23:45	37.23682549	-97.47721621	0	0	0	0	Sumner, Kansas, US
20193	Thomas	Kansas	US	3/22/20 23:45	39.35107575	-101.0553705	0	0	0	0	Thomas, Kansas, US
20195	Trego	Kansas	US	3/22/20 23:45	38.91467218	-99.87284448	0	0	0	0	Trego, Kansas, US
20197	Wabaunsee	Kansas	US	3/22/20 23:45	38.95471985	-96.20350509	0	0	0	0	Wabaunsee, Kansas, US
20199	Wallace	Kansas	US	3/22/20 23:45	38.91686134	-101.7638876	0	0	0	0	Wallace, Kansas, US
20201	Washington	Kansas	US	3/22/20 23:45	39.78420784	-97.0875323	0	0	0	0	Washington, Kansas, US
20203	Wichita	Kansas	US	3/22/20 23:45	38.48178252	-101.3471509	0	0	0	0	Wichita, Kansas, US
20205	Wilson	Kansas	US	3/22/20 23:45	37.55937174	-95.74323255	0	0	0	0	Wilson, Kansas, US
20207	Woodson	Kansas	US	3/22/20 23:45	37.8865336	-95.74006277	0	0	0	0	Woodson, Kansas, US
21001	Adair	Kentucky	US	3/22/20 23:45	37.10459774	-85.28129668	0	0	0	0	Adair, Kentucky, US
21003	Allen	Kentucky	US	3/22/20 23:45	36.75197631	-86.19457544	0	0	0	0	Allen, Kentucky, US
21007	Ballard	Kentucky	US	3/22/20 23:45	37.05842757	-88.99427697	0	0	0	0	Ballard, Kentucky, US
21009	Barren	Kentucky	US	3/22/20 23:45	36.96469836	-85.93338945	0	0	0	0	Barren, Kentucky, US
21011	Bath	Kentucky	US	3/22/20 23:45	38.14735938	-83.74588932	0	0	0	0	Bath, Kentucky, US
21013	Bell	Kentucky	US	3/22/20 23:45	36.73355174	-83.67766671	0	0	0	0	Bell, Kentucky, US
21015	Boone	Kentucky	US	3/22/20 23:45	38.97065142	-84.72615357	0	0	0	0	Boone, Kentucky, US
21019	Boyd	Kentucky	US	3/22/20 23:45	38.36176608	-82.68652187	0	0	0	0	Boyd, Kentucky, US
21021	Boyle	Kentucky	US	3/22/20 23:45	37.62680923	-84.8633779	0	0	0	0	Boyle, Kentucky, US
21023	Bracken	Kentucky	US	3/22/20 23:45	38.69158994	-84.08532444	0	0	0	0	Bracken, Kentucky, US
21025	Breathitt	Kentucky	US	3/22/20 23:45	37.52333168	-83.31959161	0	0	0	0	Breathitt, Kentucky, US
21027	Breckinridge	Kentucky	US	3/22/20 23:45	37.77377239	-86.42885017	0	0	0	0	Breckinridge, Kentucky, US
21029	Bullitt	Kentucky	US	3/22/20 23:45	37.97162523	-85.68955617	0	0	0	0	Bullitt, Kentucky, US
21031	Butler	Kentucky	US	3/22/20 23:45	37.20946153	-86.68748787	0	0	0	0	Butler, Kentucky, US
21033	Caldwell	Kentucky	US	3/22/20 23:45	37.14749129	-87.86948214	0	0	0	0	Caldwell, Kentucky, US
21037	Campbell	Kentucky	US	3/22/20 23:45	38.94384345	-84.37875208	0	0	0	0	Campbell, Kentucky, US
21039	Carlisle	Kentucky	US	3/22/20 23:45	36.85372876	-88.9669222	0	0	0	0	Carlisle, Kentucky, US
21041	Carroll	Kentucky	US	3/22/20 23:45	38.66599534	-85.12601074	0	0	0	0	Carroll, Kentucky, US
21043	Carter	Kentucky	US	3/22/20 23:45	38.31690743	-83.05092385	0	0	0	0	Carter, Kentucky, US
21045	Casey	Kentucky	US	3/22/20 23:45	37.32533118	-84.92726209	0	0	0	0	Casey, Kentucky, US
21051	Clay	Kentucky	US	3/22/20 23:45	37.16451126	-83.712575	0	0	0	0	Clay, Kentucky, US
21053	Clinton	Kentucky	US	3/22/20 23:45	36.72581156	-85.13377529	0	0	0	0	Clinton, Kentucky, US
21055	Crittenden	Kentucky	US	3/22/20 23:45	37.35839237	-88.0882609	0	0	0	0	Crittenden, Kentucky, US
21057	Cumberland	Kentucky	US	3/22/20 23:45	36.78926125	-85.39050034	0	0	0	0	Cumberland, Kentucky, US
21061	Edmonson	Kentucky	US	3/22/20 23:45	37.21218923	-86.23955613	0	0	0	0	Edmonson, Kentucky, US
21063	Elliott	Kentucky	US	3/22/20 23:45	38.11624059	-83.09771563	0	0	0	0	Elliott, Kentucky, US
21065	Estill	Kentucky	US	3/22/20 23:45	37.69241417	-83.95956369	0	0	0	0	Estill, Kentucky, US
21069	Fleming	Kentucky	US	3/22/20 23:45	38.36758311	-83.69657514	0	0	0	0	Fleming, Kentucky, US
21071	Floyd	Kentucky	US	3/22/20 23:45	37.56213922	-82.74750924	0	0	0	0	Floyd, Kentucky, US
21075	Fulton	Kentucky	US	3/22/20 23:45	36.55238827	-89.20140068	0	0	0	0	Fulton, Kentucky, US
21077	Gallatin	Kentucky	US	3/22/20 23:45	38.75398691	-84.8558382	0	0	0	0	Gallatin, Kentucky, US
21079	Garrard	Kentucky	US	3/22/20 23:45	37.6388668	-84.53289319	0	0	0	0	Garrard, Kentucky, US
21081	Grant	Kentucky	US	3/22/20 23:45	38.64962758	-84.62415957	0	0	0	0	Grant, Kentucky, US
21083	Graves	Kentucky	US	3/22/20 23:45	36.72292505	-88.65143315	0	0	0	0	Graves, Kentucky, US
21085	Grayson	Kentucky	US	3/22/20 23:45	37.46231118	-86.34248968	0	0	0	0	Grayson, Kentucky, US
21087	Green	Kentucky	US	3/22/20 23:45	37.26484328	-85.5540745	0	0	0	0	Green, Kentucky, US
21089	Greenup	Kentucky	US	3/22/20 23:45	38.54332505	-82.9215658	0	0	0	0	Greenup, Kentucky, US
21091	Hancock	Kentucky	US	3/22/20 23:45	37.83766422	-86.78280584	0	0	0	0	Hancock, Kentucky, US
21095	Harlan	Kentucky	US	3/22/20 23:45	36.85699301	-83.21899516	0	0	0	0	Harlan, Kentucky, US
21099	Hart	Kentucky	US	3/22/20 23:45	37.29943898	-85.88461055	0	0	0	0	Hart, Kentucky, US
21103	Henry	Kentucky	US	3/22/20 23:45	38.44942688	-85.11587507	0	0	0	0	Henry, Kentucky, US
21105	Hickman	Kentucky	US	3/22/20 23:45	36.6794808	-88.97875928	0	0	0	0	Hickman, Kentucky, US
21107	Hopkins	Kentucky	US	3/22/20 23:45	37.30939025	-87.54670406	0	0	0	0	Hopkins, Kentucky, US
21109	Jackson	Kentucky	US	3/22/20 23:45	37.41866422	-83.99825483	0	0	0	0	Jackson, Kentucky, US
21113	Jessamine	Kentucky	US	3/22/20 23:45	37.87119786	-84.58252003	0	0	0	0	Jessamine, Kentucky, US
21115	Johnson	Kentucky	US	3/22/20 23:45	37.85106355	-82.8264322	0	0	0	0	Johnson, Kentucky, US
21119	Knott	Kentucky	US	3/22/20 23:45	37.35388197	-82.94981134	0	0	0	0	Knott, Kentucky, US
21121	Knox	Kentucky	US	3/22/20 23:45	36.89225732	-83.85403396	0	0	0	0	Knox, Kentucky, US
21123	Larue	Kentucky	US	3/22/20 23:45	37.54567114	-85.70138352	0	0	0	0	Larue, Kentucky, US
21125	Laurel	Kentucky	US	3/22/20 23:45	37.10975748	-84.11321779	0	0	0	0	Laurel, Kentucky, US
21127	Lawrence	Kentucky	US	3/22/20 23:45	38.07136018	-82.72882223	0	0	0	0	Lawrence, Kentucky, US
21129	Lee	Kentucky	US	3/22/20 23:45	37.59645942	-83.71513901	0	0	0	0	Lee, Kentucky, US
21131	Leslie	Kentucky	US	3/22/20 23:45	37.09246661	-83.37999606	0	0	0	0	Leslie, Kentucky, US
21133	Letcher	Kentucky	US	3/22/20 23:45	37.12306748	-82.85346474	0	0	0	0	Letcher, Kentucky, US
21135	Lewis	Kentucky	US	3/22/20 23:45	38.53184419	-83.37735618	0	0	0	0	Lewis, Kentucky, US
21137	Lincoln	Kentucky	US	3/22/20 23:45	37.45475628	-84.6565327	0	0	0	0	Lincoln, Kentucky, US
21139	Livingston	Kentucky	US	3/22/20 23:45	37.21137452	-88.34797529	0	0	0	0	Livingston, Kentucky, US
21141	Logan	Kentucky	US	3/22/20 23:45	36.85949479	-86.877635	0	0	0	0	Logan, Kentucky, US
21151	Madison	Kentucky	US	3/22/20 23:45	37.71659336	-84.27220275	0	0	0	0	Madison, Kentucky, US
21153	Magoffin	Kentucky	US	3/22/20 23:45	37.70820545	-83.0657714	0	0	0	0	Magoffin, Kentucky, US
21155	Marion	Kentucky	US	3/22/20 23:45	37.55218078	-85.26898542	0	0	0	0	Marion, Kentucky, US
21157	Marshall	Kentucky	US	3/22/20 23:45	36.8800707	-88.32803576	0	0	0	0	Marshall, Kentucky, US
21159	Martin	Kentucky	US	3/22/20 23:45	37.79990579	-82.51247478	0	0	0	0	Martin, Kentucky, US
21161	Mason	Kentucky	US	3/22/20 23:45	38.59471935	-83.82151043	0	0	0	0	Mason, Kentucky, US
21145	McCracken	Kentucky	US	3/22/20 23:45	37.05350953	-88.70445755	0	0	0	0	McCracken, Kentucky, US
21147	McCreary	Kentucky	US	3/22/20 23:45	36.73874143	-84.48102924	0	0	0	0	McCreary, Kentucky, US
21149	McLean	Kentucky	US	3/22/20 23:45	37.5301951	-87.26803443	0	0	0	0	McLean, Kentucky, US
21163	Meade	Kentucky	US	3/22/20 23:45	37.96163597	-86.21028219	0	0	0	0	Meade, Kentucky, US
21165	Menifee	Kentucky	US	3/22/20 23:45	37.94090733	-83.59985712	0	0	0	0	Menifee, Kentucky, US
21167	Mercer	Kentucky	US	3/22/20 23:45	37.81474237	-84.87488475	0	0	0	0	Mercer, Kentucky, US
21169	Metcalfe	Kentucky	US	3/22/20 23:45	36.99459295	-85.63123699	0	0	0	0	Metcalfe, Kentucky, US
21171	Monroe	Kentucky	US	3/22/20 23:45	36.71225341	-85.71596443	0	0	0	0	Monroe, Kentucky, US
21175	Morgan	Kentucky	US	3/22/20 23:45	37.92465657	-83.25558245	0	0	0	0	Morgan, Kentucky, US
21177	Muhlenberg	Kentucky	US	3/22/20 23:45	37.21425819	-87.14632053	0	0	0	0	Muhlenberg, Kentucky, US
21181	Nicholas	Kentucky	US	3/22/20 23:45	38.33342292	-84.01889177	0	0	0	0	Nicholas, Kentucky, US
21183	Ohio	Kentucky	US	3/22/20 23:45	37.47751843	-86.85368087	0	0	0	0	Ohio, Kentucky, US
21187	Owen	Kentucky	US	3/22/20 23:45	38.51679143	-84.82404619	0	0	0	0	Owen, Kentucky, US
21189	Owsley	Kentucky	US	3/22/20 23:45	37.42823949	-83.68811419	0	0	0	0	Owsley, Kentucky, US
21191	Pendleton	Kentucky	US	3/22/20 23:45	38.69607718	-84.35599463	0	0	0	0	Pendleton, Kentucky, US
21193	Perry	Kentucky	US	3/22/20 23:45	37.25023553	-83.22922731	0	0	0	0	Perry, Kentucky, US
21195	Pike	Kentucky	US	3/22/20 23:45	37.47088263	-82.39487445	0	0	0	0	Pike, Kentucky, US
21197	Powell	Kentucky	US	3/22/20 23:45	37.83218794	-83.82553961	0	0	0	0	Powell, Kentucky, US
21201	Robertson	Kentucky	US	3/22/20 23:45	38.51923469	-84.05055616	0	0	0	0	Robertson, Kentucky, US
21203	Rockcastle	Kentucky	US	3/22/20 23:45	37.36642393	-84.31176452	0	0	0	0	Rockcastle, Kentucky, US
21205	Rowan	Kentucky	US	3/22/20 23:45	38.19484205	-83.42088935	0	0	0	0	Rowan, Kentucky, US
21207	Russell	Kentucky	US	3/22/20 23:45	36.99308373	-85.06070117	0	0	0	0	Russell, Kentucky, US
21209	Scott	Kentucky	US	3/22/20 23:45	38.29622293	-84.5816631	0	0	0	0	Scott, Kentucky, US
21211	Shelby	Kentucky	US	3/22/20 23:45	38.21476019	-85.194223	0	0	0	0	Shelby, Kentucky, US
21213	Simpson	Kentucky	US	3/22/20 23:45	36.74058474	-86.58047435	0	0	0	0	Simpson, Kentucky, US
21215	Spencer	Kentucky	US	3/22/20 23:45	38.03223971	-85.32749335	0	0	0	0	Spencer, Kentucky, US
21217	Taylor	Kentucky	US	3/22/20 23:45	37.3677562	-85.3329931	0	0	0	0	Taylor, Kentucky, US
21219	Todd	Kentucky	US	3/22/20 23:45	36.8381152	-87.17878374	0	0	0	0	Todd, Kentucky, US
21221	Trigg	Kentucky	US	3/22/20 23:45	36.80767017	-87.87333656	0	0	0	0	Trigg, Kentucky, US
21223	Trimble	Kentucky	US	3/22/20 23:45	38.61056487	-85.33775972	0	0	0	0	Trimble, Kentucky, US
21225	Union	Kentucky	US	3/22/20 23:45	37.66166713	-87.94300009	0	0	0	0	Union, Kentucky, US
21229	Washington	Kentucky	US	3/22/20 23:45	37.75599461	-85.17407732	0	0	0	0	Washington, Kentucky, US
21231	Wayne	Kentucky	US	3/22/20 23:45	36.80310688	-84.8251971	0	0	0	0	Wayne, Kentucky, US
21233	Webster	Kentucky	US	3/22/20 23:45	37.52168356	-87.67989953	0	0	0	0	Webster, Kentucky, US
21235	Whitley	Kentucky	US	3/22/20 23:45	36.75700531	-84.14541217	0	0	0	0	Whitley, Kentucky, US
21237	Wolfe	Kentucky	US	3/22/20 23:45	37.73941626	-83.49303612	0	0	0	0	Wolfe, Kentucky, US
21239	Woodford	Kentucky	US	3/22/20 23:45	38.04178222	-84.7417556	0	0	0	0	Woodford, Kentucky, US
22003	Allen	Louisiana	US	3/22/20 23:45	30.65385745	-92.82442028	0	0	0	0	Allen, Louisiana, US
22021	Caldwell	Louisiana	US	3/22/20 23:45	32.0902519	-92.11752148	0	0	0	0	Caldwell, Louisiana, US
22023	Cameron	Louisiana	US	3/22/20 23:45	29.87592238	-93.19310676	0	0	0	0	Cameron, Louisiana, US
22029	Concordia	Louisiana	US	3/22/20 23:45	31.44817835	-91.63814433	0	0	0	0	Concordia, Louisiana, US
22035	East Carroll	Louisiana	US	3/22/20 23:45	32.73926954	-91.23425694	0	0	0	0	East Carroll, Louisiana, US
22037	East Feliciana	Louisiana	US	3/22/20 23:45	30.84425359	-91.04976723	0	0	0	0	East Feliciana, Louisiana, US
22041	Franklin	Louisiana	US	3/22/20 23:45	32.13675181	-91.67589857	0	0	0	0	Franklin, Louisiana, US
22043	Grant	Louisiana	US	3/22/20 23:45	31.59882456	-92.56124347	0	0	0	0	Grant, Louisiana, US
22049	Jackson	Louisiana	US	3/22/20 23:45	32.30251776	-92.55692092	0	0	0	0	Jackson, Louisiana, US
22053	Jefferson Davis	Louisiana	US	3/22/20 23:45	30.26896765	-92.81210004	0	0	0	0	Jefferson Davis, Louisiana, US
22059	LaSalle	Louisiana	US	3/22/20 23:45	31.67884782	-92.15907765	0	0	0	0	LaSalle, Louisiana, US
22061	Lincoln	Louisiana	US	3/22/20 23:45	32.6003154	-92.6659741	0	0	0	0	Lincoln, Louisiana, US
22065	Madison	Louisiana	US	3/22/20 23:45	32.36918118	-91.23973355	0	0	0	0	Madison, Louisiana, US
22067	Morehouse	Louisiana	US	3/22/20 23:45	32.81686191	-91.80421614	0	0	0	0	Morehouse, Louisiana, US
22069	Natchitoches	Louisiana	US	3/22/20 23:45	31.72321584	-93.09816516	0	0	0	0	Natchitoches, Louisiana, US
22077	Pointe Coupee	Louisiana	US	3/22/20 23:45	30.71409502	-91.60209535	0	0	0	0	Pointe Coupee, Louisiana, US
22081	Red River	Louisiana	US	3/22/20 23:45	32.09530039	-93.34213308	0	0	0	0	Red River, Louisiana, US
22083	Richland	Louisiana	US	3/22/20 23:45	32.41391005	-91.76634876	0	0	0	0	Richland, Louisiana, US
22085	Sabine	Louisiana	US	3/22/20 23:45	31.56388699	-93.55433981	0	0	0	0	Sabine, Louisiana, US
22091	St. Helena	Louisiana	US	3/22/20 23:45	30.82210324	-90.71013176	0	0	0	0	St. Helena, Louisiana, US
22099	St. Martin	Louisiana	US	3/22/20 23:45	30.13112107	-91.61403569	0	0	0	0	St. Martin, Louisiana, US
22107	Tensas	Louisiana	US	3/22/20 23:45	32.00760749	-91.32915234	0	0	0	0	Tensas, Louisiana, US
22111	Union	Louisiana	US	3/22/20 23:45	32.83121059	-92.3749373	0	0	0	0	Union, Louisiana, US
22113	Vermilion	Louisiana	US	3/22/20 23:45	29.83517605	-92.30292538	0	0	0	0	Vermilion, Louisiana, US
22115	Vernon	Louisiana	US	3/22/20 23:45	31.10884837	-93.18153838	0	0	0	0	Vernon, Louisiana, US
22123	West Carroll	Louisiana	US	3/22/20 23:45	32.78550125	-91.461201	0	0	0	0	West Carroll, Louisiana, US
22125	West Feliciana	Louisiana	US	3/22/20 23:45	30.87882871	-91.4148538	0	0	0	0	West Feliciana, Louisiana, US
22127	Winn	Louisiana	US	3/22/20 23:45	31.94449367	-92.63789413	0	0	0	0	Winn, Louisiana, US
23003	Aroostook	Maine	US	3/22/20 23:45	46.65926321	-68.59841248	0	0	0	0	Aroostook, Maine, US
23007	Franklin	Maine	US	3/22/20 23:45	44.97330019	-70.44381045	0	0	0	0	Franklin, Maine, US
23009	Hancock	Maine	US	3/22/20 23:45	44.59816444	-68.38401854	0	0	0	0	Hancock, Maine, US
23013	Knox	Maine	US	3/22/20 23:45	44.11486325	-69.10529169	0	0	0	0	Knox, Maine, US
23021	Piscataquis	Maine	US	3/22/20 23:45	45.83839062	-69.2860223	0	0	0	0	Piscataquis, Maine, US
23025	Somerset	Maine	US	3/22/20 23:45	45.51229767	-69.95995554	0	0	0	0	Somerset, Maine, US
23027	Waldo	Maine	US	3/22/20 23:45	44.4858305	-69.12061935	0	0	0	0	Waldo, Maine, US
23029	Washington	Maine	US	3/22/20 23:45	45.01607142	-67.62813524	0	0	0	0	Washington, Maine, US
24001	Allegany	Maryland	US	3/22/20 23:45	39.62357628	-78.69280486	0	0	0	0	Allegany, Maryland, US
24015	Cecil	Maryland	US	3/22/20 23:45	39.56647682	-75.94627411	0	0	0	0	Cecil, Maryland, US
24019	Dorchester	Maryland	US	3/22/20 23:45	38.45413522	-76.02752426	0	0	0	0	Dorchester, Maryland, US
24023	Garrett	Maryland	US	3/22/20 23:45	39.52786077	-79.27355126	0	0	0	0	Garrett, Maryland, US
24029	Kent	Maryland	US	3/22/20 23:45	39.24976208	-76.04741541	0	0	0	0	Kent, Maryland, US
25007	Dukes	Massachusetts	US	3/22/20 23:45	41.40674725	-70.68763497	0	0	0	0	Dukes, Massachusetts, US
25019	Nantucket	Massachusetts	US	3/22/20 23:45	41.2942019	-70.08774729	0	0	0	0	Nantucket, Massachusetts, US
26001	Alcona	Michigan	US	3/22/20 23:45	44.6846864	-83.59507875	0	0	0	0	Alcona, Michigan, US
26003	Alger	Michigan	US	3/22/20 23:45	46.41292944	-86.60260122	0	0	0	0	Alger, Michigan, US
26007	Alpena	Michigan	US	3/22/20 23:45	45.03477666	-83.62212411	0	0	0	0	Alpena, Michigan, US
26009	Antrim	Michigan	US	3/22/20 23:45	44.99690221	-85.15503082	0	0	0	0	Antrim, Michigan, US
26011	Arenac	Michigan	US	3/22/20 23:45	44.0636262	-83.89277559	0	0	0	0	Arenac, Michigan, US
26013	Baraga	Michigan	US	3/22/20 23:45	46.6720582	-88.36363591	0	0	0	0	Baraga, Michigan, US
26019	Benzie	Michigan	US	3/22/20 23:45	44.63899297	-86.01608482	0	0	0	0	Benzie, Michigan, US
26023	Branch	Michigan	US	3/22/20 23:45	41.91600556	-85.05929476	0	0	0	0	Branch, Michigan, US
26027	Cass	Michigan	US	3/22/20 23:45	41.91522292	-85.99405727	0	0	0	0	Cass, Michigan, US
26031	Cheboygan	Michigan	US	3/22/20 23:45	45.44787015	-84.50122149	0	0	0	0	Cheboygan, Michigan, US
26033	Chippewa	Michigan	US	3/22/20 23:45	46.29552653	-84.54353449	0	0	0	0	Chippewa, Michigan, US
26039	Crawford	Michigan	US	3/22/20 23:45	44.68255561	-84.61006219	0	0	0	0	Crawford, Michigan, US
26041	Delta	Michigan	US	3/22/20 23:45	45.9048491	-86.9080745	0	0	0	0	Delta, Michigan, US
26043	Dickinson	Michigan	US	3/22/20 23:45	46.00999672	-87.86961634	0	0	0	0	Dickinson, Michigan, US
26053	Gogebic	Michigan	US	3/22/20 23:45	46.40862701	-89.69377193	0	0	0	0	Gogebic, Michigan, US
26057	Gratiot	Michigan	US	3/22/20 23:45	43.29265605	-84.60505416	0	0	0	0	Gratiot, Michigan, US
26059	Hillsdale	Michigan	US	3/22/20 23:45	41.88753639	-84.59312019	0	0	0	0	Hillsdale, Michigan, US
26061	Houghton	Michigan	US	3/22/20 23:45	46.89988536	-88.68495385	0	0	0	0	Houghton, Michigan, US
26063	Huron	Michigan	US	3/22/20 23:45	43.83353985	-83.04078453	0	0	0	0	Huron, Michigan, US
26067	Ionia	Michigan	US	3/22/20 23:45	42.94502238	-85.07413319	0	0	0	0	Ionia, Michigan, US
26069	Iosco	Michigan	US	3/22/20 23:45	44.35486835	-83.63484895	0	0	0	0	Iosco, Michigan, US
26071	Iron	Michigan	US	3/22/20 23:45	46.20974132	-88.53136251	0	0	0	0	Iron, Michigan, US
26073	Isabella	Michigan	US	3/22/20 23:45	43.64060976	-84.84664923	0	0	0	0	Isabella, Michigan, US
26077	Kalamazoo	Michigan	US	3/22/20 23:45	42.24542231	-85.53038622	0	0	0	0	Kalamazoo, Michigan, US
26079	Kalkaska	Michigan	US	3/22/20 23:45	44.68512729	-85.09085699	0	0	0	0	Kalkaska, Michigan, US
26083	Keweenaw	Michigan	US	3/22/20 23:45	47.63197653	-88.41434263	0	0	0	0	Keweenaw, Michigan, US
26085	Lake	Michigan	US	3/22/20 23:45	43.99050893	-85.802173	0	0	0	0	Lake, Michigan, US
26087	Lapeer	Michigan	US	3/22/20 23:45	43.09052506	-83.22153148	0	0	0	0	Lapeer, Michigan, US
26091	Lenawee	Michigan	US	3/22/20 23:45	41.89475156	-84.06603727	0	0	0	0	Lenawee, Michigan, US
26095	Luce	Michigan	US	3/22/20 23:45	46.47227431	-85.54471223	0	0	0	0	Luce, Michigan, US
26097	Mackinac	Michigan	US	3/22/20 23:45	46.07028979	-85.04980537	0	0	0	0	Mackinac, Michigan, US
26101	Manistee	Michigan	US	3/22/20 23:45	44.33352407	-86.05626916	0	0	0	0	Manistee, Michigan, US
26103	Marquette	Michigan	US	3/22/20 23:45	46.4338914	-87.64043701	0	0	0	0	Marquette, Michigan, US
26105	Mason	Michigan	US	3/22/20 23:45	43.99509218	-86.24988902	0	0	0	0	Mason, Michigan, US
26107	Mecosta	Michigan	US	3/22/20 23:45	43.64064262	-85.32463223	0	0	0	0	Mecosta, Michigan, US
26109	Menominee	Michigan	US	3/22/20 23:45	45.58038692	-87.55370409	0	0	0	0	Menominee, Michigan, US
26113	Missaukee	Michigan	US	3/22/20 23:45	44.33772443	-85.09256478	0	0	0	0	Missaukee, Michigan, US
26119	Montmorency	Michigan	US	3/22/20 23:45	45.0275929	-84.12696227	0	0	0	0	Montmorency, Michigan, US
26121	Muskegon	Michigan	US	3/22/20 23:45	43.29123859	-86.15176712	0	0	0	0	Muskegon, Michigan, US
26123	Newaygo	Michigan	US	3/22/20 23:45	43.554374	-85.80070107	0	0	0	0	Newaygo, Michigan, US
26127	Oceana	Michigan	US	3/22/20 23:45	43.64124435	-86.26726673	0	0	0	0	Oceana, Michigan, US
26129	Ogemaw	Michigan	US	3/22/20 23:45	44.33481032	-84.12725175	0	0	0	0	Ogemaw, Michigan, US
26131	Ontonagon	Michigan	US	3/22/20 23:45	46.6652262	-89.31390481	0	0	0	0	Ontonagon, Michigan, US
26133	Osceola	Michigan	US	3/22/20 23:45	43.98992088	-85.32566756	0	0	0	0	Osceola, Michigan, US
26135	Oscoda	Michigan	US	3/22/20 23:45	44.68192279	-84.12939244	0	0	0	0	Oscoda, Michigan, US
26141	Presque Isle	Michigan	US	3/22/20 23:45	45.34018577	-83.91498656	0	0	0	0	Presque Isle, Michigan, US
26151	Sanilac	Michigan	US	3/22/20 23:45	43.42406072	-82.82055898	0	0	0	0	Sanilac, Michigan, US
26153	Schoolcraft	Michigan	US	3/22/20 23:45	46.19235734	-86.19972234	0	0	0	0	Schoolcraft, Michigan, US
26155	Shiawassee	Michigan	US	3/22/20 23:45	42.953928	-84.14585902	0	0	0	0	Shiawassee, Michigan, US
26149	St. Joseph	Michigan	US	3/22/20 23:45	41.91441767	-85.52797979	0	0	0	0	St. Joseph, Michigan, US
26159	Van Buren	Michigan	US	3/22/20 23:45	42.25190229	-86.01939087	0	0	0	0	Van Buren, Michigan, US
27001	Aitkin	Minnesota	US	3/22/20 23:45	46.60962049	-93.4116826	0	0	0	0	Aitkin, Minnesota, US
27005	Becker	Minnesota	US	3/22/20 23:45	46.93479392	-95.67158144	0	0	0	0	Becker, Minnesota, US
27007	Beltrami	Minnesota	US	3/22/20 23:45	47.97373527	-94.93732139	0	0	0	0	Beltrami, Minnesota, US
27011	Big Stone	Minnesota	US	3/22/20 23:45	45.42712824	-96.41403739	0	0	0	0	Big Stone, Minnesota, US
27015	Brown	Minnesota	US	3/22/20 23:45	44.24205652	-94.72562874	0	0	0	0	Brown, Minnesota, US
27017	Carlton	Minnesota	US	3/22/20 23:45	46.59180601	-92.67601019	0	0	0	0	Carlton, Minnesota, US
27023	Chippewa	Minnesota	US	3/22/20 23:45	45.02343421	-95.56403693	0	0	0	0	Chippewa, Minnesota, US
27029	Clearwater	Minnesota	US	3/22/20 23:45	47.57992111	-95.37790562	0	0	0	0	Clearwater, Minnesota, US
27031	Cook	Minnesota	US	3/22/20 23:45	47.90504893	-90.52629546	0	0	0	0	Cook, Minnesota, US
27033	Cottonwood	Minnesota	US	3/22/20 23:45	44.00715262	-95.18138802	0	0	0	0	Cottonwood, Minnesota, US
27035	Crow Wing	Minnesota	US	3/22/20 23:45	46.48096553	-94.06755609	0	0	0	0	Crow Wing, Minnesota, US
27041	Douglas	Minnesota	US	3/22/20 23:45	45.93348491	-95.45335469	0	0	0	0	Douglas, Minnesota, US
27043	Faribault	Minnesota	US	3/22/20 23:45	43.67381499	-93.94787458	0	0	0	0	Faribault, Minnesota, US
27045	Fillmore	Minnesota	US	3/22/20 23:45	43.67394126	-92.08980382	0	0	0	0	Fillmore, Minnesota, US
27047	Freeborn	Minnesota	US	3/22/20 23:45	43.67385583	-93.34884422	0	0	0	0	Freeborn, Minnesota, US
27049	Goodhue	Minnesota	US	3/22/20 23:45	44.40849741	-92.7234195	0	0	0	0	Goodhue, Minnesota, US
27051	Grant	Minnesota	US	3/22/20 23:45	45.93424769	-96.01139609	0	0	0	0	Grant, Minnesota, US
27055	Houston	Minnesota	US	3/22/20 23:45	43.67129565	-91.49143057	0	0	0	0	Houston, Minnesota, US
[truncated: 1,418 more rows]
