# Supplementary material for: Effectiveness of COVID-19 shelter-in-place orders varied by state
Source: PLoS One. 2020 Dec 31;15(12):e0245008. doi: 10.1371/journal.pone.0245008 (PMC7775080; doi:10.1371/journal.pone.0245008)
Supplement: S1 File — (ZIP) [file pone.0245008.s008.zip › csse_covid_19_data/csse_covid_19_daily_reports/03-25-2020.csv]

FIPS	Admin2	Province_State	Country_Region	Last_Update	Lat	Long_	Confirmed	Deaths	Recovered	Active	Combined_Key
45001	Abbeville	South Carolina	US	2020-03-25 23:33:19	34.22333378	-82.46170658	3	0	0	0	Abbeville, South Carolina, US
22001	Acadia	Louisiana	US	2020-03-25 23:33:19	30.295064899999996	-92.41419698	2	0	0	0	Acadia, Louisiana, US
51001	Accomack	Virginia	US	2020-03-25 23:33:19	37.76707161	-75.63234615	2	0	0	0	Accomack, Virginia, US
16001	Ada	Idaho	US	2020-03-25 23:33:19	43.4526575	-116.24155159999998	24	0	0	0	Ada, Idaho, US
19001	Adair	Iowa	US	2020-03-25 23:33:19	41.33075609	-94.47105874	1	0	0	0	Adair, Iowa, US
21001	Adair	Kentucky	US	2020-03-25 23:33:19	37.10459774	-85.28129668	0	0	0	0	Adair, Kentucky, US
29001	Adair	Missouri	US	2020-03-25 23:33:19	40.19058551	-92.60078167	1	0	0	0	Adair, Missouri, US
40001	Adair	Oklahoma	US	2020-03-25 23:33:19	35.88494195	-94.65859267	2	0	0	0	Adair, Oklahoma, US
08001	Adams	Colorado	US	2020-03-25 23:33:19	39.87432092	-104.3362578	27	0	0	0	Adams, Colorado, US
16003	Adams	Idaho	US	2020-03-25 23:33:19	44.89333571	-116.4545247	0	0	0	0	Adams, Idaho, US
17001	Adams	Illinois	US	2020-03-25 23:33:19	39.98815591	-91.18786813	1	0	0	0	Adams, Illinois, US
18001	Adams	Indiana	US	2020-03-25 23:33:19	40.7457653	-84.93671406	1	0	0	0	Adams, Indiana, US
19003	Adams	Iowa	US	2020-03-25 23:33:19	41.02903567	-94.69932645	0	0	0	0	Adams, Iowa, US
28001	Adams	Mississippi	US	2020-03-25 23:33:19	31.47669768	-91.35326037	2	0	0	0	Adams, Mississippi, US
31001	Adams	Nebraska	US	2020-03-25 23:33:19	40.52449420000001	-98.50117804	1	0	0	0	Adams, Nebraska, US
38001	Adams	North Dakota	US	2020-03-25 23:33:19	46.09686891	-102.5285397	0	0	0	0	Adams, North Dakota, US
39001	Adams	Ohio	US	2020-03-25 23:33:19	38.84541072	-83.4718964	0	0	0	0	Adams, Ohio, US
42001	Adams	Pennsylvania	US	2020-03-25 23:33:19	39.87140411	-77.21610347	6	0	0	0	Adams, Pennsylvania, US
53001	Adams	Washington	US	2020-03-25 23:33:19	46.98299757	-118.56017340000001	1	0	0	0	Adams, Washington, US
55001	Adams	Wisconsin	US	2020-03-25 23:33:19	43.96974651	-89.76782777	0	0	0	0	Adams, Wisconsin, US
50001	Addison	Vermont	US	2020-03-25 23:33:19	44.03217337	-73.14130877	9	0	0	0	Addison, Vermont, US
45003	Aiken	South Carolina	US	2020-03-25 23:33:19	33.54338026	-81.63645384	2	0	0	0	Aiken, South Carolina, US
27001	Aitkin	Minnesota	US	2020-03-25 23:33:19	46.60962049	-93.41168259999999	0	0	0	0	Aitkin, Minnesota, US
12001	Alachua	Florida	US	2020-03-25 23:33:19	29.67866525	-82.35928158	45	0	0	0	Alachua, Florida, US
37001	Alamance	North Carolina	US	2020-03-25 23:33:19	36.0434701	-79.39976137	3	0	0	0	Alamance, North Carolina, US
06001	Alameda	California	US	2020-03-25 23:33:19	37.64629437	-121.8929271	135	2	0	0	Alameda, California, US
08003	Alamosa	Colorado	US	2020-03-25 23:33:19	37.57250606	-105.7885451	0	0	0	0	Alamosa, Colorado, US
36001	Albany	New York	US	2020-03-25 23:33:19	42.60060306	-73.97723916	152	0	0	0	Albany, New York, US
56001	Albany	Wyoming	US	2020-03-25 23:33:19	41.65498705	-105.72354150000001	1	0	0	0	Albany, Wyoming, US
51003	Albemarle	Virginia	US	2020-03-25 23:33:19	38.02080697	-78.55481085	4	0	0	0	Albemarle, Virginia, US
26001	Alcona	Michigan	US	2020-03-25 23:33:19	44.6846864	-83.59507875	0	0	0	0	Alcona, Michigan, US
28003	Alcorn	Mississippi	US	2020-03-25 23:33:19	34.88084463	-88.57996173	0	0	0	0	Alcorn, Mississippi, US
02013	Aleutians East	Alaska	US	2020-03-25 23:33:19	55.32222414	-161.9722021	0	0	0	0	Aleutians East, Alaska, US
02016	Aleutians West	Alaska	US	2020-03-25 23:33:19	52.72541116	-110.4086433	0	0	0	0	Aleutians West, Alaska, US
17003	Alexander	Illinois	US	2020-03-25 23:33:19	37.18049267	-89.32910838	0	0	0	0	Alexander, Illinois, US
37003	Alexander	North Carolina	US	2020-03-25 23:33:19	35.922379600000006	-81.17751948	0	0	0	0	Alexander, North Carolina, US
51510	Alexandria	Virginia	US	2020-03-25 23:33:19	38.814003	-77.08183073	9	0	0	0	Alexandria, Virginia, US
40003	Alfalfa	Oklahoma	US	2020-03-25 23:33:19	36.73090616	-98.32408495	0	0	0	0	Alfalfa, Oklahoma, US
26003	Alger	Michigan	US	2020-03-25 23:33:19	46.41292944	-86.60260122	0	0	0	0	Alger, Michigan, US
19005	Allamakee	Iowa	US	2020-03-25 23:33:19	43.28383218	-91.37860922	7	0	0	0	Allamakee, Iowa, US
26005	Allegan	Michigan	US	2020-03-25 23:33:19	42.59147037	-85.89102866	1	0	0	0	Allegan, Michigan, US
24001	Allegany	Maryland	US	2020-03-25 23:33:19	39.62357628	-78.69280486	0	0	0	0	Allegany, Maryland, US
36003	Allegany	New York	US	2020-03-25 23:33:19	42.25748406	-78.02750466	2	0	0	0	Allegany, New York, US
37005	Alleghany	North Carolina	US	2020-03-25 23:33:19	36.49360862	-81.12857041	0	0	0	0	Alleghany, North Carolina, US
51005	Alleghany	Virginia	US	2020-03-25 23:33:19	37.78636074	-80.00222498	0	0	0	0	Alleghany, Virginia, US
42003	Allegheny	Pennsylvania	US	2020-03-25 23:33:19	40.46809875	-79.98167747	88	2	0	0	Allegheny, Pennsylvania, US
18003	Allen	Indiana	US	2020-03-25 23:33:19	41.09194313	-85.06800636	7	1	0	0	Allen, Indiana, US
20001	Allen	Kansas	US	2020-03-25 23:33:19	37.88582951	-95.30030847	0	0	0	0	Allen, Kansas, US
21003	Allen	Kentucky	US	2020-03-25 23:33:19	36.75197631	-86.19457544	1	0	0	0	Allen, Kentucky, US
22003	Allen	Louisiana	US	2020-03-25 23:33:19	30.65385745	-92.82442028	2	0	0	0	Allen, Louisiana, US
39003	Allen	Ohio	US	2020-03-25 23:33:19	40.77285242	-84.10802343	0	0	0	0	Allen, Ohio, US
45005	Allendale	South Carolina	US	2020-03-25 23:33:19	32.98837386	-81.35321066	0	0	0	0	Allendale, South Carolina, US
26007	Alpena	Michigan	US	2020-03-25 23:33:19	45.03477666	-83.62212411	0	0	0	0	Alpena, Michigan, US
06003	Alpine	California	US	2020-03-25 23:33:19	38.59678594	-119.82235940000001	0	0	0	0	Alpine, California, US
06005	Amador	California	US	2020-03-25 23:33:19	38.44583082	-120.65696000000001	2	0	0	0	Amador, California, US
51007	Amelia	Virginia	US	2020-03-25 23:33:19	37.34081025	-77.98584649	0	0	0	0	Amelia, Virginia, US
51009	Amherst	Virginia	US	2020-03-25 23:33:19	37.60308293	-79.14548696	1	0	0	0	Amherst, Virginia, US
28005	Amite	Mississippi	US	2020-03-25 23:33:19	31.17467303	-90.80501621	1	0	0	0	Amite, Mississippi, US
02020	Anchorage	Alaska	US	2020-03-25 23:33:19	61.14998174	-149.14269860000005	17	0	0	0	Anchorage, Alaska, US
20003	Anderson	Kansas	US	2020-03-25 23:33:19	38.21413251	-95.29272815	0	0	0	0	Anderson, Kansas, US
21005	Anderson	Kentucky	US	2020-03-25 23:33:19	38.00671029	-84.99171713	2	1	0	0	Anderson, Kentucky, US
45007	Anderson	South Carolina	US	2020-03-25 23:33:19	34.51828081	-82.63959517	19	0	0	0	Anderson, South Carolina, US
47001	Anderson	Tennessee	US	2020-03-25 23:33:19	36.12684348	-84.19965764	3	0	0	0	Anderson, Tennessee, US
48001	Anderson	Texas	US	2020-03-25 23:33:19	31.81534745	-95.65354823	0	0	0	0	Anderson, Texas, US
29003	Andrew	Missouri	US	2020-03-25 23:33:19	39.98492163	-94.80163024	0	0	0	0	Andrew, Missouri, US
48003	Andrews	Texas	US	2020-03-25 23:33:19	32.30468633	-102.63765479999999	0	0	0	0	Andrews, Texas, US
23001	Androscoggin	Maine	US	2020-03-25 23:33:19	44.1664747	-70.20380627	4	0	0	0	Androscoggin, Maine, US
48005	Angelina	Texas	US	2020-03-25 23:33:19	31.25457347	-94.60901487	0	0	0	0	Angelina, Texas, US
24003	Anne Arundel	Maryland	US	2020-03-25 23:33:19	39.00670238	-76.60329337	31	0	0	0	Anne Arundel, Maryland, US
27003	Anoka	Minnesota	US	2020-03-25 23:33:19	45.27476015	-93.24604565	7	0	0	0	Anoka, Minnesota, US
37007	Anson	North Carolina	US	2020-03-25 23:33:19	34.97403241	-80.09953279	0	0	0	0	Anson, North Carolina, US
31003	Antelope	Nebraska	US	2020-03-25 23:33:19	42.17695516	-98.06662829999999	0	0	0	0	Antelope, Nebraska, US
26009	Antrim	Michigan	US	2020-03-25 23:33:19	44.99690221	-85.15503082	0	0	0	0	Antrim, Michigan, US
04001	Apache	Arizona	US	2020-03-25 23:33:19	35.39465006	-109.4892383	7	0	0	0	Apache, Arizona, US
19007	Appanoose	Iowa	US	2020-03-25 23:33:19	40.74324454	-92.86865906	0	0	0	0	Appanoose, Iowa, US
13001	Appling	Georgia	US	2020-03-25 23:33:19	31.74847232	-82.28909114	1	0	0	0	Appling, Georgia, US
51011	Appomattox	Virginia	US	2020-03-25 23:33:19	37.37569884	-78.81340003	0	0	0	0	Appomattox, Virginia, US
48007	Aransas	Texas	US	2020-03-25 23:33:19	28.10556197	-96.9995047	0	0	0	0	Aransas, Texas, US
08005	Arapahoe	Colorado	US	2020-03-25 23:33:19	39.64977461	-104.3353617	69	0	0	0	Arapahoe, Colorado, US
48009	Archer	Texas	US	2020-03-25 23:33:19	33.61569967	-98.68754589	0	0	0	0	Archer, Texas, US
08007	Archuleta	Colorado	US	2020-03-25 23:33:19	37.19474156	-107.04768670000001	0	0	0	0	Archuleta, Colorado, US
26011	Arenac	Michigan	US	2020-03-25 23:33:19	44.0636262	-83.89277559	0	0	0	0	Arenac, Michigan, US
05001	Arkansas	Arkansas	US	2020-03-25 23:33:19	34.29145151	-91.37277296	0	0	0	0	Arkansas, Arkansas, US
51013	Arlington	Virginia	US	2020-03-25 23:33:19	38.8767675	-77.10139853	46	0	0	0	Arlington, Virginia, US
42005	Armstrong	Pennsylvania	US	2020-03-25 23:33:19	40.81665618	-79.46290811	1	0	0	0	Armstrong, Pennsylvania, US
48011	Armstrong	Texas	US	2020-03-25 23:33:19	34.96507426	-101.35748740000001	0	0	0	0	Armstrong, Texas, US
23003	Aroostook	Maine	US	2020-03-25 23:33:19	46.65926321	-68.59841248	0	0	0	0	Aroostook, Maine, US
31005	Arthur	Nebraska	US	2020-03-25 23:33:19	41.56896142	-101.6959559	0	0	0	0	Arthur, Nebraska, US
22005	Ascension	Louisiana	US	2020-03-25 23:33:19	30.20406249	-90.91328409999998	65	1	0	0	Ascension, Louisiana, US
37009	Ashe	North Carolina	US	2020-03-25 23:33:19	36.43296207	-81.49862729	0	0	0	0	Ashe, North Carolina, US
39005	Ashland	Ohio	US	2020-03-25 23:33:19	40.84772277	-82.27280781	1	0	0	0	Ashland, Ohio, US
55003	Ashland	Wisconsin	US	2020-03-25 23:33:19	46.31956891	-90.67837132	0	0	0	0	Ashland, Wisconsin, US
05003	Ashley	Arkansas	US	2020-03-25 23:33:19	33.19153461	-91.76984709999999	0	0	0	0	Ashley, Arkansas, US
39007	Ashtabula	Ohio	US	2020-03-25 23:33:19	41.70860332	-80.74830218	3	0	0	0	Ashtabula, Ohio, US
53003	Asotin	Washington	US	2020-03-25 23:33:19	46.18894415	-117.2022851	0	0	0	0	Asotin, Washington, US
22007	Assumption	Louisiana	US	2020-03-25 23:33:19	29.89946234	-91.06461642	2	0	0	0	Assumption, Louisiana, US
48013	Atascosa	Texas	US	2020-03-25 23:33:19	28.89333001	-98.52730485	2	0	0	0	Atascosa, Texas, US
20005	Atchison	Kansas	US	2020-03-25 23:33:19	39.53185661	-95.30870026	0	0	0	0	Atchison, Kansas, US
29005	Atchison	Missouri	US	2020-03-25 23:33:19	40.43238737	-95.42970639	0	0	0	0	Atchison, Missouri, US
39009	Athens	Ohio	US	2020-03-25 23:33:19	39.33425634	-82.04278644	0	0	0	0	Athens, Ohio, US
13003	Atkinson	Georgia	US	2020-03-25 23:33:19	31.29633502	-82.87545866	0	0	0	0	Atkinson, Georgia, US
34001	Atlantic	New Jersey	US	2020-03-25 23:33:19	39.47538693	-74.65848483	12	0	0	0	Atlantic, New Jersey, US
40005	Atoka	Oklahoma	US	2020-03-25 23:33:19	34.37366573	-96.03802487	0	0	0	0	Atoka, Oklahoma, US
28007	Attala	Mississippi	US	2020-03-25 23:33:19	33.08658803	-89.57838564	4	0	0	0	Attala, Mississippi, US
29007	Audrain	Missouri	US	2020-03-25 23:33:19	39.215877	-91.84242683	0	0	0	0	Audrain, Missouri, US
19009	Audubon	Iowa	US	2020-03-25 23:33:19	41.6844628	-94.90581859	0	0	0	0	Audubon, Iowa, US
39011	Auglaize	Ohio	US	2020-03-25 23:33:19	40.55998859	-84.22421429999999	0	0	0	0	Auglaize, Ohio, US
51015	Augusta	Virginia	US	2020-03-25 23:33:19	38.16404586	-79.12461614	0	0	0	0	Augusta, Virginia, US
46003	Aurora	South Dakota	US	2020-03-25 23:33:19	43.71757685	-98.56050467	0	0	0	0	Aurora, South Dakota, US
48015	Austin	Texas	US	2020-03-25 23:33:19	29.88548725	-96.27736949	0	0	0	0	Austin, Texas, US
01001	Autauga	Alabama	US	2020-03-25 23:33:19	32.53952745	-86.64408227	4	0	0	0	Autauga, Alabama, US
37011	Avery	North Carolina	US	2020-03-25 23:33:19	36.07569796	-81.92308483	0	0	0	0	Avery, North Carolina, US
22009	Avoyelles	Louisiana	US	2020-03-25 23:33:19	31.07796211	-92.00079449	5	0	0	0	Avoyelles, Louisiana, US
08009	Baca	Colorado	US	2020-03-25 23:33:19	37.31940883	-102.5603223	0	0	0	0	Baca, Colorado, US
13005	Bacon	Georgia	US	2020-03-25 23:33:19	31.55456473	-82.45936528	0	0	0	0	Bacon, Georgia, US
48017	Bailey	Texas	US	2020-03-25 23:33:19	34.06854817	-102.8299707	0	0	0	0	Bailey, Texas, US
12003	Baker	Florida	US	2020-03-25 23:33:19	30.33060121	-82.28467476	5	0	0	0	Baker, Florida, US
13007	Baker	Georgia	US	2020-03-25 23:33:19	31.32669878	-84.44218806	3	0	0	0	Baker, Georgia, US
41001	Baker	Oregon	US	2020-03-25 23:33:19	44.70915557	-117.6749883	0	0	0	0	Baker, Oregon, US
01003	Baldwin	Alabama	US	2020-03-25 23:33:19	30.72774991	-87.72207058	4	0	0	0	Baldwin, Alabama, US
13009	Baldwin	Georgia	US	2020-03-25 23:33:19	33.06882326	-83.24701748	2	0	0	0	Baldwin, Georgia, US
21007	Ballard	Kentucky	US	2020-03-25 23:33:19	37.05842757	-88.99427697	0	0	0	0	Ballard, Kentucky, US
24005	Baltimore	Maryland	US	2020-03-25 23:33:19	39.45784712	-76.62911955	51	1	0	0	Baltimore, Maryland, US
24510	Baltimore City	Maryland	US	2020-03-25 23:33:19	39.30211911	-76.61151012	53	0	0	0	Baltimore City, Maryland, US
45009	Bamberg	South Carolina	US	2020-03-25 23:33:19	33.21927586	-81.05659969	0	0	0	0	Bamberg, South Carolina, US
48019	Bandera	Texas	US	2020-03-25 23:33:19	29.74619598	-99.24598147	0	0	0	0	Bandera, Texas, US
13011	Banks	Georgia	US	2020-03-25 23:33:19	34.35607081	-83.49644388	0	0	0	0	Banks, Georgia, US
31007	Banner	Nebraska	US	2020-03-25 23:33:19	41.54634427	-103.7114332	0	0	0	0	Banner, Nebraska, US
16005	Bannock	Idaho	US	2020-03-25 23:33:19	42.67002716	-112.2233311	2	0	0	0	Bannock, Idaho, US
26013	Baraga	Michigan	US	2020-03-25 23:33:19	46.6720582	-88.36363591	0	0	0	0	Baraga, Michigan, US
20007	Barber	Kansas	US	2020-03-25 23:33:19	37.2288586	-98.68460053	0	0	0	0	Barber, Kansas, US
01005	Barbour	Alabama	US	2020-03-25 23:33:19	31.868263	-85.3871286	0	0	0	0	Barbour, Alabama, US
54001	Barbour	West Virginia	US	2020-03-25 23:33:19	39.1307219	-80.00350858	0	0	0	0	Barbour, West Virginia, US
38003	Barnes	North Dakota	US	2020-03-25 23:33:19	46.93579637	-98.06605978	0	0	0	0	Barnes, North Dakota, US
25001	Barnstable	Massachusetts	US	2020-03-25 23:33:19	41.72980578	-70.28854339	51	1	0	0	Barnstable, Massachusetts, US
45011	Barnwell	South Carolina	US	2020-03-25 23:33:19	33.26679302	-81.43584352	0	0	0	0	Barnwell, South Carolina, US
21009	Barren	Kentucky	US	2020-03-25 23:33:19	36.96469836	-85.93338945	0	0	0	0	Barren, Kentucky, US
55005	Barron	Wisconsin	US	2020-03-25 23:33:19	45.42372701	-91.84833627	0	0	0	0	Barron, Wisconsin, US
13013	Barrow	Georgia	US	2020-03-25 23:33:19	33.99148694	-83.71436292	2	0	0	0	Barrow, Georgia, US
26015	Barry	Michigan	US	2020-03-25 23:33:19	42.59513984	-85.30834519	1	0	0	0	Barry, Michigan, US
29009	Barry	Missouri	US	2020-03-25 23:33:19	36.70978521	-93.82919888	0	0	0	0	Barry, Missouri, US
18005	Bartholomew	Indiana	US	2020-03-25 23:33:19	39.20744865	-85.89558181	5	0	0	0	Bartholomew, Indiana, US
20009	Barton	Kansas	US	2020-03-25 23:33:19	38.47889676	-98.75636726	0	0	0	0	Barton, Kansas, US
29011	Barton	Missouri	US	2020-03-25 23:33:19	37.50207671	-94.34757022	0	0	0	0	Barton, Missouri, US
13015	Bartow	Georgia	US	2020-03-25 23:33:19	34.23732119	-84.83887523	78	1	0	0	Bartow, Georgia, US
48021	Bastrop	Texas	US	2020-03-25 23:33:19	30.10370699	-97.31206354	1	0	0	0	Bastrop, Texas, US
29013	Bates	Missouri	US	2020-03-25 23:33:19	38.25271289	-94.34113157	1	0	0	0	Bates, Missouri, US
21011	Bath	Kentucky	US	2020-03-25 23:33:19	38.14735938	-83.74588932	0	0	0	0	Bath, Kentucky, US
51017	Bath	Virginia	US	2020-03-25 23:33:19	38.05852573	-79.73912095	0	0	0	0	Bath, Virginia, US
05005	Baxter	Arkansas	US	2020-03-25 23:33:19	36.28784385	-92.33782872	0	0	0	0	Baxter, Arkansas, US
12005	Bay	Florida	US	2020-03-25 23:33:19	30.26548745	-85.62122584	1	0	0	0	Bay, Florida, US
26017	Bay	Michigan	US	2020-03-25 23:33:19	43.70639106	-83.98731479	3	0	0	0	Bay, Michigan, US
55007	Bayfield	Wisconsin	US	2020-03-25 23:33:19	46.52868768	-91.19716729	1	0	0	0	Bayfield, Wisconsin, US
48023	Baylor	Texas	US	2020-03-25 23:33:19	33.61640794	-99.21352901	0	0	0	0	Baylor, Texas, US
46005	Beadle	South Dakota	US	2020-03-25 23:33:19	44.41464384	-98.27858469	13	0	0	0	Beadle, South Dakota, US
16007	Bear Lake	Idaho	US	2020-03-25 23:33:19	42.28269683	-111.32892379999998	0	0	0	0	Bear Lake, Idaho, US
37013	Beaufort	North Carolina	US	2020-03-25 23:33:19	35.48531943	-76.84325809	3	0	0	0	Beaufort, North Carolina, US
45013	Beaufort	South Carolina	US	2020-03-25 23:33:19	32.39226291	-80.72619758	26	0	0	0	Beaufort, South Carolina, US
22011	Beauregard	Louisiana	US	2020-03-25 23:33:19	30.64836518	-93.34173616	3	0	0	0	Beauregard, Louisiana, US
40007	Beaver	Oklahoma	US	2020-03-25 23:33:19	36.7496847	-100.4758872	0	0	0	0	Beaver, Oklahoma, US
42007	Beaver	Pennsylvania	US	2020-03-25 23:33:19	40.6825484	-80.34921611	7	0	0	0	Beaver, Pennsylvania, US
49001	Beaver	Utah	US	2020-03-25 23:33:19	38.35657051	-113.2342232	0	0	0	0	Beaver, Utah, US
30001	Beaverhead	Montana	US	2020-03-25 23:33:19	45.13434354	-112.89846940000001	0	0	0	0	Beaverhead, Montana, US
27005	Becker	Minnesota	US	2020-03-25 23:33:19	46.93479392	-95.67158144	0	0	0	0	Becker, Minnesota, US
40009	Beckham	Oklahoma	US	2020-03-25 23:33:19	35.26862449	-99.68128023	0	0	0	0	Beckham, Oklahoma, US
42009	Bedford	Pennsylvania	US	2020-03-25 23:33:19	40.00522157	-78.48998442	0	0	0	0	Bedford, Pennsylvania, US
47003	Bedford	Tennessee	US	2020-03-25 23:33:19	35.51123746	-86.45549096	1	0	0	0	Bedford, Tennessee, US
51019	Bedford	Virginia	US	2020-03-25 23:33:19	37.3080028	-79.5281964	3	0	0	0	Bedford, Virginia, US
48025	Bee	Texas	US	2020-03-25 23:33:19	28.41761668	-97.74215593	0	0	0	0	Bee, Texas, US
33001	Belknap	New Hampshire	US	2020-03-25 23:33:19	43.51637314	-71.41684235	7	0	0	0	Belknap, New Hampshire, US
21013	Bell	Kentucky	US	2020-03-25 23:33:19	36.73355174	-83.67766671	0	0	0	0	Bell, Kentucky, US
48027	Bell	Texas	US	2020-03-25 23:33:19	31.03736027	-97.4785025	19	0	0	0	Bell, Texas, US
39013	Belmont	Ohio	US	2020-03-25 23:33:19	40.01625942	-80.9924051	3	0	0	0	Belmont, Ohio, US
27007	Beltrami	Minnesota	US	2020-03-25 23:33:19	47.97373527	-94.93732139	0	0	0	0	Beltrami, Minnesota, US
13017	Ben Hill	Georgia	US	2020-03-25 23:33:19	31.76095874	-83.22145359	1	0	0	0	Ben Hill, Georgia, US
16009	Benewah	Idaho	US	2020-03-25 23:33:19	47.21754179	-116.6586851	0	0	0	0	Benewah, Idaho, US
46007	Bennett	South Dakota	US	2020-03-25 23:33:19	43.19486375	-101.6665572	0	0	0	0	Bennett, South Dakota, US
50003	Bennington	Vermont	US	2020-03-25 23:33:19	43.03519828	-73.09048868	11	0	0	0	Bennington, Vermont, US
38005	Benson	North Dakota	US	2020-03-25 23:33:19	48.0683985	-99.35916363	0	0	0	0	Benson, North Dakota, US
08011	Bent	Colorado	US	2020-03-25 23:33:19	37.95474293	-103.0720195	0	0	0	0	Bent, Colorado, US
05007	Benton	Arkansas	US	2020-03-25 23:33:19	36.33644656	-94.25680817	1	0	0	0	Benton, Arkansas, US
18007	Benton	Indiana	US	2020-03-25 23:33:19	40.60626947	-87.31093999	0	0	0	0	Benton, Indiana, US
19011	Benton	Iowa	US	2020-03-25 23:33:19	42.08011739	-92.06463573	2	0	0	0	Benton, Iowa, US
27009	Benton	Minnesota	US	2020-03-25 23:33:19	45.69804958	-93.99514135	1	0	0	0	Benton, Minnesota, US
28009	Benton	Mississippi	US	2020-03-25 23:33:19	34.81681228	-89.18945516	0	0	0	0	Benton, Mississippi, US
29015	Benton	Missouri	US	2020-03-25 23:33:19	38.29503305	-93.28756116	0	0	0	0	Benton, Missouri, US
41003	Benton	Oregon	US	2020-03-25 23:33:19	44.49167306	-123.4316987	6	0	0	0	Benton, Oregon, US
47005	Benton	Tennessee	US	2020-03-25 23:33:19	36.07110411	-88.06849355	0	0	0	0	Benton, Tennessee, US
53005	Benton	Washington	US	2020-03-25 23:33:19	46.23946995	-119.51208340000001	12	3	0	0	Benton, Washington, US
26019	Benzie	Michigan	US	2020-03-25 23:33:19	44.63899297	-86.01608482	0	0	0	0	Benzie, Michigan, US
34003	Bergen	New Jersey	US	2020-03-25 23:33:19	40.96010917	-74.07164325	819	6	0	0	Bergen, New Jersey, US
45015	Berkeley	South Carolina	US	2020-03-25 23:33:19	33.20222596	-79.94654523	5	0	0	0	Berkeley, South Carolina, US
54003	Berkeley	West Virginia	US	2020-03-25 23:33:19	39.46704621	-78.02414609	2	0	0	0	Berkeley, West Virginia, US
42011	Berks	Pennsylvania	US	2020-03-25 23:33:19	40.41570541	-75.92457766	20	0	0	0	Berks, Pennsylvania, US
25003	Berkshire	Massachusetts	US	2020-03-25 23:33:19	42.37428441	-73.20524838	71	0	0	0	Berkshire, Massachusetts, US
35001	Bernalillo	New Mexico	US	2020-03-25 23:33:19	35.05163625	-106.6703554	48	0	0	0	Bernalillo, New Mexico, US
13019	Berrien	Georgia	US	2020-03-25 23:33:19	31.27590016	-83.22529920000002	0	0	0	0	Berrien, Georgia, US
26021	Berrien	Michigan	US	2020-03-25 23:33:19	41.95447397	-86.41313079999998	10	0	0	0	Berrien, Michigan, US
37015	Bertie	North Carolina	US	2020-03-25 23:33:19	36.0688473	-76.96545943	3	0	0	0	Bertie, North Carolina, US
02050	Bethel	Alaska	US	2020-03-25 23:33:19	60.90980451	-159.8561831	0	0	0	0	Bethel, Alaska, US
48029	Bexar	Texas	US	2020-03-25 23:33:19	29.44928723	-98.52019748	69	2	0	0	Bexar, Texas, US
01007	Bibb	Alabama	US	2020-03-25 23:33:19	32.99642064	-87.12511459999996	0	0	0	0	Bibb, Alabama, US
13021	Bibb	Georgia	US	2020-03-25 23:33:19	32.80904227	-83.70489165	6	0	0	0	Bibb, Georgia, US
22013	Bienville	Louisiana	US	2020-03-25 23:33:19	32.34569994	-93.05398492	1	1	0	0	Bienville, Louisiana, US
30003	Big Horn	Montana	US	2020-03-25 23:33:19	45.42335905	-107.492347	0	0	0	0	Big Horn, Montana, US
56003	Big Horn	Wyoming	US	2020-03-25 23:33:19	44.52405055	-107.9960365	0	0	0	0	Big Horn, Wyoming, US
27011	Big Stone	Minnesota	US	2020-03-25 23:33:19	45.42712824	-96.41403739	1	0	0	0	Big Stone, Minnesota, US
38007	Billings	North Dakota	US	2020-03-25 23:33:19	47.02366884	-103.3762965	0	0	0	0	Billings, North Dakota, US
16011	Bingham	Idaho	US	2020-03-25 23:33:19	43.21672879999999	-112.3978437	2	0	0	0	Bingham, Idaho, US
19013	Black Hawk	Iowa	US	2020-03-25 23:33:19	42.4704581	-92.30524729	4	0	0	0	Black Hawk, Iowa, US
18009	Blackford	Indiana	US	2020-03-25 23:33:19	40.47388153	-85.32499702	0	0	0	0	Blackford, Indiana, US
37017	Bladen	North Carolina	US	2020-03-25 23:33:19	34.61296243	-78.56180059	0	0	0	0	Bladen, North Carolina, US
16013	Blaine	Idaho	US	2020-03-25 23:33:19	43.4085812	-113.9752658	40	0	0	0	Blaine, Idaho, US
30005	Blaine	Montana	US	2020-03-25 23:33:19	48.43175214	-108.9582723	0	0	0	0	Blaine, Montana, US
31009	Blaine	Nebraska	US	2020-03-25 23:33:19	41.91311716	-99.97677845	0	0	0	0	Blaine, Nebraska, US
40011	Blaine	Oklahoma	US	2020-03-25 23:33:19	35.87518314	-98.43307003	0	0	0	0	Blaine, Oklahoma, US
42013	Blair	Pennsylvania	US	2020-03-25 23:33:19	40.47961444	-78.34917412	0	0	0	0	Blair, Pennsylvania, US
48031	Blanco	Texas	US	2020-03-25 23:33:19	30.26640707	-98.3999852	1	0	0	0	Blanco, Texas, US
51021	Bland	Virginia	US	2020-03-25 23:33:19	37.13128068	-81.13599391	0	0	0	0	Bland, Virginia, US
13023	Bleckley	Georgia	US	2020-03-25 23:33:19	32.43829035	-83.33035166	0	0	0	0	Bleckley, Georgia, US
47007	Bledsoe	Tennessee	US	2020-03-25 23:33:19	35.59942968	-85.20611967	0	0	0	0	Bledsoe, Tennessee, US
01009	Blount	Alabama	US	2020-03-25 23:33:19	33.98210918	-86.56790593	1	0	0	0	Blount, Alabama, US
47009	Blount	Tennessee	US	2020-03-25 23:33:19	35.68938198	-83.92847788	3	0	0	0	Blount, Tennessee, US
27013	Blue Earth	Minnesota	US	2020-03-25 23:33:19	44.03554215	-94.06699781	5	0	0	0	Blue Earth, Minnesota, US
16015	Boise	Idaho	US	2020-03-25 23:33:19	43.98829931	-115.7309284	0	0	0	0	Boise, Idaho, US
28011	Bolivar	Mississippi	US	2020-03-25 23:33:19	33.79696941	-90.87372121	4	0	0	0	Bolivar, Mississippi, US
29017	Bollinger	Missouri	US	2020-03-25 23:33:19	37.32449052	-90.02725304	0	0	0	0	Bollinger, Missouri, US
46009	Bon Homme	South Dakota	US	2020-03-25 23:33:19	42.98914167	-97.88592746	1	0	0	0	Bon Homme, South Dakota, US
17005	Bond	Illinois	US	2020-03-25 23:33:19	38.88829622	-89.43534887	0	0	0	0	Bond, Illinois, US
16017	Bonner	Idaho	US	2020-03-25 23:33:19	48.29996017	-116.6017932	0	0	0	0	Bonner, Idaho, US
16019	Bonneville	Idaho	US	2020-03-25 23:33:19	43.38713372	-111.6161537	0	0	0	0	Bonneville, Idaho, US
05009	Boone	Arkansas	US	2020-03-25 23:33:19	36.3084504	-93.09374925	1	0	0	0	Boone, Arkansas, US
17007	Boone	Illinois	US	2020-03-25 23:33:19	42.32359279	-88.82345779	0	0	0	0	Boone, Illinois, US
18011	Boone	Indiana	US	2020-03-25 23:33:19	40.0509304	-86.46841646	4	0	0	0	Boone, Indiana, US
19015	Boone	Iowa	US	2020-03-25 23:33:19	42.03657094	-93.9313999	0	0	0	0	Boone, Iowa, US
21015	Boone	Kentucky	US	2020-03-25 23:33:19	38.97065142	-84.72615357	1	0	0	0	Boone, Kentucky, US
29019	Boone	Missouri	US	2020-03-25 23:33:19	38.99186229	-92.30723575	22	1	0	0	Boone, Missouri, US
31011	Boone	Nebraska	US	2020-03-25 23:33:19	41.70759415	-98.06737183	0	0	0	0	Boone, Nebraska, US
54005	Boone	West Virginia	US	2020-03-25 23:33:19	38.01974191	-81.69888019	0	0	0	0	Boone, West Virginia, US
48033	Borden	Texas	US	2020-03-25 23:33:19	32.74363984	-101.43165090000001	0	0	0	0	Borden, Texas, US
48035	Bosque	Texas	US	2020-03-25 23:33:19	31.89978581	-97.63613524	0	0	0	0	Bosque, Texas, US
22015	Bossier	Louisiana	US	2020-03-25 23:33:19	32.67932307	-93.60460152	25	0	0	0	Bossier, Louisiana, US
51023	Botetourt	Virginia	US	2020-03-25 23:33:19	37.55531756	-79.80982182	1	0	0	0	Botetourt, Virginia, US
38009	Bottineau	North Dakota	US	2020-03-25 23:33:19	48.79106111	-100.8378166	0	0	0	0	Bottineau, North Dakota, US
08013	Boulder	Colorado	US	2020-03-25 23:33:19	40.09313619	-105.3546767	49	0	0	0	Boulder, Colorado, US
16021	Boundary	Idaho	US	2020-03-25 23:33:19	48.76684761	-116.4630179	0	0	0	0	Boundary, Idaho, US
20011	Bourbon	Kansas	US	2020-03-25 23:33:19	37.85508555	-94.84865997	1	0	0	0	Bourbon, Kansas, US
21017	Bourbon	Kentucky	US	2020-03-25 23:33:19	38.2054607	-84.21827874	2	1	0	0	Bourbon, Kentucky, US
48037	Bowie	Texas	US	2020-03-25 23:33:19	33.44626922	-94.41834132	1	0	0	0	Bowie, Texas, US
38011	Bowman	North Dakota	US	2020-03-25 23:33:19	46.11285362	-103.5203343	0	0	0	0	Bowman, North Dakota, US
31013	Box Butte	Nebraska	US	2020-03-25 23:33:19	42.22079243	-103.08788340000001	0	0	0	0	Box Butte, Nebraska, US
49003	Box Elder	Utah	US	2020-03-25 23:33:19	41.52106798	-113.08328159999999	0	0	0	0	Box Elder, Utah, US
21019	Boyd	Kentucky	US	2020-03-25 23:33:19	38.36176608	-82.68652187	0	0	0	0	Boyd, Kentucky, US
31015	Boyd	Nebraska	US	2020-03-25 23:33:19	42.899727399999996	-98.76486568	0	0	0	0	Boyd, Nebraska, US
21021	Boyle	Kentucky	US	2020-03-25 23:33:19	37.62680923	-84.8633779	0	0	0	0	Boyle, Kentucky, US
21023	Bracken	Kentucky	US	2020-03-25 23:33:19	38.69158994	-84.08532444	0	0	0	0	Bracken, Kentucky, US
12007	Bradford	Florida	US	2020-03-25 23:33:19	29.95079741	-82.16611613	1	0	0	0	Bradford, Florida, US
42015	Bradford	Pennsylvania	US	2020-03-25 23:33:19	41.78869215	-76.51570822	1	0	0	0	Bradford, Pennsylvania, US
05011	Bradley	Arkansas	US	2020-03-25 23:33:19	33.46755808	-92.15980837	4	0	0	0	Bradley, Arkansas, US
47011	Bradley	Tennessee	US	2020-03-25 23:33:19	35.15739424	-84.857186	3	0	0	0	Bradley, Tennessee, US
26023	Branch	Michigan	US	2020-03-25 23:33:19	41.91600556	-85.05929476	0	0	0	0	Branch, Michigan, US
13025	Brantley	Georgia	US	2020-03-25 23:33:19	31.19576557	-81.97743999	0	0	0	0	Brantley, Georgia, US
54007	Braxton	West Virginia	US	2020-03-25 23:33:19	38.70036159	-80.72011184	0	0	0	0	Braxton, West Virginia, US
48039	Brazoria	Texas	US	2020-03-25 23:33:19	29.18757369	-95.44563172	28	0	0	0	Brazoria, Texas, US
48041	Brazos	Texas	US	2020-03-25 23:33:19	30.663644800000004	-96.30205577	21	0	0	0	Brazos, Texas, US
21025	Breathitt	Kentucky	US	2020-03-25 23:33:19	37.52333168	-83.31959161	2	0	0	0	Breathitt, Kentucky, US
21027	Breckinridge	Kentucky	US	2020-03-25 23:33:19	37.77377239	-86.42885017	0	0	0	0	Breckinridge, Kentucky, US
19017	Bremer	Iowa	US	2020-03-25 23:33:19	42.77461496	-92.31795937	0	0	0	0	Bremer, Iowa, US
12009	Brevard	Florida	US	2020-03-25 23:33:19	28.29409504	-80.73091022	11	0	0	0	Brevard, Florida, US
48043	Brewster	Texas	US	2020-03-25 23:33:19	29.81008251	-103.25203259999999	0	0	0	0	Brewster, Texas, US
48045	Briscoe	Texas	US	2020-03-25 23:33:19	34.53026962	-101.2084947	0	0	0	0	Briscoe, Texas, US
25005	Bristol	Massachusetts	US	2020-03-25 23:33:19	41.79228404	-71.10872211	67	0	0	0	Bristol, Massachusetts, US
44001	Bristol	Rhode Island	US	2020-03-25 23:33:19	41.71018079	-71.28652315	24	0	0	0	Bristol, Rhode Island, US
51520	Bristol	Virginia	US	2020-03-25 23:33:19	36.616302399999995	-82.16359122	0	0	0	0	Bristol, Virginia, US
02060	Bristol Bay	Alaska	US	2020-03-25 23:33:19	58.74513976	-156.701064	0	0	0	0	Bristol Bay, Alaska, US
30007	Broadwater	Montana	US	2020-03-25 23:33:19	46.33277565	-111.49558130000001	2	0	0	0	Broadwater, Montana, US
36005	Bronx	New York	US	2020-03-25 23:33:19	40.85209301	-73.86282755	0	0	0	0	Bronx, New York, US
54009	Brooke	West Virginia	US	2020-03-25 23:33:19	40.27367263	-80.57915332	0	0	0	0	Brooke, West Virginia, US
46011	Brookings	South Dakota	US	2020-03-25 23:33:19	44.36974375	-96.79079945	1	0	0	0	Brookings, South Dakota, US
13027	Brooks	Georgia	US	2020-03-25 23:33:19	30.83922642	-83.58303423	0	0	0	0	Brooks, Georgia, US
48047	Brooks	Texas	US	2020-03-25 23:33:19	27.03103197	-98.21808402	0	0	0	0	Brooks, Texas, US
36007	Broome	New York	US	2020-03-25 23:33:19	42.15903158	-75.81326086	11	2	0	0	Broome, New York, US
08014	Broomfield	Colorado	US	2020-03-25 23:33:19	39.95998787	-105.0566324	5	0	0	0	Broomfield, Colorado, US
12011	Broward	Florida	US	2020-03-25 23:33:19	26.15184651	-80.48725556	355	3	0	0	Broward, Florida, US
17009	Brown	Illinois	US	2020-03-25 23:33:19	39.96209138	-90.75068024	0	0	0	0	Brown, Illinois, US
18013	Brown	Indiana	US	2020-03-25 23:33:19	39.19605589	-86.22868909	1	0	0	0	Brown, Indiana, US
20013	Brown	Kansas	US	2020-03-25 23:33:19	39.82652589	-95.56421698	0	0	0	0	Brown, Kansas, US
27015	Brown	Minnesota	US	2020-03-25 23:33:19	44.24205652	-94.72562874	0	0	0	0	Brown, Minnesota, US
31017	Brown	Nebraska	US	2020-03-25 23:33:19	42.43018907	-99.92904055	0	0	0	0	Brown, Nebraska, US
39015	Brown	Ohio	US	2020-03-25 23:33:19	38.93416837	-83.86788395	0	0	0	0	Brown, Ohio, US
46013	Brown	South Dakota	US	2020-03-25 23:33:19	45.58994323	-98.35165355	2	0	0	0	Brown, South Dakota, US
48049	Brown	Texas	US	2020-03-25 23:33:19	31.77430356	-98.99907113	2	0	0	0	Brown, Texas, US
55009	Brown	Wisconsin	US	2020-03-25 23:33:19	44.452655299999996	-88.00411844	3	0	0	0	Brown, Wisconsin, US
46015	Brule	South Dakota	US	2020-03-25 23:33:19	43.71756379	-99.08118954	0	0	0	0	Brule, South Dakota, US
37019	Brunswick	North Carolina	US	2020-03-25 23:33:19	34.070565	-78.22814204	10	0	0	0	Brunswick, North Carolina, US
51025	Brunswick	Virginia	US	2020-03-25 23:33:19	36.76366949	-77.8593436	0	0	0	0	Brunswick, Virginia, US
13029	Bryan	Georgia	US	2020-03-25 23:33:19	32.00979311	-81.44002948	2	0	0	0	Bryan, Georgia, US
40013	Bryan	Oklahoma	US	2020-03-25 23:33:19	33.96472458	-96.25903472	1	0	0	0	Bryan, Oklahoma, US
19019	Buchanan	Iowa	US	2020-03-25 23:33:19	42.4709188	-91.83510825	1	0	0	0	Buchanan, Iowa, US
29021	Buchanan	Missouri	US	2020-03-25 23:33:19	39.65816401	-94.80138942	0	0	0	0	Buchanan, Missouri, US
51027	Buchanan	Virginia	US	2020-03-25 23:33:19	37.26818323	-82.03749726	0	0	0	0	Buchanan, Virginia, US
51029	Buckingham	Virginia	US	2020-03-25 23:33:19	37.57242268	-78.52518834	0	0	0	0	Buckingham, Virginia, US
42017	Bucks	Pennsylvania	US	2020-03-25 23:33:19	40.33682119	-75.10836643	86	0	0	0	Bucks, Pennsylvania, US
19021	Buena Vista	Iowa	US	2020-03-25 23:33:19	42.73545875	-95.15100162	0	0	0	0	Buena Vista, Iowa, US
51530	Buena Vista	Virginia	US	2020-03-25 23:33:19	37.73484642	-79.35296097	0	0	0	0	Buena Vista, Virginia, US
31019	Buffalo	Nebraska	US	2020-03-25 23:33:19	40.85486962	-99.07500296	2	0	0	0	Buffalo, Nebraska, US
46017	Buffalo	South Dakota	US	2020-03-25 23:33:19	44.07657829	-99.20814467	0	0	0	0	Buffalo, South Dakota, US
55011	Buffalo	Wisconsin	US	2020-03-25 23:33:19	44.37835084	-91.75332578	0	0	0	0	Buffalo, Wisconsin, US
21029	Bullitt	Kentucky	US	2020-03-25 23:33:19	37.97162523	-85.68955617	0	0	0	0	Bullitt, Kentucky, US
13031	Bulloch	Georgia	US	2020-03-25 23:33:19	32.39577406	-81.74811421	0	0	0	0	Bulloch, Georgia, US
01011	Bullock	Alabama	US	2020-03-25 23:33:19	32.10030533	-85.71265535	0	0	0	0	Bullock, Alabama, US
37021	Buncombe	North Carolina	US	2020-03-25 23:33:19	35.61113393	-82.53305	12	0	0	0	Buncombe, North Carolina, US
17011	Bureau	Illinois	US	2020-03-25 23:33:19	41.40385234	-89.5283051	0	0	0	0	Bureau, Illinois, US
13033	Burke	Georgia	US	2020-03-25 23:33:19	33.05917989	-81.99928721	1	0	0	0	Burke, Georgia, US
37023	Burke	North Carolina	US	2020-03-25 23:33:19	35.74989637	-81.70755735	2	0	0	0	Burke, North Carolina, US
38013	Burke	North Dakota	US	2020-03-25 23:33:19	48.79094471	-102.51821170000001	0	0	0	0	Burke, North Dakota, US
38015	Burleigh	North Dakota	US	2020-03-25 23:33:19	46.97847375	-100.46452140000001	18	0	0	0	Burleigh, North Dakota, US
48051	Burleson	Texas	US	2020-03-25 23:33:19	30.49273808	-96.62158484	0	0	0	0	Burleson, Texas, US
34005	Burlington	New Jersey	US	2020-03-25 23:33:19	39.87681124	-74.66927768	48	0	0	0	Burlington, New Jersey, US
48053	Burnet	Texas	US	2020-03-25 23:33:19	30.78801353	-98.181887	1	0	0	0	Burnet, Texas, US
55013	Burnett	Wisconsin	US	2020-03-25 23:33:19	45.86303537	-92.36711412	0	0	0	0	Burnett, Wisconsin, US
31021	Burt	Nebraska	US	2020-03-25 23:33:19	41.85056773	-96.32605633	0	0	0	0	Burt, Nebraska, US
01013	Butler	Alabama	US	2020-03-25 23:33:19	31.75300095	-86.68057478	1	0	0	0	Butler, Alabama, US
19023	Butler	Iowa	US	2020-03-25 23:33:19	42.73172833	-92.79015971	0	0	0	0	Butler, Iowa, US
20015	Butler	Kansas	US	2020-03-25 23:33:19	37.78134351	-96.83878537	3	0	0	0	Butler, Kansas, US
21031	Butler	Kentucky	US	2020-03-25 23:33:19	37.20946153	-86.68748787	0	0	0	0	Butler, Kentucky, US
29023	Butler	Missouri	US	2020-03-25 23:33:19	36.71462476	-90.40421163	0	0	0	0	Butler, Missouri, US
31023	Butler	Nebraska	US	2020-03-25 23:33:19	41.22703692	-97.13106306	0	0	0	0	Butler, Nebraska, US
39017	Butler	Ohio	US	2020-03-25 23:33:19	39.44012838	-84.57388716	18	0	0	0	Butler, Ohio, US
42019	Butler	Pennsylvania	US	2020-03-25 23:33:19	40.91152759	-79.91351055	12	0	0	0	Butler, Pennsylvania, US
06007	Butte	California	US	2020-03-25 23:33:19	39.66727762	-121.6005252	4	0	0	0	Butte, California, US
16023	Butte	Idaho	US	2020-03-25 23:33:19	43.72592209	-113.1735463	0	0	0	0	Butte, Idaho, US
46019	Butte	South Dakota	US	2020-03-25 23:33:19	44.90608745	-103.5079318	0	0	0	0	Butte, South Dakota, US
13035	Butts	Georgia	US	2020-03-25 23:33:19	33.283094500000004	-83.95435040000002	2	0	0	0	Butts, Georgia, US
37025	Cabarrus	North Carolina	US	2020-03-25 23:33:19	35.3877799	-80.55267168	12	1	0	0	Cabarrus, North Carolina, US
54011	Cabell	West Virginia	US	2020-03-25 23:33:19	38.42424062	-82.23855912	0	0	0	0	Cabell, West Virginia, US
49005	Cache	Utah	US	2020-03-25 23:33:19	41.72330587	-111.74436670000001	0	0	0	0	Cache, Utah, US
22017	Caddo	Louisiana	US	2020-03-25 23:33:19	32.57991587	-93.88375652	93	0	0	0	Caddo, Louisiana, US
40015	Caddo	Oklahoma	US	2020-03-25 23:33:19	35.17364557	-98.37534464	0	0	0	0	Caddo, Oklahoma, US
06009	Calaveras	California	US	2020-03-25 23:33:19	38.20537103	-120.55291299999999	2	0	0	0	Calaveras, California, US
22019	Calcasieu	Louisiana	US	2020-03-25 23:33:19	30.22931235	-93.35400434	11	1	0	0	Calcasieu, Louisiana, US
21033	Caldwell	Kentucky	US	2020-03-25 23:33:19	37.14749129	-87.86948214	0	0	0	0	Caldwell, Kentucky, US
22021	Caldwell	Louisiana	US	2020-03-25 23:33:19	32.0902519	-92.11752148	0	0	0	0	Caldwell, Louisiana, US
29025	Caldwell	Missouri	US	2020-03-25 23:33:19	39.65620858	-93.98308093	0	0	0	0	Caldwell, Missouri, US
37027	Caldwell	North Carolina	US	2020-03-25 23:33:19	35.95204977	-81.54799522	3	0	0	0	Caldwell, North Carolina, US
48055	Caldwell	Texas	US	2020-03-25 23:33:19	29.83668859	-97.61814775	0	0	0	0	Caldwell, Texas, US
50005	Caledonia	Vermont	US	2020-03-25 23:33:19	44.46548598	-72.10314651	1	0	0	0	Caledonia, Vermont, US
01015	Calhoun	Alabama	US	2020-03-25 23:33:19	33.77483727	-85.82630386	2	0	0	0	Calhoun, Alabama, US
05013	Calhoun	Arkansas	US	2020-03-25 23:33:19	33.55598792	-92.49974403	0	0	0	0	Calhoun, Arkansas, US
12013	Calhoun	Florida	US	2020-03-25 23:33:19	30.40666734	-85.19394153	0	0	0	0	Calhoun, Florida, US
13037	Calhoun	Georgia	US	2020-03-25 23:33:19	31.53169785	-84.62725131	0	0	0	0	Calhoun, Georgia, US
17013	Calhoun	Illinois	US	2020-03-25 23:33:19	39.16840183	-90.66330078	0	0	0	0	Calhoun, Illinois, US
19025	Calhoun	Iowa	US	2020-03-25 23:33:19	42.38521079	-94.64046046	0	0	0	0	Calhoun, Iowa, US
26025	Calhoun	Michigan	US	2020-03-25 23:33:19	42.24633834	-85.00493569	6	0	0	0	Calhoun, Michigan, US
28013	Calhoun	Mississippi	US	2020-03-25 23:33:19	33.93683395	-89.33686647	1	0	0	0	Calhoun, Mississippi, US
45017	Calhoun	South Carolina	US	2020-03-25 23:33:19	33.66926881	-80.77722168	1	0	0	0	Calhoun, South Carolina, US
48057	Calhoun	Texas	US	2020-03-25 23:33:19	28.47048236	-96.61633945	2	0	0	0	Calhoun, Texas, US
54013	Calhoun	West Virginia	US	2020-03-25 23:33:19	38.84315422	-81.11934872	0	0	0	0	Calhoun, West Virginia, US
48059	Callahan	Texas	US	2020-03-25 23:33:19	32.29760619	-99.37326312	0	0	0	0	Callahan, Texas, US
29027	Callaway	Missouri	US	2020-03-25 23:33:19	38.83674754	-91.92186505	2	0	0	0	Callaway, Missouri, US
21035	Calloway	Kentucky	US	2020-03-25 23:33:19	36.62093411	-88.2731593	1	0	0	0	Calloway, Kentucky, US
55015	Calumet	Wisconsin	US	2020-03-25 23:33:19	44.0816316	-88.21780273	1	0	0	0	Calumet, Wisconsin, US
24009	Calvert	Maryland	US	2020-03-25 23:33:19	38.53961642	-76.56820632	3	0	0	0	Calvert, Maryland, US
16025	Camas	Idaho	US	2020-03-25 23:33:19	43.46665742	-114.8065892	0	0	0	0	Camas, Idaho, US
42021	Cambria	Pennsylvania	US	2020-03-25 23:33:19	40.49527404	-78.71377428	1	0	0	0	Cambria, Pennsylvania, US
13039	Camden	Georgia	US	2020-03-25 23:33:19	30.92951916	-81.66601818	1	0	0	0	Camden, Georgia, US
29029	Camden	Missouri	US	2020-03-25 23:33:19	38.02199522	-92.76083747	1	0	0	0	Camden, Missouri, US
34007	Camden	New Jersey	US	2020-03-25 23:33:19	39.80343818	-74.96388753	61	1	0	0	Camden, New Jersey, US
37029	Camden	North Carolina	US	2020-03-25 23:33:19	36.33804939	-76.15568396	0	0	0	0	Camden, North Carolina, US
22023	Cameron	Louisiana	US	2020-03-25 23:33:19	29.87592238	-93.19310676	0	0	0	0	Cameron, Louisiana, US
42023	Cameron	Pennsylvania	US	2020-03-25 23:33:19	41.43625568	-78.20376845	0	0	0	0	Cameron, Pennsylvania, US
48061	Cameron	Texas	US	2020-03-25 23:33:19	26.14524221	-97.48140372	7	0	0	0	Cameron, Texas, US
48063	Camp	Texas	US	2020-03-25 23:33:19	32.97195142	-94.97790104	0	0	0	0	Camp, Texas, US
21037	Campbell	Kentucky	US	2020-03-25 23:33:19	38.94384345	-84.37875208	1	0	0	0	Campbell, Kentucky, US
46021	Campbell	South Dakota	US	2020-03-25 23:33:19	45.77074915	-100.0510181	0	0	0	0	Campbell, South Dakota, US
47013	Campbell	Tennessee	US	2020-03-25 23:33:19	36.40355516	-84.15108559999999	2	0	0	0	Campbell, Tennessee, US
51031	Campbell	Virginia	US	2020-03-25 23:33:19	37.20553386	-79.09678609	0	0	0	0	Campbell, Virginia, US
56005	Campbell	Wyoming	US	2020-03-25 23:33:19	44.24886082	-105.54744040000001	1	0	0	0	Campbell, Wyoming, US
40017	Canadian	Oklahoma	US	2020-03-25 23:33:19	35.5426055	-97.98465569	5	0	0	0	Canadian, Oklahoma, US
13043	Candler	Georgia	US	2020-03-25 23:33:19	32.40209349	-82.07702563	0	0	0	0	Candler, Georgia, US
47015	Cannon	Tennessee	US	2020-03-25 23:33:19	35.80990797	-86.05738983	0	0	0	0	Cannon, Tennessee, US
16027	Canyon	Idaho	US	2020-03-25 23:33:19	43.61970148	-116.70954990000001	5	0	0	0	Canyon, Idaho, US
29031	Cape Girardeau	Missouri	US	2020-03-25 23:33:19	37.38489388	-89.6843587	3	0	0	0	Cape Girardeau, Missouri, US
34009	Cape May	New Jersey	US	2020-03-25 23:33:19	39.15008829	-74.80170244	4	0	0	0	Cape May, New Jersey, US
30009	Carbon	Montana	US	2020-03-25 23:33:19	45.22850116	-109.0274047	0	0	0	0	Carbon, Montana, US
42025	Carbon	Pennsylvania	US	2020-03-25 23:33:19	40.91545395	-75.7068525	1	0	0	0	Carbon, Pennsylvania, US
49007	Carbon	Utah	US	2020-03-25 23:33:19	39.64834818	-110.58725120000001	0	0	0	0	Carbon, Utah, US
56007	Carbon	Wyoming	US	2020-03-25 23:33:19	41.69357844	-106.9326084	3	0	0	0	Carbon, Wyoming, US
16029	Caribou	Idaho	US	2020-03-25 23:33:19	42.77149116	-111.5597683	0	0	0	0	Caribou, Idaho, US
21039	Carlisle	Kentucky	US	2020-03-25 23:33:19	36.85372876	-88.96692220000001	0	0	0	0	Carlisle, Kentucky, US
27017	Carlton	Minnesota	US	2020-03-25 23:33:19	46.59180601	-92.67601019	0	0	0	0	Carlton, Minnesota, US
24011	Caroline	Maryland	US	2020-03-25 23:33:19	38.87172293	-75.82904158	1	0	0	0	Caroline, Maryland, US
51033	Caroline	Virginia	US	2020-03-25 23:33:19	38.02679129	-77.34901405	0	0	0	0	Caroline, Virginia, US
05015	Carroll	Arkansas	US	2020-03-25 23:33:19	36.34038560000001	-93.54270261	0	0	0	0	Carroll, Arkansas, US
13045	Carroll	Georgia	US	2020-03-25 23:33:19	33.58138199	-85.07976677	27	0	0	0	Carroll, Georgia, US
17015	Carroll	Illinois	US	2020-03-25 23:33:19	42.06823429	-89.93395545	0	0	0	0	Carroll, Illinois, US
18015	Carroll	Indiana	US	2020-03-25 23:33:19	40.580783200000006	-86.56198812	0	0	0	0	Carroll, Indiana, US
19027	Carroll	Iowa	US	2020-03-25 23:33:19	42.03617207	-94.86032705	1	0	0	0	Carroll, Iowa, US
21041	Carroll	Kentucky	US	2020-03-25 23:33:19	38.66599534	-85.12601074	0	0	0	0	Carroll, Kentucky, US
24013	Carroll	Maryland	US	2020-03-25 23:33:19	39.56453592	-77.02373735	5	0	0	0	Carroll, Maryland, US
28015	Carroll	Mississippi	US	2020-03-25 23:33:19	33.44834567	-89.91994479	0	0	0	0	Carroll, Mississippi, US
29033	Carroll	Missouri	US	2020-03-25 23:33:19	39.42762566	-93.50626255	0	0	0	0	Carroll, Missouri, US
33003	Carroll	New Hampshire	US	2020-03-25 23:33:19	43.87498583	-71.20430216	7	0	0	0	Carroll, New Hampshire, US
39019	Carroll	Ohio	US	2020-03-25 23:33:19	40.578968599999996	-81.09178213	3	0	0	0	Carroll, Ohio, US
47017	Carroll	Tennessee	US	2020-03-25 23:33:19	35.97366108	-88.45189331	3	0	0	0	Carroll, Tennessee, US
51035	Carroll	Virginia	US	2020-03-25 23:33:19	36.73066666	-80.73455942	0	0	0	0	Carroll, Virginia, US
48065	Carson	Texas	US	2020-03-25 23:33:19	35.40365929	-101.35426690000001	0	0	0	0	Carson, Texas, US
32510	Carson City	Nevada	US	2020-03-25 23:33:19	39.15509045	-119.7480219	2	0	0	0	Carson City, Nevada, US
21043	Carter	Kentucky	US	2020-03-25 23:33:19	38.31690743	-83.05092385	0	0	0	0	Carter, Kentucky, US
29035	Carter	Missouri	US	2020-03-25 23:33:19	36.94160441	-90.96051322	0	0	0	0	Carter, Missouri, US
30011	Carter	Montana	US	2020-03-25 23:33:19	45.5197966	-104.53955359999999	0	0	0	0	Carter, Montana, US
40019	Carter	Oklahoma	US	2020-03-25 23:33:19	34.25103751	-97.28552485	1	0	0	0	Carter, Oklahoma, US
47019	Carter	Tennessee	US	2020-03-25 23:33:19	36.28969086	-82.12588974	0	0	0	0	Carter, Tennessee, US
37031	Carteret	North Carolina	US	2020-03-25 23:33:19	34.8932941	-76.54120135	5	0	0	0	Carteret, North Carolina, US
27019	Carver	Minnesota	US	2020-03-25 23:33:19	44.82017001	-93.80099179999999	8	0	0	0	Carver, Minnesota, US
30013	Cascade	Montana	US	2020-03-25 23:33:19	47.30797024	-111.3467922	3	0	0	0	Cascade, Montana, US
21045	Casey	Kentucky	US	2020-03-25 23:33:19	37.32533118	-84.92726209	0	0	0	0	Casey, Kentucky, US
17017	Cass	Illinois	US	2020-03-25 23:33:19	39.96991073	-90.24734436	0	0	0	0	Cass, Illinois, US
18017	Cass	Indiana	US	2020-03-25 23:33:19	40.76135835	-86.34830753	0	0	0	0	Cass, Indiana, US
19029	Cass	Iowa	US	2020-03-25 23:33:19	41.33149454	-94.92792482	0	0	0	0	Cass, Iowa, US
26027	Cass	Michigan	US	2020-03-25 23:33:19	41.91522292	-85.99405727	0	0	0	0	Cass, Michigan, US
27021	Cass	Minnesota	US	2020-03-25 23:33:19	46.95043611	-94.32603968	1	0	0	0	Cass, Minnesota, US
29037	Cass	Missouri	US	2020-03-25 23:33:19	38.64789422	-94.353399	8	0	0	0	Cass, Missouri, US
31025	Cass	Nebraska	US	2020-03-25 23:33:19	40.90899107	-96.13971217	2	0	0	0	Cass, Nebraska, US
38017	Cass	North Dakota	US	2020-03-25 23:33:19	46.93201724	-97.24447190000001	6	0	0	0	Cass, North Dakota, US
48067	Cass	Texas	US	2020-03-25 23:33:19	33.07499881	-94.34646905	1	0	0	0	Cass, Texas, US
16031	Cassia	Idaho	US	2020-03-25 23:33:19	42.28347888	-113.6012409	1	0	0	0	Cassia, Idaho, US
48069	Castro	Texas	US	2020-03-25 23:33:19	34.53016752	-102.2617243	5	0	0	0	Castro, Texas, US
37033	Caswell	North Carolina	US	2020-03-25 23:33:19	36.39312665	-79.33353281	0	0	0	0	Caswell, North Carolina, US
22025	Catahoula	Louisiana	US	2020-03-25 23:33:19	31.66778967	-91.84526385	1	1	0	0	Catahoula, Louisiana, US
37035	Catawba	North Carolina	US	2020-03-25 23:33:19	35.66211129	-81.2132617	4	0	0	0	Catawba, North Carolina, US
13047	Catoosa	Georgia	US	2020-03-25 23:33:19	34.89872298	-85.13757014	1	0	0	0	Catoosa, Georgia, US
35003	Catron	New Mexico	US	2020-03-25 23:33:19	33.91514144	-108.4046587	0	0	0	0	Catron, New Mexico, US
36009	Cattaraugus	New York	US	2020-03-25 23:33:19	42.24778241	-78.67923096	0	0	0	0	Cattaraugus, New York, US
38019	Cavalier	North Dakota	US	2020-03-25 23:33:19	48.77286211	-98.46685243	0	0	0	0	Cavalier, North Dakota, US
36011	Cayuga	New York	US	2020-03-25 23:33:19	42.91261714	-76.55731592	2	0	0	0	Cayuga, New York, US
24015	Cecil	Maryland	US	2020-03-25 23:33:19	39.56647682	-75.94627411	4	0	0	0	Cecil, Maryland, US
19031	Cedar	Iowa	US	2020-03-25 23:33:19	41.77233777	-91.13246684	1	0	0	0	Cedar, Iowa, US
29039	Cedar	Missouri	US	2020-03-25 23:33:19	37.72391475	-93.85445441	0	0	0	0	Cedar, Missouri, US
31027	Cedar	Nebraska	US	2020-03-25 23:33:19	42.598885100000004	-97.25311951	0	0	0	0	Cedar, Nebraska, US
42027	Centre	Pennsylvania	US	2020-03-25 23:33:19	40.92058903	-77.82200624	8	0	0	0	Centre, Pennsylvania, US
19033	Cerro Gordo	Iowa	US	2020-03-25 23:33:19	43.08177563	-93.2612239	2	0	0	0	Cerro Gordo, Iowa, US
08015	Chaffee	Colorado	US	2020-03-25 23:33:19	38.74745778	-106.19265729999998	3	0	0	0	Chaffee, Colorado, US
01017	Chambers	Alabama	US	2020-03-25 23:33:19	32.91360079	-85.39072749	10	0	0	0	Chambers, Alabama, US
48071	Chambers	Texas	US	2020-03-25 23:33:19	29.70972016	-94.67154501	1	0	0	0	Chambers, Texas, US
17019	Champaign	Illinois	US	2020-03-25 23:33:19	40.13919438	-88.20046615	4	0	0	0	Champaign, Illinois, US
39021	Champaign	Ohio	US	2020-03-25 23:33:19	40.13923427	-83.76875242	1	0	0	0	Champaign, Ohio, US
29041	Chariton	Missouri	US	2020-03-25 23:33:19	39.51499357	-92.9629191	0	0	0	0	Chariton, Missouri, US
24017	Charles	Maryland	US	2020-03-25 23:33:19	38.51092331	-76.98580666	8	0	0	0	Charles, Maryland, US
51036	Charles City	Virginia	US	2020-03-25 23:33:19	37.35358063	-77.05634116	1	0	0	0	Charles City, Virginia, US
46023	Charles Mix	South Dakota	US	2020-03-25 23:33:19	43.20660134	-98.58856175	1	0	0	0	Charles Mix, South Dakota, US
45019	Charleston	South Carolina	US	2020-03-25 23:33:19	32.82487866	-79.96512315	52	1	0	0	Charleston, South Carolina, US
26029	Charlevoix	Michigan	US	2020-03-25 23:33:19	45.37790017	-85.19614053	4	0	0	0	Charlevoix, Michigan, US
12015	Charlotte	Florida	US	2020-03-25 23:33:19	26.90131002	-81.92949121	3	0	0	0	Charlotte, Florida, US
51037	Charlotte	Virginia	US	2020-03-25 23:33:19	37.01909701	-78.66314092	0	0	0	0	Charlotte, Virginia, US
51540	Charlottesville	Virginia	US	2020-03-25 23:33:19	38.03527919	-78.48569588	6	0	0	0	Charlottesville, Virginia, US
13049	Charlton	Georgia	US	2020-03-25 23:33:19	30.78371028	-82.13951596	1	0	0	0	Charlton, Georgia, US
20017	Chase	Kansas	US	2020-03-25 23:33:19	38.30292938	-96.59563862	0	0	0	0	Chase, Kansas, US
31029	Chase	Nebraska	US	2020-03-25 23:33:19	40.523719799999995	-101.69780259999999	0	0	0	0	Chase, Nebraska, US
13051	Chatham	Georgia	US	2020-03-25 23:33:19	32.00043026	-81.12489526	7	0	0	0	Chatham, Georgia, US
37037	Chatham	North Carolina	US	2020-03-25 23:33:19	35.70394416	-79.25541492	6	0	0	0	Chatham, North Carolina, US
13053	Chattahoochee	Georgia	US	2020-03-25 23:33:19	32.34341231	-84.78809239	0	0	0	0	Chattahoochee, Georgia, US
13055	Chattooga	Georgia	US	2020-03-25 23:33:19	34.47197698	-85.34535662	1	0	0	0	Chattooga, Georgia, US
20019	Chautauqua	Kansas	US	2020-03-25 23:33:19	37.14994405	-96.2454192	0	0	0	0	Chautauqua, Kansas, US
36013	Chautauqua	New York	US	2020-03-25 23:33:19	42.22769210000001	-79.36691763	2	0	0	0	Chautauqua, New York, US
35005	Chaves	New Mexico	US	2020-03-25 23:33:19	33.36406072	-104.4665365	4	0	0	0	Chaves, New Mexico, US
47021	Cheatham	Tennessee	US	2020-03-25 23:33:19	36.26136216	-87.08903581	7	0	0	0	Cheatham, Tennessee, US
26031	Cheboygan	Michigan	US	2020-03-25 23:33:19	45.44787015	-84.50122149	0	0	0	0	Cheboygan, Michigan, US
53007	Chelan	Washington	US	2020-03-25 23:33:19	47.87046092	-120.6173956	10	1	0	0	Chelan, Washington, US
36015	Chemung	New York	US	2020-03-25 23:33:19	42.13891056	-76.7638805	3	0	0	0	Chemung, New York, US
36017	Chenango	New York	US	2020-03-25 23:33:19	42.49430041	-75.60887553	3	0	0	0	Chenango, New York, US
01019	Cherokee	Alabama	US	2020-03-25 23:33:19	34.17805983	-85.60638968	1	0	0	0	Cherokee, Alabama, US
13057	Cherokee	Georgia	US	2020-03-25 23:33:19	34.24393976	-84.47431861	31	0	0	0	Cherokee, Georgia, US
19035	Cherokee	Iowa	US	2020-03-25 23:33:19	42.73538914	-95.62389402	0	0	0	0	Cherokee, Iowa, US
20021	Cherokee	Kansas	US	2020-03-25 23:33:19	37.16928494	-94.8462897	2	0	0	0	Cherokee, Kansas, US
37039	Cherokee	North Carolina	US	2020-03-25 23:33:19	35.1349263	-84.05970864	4	0	0	0	Cherokee, North Carolina, US
40021	Cherokee	Oklahoma	US	2020-03-25 23:33:19	35.90692775	-94.99980896	0	0	0	0	Cherokee, Oklahoma, US
45021	Cherokee	South Carolina	US	2020-03-25 23:33:19	35.05122251	-81.61828622	0	0	0	0	Cherokee, South Carolina, US
48073	Cherokee	Texas	US	2020-03-25 23:33:19	31.837258000000002	-95.16559897	0	0	0	0	Cherokee, Texas, US
31031	Cherry	Nebraska	US	2020-03-25 23:33:19	42.54502621	-101.1244332	0	0	0	0	Cherry, Nebraska, US
51550	Chesapeake	Virginia	US	2020-03-25 23:33:19	36.67670048	-76.30545744	3	0	0	0	Chesapeake, Virginia, US
33005	Cheshire	New Hampshire	US	2020-03-25 23:33:19	42.92015988	-72.25311043	1	0	0	0	Cheshire, New Hampshire, US
42029	Chester	Pennsylvania	US	2020-03-25 23:33:19	39.97291773	-75.74768357	54	0	0	0	Chester, Pennsylvania, US
45023	Chester	South Carolina	US	2020-03-25 23:33:19	34.69249168	-81.1583216	1	0	0	0	Chester, South Carolina, US
47023	Chester	Tennessee	US	2020-03-25 23:33:19	35.42527478	-88.6095842	1	0	0	0	Chester, Tennessee, US
45025	Chesterfield	South Carolina	US	2020-03-25 23:33:19	34.64137396	-80.15640140000002	3	0	0	0	Chesterfield, South Carolina, US
51041	Chesterfield	Virginia	US	2020-03-25 23:33:19	37.37373208	-77.58680140000001	11	0	0	0	Chesterfield, Virginia, US
08017	Cheyenne	Colorado	US	2020-03-25 23:33:19	38.82777431	-102.6032558	0	0	0	0	Cheyenne, Colorado, US
20023	Cheyenne	Kansas	US	2020-03-25 23:33:19	39.78580976	-101.7318201	0	0	0	0	Cheyenne, Kansas, US
31033	Cheyenne	Nebraska	US	2020-03-25 23:33:19	41.21999357	-102.9941693	0	0	0	0	Cheyenne, Nebraska, US
19037	Chickasaw	Iowa	US	2020-03-25 23:33:19	43.06001295	-92.31773347	0	0	0	0	Chickasaw, Iowa, US
28017	Chickasaw	Mississippi	US	2020-03-25 23:33:19	33.91983202	-88.9481545	6	0	0	0	Chickasaw, Mississippi, US
05017	Chicot	Arkansas	US	2020-03-25 23:33:19	33.26458973	-91.29539209	0	0	0	0	Chicot, Arkansas, US
48075	Childress	Texas	US	2020-03-25 23:33:19	34.529304100000004	-100.2077916	0	0	0	0	Childress, Texas, US
01021	Chilton	Alabama	US	2020-03-25 23:33:19	32.85044126	-86.7173256	1	0	0	0	Chilton, Alabama, US
26033	Chippewa	Michigan	US	2020-03-25 23:33:19	46.29552653	-84.54353449	1	0	0	0	Chippewa, Michigan, US
27023	Chippewa	Minnesota	US	2020-03-25 23:33:19	45.02343421	-95.56403693	0	0	0	0	Chippewa, Minnesota, US
55017	Chippewa	Wisconsin	US	2020-03-25 23:33:19	45.06939744	-91.28068855	1	0	0	0	Chippewa, Wisconsin, US
27025	Chisago	Minnesota	US	2020-03-25 23:33:19	45.5021011	-92.90861945	2	0	0	0	Chisago, Minnesota, US
50007	Chittenden	Vermont	US	2020-03-25 23:33:19	44.46322849	-73.08359212	55	4	0	0	Chittenden, Vermont, US
01023	Choctaw	Alabama	US	2020-03-25 23:33:19	32.02227341	-88.26564429999998	0	0	0	0	Choctaw, Alabama, US
28019	Choctaw	Mississippi	US	2020-03-25 23:33:19	33.34598242	-89.24809382	3	0	0	0	Choctaw, Mississippi, US
40023	Choctaw	Oklahoma	US	2020-03-25 23:33:19	34.02807439	-95.54771129	0	0	0	0	Choctaw, Oklahoma, US
30015	Chouteau	Montana	US	2020-03-25 23:33:19	47.88084126	-110.4353362	0	0	0	0	Chouteau, Montana, US
37041	Chowan	North Carolina	US	2020-03-25 23:33:19	36.12908077	-76.60118385	0	0	0	0	Chowan, North Carolina, US
17021	Christian	Illinois	US	2020-03-25 23:33:19	39.54581621	-89.27780482	1	0	0	0	Christian, Illinois, US
21047	Christian	Kentucky	US	2020-03-25 23:33:19	36.89267803	-87.49055367	2	0	0	0	Christian, Kentucky, US
29043	Christian	Missouri	US	2020-03-25 23:33:19	36.9711783	-93.18537118	1	0	0	0	Christian, Missouri, US
32001	Churchill	Nevada	US	2020-03-25 23:33:19	39.58105744	-118.3394607	0	0	0	0	Churchill, Nevada, US
35006	Cibola	New Mexico	US	2020-03-25 23:33:19	34.91131525	-107.998876	1	0	0	0	Cibola, New Mexico, US
40025	Cimarron	Oklahoma	US	2020-03-25 23:33:19	36.74817177	-102.5173885	0	0	0	0	Cimarron, Oklahoma, US
12017	Citrus	Florida	US	2020-03-25 23:33:19	28.84804315	-82.47614748	9	0	0	0	Citrus, Florida, US
41005	Clackamas	Oregon	US	2020-03-25 23:33:19	45.18787398	-122.2179634	21	2	0	0	Clackamas, Oregon, US
22027	Claiborne	Louisiana	US	2020-03-25 23:33:19	32.82308512	-92.99526883	2	0	0	0	Claiborne, Louisiana, US
28021	Claiborne	Mississippi	US	2020-03-25 23:33:19	31.97061673	-90.90702196	0	0	0	0	Claiborne, Mississippi, US
47025	Claiborne	Tennessee	US	2020-03-25 23:33:19	36.48319149	-83.65947309	1	0	0	0	Claiborne, Tennessee, US
53009	Clallam	Washington	US	2020-03-25 23:33:19	48.04754642	-123.92263190000001	4	0	0	0	Clallam, Washington, US
26035	Clare	Michigan	US	2020-03-25 23:33:19	43.98794227	-84.84819859999998	1	0	0	0	Clare, Michigan, US
45027	Clarendon	South Carolina	US	2020-03-25 23:33:19	33.66610974	-80.21647898	5	1	0	0	Clarendon, South Carolina, US
42031	Clarion	Pennsylvania	US	2020-03-25 23:33:19	41.19265812	-79.42413524	0	0	0	0	Clarion, Pennsylvania, US
05019	Clark	Arkansas	US	2020-03-25 23:33:19	34.04613432	-93.17484713	12	0	0	0	Clark, Arkansas, US
16033	Clark	Idaho	US	2020-03-25 23:33:19	44.28496071	-112.35057040000001	0	0	0	0	Clark, Idaho, US
17023	Clark	Illinois	US	2020-03-25 23:33:19	39.33425789	-87.78705622	0	0	0	0	Clark, Illinois, US
18019	Clark	Indiana	US	2020-03-25 23:33:19	38.48015445	-85.70510334	6	0	0	0	Clark, Indiana, US
20025	Clark	Kansas	US	2020-03-25 23:33:19	37.23577007	-99.81883015	0	0	0	0	Clark, Kansas, US
21049	Clark	Kentucky	US	2020-03-25 23:33:19	37.9689263	-84.14615986	2	0	0	0	Clark, Kentucky, US
29045	Clark	Missouri	US	2020-03-25 23:33:19	40.41040752	-91.73661677	0	0	0	0	Clark, Missouri, US
32003	Clark	Nevada	US	2020-03-25 23:33:19	36.21458855	-115.0130241	249	6	0	0	Clark, Nevada, US
39023	Clark	Ohio	US	2020-03-25 23:33:19	39.91592258	-83.78498252	2	0	0	0	Clark, Ohio, US
46025	Clark	South Dakota	US	2020-03-25 23:33:19	44.85834507	-97.72925109	0	0	0	0	Clark, South Dakota, US
53011	Clark	Washington	US	2020-03-25 23:33:19	45.77568046	-122.48292040000001	16	4	0	0	Clark, Washington, US
55019	Clark	Wisconsin	US	2020-03-25 23:33:19	44.73483377	-90.61207486	1	0	0	0	Clark, Wisconsin, US
01025	Clarke	Alabama	US	2020-03-25 23:33:19	31.68099859	-87.83548597	0	0	0	0	Clarke, Alabama, US
13059	Clarke	Georgia	US	2020-03-25 23:33:19	33.95436462	-83.37124007	19	1	0	0	Clarke, Georgia, US
19039	Clarke	Iowa	US	2020-03-25 23:33:19	41.02868181	-93.78499767	0	0	0	0	Clarke, Iowa, US
28023	Clarke	Mississippi	US	2020-03-25 23:33:19	32.04158545	-88.68896219999998	0	0	0	0	Clarke, Mississippi, US
51043	Clarke	Virginia	US	2020-03-25 23:33:19	39.11271747	-77.99199425	0	0	0	0	Clarke, Virginia, US
41007	Clatsop	Oregon	US	2020-03-25 23:33:19	45.99712889	-123.660711	1	0	0	0	Clatsop, Oregon, US
01027	Clay	Alabama	US	2020-03-25 23:33:19	33.26984193	-85.85836077	1	0	0	0	Clay, Alabama, US
05021	Clay	Arkansas	US	2020-03-25 23:33:19	36.36826212	-90.4148172	0	0	0	0	Clay, Arkansas, US
12019	Clay	Florida	US	2020-03-25 23:33:19	29.98319144	-81.85609986	13	2	0	0	Clay, Florida, US
13061	Clay	Georgia	US	2020-03-25 23:33:19	31.62221166	-84.97713865	0	0	0	0	Clay, Georgia, US
17025	Clay	Illinois	US	2020-03-25 23:33:19	38.75388572	-88.48914513	0	0	0	0	Clay, Illinois, US
18021	Clay	Indiana	US	2020-03-25 23:33:19	39.39561833	-87.11723506	0	0	0	0	Clay, Indiana, US
19041	Clay	Iowa	US	2020-03-25 23:33:19	43.08247182	-95.15096481	0	0	0	0	Clay, Iowa, US
20027	Clay	Kansas	US	2020-03-25 23:33:19	39.34948772	-97.16518128	0	0	0	0	Clay, Kansas, US
21051	Clay	Kentucky	US	2020-03-25 23:33:19	37.16451126	-83.712575	0	0	0	0	Clay, Kentucky, US
27027	Clay	Minnesota	US	2020-03-25 23:33:19	46.89289518	-96.48761922	3	0	0	0	Clay, Minnesota, US
28025	Clay	Mississippi	US	2020-03-25 23:33:19	33.65358105	-88.77784255	1	0	0	0	Clay, Mississippi, US
29047	Clay	Missouri	US	2020-03-25 23:33:19	39.31132056	-94.41850862	2	0	0	0	Clay, Missouri, US
31035	Clay	Nebraska	US	2020-03-25 23:33:19	40.52439441	-98.05126296	0	0	0	0	Clay, Nebraska, US
37043	Clay	North Carolina	US	2020-03-25 23:33:19	35.05704275	-83.74353633	0	0	0	0	Clay, North Carolina, US
46027	Clay	South Dakota	US	2020-03-25 23:33:19	42.91296147	-96.97656917	0	0	0	0	Clay, South Dakota, US
47027	Clay	Tennessee	US	2020-03-25 23:33:19	36.55151008	-85.53930419	0	0	0	0	Clay, Tennessee, US
48077	Clay	Texas	US	2020-03-25 23:33:19	33.78686685	-98.20771198	0	0	0	0	Clay, Texas, US
54015	Clay	West Virginia	US	2020-03-25 23:33:19	38.46231092	-81.07652217	0	0	0	0	Clay, West Virginia, US
13063	Clayton	Georgia	US	2020-03-25 23:33:19	33.54187245	-84.35594188	22	0	0	0	Clayton, Georgia, US
19043	Clayton	Iowa	US	2020-03-25 23:33:19	42.84443388	-91.34133693	0	0	0	0	Clayton, Iowa, US
08019	Clear Creek	Colorado	US	2020-03-25 23:33:19	39.68864463	-105.6463118	3	0	0	0	Clear Creek, Colorado, US
42033	Clearfield	Pennsylvania	US	2020-03-25 23:33:19	41.00110782	-78.47592663	2	0	0	0	Clearfield, Pennsylvania, US
16035	Clearwater	Idaho	US	2020-03-25 23:33:19	46.67459924	-115.6622393	0	0	0	0	Clearwater, Idaho, US
27029	Clearwater	Minnesota	US	2020-03-25 23:33:19	47.57992111	-95.37790562	0	0	0	0	Clearwater, Minnesota, US
01029	Cleburne	Alabama	US	2020-03-25 23:33:19	33.67679204	-85.52005899	1	0	0	0	Cleburne, Alabama, US
05023	Cleburne	Arkansas	US	2020-03-25 23:33:19	35.53864922	-92.02640019	40	1	0	0	Cleburne, Arkansas, US
39025	Clermont	Ohio	US	2020-03-25 23:33:19	39.04847534	-84.15375786	5	0	0	0	Clermont, Ohio, US
05025	Cleveland	Arkansas	US	2020-03-25 23:33:19	33.89723187	-92.18537045	3	0	0	0	Cleveland, Arkansas, US
37045	Cleveland	North Carolina	US	2020-03-25 23:33:19	35.33553364	-81.55204486	2	0	0	0	Cleveland, North Carolina, US
40027	Cleveland	Oklahoma	US	2020-03-25 23:33:19	35.20413532	-97.32519562	27	1	0	0	Cleveland, Oklahoma, US
13065	Clinch	Georgia	US	2020-03-25 23:33:19	30.91395822	-82.70432472	1	0	0	0	Clinch, Georgia, US
17027	Clinton	Illinois	US	2020-03-25 23:33:19	38.60704876	-89.42385254	4	0	0	0	Clinton, Illinois, US
18023	Clinton	Indiana	US	2020-03-25 23:33:19	40.30319754	-86.47277257	0	0	0	0	Clinton, Indiana, US
19045	Clinton	Iowa	US	2020-03-25 23:33:19	41.89981633	-90.53275096	0	0	0	0	Clinton, Iowa, US
21053	Clinton	Kentucky	US	2020-03-25 23:33:19	36.72581156	-85.13377529	0	0	0	0	Clinton, Kentucky, US
26037	Clinton	Michigan	US	2020-03-25 23:33:19	42.94400871	-84.60145248	6	0	0	0	Clinton, Michigan, US
29049	Clinton	Missouri	US	2020-03-25 23:33:19	39.6013098	-94.40465394	1	0	0	0	Clinton, Missouri, US
36019	Clinton	New York	US	2020-03-25 23:33:19	44.74530905	-73.67875352	10	0	0	0	Clinton, New York, US
39027	Clinton	Ohio	US	2020-03-25 23:33:19	39.41485808	-83.80852286	2	0	0	0	Clinton, Ohio, US
42035	Clinton	Pennsylvania	US	2020-03-25 23:33:19	41.23255967	-77.63785995	0	0	0	0	Clinton, Pennsylvania, US
20029	Cloud	Kansas	US	2020-03-25 23:33:19	39.48028352	-97.64925343	0	0	0	0	Cloud, Kansas, US
28027	Coahoma	Mississippi	US	2020-03-25 23:33:19	34.22772299	-90.60415045	11	0	0	0	Coahoma, Mississippi, US
40029	Coal	Oklahoma	US	2020-03-25 23:33:19	34.58840127	-96.29798747	0	0	0	0	Coal, Oklahoma, US
13067	Cobb	Georgia	US	2020-03-25 23:33:19	33.94243204	-84.5761255	101	2	0	0	Cobb, Georgia, US
04003	Cochise	Arizona	US	2020-03-25 23:33:19	31.87934684	-109.7516088	1	0	0	0	Cochise, Arizona, US
48079	Cochran	Texas	US	2020-03-25 23:33:19	33.60425307	-102.82844990000001	0	0	0	0	Cochran, Texas, US
47029	Cocke	Tennessee	US	2020-03-25 23:33:19	35.9278914	-83.11828725	1	0	0	0	Cocke, Tennessee, US
04005	Coconino	Arizona	US	2020-03-25 23:33:19	35.83883429	-111.77071780000001	23	1	0	0	Coconino, Arizona, US
46029	Codington	South Dakota	US	2020-03-25 23:33:19	44.97788119	-97.18827677	1	0	0	0	Codington, South Dakota, US
01031	Coffee	Alabama	US	2020-03-25 23:33:19	31.39932826	-85.98901039	0	0	0	0	Coffee, Alabama, US
13069	Coffee	Georgia	US	2020-03-25 23:33:19	31.54892966	-82.85492059999999	2	0	0	0	Coffee, Georgia, US
47031	Coffee	Tennessee	US	2020-03-25 23:33:19	35.49090731	-86.07311784	0	0	0	0	Coffee, Tennessee, US
20031	Coffey	Kansas	US	2020-03-25 23:33:19	38.2365018	-95.73379515	0	0	0	0	Coffey, Kansas, US
48081	Coke	Texas	US	2020-03-25 23:33:19	31.88911733	-100.5297533	0	0	0	0	Coke, Texas, US
01033	Colbert	Alabama	US	2020-03-25 23:33:19	34.69847452	-87.80168544	1	0	0	0	Colbert, Alabama, US
29051	Cole	Missouri	US	2020-03-25 23:33:19	38.50455671	-92.27860244	6	0	0	0	Cole, Missouri, US
48083	Coleman	Texas	US	2020-03-25 23:33:19	31.76736834	-99.45240766	0	0	0	0	Coleman, Texas, US
17029	Coles	Illinois	US	2020-03-25 23:33:19	39.51949084	-88.22358557	0	0	0	0	Coles, Illinois, US
31037	Colfax	Nebraska	US	2020-03-25 23:33:19	41.57486951	-97.0868542	0	0	0	0	Colfax, Nebraska, US
35007	Colfax	New Mexico	US	2020-03-25 23:33:19	36.60569702	-104.64726740000002	0	0	0	0	Colfax, New Mexico, US
45029	Colleton	South Carolina	US	2020-03-25 23:33:19	32.87582989	-80.67641292	1	0	0	0	Colleton, South Carolina, US
12021	Collier	Florida	US	2020-03-25 23:33:19	26.11091986	-81.34687065	47	0	0	0	Collier, Florida, US
48085	Collin	Texas	US	2020-03-25 23:33:19	33.18820114	-96.57264368	53	1	0	0	Collin, Texas, US
48087	Collingsworth	Texas	US	2020-03-25 23:33:19	34.96489496	-100.27001109999999	0	0	0	0	Collingsworth, Texas, US
51570	Colonial Heights	Virginia	US	2020-03-25 23:33:19	37.26420587	-77.39609676	0	0	0	0	Colonial Heights, Virginia, US
48089	Colorado	Texas	US	2020-03-25 23:33:19	29.622097999999998	-96.5273805	0	0	0	0	Colorado, Texas, US
13071	Colquitt	Georgia	US	2020-03-25 23:33:19	31.18810588	-83.7677946	2	0	0	0	Colquitt, Georgia, US
05027	Columbia	Arkansas	US	2020-03-25 23:33:19	33.21230701	-93.22642793	1	0	0	0	Columbia, Arkansas, US
12023	Columbia	Florida	US	2020-03-25 23:33:19	30.22509788	-82.62160164	3	0	0	0	Columbia, Florida, US
13073	Columbia	Georgia	US	2020-03-25 23:33:19	33.54534185	-82.263524	6	0	0	0	Columbia, Georgia, US
36021	Columbia	New York	US	2020-03-25 23:33:19	42.24819348	-73.63089095	19	0	0	0	Columbia, New York, US
41009	Columbia	Oregon	US	2020-03-25 23:33:19	45.94464254	-123.08908980000001	0	0	0	0	Columbia, Oregon, US
42037	Columbia	Pennsylvania	US	2020-03-25 23:33:19	41.04821986	-76.40565017	1	0	0	0	Columbia, Pennsylvania, US
53013	Columbia	Washington	US	2020-03-25 23:33:19	46.29442881	-117.9051983	1	0	0	0	Columbia, Washington, US
55021	Columbia	Wisconsin	US	2020-03-25 23:33:19	43.46492199	-89.33589004	5	0	0	0	Columbia, Wisconsin, US
39029	Columbiana	Ohio	US	2020-03-25 23:33:19	40.76932373	-80.78094576	4	0	0	0	Columbiana, Ohio, US
37047	Columbus	North Carolina	US	2020-03-25 23:33:19	34.26744084	-78.65801424	0	0	0	0	Columbus, North Carolina, US
06011	Colusa	California	US	2020-03-25 23:33:19	39.17881957	-122.2331726	0	0	0	0	Colusa, California, US
48091	Comal	Texas	US	2020-03-25 23:33:19	29.80811278	-98.27647225	7	0	0	0	Comal, Texas, US
20033	Comanche	Kansas	US	2020-03-25 23:33:19	37.19114520000001	-99.27113247	0	0	0	0	Comanche, Kansas, US
40031	Comanche	Oklahoma	US	2020-03-25 23:33:19	34.65973764	-98.47195055	0	0	0	0	Comanche, Oklahoma, US
48093	Comanche	Texas	US	2020-03-25 23:33:19	31.94854689	-98.55876441	0	0	0	0	Comanche, Texas, US
48095	Concho	Texas	US	2020-03-25 23:33:19	31.32635934	-99.86473038	0	0	0	0	Concho, Texas, US
22029	Concordia	Louisiana	US	2020-03-25 23:33:19	31.44817835	-91.63814433	0	0	0	0	Concordia, Louisiana, US
01035	Conecuh	Alabama	US	2020-03-25 23:33:19	31.43401703	-86.99320044	0	0	0	0	Conecuh, Alabama, US
08021	Conejos	Colorado	US	2020-03-25 23:33:19	37.201606	-106.19174879999998	0	0	0	0	Conejos, Colorado, US
06013	Contra Costa	California	US	2020-03-25 23:33:19	37.91923498	-121.9289527	108	1	0	0	Contra Costa, California, US
56009	Converse	Wyoming	US	2020-03-25 23:33:19	42.97272268	-105.5081848	0	0	0	0	Converse, Wyoming, US
05029	Conway	Arkansas	US	2020-03-25 23:33:19	35.26205537	-92.70506566	1	0	0	0	Conway, Arkansas, US
13075	Cook	Georgia	US	2020-03-25 23:33:19	31.16068491	-83.42947229	0	0	0	0	Cook, Georgia, US
17031	Cook	Illinois	US	2020-03-25 23:33:19	41.84144849	-87.81658794	1418	14	0	0	Cook, Illinois, US
27031	Cook	Minnesota	US	2020-03-25 23:33:19	47.90504893	-90.52629546	0	0	0	0	Cook, Minnesota, US
48097	Cooke	Texas	US	2020-03-25 23:33:19	33.63979567	-97.21240912	0	0	0	0	Cooke, Texas, US
29053	Cooper	Missouri	US	2020-03-25 23:33:19	38.844478	-92.80896081	1	0	0	0	Cooper, Missouri, US
33007	Coos	New Hampshire	US	2020-03-25 23:33:19	44.69063265	-71.30633239	0	0	0	0	Coos, New Hampshire, US
41011	Coos	Oregon	US	2020-03-25 23:33:19	43.17406868	-124.0594514	0	0	0	0	Coos, Oregon, US
01037	Coosa	Alabama	US	2020-03-25 23:33:19	32.93690146	-86.24847739	0	0	0	0	Coosa, Alabama, US
28029	Copiah	Mississippi	US	2020-03-25 23:33:19	31.86977774	-90.44565118	6	0	0	0	Copiah, Mississippi, US
46031	Corson	South Dakota	US	2020-03-25 23:33:19	45.70889983	-101.1970473	0	0	0	0	Corson, South Dakota, US
36023	Cortland	New York	US	2020-03-25 23:33:19	42.59509207	-76.07048931	3	0	0	0	Cortland, New York, US
48099	Coryell	Texas	US	2020-03-25 23:33:19	31.39078397	-97.79936155	1	0	0	0	Coryell, Texas, US
39031	Coshocton	Ohio	US	2020-03-25 23:33:19	40.30096166	-81.91729018	4	0	0	0	Coshocton, Ohio, US
08023	Costilla	Colorado	US	2020-03-25 23:33:19	37.27732493	-105.4276548	0	0	0	0	Costilla, Colorado, US
48101	Cottle	Texas	US	2020-03-25 23:33:19	34.07783319	-100.27850620000001	0	0	0	0	Cottle, Texas, US
40033	Cotton	Oklahoma	US	2020-03-25 23:33:19	34.28845626	-98.37053567	0	0	0	0	Cotton, Oklahoma, US
27033	Cottonwood	Minnesota	US	2020-03-25 23:33:19	44.00715262	-95.18138802	0	0	0	0	Cottonwood, Minnesota, US
01039	Covington	Alabama	US	2020-03-25 23:33:19	31.247785399999998	-86.45050893	0	0	0	0	Covington, Alabama, US
28031	Covington	Mississippi	US	2020-03-25 23:33:19	31.63225413	-89.55389939	0	0	0	0	Covington, Mississippi, US
51580	Covington	Virginia	US	2020-03-25 23:33:19	37.7824656	-79.98631446	0	0	0	0	Covington, Virginia, US
13077	Coweta	Georgia	US	2020-03-25 23:33:19	33.35334302	-84.76129976	10	0	0	0	Coweta, Georgia, US
20035	Cowley	Kansas	US	2020-03-25 23:33:19	37.23781842	-96.83776647	0	0	0	0	Cowley, Kansas, US
53015	Cowlitz	Washington	US	2020-03-25 23:33:19	46.19074721	-122.6782231	3	0	0	0	Cowlitz, Washington, US
40035	Craig	Oklahoma	US	2020-03-25 23:33:19	36.76268118	-95.20916602	0	0	0	0	Craig, Oklahoma, US
51045	Craig	Virginia	US	2020-03-25 23:33:19	37.48133648	-80.21072274	0	0	0	0	Craig, Virginia, US
05031	Craighead	Arkansas	US	2020-03-25 23:33:19	35.83018283	-90.63235729	4	0	0	0	Craighead, Arkansas, US
48103	Crane	Texas	US	2020-03-25 23:33:19	31.43052248	-102.5143314	1	0	0	0	Crane, Texas, US
37049	Craven	North Carolina	US	2020-03-25 23:33:19	35.11833364	-77.08398081	3	0	0	0	Craven, North Carolina, US
05033	Crawford	Arkansas	US	2020-03-25 23:33:19	35.58928601	-94.2446814	1	0	0	0	Crawford, Arkansas, US
13079	Crawford	Georgia	US	2020-03-25 23:33:19	32.71391813	-83.98061238	0	0	0	0	Crawford, Georgia, US
17033	Crawford	Illinois	US	2020-03-25 23:33:19	39.0032229	-87.75954624	0	0	0	0	Crawford, Illinois, US
18025	Crawford	Indiana	US	2020-03-25 23:33:19	38.28814402	-86.44518825	0	0	0	0	Crawford, Indiana, US
19047	Crawford	Iowa	US	2020-03-25 23:33:19	42.03718237	-95.3819718	0	0	0	0	Crawford, Iowa, US
20037	Crawford	Kansas	US	2020-03-25 23:33:19	37.50675523	-94.85245778	2	0	0	0	Crawford, Kansas, US
26039	Crawford	Michigan	US	2020-03-25 23:33:19	44.68255561	-84.61006219	0	0	0	0	Crawford, Michigan, US
29055	Crawford	Missouri	US	2020-03-25 23:33:19	37.97663738	-91.30528104	0	0	0	0	Crawford, Missouri, US
39033	Crawford	Ohio	US	2020-03-25 23:33:19	40.85065156	-82.91989099	1	0	0	0	Crawford, Ohio, US
42039	Crawford	Pennsylvania	US	2020-03-25 23:33:19	41.68447709	-80.10760592	0	0	0	0	Crawford, Pennsylvania, US
55023	Crawford	Wisconsin	US	2020-03-25 23:33:19	43.23870316	-90.93073686	0	0	0	0	Crawford, Wisconsin, US
40037	Creek	Oklahoma	US	2020-03-25 23:33:19	35.90230551	-96.37086028	5	0	0	0	Creek, Oklahoma, US
01041	Crenshaw	Alabama	US	2020-03-25 23:33:19	31.72941803	-86.31593104	0	0	0	0	Crenshaw, Alabama, US
13081	Crisp	Georgia	US	2020-03-25 23:33:19	31.92289565	-83.76811843	3	0	0	0	Crisp, Georgia, US
05035	Crittenden	Arkansas	US	2020-03-25 23:33:19	35.21247318	-90.30839406	6	0	0	0	Crittenden, Arkansas, US
21055	Crittenden	Kentucky	US	2020-03-25 23:33:19	37.35839237	-88.08826090000002	0	0	0	0	Crittenden, Kentucky, US
47033	Crockett	Tennessee	US	2020-03-25 23:33:19	35.81830662	-89.14916269	0	0	0	0	Crockett, Tennessee, US
48105	Crockett	Texas	US	2020-03-25 23:33:19	30.72367027	-101.4134238	0	0	0	0	Crockett, Texas, US
41013	Crook	Oregon	US	2020-03-25 23:33:19	44.14230227	-120.356297	0	0	0	0	Crook, Oregon, US
56011	Crook	Wyoming	US	2020-03-25 23:33:19	44.58855102	-104.56977049999999	0	0	0	0	Crook, Wyoming, US
48107	Crosby	Texas	US	2020-03-25 23:33:19	33.61431553	-101.30003640000001	0	0	0	0	Crosby, Texas, US
05037	Cross	Arkansas	US	2020-03-25 23:33:19	35.29631396	-90.77185818	1	0	0	0	Cross, Arkansas, US
27035	Crow Wing	Minnesota	US	2020-03-25 23:33:19	46.48096553	-94.06755609	0	0	0	0	Crow Wing, Minnesota, US
08025	Crowley	Colorado	US	2020-03-25 23:33:19	38.32608609	-103.7844965	1	1	0	0	Crowley, Colorado, US
48109	Culberson	Texas	US	2020-03-25 23:33:19	31.44506775	-104.5185739	0	0	0	0	Culberson, Texas, US
01043	Cullman	Alabama	US	2020-03-25 23:33:19	34.13020303	-86.86888037	4	0	0	0	Cullman, Alabama, US
51047	Culpeper	Virginia	US	2020-03-25 23:33:19	38.48199985	-77.95630870000002	2	0	0	0	Culpeper, Virginia, US
17035	Cumberland	Illinois	US	2020-03-25 23:33:19	39.27432424	-88.2401158	1	0	0	0	Cumberland, Illinois, US
21057	Cumberland	Kentucky	US	2020-03-25 23:33:19	36.78926125	-85.39050034	0	0	0	0	Cumberland, Kentucky, US
23005	Cumberland	Maine	US	2020-03-25 23:33:19	43.8370751	-70.37226999	87	0	0	0	Cumberland, Maine, US
34011	Cumberland	New Jersey	US	2020-03-25 23:33:19	39.37199394	-75.10712559	3	0	0	0	Cumberland, New Jersey, US
37051	Cumberland	North Carolina	US	2020-03-25 23:33:19	35.04762133	-78.82623165	8	0	0	0	Cumberland, North Carolina, US
42041	Cumberland	Pennsylvania	US	2020-03-25 23:33:19	40.1625372	-77.26130755	13	0	0	0	Cumberland, Pennsylvania, US
47035	Cumberland	Tennessee	US	2020-03-25 23:33:19	35.95271721	-84.99840585	3	0	0	0	Cumberland, Tennessee, US
51049	Cumberland	Virginia	US	2020-03-25 23:33:19	37.51328851	-78.24398086	0	0	0	0	Cumberland, Virginia, US
31039	Cuming	Nebraska	US	2020-03-25 23:33:19	41.91637624	-96.78730772	0	0	0	0	Cuming, Nebraska, US
37053	Currituck	North Carolina	US	2020-03-25 23:33:19	36.36123664	-75.95876401	0	0	0	0	Currituck, North Carolina, US
35009	Curry	New Mexico	US	2020-03-25 23:33:19	34.57421077	-103.34688759999999	1	0	0	0	Curry, New Mexico, US
41015	Curry	Oregon	US	2020-03-25 23:33:19	42.45911325	-124.15728200000001	0	0	0	0	Curry, Oregon, US
08027	Custer	Colorado	US	2020-03-25 23:33:19	38.10883162	-105.3683478	0	0	0	0	Custer, Colorado, US
16037	Custer	Idaho	US	2020-03-25 23:33:19	44.24186819	-114.2855494	0	0	0	0	Custer, Idaho, US
30017	Custer	Montana	US	2020-03-25 23:33:19	46.25319932	-105.57375259999998	0	0	0	0	Custer, Montana, US
31041	Custer	Nebraska	US	2020-03-25 23:33:19	41.39374521	-99.72805369	0	0	0	0	Custer, Nebraska, US
40039	Custer	Oklahoma	US	2020-03-25 23:33:19	35.63853802	-99.00170785	3	0	0	0	Custer, Oklahoma, US
46033	Custer	South Dakota	US	2020-03-25 23:33:19	43.67741105	-103.45345209999999	0	0	0	0	Custer, South Dakota, US
39035	Cuyahoga	Ohio	US	2020-03-25 23:33:19	41.424119	-81.65918339	206	2	0	0	Cuyahoga, Ohio, US
13083	Dade	Georgia	US	2020-03-25 23:33:19	34.854916700000004	-85.50490424	0	0	0	0	Dade, Georgia, US
29057	Dade	Missouri	US	2020-03-25 23:33:19	37.431814	-93.8503345	0	0	0	0	Dade, Missouri, US
49009	Daggett	Utah	US	2020-03-25 23:33:19	40.88798265	-109.51210929999999	0	0	0	0	Daggett, Utah, US
27037	Dakota	Minnesota	US	2020-03-25 23:33:19	44.67172617	-93.06299363	21	0	0	0	Dakota, Minnesota, US
31043	Dakota	Nebraska	US	2020-03-25 23:33:19	42.39040144	-96.56656425	0	0	0	0	Dakota, Nebraska, US
01045	Dale	Alabama	US	2020-03-25 23:33:19	31.43037123	-85.61095742	0	0	0	0	Dale, Alabama, US
48111	Dallam	Texas	US	2020-03-25 23:33:19	36.27787176	-102.60207249999999	0	0	0	0	Dallam, Texas, US
01047	Dallas	Alabama	US	2020-03-25 23:33:19	32.32688101	-87.10866709999998	2	0	0	0	Dallas, Alabama, US
05039	Dallas	Arkansas	US	2020-03-25 23:33:19	33.97042763	-92.65167437	0	0	0	0	Dallas, Arkansas, US
19049	Dallas	Iowa	US	2020-03-25 23:33:19	41.68560356	-94.04127625	7	0	0	0	Dallas, Iowa, US
29059	Dallas	Missouri	US	2020-03-25 23:33:19	37.681135499999996	-93.02127031	0	0	0	0	Dallas, Missouri, US
48113	Dallas	Texas	US	2020-03-25 23:33:19	32.76670599	-96.77796049999999	247	6	0	0	Dallas, Texas, US
55025	Dane	Wisconsin	US	2020-03-25 23:33:19	43.06601594	-89.41733797	88	1	0	0	Dane, Wisconsin, US
30019	Daniels	Montana	US	2020-03-25 23:33:19	48.78420029	-105.54763429999998	0	0	0	0	Daniels, Montana, US
51590	Danville	Virginia	US	2020-03-25 23:33:19	36.58022376	-79.40395668	2	0	0	0	Danville, Virginia, US
37055	Dare	North Carolina	US	2020-03-25 23:33:19	35.66520691	-75.71767334	1	0	0	0	Dare, North Carolina, US
39037	Darke	Ohio	US	2020-03-25 23:33:19	40.13412966	-84.6194517	1	0	0	0	Darke, Ohio, US
45031	Darlington	South Carolina	US	2020-03-25 23:33:19	34.33358335	-79.96027485	8	0	0	0	Darlington, South Carolina, US
42043	Dauphin	Pennsylvania	US	2020-03-25 23:33:19	40.41377078	-76.77993242	10	0	0	0	Dauphin, Pennsylvania, US
37057	Davidson	North Carolina	US	2020-03-25 23:33:19	35.79115496	-80.21256572	3	0	0	0	Davidson, North Carolina, US
47037	Davidson	Tennessee	US	2020-03-25 23:33:19	36.17007426	-86.78646056	257	2	0	0	Davidson, Tennessee, US
37059	Davie	North Carolina	US	2020-03-25 23:33:19	35.93099927	-80.54496571	1	0	0	0	Davie, North Carolina, US
18027	Daviess	Indiana	US	2020-03-25 23:33:19	38.70186039	-87.07185406	0	0	0	0	Daviess, Indiana, US
21059	Daviess	Kentucky	US	2020-03-25 23:33:19	37.73028906	-87.09019479999998	14	0	0	0	Daviess, Kentucky, US
29061	Daviess	Missouri	US	2020-03-25 23:33:19	39.96145298	-93.98519678	0	0	0	0	Daviess, Missouri, US
19051	Davis	Iowa	US	2020-03-25 23:33:19	40.74773536	-92.41005468	0	0	0	0	Davis, Iowa, US
49011	Davis	Utah	US	2020-03-25 23:33:19	40.99001837	-112.1139997	35	1	0	0	Davis, Utah, US
46035	Davison	South Dakota	US	2020-03-25 23:33:19	43.67490933	-98.14458906	2	0	0	0	Davison, South Dakota, US
31045	Dawes	Nebraska	US	2020-03-25 23:33:19	42.71985036	-103.1313774	0	0	0	0	Dawes, Nebraska, US
13085	Dawson	Georgia	US	2020-03-25 23:33:19	34.44244079	-84.16964071	1	0	0	0	Dawson, Georgia, US
30021	Dawson	Montana	US	2020-03-25 23:33:19	47.26584855	-104.89444170000002	0	0	0	0	Dawson, Montana, US
31047	Dawson	Nebraska	US	2020-03-25 23:33:19	40.87028216	-99.82014609999999	0	0	0	0	Dawson, Nebraska, US
48115	Dawson	Texas	US	2020-03-25 23:33:19	32.74255572	-101.94772420000001	0	0	0	0	Dawson, Texas, US
46037	Day	South Dakota	US	2020-03-25 23:33:19	45.367281	-97.60737498	0	0	0	0	Day, South Dakota, US
35011	De Baca	New Mexico	US	2020-03-25 23:33:19	34.34274529	-104.4117842	0	0	0	0	De Baca, New Mexico, US
22031	De Soto	Louisiana	US	2020-03-25 23:33:19	32.05457447	-93.74130302	8	0	0	0	De Soto, Louisiana, US
17039	De Witt	Illinois	US	2020-03-25 23:33:19	40.17514519	-88.90959682	0	0	0	0	De Witt, Illinois, US
01049	DeKalb	Alabama	US	2020-03-25 23:33:19	34.45946862	-85.80782906	0	0	0	0	DeKalb, Alabama, US
13089	DeKalb	Georgia	US	2020-03-25 23:33:19	33.76944049	-84.22396017	116	0	0	0	DeKalb, Georgia, US
17037	DeKalb	Illinois	US	2020-03-25 23:33:19	41.89373302	-88.76958483	1	0	0	0	DeKalb, Illinois, US
18033	DeKalb	Indiana	US	2020-03-25 23:33:19	41.39804622	-84.99906934	1	0	0	0	DeKalb, Indiana, US
29063	DeKalb	Missouri	US	2020-03-25 23:33:19	39.89201062	-94.40476508	0	0	0	0	DeKalb, Missouri, US
47041	DeKalb	Tennessee	US	2020-03-25 23:33:19	35.97616272	-85.83689361	0	0	0	0	DeKalb, Tennessee, US
12027	DeSoto	Florida	US	2020-03-25 23:33:19	27.18677893	-81.80941373	1	0	0	0	DeSoto,Florida,US
28033	DeSoto	Mississippi	US	2020-03-25 23:33:19	34.87625235	-89.99091418	36	0	0	0	DeSoto, Mississippi, US
48123	DeWitt	Texas	US	2020-03-25 23:33:19	29.08101855	-97.35681170000001	2	0	0	0	DeWitt, Texas, US
48117	Deaf Smith	Texas	US	2020-03-25 23:33:19	34.96522957	-102.6054267	1	0	0	0	Deaf Smith, Texas, US
18029	Dearborn	Indiana	US	2020-03-25 23:33:19	39.14647946	-84.97333539	2	0	0	0	Dearborn, Indiana, US
13087	Decatur	Georgia	US	2020-03-25 23:33:19	30.87967778	-84.57619536	1	0	0	0	Decatur, Georgia, US
18031	Decatur	Indiana	US	2020-03-25 23:33:19	39.30712658	-85.50087166	7	0	0	0	Decatur, Indiana, US
19053	Decatur	Iowa	US	2020-03-25 23:33:19	40.73742757	-93.78645949	0	0	0	0	Decatur, Iowa, US
20039	Decatur	Kansas	US	2020-03-25 23:33:19	39.78468441	-100.45940809999999	0	0	0	0	Decatur, Kansas, US
47039	Decatur	Tennessee	US	2020-03-25 23:33:19	35.60048904	-88.11043779	0	0	0	0	Decatur, Tennessee, US
30023	Deer Lodge	Montana	US	2020-03-25 23:33:19	46.05953325	-113.073353	0	0	0	0	Deer Lodge, Montana, US
39039	Defiance	Ohio	US	2020-03-25 23:33:19	41.32398837	-84.49076944	2	0	0	0	Defiance, Ohio, US
06015	Del Norte	California	US	2020-03-25 23:33:19	41.74228275	-123.89740630000001	0	0	0	0	Del Norte, California, US
18035	Delaware	Indiana	US	2020-03-25 23:33:19	40.22787247	-85.39732772	7	1	0	0	Delaware, Indiana, US
19055	Delaware	Iowa	US	2020-03-25 23:33:19	42.47104597	-91.3664492	0	0	0	0	Delaware, Iowa, US
36025	Delaware	New York	US	2020-03-25 23:33:19	42.19837623	-74.96709306	5	0	0	0	Delaware, New York, US
39041	Delaware	Ohio	US	2020-03-25 23:33:19	40.27942393	-83.00457058	12	0	0	0	Delaware, Ohio, US
40041	Delaware	Oklahoma	US	2020-03-25 23:33:19	36.40823634	-94.80325046	1	0	0	0	Delaware, Oklahoma, US
42045	Delaware	Pennsylvania	US	2020-03-25 23:33:19	39.91680171	-75.40243663	101	2	0	0	Delaware, Pennsylvania, US
08029	Delta	Colorado	US	2020-03-25 23:33:19	38.86246243	-107.86313419999999	1	0	0	0	Delta, Colorado, US
26041	Delta	Michigan	US	2020-03-25 23:33:19	45.90484910000001	-86.9080745	0	0	0	0	Delta, Michigan, US
48119	Delta	Texas	US	2020-03-25 23:33:19	33.38570922	-95.66921122	0	0	0	0	Delta, Texas, US
02068	Denali	Alaska	US	2020-03-25 23:33:19	63.67264044	-150.0076108	0	0	0	0	Denali, Alaska, US
29065	Dent	Missouri	US	2020-03-25 23:33:19	37.60663134	-91.50790473	0	0	0	0	Dent, Missouri, US
48121	Denton	Texas	US	2020-03-25 23:33:19	33.20521901	-97.11691153	51	0	0	0	Denton, Texas, US
08031	Denver	Colorado	US	2020-03-25 23:33:19	39.76018276	-104.87256950000001	214	3	0	0	Denver, Colorado, US
19057	Des Moines	Iowa	US	2020-03-25 23:33:19	40.92012606	-91.18326592	1	0	0	0	Des Moines, Iowa, US
41017	Deschutes	Oregon	US	2020-03-25 23:33:19	43.91570171	-121.2289121	10	0	0	0	Deschutes, Oregon, US
05041	Desha	Arkansas	US	2020-03-25 23:33:19	33.83011025	-91.25500948	2	0	0	0	Desha, Arkansas, US
31049	Deuel	Nebraska	US	2020-03-25 23:33:19	41.11168186	-102.33333309999999	0	0	0	0	Deuel, Nebraska, US
46039	Deuel	South Dakota	US	2020-03-25 23:33:19	44.75994309	-96.66943645	0	0	0	0	Deuel, South Dakota, US
40043	Dewey	Oklahoma	US	2020-03-25 23:33:19	35.98772922	-99.00730714	0	0	0	0	Dewey, Oklahoma, US
46041	Dewey	South Dakota	US	2020-03-25 23:33:19	45.15639647	-100.8709139	0	0	0	0	Dewey, South Dakota, US
48125	Dickens	Texas	US	2020-03-25 23:33:19	33.61616822	-100.7788855	0	0	0	0	Dickens, Texas, US
51051	Dickenson	Virginia	US	2020-03-25 23:33:19	37.12560977	-82.35124171	0	0	0	0	Dickenson, Virginia, US
38021	Dickey	North Dakota	US	2020-03-25 23:33:19	46.11017712	-98.50490079999999	0	0	0	0	Dickey, North Dakota, US
19059	Dickinson	Iowa	US	2020-03-25 23:33:19	43.37787725	-95.1510206	0	0	0	0	Dickinson, Iowa, US
20041	Dickinson	Kansas	US	2020-03-25 23:33:19	38.86600962	-97.15532383	0	0	0	0	Dickinson, Kansas, US
26043	Dickinson	Michigan	US	2020-03-25 23:33:19	46.00999672	-87.86961634	0	0	0	0	Dickinson, Michigan, US
47043	Dickson	Tennessee	US	2020-03-25 23:33:19	36.14669837	-87.35891709	5	0	0	0	Dickson, Tennessee, US
02070	Dillingham	Alaska	US	2020-03-25 23:33:19	59.79603738	-158.23819419999995	0	0	0	0	Dillingham, Alaska, US
45033	Dillon	South Carolina	US	2020-03-25 23:33:19	34.39007791	-79.37741872	1	0	0	0	Dillon, South Carolina, US
48127	Dimmit	Texas	US	2020-03-25 23:33:19	28.42270064	-99.75645095	0	0	0	0	Dimmit, Texas, US
51053	Dinwiddie	Virginia	US	2020-03-25 23:33:19	37.07544585	-77.63451754	0	0	0	0	Dinwiddie, Virginia, US
11001	District of Columbia	District of Columbia	US	2020-03-25 23:33:19	38.90417773	-77.01655992	187	2	0	0	District of Columbia,District of Columbia,US
38023	Divide	North Dakota	US	2020-03-25 23:33:19	48.814938700000006	-103.48736109999999	0	0	0	0	Divide, North Dakota, US
12029	Dixie	Florida	US	2020-03-25 23:33:19	29.60631086	-83.15724673	0	0	0	0	Dixie, Florida, US
31051	Dixon	Nebraska	US	2020-03-25 23:33:19	42.49188363	-96.86782408	0	0	0	0	Dixon, Nebraska, US
54017	Doddridge	West Virginia	US	2020-03-25 23:33:19	39.27057157	-80.70671527	0	0	0	0	Doddridge, West Virginia, US
13091	Dodge	Georgia	US	2020-03-25 23:33:19	32.17265114	-83.16948926	1	0	0	0	Dodge, Georgia, US
27039	Dodge	Minnesota	US	2020-03-25 23:33:19	44.02238415	-92.86244324	3	0	0	0	Dodge, Minnesota, US
31053	Dodge	Nebraska	US	2020-03-25 23:33:19	41.58071748	-96.65598179	0	0	0	0	Dodge, Nebraska, US
55027	Dodge	Wisconsin	US	2020-03-25 23:33:19	43.41576662	-88.70928178	3	0	0	0	Dodge, Wisconsin, US
08033	Dolores	Colorado	US	2020-03-25 23:33:19	37.75208676	-108.5211585	0	0	0	0	Dolores, Colorado, US
35013	Dona Ana	New Mexico	US	2020-03-25 23:33:19	32.35275771	-106.8329387	13	0	0	0	Dona Ana,New Mexico,US
20043	Doniphan	Kansas	US	2020-03-25 23:33:19	39.79067154	-95.14056866	1	0	0	0	Doniphan, Kansas, US
48129	Donley	Texas	US	2020-03-25 23:33:19	34.96517499	-100.8140093	0	0	0	0	Donley, Texas, US
13093	Dooly	Georgia	US	2020-03-25 23:33:19	32.15630737	-83.79746561	0	0	0	0	Dooly, Georgia, US
55029	Door	Wisconsin	US	2020-03-25 23:33:19	44.95856458	-87.30002707	0	0	0	0	Door, Wisconsin, US
24019	Dorchester	Maryland	US	2020-03-25 23:33:19	38.45413522	-76.02752426	0	0	0	0	Dorchester, Maryland, US
45035	Dorchester	South Carolina	US	2020-03-25 23:33:19	33.0794369	-80.40502652	4	0	0	0	Dorchester, South Carolina, US
13095	Dougherty	Georgia	US	2020-03-25 23:33:19	31.53328528	-84.21722377	109	6	0	0	Dougherty, Georgia, US
08035	Douglas	Colorado	US	2020-03-25 23:33:19	39.33133796	-104.930001	53	0	0	0	Douglas, Colorado, US
13097	Douglas	Georgia	US	2020-03-25 23:33:19	33.70291126	-84.77026156	17	0	0	0	Douglas, Georgia, US
17041	Douglas	Illinois	US	2020-03-25 23:33:19	39.76768052	-88.21854195	1	0	0	0	Douglas, Illinois, US
20045	Douglas	Kansas	US	2020-03-25 23:33:19	38.88503636	-95.2925121	10	0	0	0	Douglas, Kansas, US
27041	Douglas	Minnesota	US	2020-03-25 23:33:19	45.93348491	-95.45335469	0	0	0	0	Douglas, Minnesota, US
29067	Douglas	Missouri	US	2020-03-25 23:33:19	36.9325593	-92.49905109	0	0	0	0	Douglas, Missouri, US
31055	Douglas	Nebraska	US	2020-03-25 23:33:19	41.29518299	-96.15085305	43	0	0	0	Douglas, Nebraska, US
32005	Douglas	Nevada	US	2020-03-25 23:33:19	38.912862	-119.61713329999999	3	0	0	0	Douglas, Nevada, US
41019	Douglas	Oregon	US	2020-03-25 23:33:19	43.27941273	-123.16729099999999	3	0	0	0	Douglas, Oregon, US
46043	Douglas	South Dakota	US	2020-03-25 23:33:19	43.38520741	-98.36978007	0	0	0	0	Douglas, South Dakota, US
53017	Douglas	Washington	US	2020-03-25 23:33:19	47.7361335	-119.69293700000001	2	0	0	0	Douglas, Washington, US
55031	Douglas	Wisconsin	US	2020-03-25 23:33:19	46.43222285	-91.91595768	4	0	0	0	Douglas, Wisconsin, US
35013	Doña Ana	New Mexico	US	2020-03-25 23:33:19	32.35275771	-106.83293870000001	0	0	0	0	Doña Ana, New Mexico, US
05043	Drew	Arkansas	US	2020-03-25 23:33:19	33.59035001	-91.71777921	0	0	0	0	Drew, Arkansas, US
17043	DuPage	Illinois	US	2020-03-25 23:33:19	41.85116968	-88.08642662	131	0	0	0	DuPage, Illinois, US
18037	Dubois	Indiana	US	2020-03-25 23:33:19	38.36597551	-86.87924170000002	1	0	0	0	Dubois, Indiana, US
19061	Dubuque	Iowa	US	2020-03-25 23:33:19	42.46815349	-90.88181925	6	1	0	0	Dubuque, Iowa, US
49013	Duchesne	Utah	US	2020-03-25 23:33:19	40.29772254	-110.42523700000001	0	0	0	0	Duchesne, Utah, US
25007	Dukes	Massachusetts	US	2020-03-25 23:33:19	41.40674725	-70.68763497	0	0	0	0	Dukes, Massachusetts, US
	Dukes and Nantucket	Massachusetts	US	2020-03-25 23:33:19	41.40674725	-70.68763497	3	0	0	0	Dukes and Nantucket,Massachusetts,US
31057	Dundy	Nebraska	US	2020-03-25 23:33:19	40.17638677	-101.6876522	0	0	0	0	Dundy, Nebraska, US
29069	Dunklin	Missouri	US	2020-03-25 23:33:19	36.27167174	-90.09122243	1	0	0	0	Dunklin, Missouri, US
38025	Dunn	North Dakota	US	2020-03-25 23:33:19	47.35423935	-102.61604679999999	1	0	0	0	Dunn, North Dakota, US
55033	Dunn	Wisconsin	US	2020-03-25 23:33:19	44.94562799	-91.8962481	1	0	0	0	Dunn, Wisconsin, US
37061	Duplin	North Carolina	US	2020-03-25 23:33:19	34.93449805	-77.93140529	1	0	0	0	Duplin, North Carolina, US
37063	Durham	North Carolina	US	2020-03-25 23:33:19	36.03638492	-78.87608331	74	0	0	0	Durham, North Carolina, US
36027	Dutchess	New York	US	2020-03-25 23:33:19	41.76486060000001	-73.74356679	153	1	0	0	Dutchess, New York, US
12031	Duval	Florida	US	2020-03-25 23:33:19	30.33225875	-81.66976468	56	3	0	0	Duval, Florida, US
48131	Duval	Texas	US	2020-03-25 23:33:19	27.68184592	-98.50864568	0	0	0	0	Duval, Texas, US
47045	Dyer	Tennessee	US	2020-03-25 23:33:19	36.05931946	-89.41542855	2	0	0	0	Dyer, Tennessee, US
08037	Eagle	Colorado	US	2020-03-25 23:33:19	39.62754308	-106.6933637	120	1	0	0	Eagle, Colorado, US
13099	Early	Georgia	US	2020-03-25 23:33:19	31.32155345	-84.90255207	5	1	0	0	Early, Georgia, US
22033	East Baton Rouge	Louisiana	US	2020-03-25 23:33:19	30.53842039	-91.09777565	75	3	0	0	East Baton Rouge, Louisiana, US
22035	East Carroll	Louisiana	US	2020-03-25 23:33:19	32.73926954	-91.23425694	0	0	0	0	East Carroll, Louisiana, US
22037	East Feliciana	Louisiana	US	2020-03-25 23:33:19	30.84425359	-91.04976723	0	0	0	0	East Feliciana, Louisiana, US
48133	Eastland	Texas	US	2020-03-25 23:33:19	32.32743996	-98.83243566	1	0	0	0	Eastland, Texas, US
26045	Eaton	Michigan	US	2020-03-25 23:33:19	42.59599185	-84.83740035	3	0	0	0	Eaton, Michigan, US
55035	Eau Claire	Wisconsin	US	2020-03-25 23:33:19	44.726614	-91.28609183	5	0	0	0	Eau Claire, Wisconsin, US
13101	Echols	Georgia	US	2020-03-25 23:33:19	30.71101099	-82.89687287	0	0	0	0	Echols, Georgia, US
48135	Ector	Texas	US	2020-03-25 23:33:19	31.86898877	-102.54294279999999	0	0	0	0	Ector, Texas, US
35015	Eddy	New Mexico	US	2020-03-25 23:33:19	32.47167456	-104.3053527	1	1	0	0	Eddy, New Mexico, US
38027	Eddy	North Dakota	US	2020-03-25 23:33:19	47.71701474	-98.90432337	0	0	0	0	Eddy, North Dakota, US
17045	Edgar	Illinois	US	2020-03-25 23:33:19	39.6809186	-87.74759563	0	0	0	0	Edgar, Illinois, US
37065	Edgecombe	North Carolina	US	2020-03-25 23:33:19	35.91230639	-77.59436892	0	0	0	0	Edgecombe, North Carolina, US
45037	Edgefield	South Carolina	US	2020-03-25 23:33:19	33.77221995	-81.96231108	1	0	0	0	Edgefield, South Carolina, US
21061	Edmonson	Kentucky	US	2020-03-25 23:33:19	37.21218923	-86.23955613	0	0	0	0	Edmonson, Kentucky, US
46045	Edmunds	South Dakota	US	2020-03-25 23:33:19	45.41846445	-99.21545423	0	0	0	0	Edmunds, South Dakota, US
17047	Edwards	Illinois	US	2020-03-25 23:33:19	38.41353228	-88.05720863	0	0	0	0	Edwards, Illinois, US
20047	Edwards	Kansas	US	2020-03-25 23:33:19	37.88735543	-99.31263309	0	0	0	0	Edwards, Kansas, US
48137	Edwards	Texas	US	2020-03-25 23:33:19	29.98202582	-100.304252	0	0	0	0	Edwards, Texas, US
13103	Effingham	Georgia	US	2020-03-25 23:33:19	32.36616021	-81.34280942	3	0	0	0	Effingham, Georgia, US
17049	Effingham	Illinois	US	2020-03-25 23:33:19	39.05935711	-88.58969584	0	0	0	0	Effingham, Illinois, US
06017	El Dorado	California	US	2020-03-25 23:33:19	38.77965956	-120.5233166	3	0	0	0	El Dorado, California, US
08041	El Paso	Colorado	US	2020-03-25 23:33:19	38.83240149	-104.5251411	122	5	0	0	El Paso, Colorado, US
48141	El Paso	Texas	US	2020-03-25 23:33:19	31.76980765	-106.23632749999999	16	0	0	0	El Paso, Texas, US
08039	Elbert	Colorado	US	2020-03-25 23:33:19	39.28656773	-104.13587209999999	3	0	0	0	Elbert, Colorado, US
13105	Elbert	Georgia	US	2020-03-25 23:33:19	34.11302332	-82.83936148	0	0	0	0	Elbert, Georgia, US
20049	Elk	Kansas	US	2020-03-25 23:33:19	37.45338105	-96.24369667	0	0	0	0	Elk, Kansas, US
42047	Elk	Pennsylvania	US	2020-03-25 23:33:19	41.42822061	-78.64524744	0	0	0	0	Elk, Pennsylvania, US
18039	Elkhart	Indiana	US	2020-03-25 23:33:19	41.59761169	-85.85875695	5	0	0	0	Elkhart, Indiana, US
32007	Elko	Nevada	US	2020-03-25 23:33:19	41.14531606	-115.3577619	0	0	0	0	Elko, Nevada, US
32007	Elko County	Nevada	US	2020-03-25 23:33:19	41.14531606	-115.3577619	2	0	0	0	Elko County, Nevada, US
21063	Elliott	Kentucky	US	2020-03-25 23:33:19	38.11624059	-83.09771563	0	0	0	0	Elliott, Kentucky, US
20051	Ellis	Kansas	US	2020-03-25 23:33:19	38.91458712	-99.31751551	0	0	0	0	Ellis, Kansas, US
40045	Ellis	Oklahoma	US	2020-03-25 23:33:19	36.218019399999996	-99.75324573	0	0	0	0	Ellis, Oklahoma, US
48139	Ellis	Texas	US	2020-03-25 23:33:19	32.34894117	-96.79371841	7	0	0	0	Ellis, Texas, US
20053	Ellsworth	Kansas	US	2020-03-25 23:33:19	38.69677695	-98.20462799	0	0	0	0	Ellsworth, Kansas, US
01051	Elmore	Alabama	US	2020-03-25 23:33:19	32.59785413	-86.14415284	9	0	0	0	Elmore, Alabama, US
16039	Elmore	Idaho	US	2020-03-25 23:33:19	43.3507101	-115.4701578	0	0	0	0	Elmore, Idaho, US
13107	Emanuel	Georgia	US	2020-03-25 23:33:19	32.59221302	-82.30239915	0	0	0	0	Emanuel, Georgia, US
49015	Emery	Utah	US	2020-03-25 23:33:19	38.99617072	-110.70139579999999	0	0	0	0	Emery, Utah, US
19063	Emmet	Iowa	US	2020-03-25 23:33:19	43.37782951	-94.67858943	0	0	0	0	Emmet, Iowa, US
26047	Emmet	Michigan	US	2020-03-25 23:33:19	45.52625509	-84.89083249	2	0	0	0	Emmet, Michigan, US
38029	Emmons	North Dakota	US	2020-03-25 23:33:19	46.28398398	-100.2389766	0	0	0	0	Emmons, North Dakota, US
51595	Emporia	Virginia	US	2020-03-25 23:33:19	36.69455571	-77.53406129	0	0	0	0	Emporia, Virginia, US
48143	Erath	Texas	US	2020-03-25 23:33:19	32.23602653	-98.21773417	1	0	0	0	Erath, Texas, US
36029	Erie	New York	US	2020-03-25 23:33:19	42.76249024	-78.73063652	122	1	0	0	Erie, New York, US
39043	Erie	Ohio	US	2020-03-25 23:33:19	41.36796058	-82.62904521	2	1	0	0	Erie, Ohio, US
42049	Erie	Pennsylvania	US	2020-03-25 23:33:19	41.99253829	-80.03301954	5	0	0	0	Erie, Pennsylvania, US
01053	Escambia	Alabama	US	2020-03-25 23:33:19	31.1256789	-87.15918694	0	0	0	0	Escambia, Alabama, US
12033	Escambia	Florida	US	2020-03-25 23:33:19	30.67652764	-87.37284571	14	0	0	0	Escambia, Florida, US
32009	Esmeralda	Nevada	US	2020-03-25 23:33:19	37.78436681	-117.63199990000001	0	0	0	0	Esmeralda, Nevada, US
25009	Essex	Massachusetts	US	2020-03-25 23:33:19	42.6687626	-70.94687179	177	0	0	0	Essex, Massachusetts, US
34013	Essex	New Jersey	US	2020-03-25 23:33:19	40.78681335	-74.24657979	381	4	0	0	Essex, New Jersey, US
36031	Essex	New York	US	2020-03-25 23:33:19	44.11630765	-73.77297842	4	0	0	0	Essex, New York, US
50009	Essex	Vermont	US	2020-03-25 23:33:19	44.72736416	-71.73579864	0	0	0	0	Essex, Vermont, US
51057	Essex	Virginia	US	2020-03-25 23:33:19	37.93357639	-76.94230311	0	0	0	0	Essex, Virginia, US
21065	Estill	Kentucky	US	2020-03-25 23:33:19	37.69241417	-83.95956369	0	0	0	0	Estill, Kentucky, US
01055	Etowah	Alabama	US	2020-03-25 23:33:19	34.04567266	-86.04051873	0	0	0	0	Etowah, Alabama, US
32011	Eureka	Nevada	US	2020-03-25 23:33:19	39.98100864	-116.26832040000001	0	0	0	0	Eureka, Nevada, US
22039	Evangeline	Louisiana	US	2020-03-25 23:33:19	30.72985248	-92.39915924	2	0	0	0	Evangeline, Louisiana, US
13109	Evans	Georgia	US	2020-03-25 23:33:19	32.15328841	-81.8870105	0	0	0	0	Evans, Georgia, US
02090	Fairbanks North Star	Alaska	US	2020-03-25 23:33:19	64.80726247	-146.5692662	10	0	0	0	Fairbanks North Star, Alaska, US
51059	Fairfax	Virginia	US	2020-03-25 23:33:19	38.83677558	-77.27565836	76	1	0	0	Fairfax, Virginia, US
51600	Fairfax City	Virginia	US	2020-03-25 23:33:19	38.85157547	-77.29779640000002	1	0	0	0	Fairfax City, Virginia, US
09001	Fairfield	Connecticut	US	2020-03-25 23:33:19	41.26809896	-73.3881171	546	12	0	0	Fairfield, Connecticut, US
39045	Fairfield	Ohio	US	2020-03-25 23:33:19	39.75107189	-82.63088163	5	0	0	0	Fairfield, Ohio, US
45039	Fairfield	South Carolina	US	2020-03-25 23:33:19	34.39287073	-81.1195624	3	0	0	0	Fairfield, South Carolina, US
46047	Fall River	South Dakota	US	2020-03-25 23:33:19	43.23929297	-103.5275691	0	0	0	0	Fall River, South Dakota, US
30025	Fallon	Montana	US	2020-03-25 23:33:19	46.33478338	-104.41835649999999	0	0	0	0	Fallon, Montana, US
48145	Falls	Texas	US	2020-03-25 23:33:19	31.25350609	-96.93630086	1	0	0	0	Falls, Texas, US
51610	Falls Church	Virginia	US	2020-03-25 23:33:19	38.88485255	-77.17560759	0	0	0	0	Falls Church, Virginia, US
13111	Fannin	Georgia	US	2020-03-25 23:33:19	34.86430205	-84.316964	1	0	0	0	Fannin, Georgia, US
48147	Fannin	Texas	US	2020-03-25 23:33:19	33.59564294	-96.10751083	1	0	0	0	Fannin, Texas, US
27043	Faribault	Minnesota	US	2020-03-25 23:33:19	43.67381499	-93.94787458	0	0	0	0	Faribault, Minnesota, US
46049	Faulk	South Dakota	US	2020-03-25 23:33:19	45.07082625	-99.14535601	0	0	0	0	Faulk, South Dakota, US
05045	Faulkner	Arkansas	US	2020-03-25 23:33:19	35.14719007	-92.33717519	23	0	0	0	Faulkner, Arkansas, US
51061	Fauquier	Virginia	US	2020-03-25 23:33:19	38.73564842	-77.80647472	0	0	0	0	Fauquier, Virginia, US
01057	Fayette	Alabama	US	2020-03-25 23:33:19	33.72076938	-87.73886638	0	0	0	0	Fayette, Alabama, US
13113	Fayette	Georgia	US	2020-03-25 23:33:19	33.41357794	-84.49089434	12	1	0	0	Fayette, Georgia, US
17051	Fayette	Illinois	US	2020-03-25 23:33:19	39.00072038	-89.02452658	0	0	0	0	Fayette, Illinois, US
18041	Fayette	Indiana	US	2020-03-25 23:33:19	39.63684962	-85.17797541	3	0	0	0	Fayette, Indiana, US
19065	Fayette	Iowa	US	2020-03-25 23:33:19	42.86271799	-91.84412309999999	1	0	0	0	Fayette, Iowa, US
21067	Fayette	Kentucky	US	2020-03-25 23:33:19	38.0368225	-84.45576892	28	1	0	0	Fayette, Kentucky, US
39047	Fayette	Ohio	US	2020-03-25 23:33:19	39.56021306	-83.4562016	1	0	0	0	Fayette, Ohio, US
42051	Fayette	Pennsylvania	US	2020-03-25 23:33:19	39.92041012	-79.64291195	4	0	0	0	Fayette, Pennsylvania, US
47047	Fayette	Tennessee	US	2020-03-25 23:33:19	35.19615831	-89.41399032	3	0	0	0	Fayette, Tennessee, US
48149	Fayette	Texas	US	2020-03-25 23:33:19	29.87788372	-96.92076062	1	0	0	0	Fayette, Texas, US
54019	Fayette	West Virginia	US	2020-03-25 23:33:19	38.02974928	-81.08286634	0	0	0	0	Fayette, West Virginia, US
47049	Fentress	Tennessee	US	2020-03-25 23:33:19	36.38128818	-84.92870012	0	0	0	0	Fentress, Tennessee, US
30027	Fergus	Montana	US	2020-03-25 23:33:19	47.26331584	-109.2245206	0	0	0	0	Fergus, Montana, US
53019	Ferry	Washington	US	2020-03-25 23:33:19	48.471143100000006	-118.5154041	0	0	0	0	Ferry, Washington, US
27045	Fillmore	Minnesota	US	2020-03-25 23:33:19	43.67394126	-92.08980382	3	0	0	0	Fillmore,Minnesota,US
31059	Fillmore	Nebraska	US	2020-03-25 23:33:19	40.52458567	-97.59646937	0	0	0	0	Fillmore, Nebraska, US
20055	Finney	Kansas	US	2020-03-25 23:33:19	38.04340344	-100.73819379999999	0	0	0	0	Finney, Kansas, US
48151	Fisher	Texas	US	2020-03-25 23:33:19	32.74281316	-100.40193020000001	0	0	0	0	Fisher, Texas, US
12035	Flagler	Florida	US	2020-03-25 23:33:19	29.45933576	-81.31508595	5	0	0	0	Flagler, Florida, US
30029	Flathead	Montana	US	2020-03-25 23:33:19	48.29575866	-114.05205690000001	5	0	0	0	Flathead, Montana, US
21069	Fleming	Kentucky	US	2020-03-25 23:33:19	38.36758311	-83.69657514	0	0	0	0	Fleming, Kentucky, US
45041	Florence	South Carolina	US	2020-03-25 23:33:19	34.02361754	-79.70189312	5	2	0	0	Florence, South Carolina, US
55037	Florence	Wisconsin	US	2020-03-25 23:33:19	45.84963535	-88.39804137	0	0	0	0	Florence, Wisconsin, US
13115	Floyd	Georgia	US	2020-03-25 23:33:19	34.26268279	-85.21577392	14	1	0	0	Floyd, Georgia, US
18043	Floyd	Indiana	US	2020-03-25 23:33:19	38.32117957	-85.90385377	6	0	0	0	Floyd, Indiana, US
19067	Floyd	Iowa	US	2020-03-25 23:33:19	43.06000529999999	-92.78940097	0	0	0	0	Floyd, Iowa, US
21071	Floyd	Kentucky	US	2020-03-25 23:33:19	37.56213922	-82.74750924	0	0	0	0	Floyd, Kentucky, US
48153	Floyd	Texas	US	2020-03-25 23:33:19	34.07227468	-101.3031546	0	0	0	0	Floyd, Texas, US
51063	Floyd	Virginia	US	2020-03-25 23:33:19	36.9302126	-80.36738849	0	0	0	0	Floyd, Virginia, US
51065	Fluvanna	Virginia	US	2020-03-25 23:33:19	37.84157909	-78.27715475	1	0	0	0	Fluvanna, Virginia, US
48155	Foard	Texas	US	2020-03-25 23:33:19	33.97308618	-99.7767797	0	0	0	0	Foard, Texas, US
55039	Fond du Lac	Wisconsin	US	2020-03-25 23:33:19	43.75354908	-88.48885325	18	1	0	0	Fond du Lac, Wisconsin, US
17053	Ford	Illinois	US	2020-03-25 23:33:19	40.59706922	-88.22350769	0	0	0	0	Ford, Illinois, US
20057	Ford	Kansas	US	2020-03-25 23:33:19	37.69200114	-99.88825298	0	0	0	0	Ford, Kansas, US
42053	Forest	Pennsylvania	US	2020-03-25 23:33:19	41.51095103	-79.23229292	0	0	0	0	Forest, Pennsylvania, US
55041	Forest	Wisconsin	US	2020-03-25 23:33:19	45.66678019	-88.77084892	0	0	0	0	Forest, Wisconsin, US
28035	Forrest	Mississippi	US	2020-03-25 23:33:19	31.18961454	-89.25832496	15	0	0	0	Forrest, Mississippi, US
13117	Forsyth	Georgia	US	2020-03-25 23:33:19	34.22604035	-84.12315129999998	9	0	0	0	Forsyth, Georgia, US
37067	Forsyth	North Carolina	US	2020-03-25 23:33:19	36.12859861	-80.25459052	15	0	0	0	Forsyth, North Carolina, US
48157	Fort Bend	Texas	US	2020-03-25 23:33:19	29.52704478	-95.77219463	46	0	0	0	Fort Bend, Texas, US
38031	Foster	North Dakota	US	2020-03-25 23:33:19	47.457108399999996	-98.88279923	1	0	0	0	Foster, North Dakota, US
18045	Fountain	Indiana	US	2020-03-25 23:33:19	40.12361933	-87.24217689	0	0	0	0	Fountain, Indiana, US
01059	Franklin	Alabama	US	2020-03-25 23:33:19	34.44235334	-87.84289505	2	0	0	0	Franklin, Alabama, US
05047	Franklin	Arkansas	US	2020-03-25 23:33:19	35.51202821	-93.89299569	0	0	0	0	Franklin, Arkansas, US
12037	Franklin	Florida	US	2020-03-25 23:33:19	29.83791238	-84.82731662	0	0	0	0	Franklin, Florida, US
13119	Franklin	Georgia	US	2020-03-25 23:33:19	34.37525597	-83.23159927	0	0	0	0	Franklin, Georgia, US
16041	Franklin	Idaho	US	2020-03-25 23:33:19	42.18332217	-111.81496659999999	0	0	0	0	Franklin, Idaho, US
17055	Franklin	Illinois	US	2020-03-25 23:33:19	37.99189086	-88.92567818	0	0	0	0	Franklin, Illinois, US
18047	Franklin	Indiana	US	2020-03-25 23:33:19	39.4142482	-85.06062647	7	0	0	0	Franklin, Indiana, US
19069	Franklin	Iowa	US	2020-03-25 23:33:19	42.73270384	-93.26256925	0	0	0	0	Franklin, Iowa, US
20059	Franklin	Kansas	US	2020-03-25 23:33:19	38.56443815	-95.28644341	1	0	0	0	Franklin, Kansas, US
21073	Franklin	Kentucky	US	2020-03-25 23:33:19	38.2379395	-84.87962551	2	0	0	0	Franklin, Kentucky, US
22041	Franklin	Louisiana	US	2020-03-25 23:33:19	32.13675181	-91.67589857	0	0	0	0	Franklin, Louisiana, US
23007	Franklin	Maine	US	2020-03-25 23:33:19	44.97330019	-70.44381045	0	0	0	0	Franklin, Maine, US
25011	Franklin	Massachusetts	US	2020-03-25 23:33:19	42.58119713	-72.58602547	14	0	0	0	Franklin, Massachusetts, US
28037	Franklin	Mississippi	US	2020-03-25 23:33:19	31.47786634	-90.89672989	3	0	0	0	Franklin, Mississippi, US
29071	Franklin	Missouri	US	2020-03-25 23:33:19	38.41127108	-91.07522826	3	0	0	0	Franklin, Missouri, US
31061	Franklin	Nebraska	US	2020-03-25 23:33:19	40.17636348	-98.95299073	0	0	0	0	Franklin, Nebraska, US
36033	Franklin	New York	US	2020-03-25 23:33:19	44.59040891	-74.29926032	1	0	0	0	Franklin, New York, US
37069	Franklin	North Carolina	US	2020-03-25 23:33:19	36.081519	-78.28708884	5	0	0	0	Franklin, North Carolina, US
39049	Franklin	Ohio	US	2020-03-25 23:33:19	39.96995815	-83.01115755	88	2	0	0	Franklin, Ohio, US
42055	Franklin	Pennsylvania	US	2020-03-25 23:33:19	39.92956518	-77.72157791	5	0	0	0	Franklin, Pennsylvania, US
47051	Franklin	Tennessee	US	2020-03-25 23:33:19	35.15634626	-86.09201039	1	0	0	0	Franklin, Tennessee, US
48159	Franklin	Texas	US	2020-03-25 23:33:19	33.17653242	-95.21917243	0	0	0	0	Franklin, Texas, US
50011	Franklin	Vermont	US	2020-03-25 23:33:19	44.85627605	-72.91249563	3	0	0	0	Franklin, Vermont, US
51067	Franklin	Virginia	US	2020-03-25 23:33:19	36.99536167	-79.88023649	1	0	0	0	Franklin, Virginia, US
53021	Franklin	Washington	US	2020-03-25 23:33:19	46.53351425	-118.9018212	7	0	0	0	Franklin, Washington, US
51620	Franklin City	Virginia	US	2020-03-25 23:33:19	36.6831435	-76.93859681	0	0	0	0	Franklin City, Virginia, US
24021	Frederick	Maryland	US	2020-03-25 23:33:19	39.47296601	-77.39999394	7	0	0	0	Frederick, Maryland, US
51069	Frederick	Virginia	US	2020-03-25 23:33:19	39.20172582	-78.25974949	2	0	0	0	Frederick, Virginia, US
51630	Fredericksburg	Virginia	US	2020-03-25 23:33:19	38.2977863	-77.4922454	1	0	0	0	Fredericksburg, Virginia, US
27047	Freeborn	Minnesota	US	2020-03-25 23:33:19	43.67385583	-93.34884422	0	0	0	0	Freeborn, Minnesota, US
48161	Freestone	Texas	US	2020-03-25 23:33:19	31.70422788	-96.15072516	0	0	0	0	Freestone, Texas, US
08043	Fremont	Colorado	US	2020-03-25 23:33:19	38.47362326	-105.43996670000001	1	0	0	0	Fremont, Colorado, US
16043	Fremont	Idaho	US	2020-03-25 23:33:19	44.22800938	-111.48099429999999	0	0	0	0	Fremont, Idaho, US
19071	Fremont	Iowa	US	2020-03-25 23:33:19	40.74542720000001	-95.60129045	0	0	0	0	Fremont, Iowa, US
56013	Fremont	Wyoming	US	2020-03-25 23:33:19	43.04183996	-108.6296893	13	0	0	0	Fremont, Wyoming, US
06019	Fresno	California	US	2020-03-25 23:33:19	36.75733899	-119.6466953	18	0	0	0	Fresno, California, US
48163	Frio	Texas	US	2020-03-25 23:33:19	28.86751206	-99.10804207	0	0	0	0	Frio, Texas, US
31063	Frontier	Nebraska	US	2020-03-25 23:33:19	40.52993007	-100.3924658	0	0	0	0	Frontier, Nebraska, US
05049	Fulton	Arkansas	US	2020-03-25 23:33:19	36.38177105	-91.81729127	0	0	0	0	Fulton, Arkansas, US
13121	Fulton	Georgia	US	2020-03-25 23:33:19	33.79216944	-84.46319413	198	2	0	0	Fulton, Georgia, US
17057	Fulton	Illinois	US	2020-03-25 23:33:19	40.47289135	-90.20862357	0	0	0	0	Fulton, Illinois, US
18049	Fulton	Indiana	US	2020-03-25 23:33:19	41.0469907	-86.26252745	0	0	0	0	Fulton, Indiana, US
21075	Fulton	Kentucky	US	2020-03-25 23:33:19	36.55238827	-89.20140068	0	0	0	0	Fulton, Kentucky, US
36035	Fulton	New York	US	2020-03-25 23:33:19	43.11363907	-74.41798804	1	0	0	0	Fulton, New York, US
39051	Fulton	Ohio	US	2020-03-25 23:33:19	41.60213491	-84.12571393	0	0	0	0	Fulton, Ohio, US
42057	Fulton	Pennsylvania	US	2020-03-25 23:33:19	39.92913544	-78.11163677	0	0	0	0	Fulton, Pennsylvania, US
31065	Furnas	Nebraska	US	2020-03-25 23:33:19	40.17642064	-99.91247454	0	0	0	0	Furnas, Nebraska, US
12039	Gadsden	Florida	US	2020-03-25 23:33:19	30.57796289	-84.61915825	1	0	0	0	Gadsden, Florida, US
31067	Gage	Nebraska	US	2020-03-25 23:33:19	40.26186809	-96.68946704	1	0	0	0	Gage, Nebraska, US
48165	Gaines	Texas	US	2020-03-25 23:33:19	32.74055318	-102.6353295	1	0	0	0	Gaines, Texas, US
51640	Galax	Virginia	US	2020-03-25 23:33:19	36.66601852	-80.91703124	0	0	0	0	Galax, Virginia, US
17059	Gallatin	Illinois	US	2020-03-25 23:33:19	37.76430935	-88.22953869	0	0	0	0	Gallatin, Illinois, US
21077	Gallatin	Kentucky	US	2020-03-25 23:33:19	38.75398691	-84.8558382	0	0	0	0	Gallatin, Kentucky, US
30031	Gallatin	Montana	US	2020-03-25 23:33:19	45.54486106	-111.1692571	24	0	0	0	Gallatin, Montana, US
39053	Gallia	Ohio	US	2020-03-25 23:33:19	38.82708533	-82.31647569	1	1	0	0	Gallia, Ohio, US
48167	Galveston	Texas	US	2020-03-25 23:33:19	29.40167322	-94.90469073	22	0	0	0	Galveston, Texas, US
31069	Garden	Nebraska	US	2020-03-25 23:33:19	41.61703149	-102.3313973	0	0	0	0	Garden, Nebraska, US
08045	Garfield	Colorado	US	2020-03-25 23:33:19	39.59921777	-107.902708	10	0	0	0	Garfield, Colorado, US
30033	Garfield	Montana	US	2020-03-25 23:33:19	47.27545948	-107.0002351	0	0	0	0	Garfield, Montana, US
31071	Garfield	Nebraska	US	2020-03-25 23:33:19	41.91428955	-98.99111827	0	0	0	0	Garfield, Nebraska, US
40047	Garfield	Oklahoma	US	2020-03-25 23:33:19	36.3791334	-97.78265517	0	0	0	0	Garfield, Oklahoma, US
49017	Garfield	Utah	US	2020-03-25 23:33:19	37.85447192	-111.4418764	0	0	0	0	Garfield, Utah, US
53023	Garfield	Washington	US	2020-03-25 23:33:19	46.43197502	-117.54540320000001	0	0	0	0	Garfield, Washington, US
05051	Garland	Arkansas	US	2020-03-25 23:33:19	34.57692074	-93.14921604	16	0	0	0	Garland, Arkansas, US
21079	Garrard	Kentucky	US	2020-03-25 23:33:19	37.638866799999995	-84.53289319	0	0	0	0	Garrard, Kentucky, US
24023	Garrett	Maryland	US	2020-03-25 23:33:19	39.52786077	-79.27355126	3	0	0	0	Garrett, Maryland, US
40049	Garvin	Oklahoma	US	2020-03-25 23:33:19	34.70418038	-97.30811132	2	0	0	0	Garvin, Oklahoma, US
48169	Garza	Texas	US	2020-03-25 23:33:19	33.17969345	-101.2984114	0	0	0	0	Garza, Texas, US
29073	Gasconade	Missouri	US	2020-03-25 23:33:19	38.43947277	-91.50847147	0	0	0	0	Gasconade, Missouri, US
37071	Gaston	North Carolina	US	2020-03-25 23:33:19	35.29373559	-81.17477045	6	0	0	0	Gaston,North Carolina,US
37073	Gates	North Carolina	US	2020-03-25 23:33:19	36.44667547	-76.69749701	0	0	0	0	Gates, North Carolina, US
20061	Geary	Kansas	US	2020-03-25 23:33:19	38.99871131	-96.7577178	0	0	0	0	Geary, Kansas, US
39055	Geauga	Ohio	US	2020-03-25 23:33:19	41.49952319	-81.17935342	4	0	0	0	Geauga, Ohio, US
16045	Gem	Idaho	US	2020-03-25 23:33:19	44.06482372	-116.398376	0	0	0	0	Gem, Idaho, US
26049	Genesee	Michigan	US	2020-03-25 23:33:19	43.02244215	-83.70589709	46	0	0	0	Genesee, Michigan, US
36037	Genesee	New York	US	2020-03-25 23:33:19	43.0022601	-78.19135193	2	0	0	0	Genesee, New York, US
01061	Geneva	Alabama	US	2020-03-25 23:33:19	31.09389027	-85.83572839	0	0	0	0	Geneva, Alabama, US
29075	Gentry	Missouri	US	2020-03-25 23:33:19	40.21097916	-94.40944419	0	0	0	0	Gentry, Missouri, US
28039	George	Mississippi	US	2020-03-25 23:33:19	30.86259065	-88.64436789	1	0	0	0	George, Mississippi, US
45043	Georgetown	South Carolina	US	2020-03-25 23:33:19	33.43443342	-79.33202141	2	0	0	0	Georgetown, South Carolina, US
18051	Gibson	Indiana	US	2020-03-25 23:33:19	38.30393723	-87.58054938	2	0	0	0	Gibson, Indiana, US
47053	Gibson	Tennessee	US	2020-03-25 23:33:19	35.99438059	-88.93358327	2	0	0	0	Gibson, Tennessee, US
04007	Gila	Arizona	US	2020-03-25 23:33:19	33.80190085	-110.8132779	0	0	0	0	Gila, Arizona, US
12041	Gilchrist	Florida	US	2020-03-25 23:33:19	29.72856978	-82.79880657	0	0	0	0	Gilchrist, Florida, US
47055	Giles	Tennessee	US	2020-03-25 23:33:19	35.20222469	-87.03992678	0	0	0	0	Giles, Tennessee, US
51071	Giles	Virginia	US	2020-03-25 23:33:19	37.31234791	-80.70636931	0	0	0	0	Giles, Virginia, US
48171	Gillespie	Texas	US	2020-03-25 23:33:19	30.31824095	-98.94676915	0	0	0	0	Gillespie, Texas, US
41021	Gilliam	Oregon	US	2020-03-25 23:33:19	45.37160076	-120.20488689999999	0	0	0	0	Gilliam, Oregon, US
13123	Gilmer	Georgia	US	2020-03-25 23:33:19	34.69316688	-84.45802506	0	0	0	0	Gilmer, Georgia, US
54021	Gilmer	West Virginia	US	2020-03-25 23:33:19	38.9251277	-80.85952723	0	0	0	0	Gilmer, West Virginia, US
08047	Gilpin	Colorado	US	2020-03-25 23:33:19	39.85646523	-105.5252597	0	0	0	0	Gilpin, Colorado, US
30035	Glacier	Montana	US	2020-03-25 23:33:19	48.70513576	-112.9934235	0	0	0	0	Glacier, Montana, US
12043	Glades	Florida	US	2020-03-25 23:33:19	26.95635849	-81.18996211	0	0	0	0	Glades, Florida, US
26051	Gladwin	Michigan	US	2020-03-25 23:33:19	43.98901072	-84.38774817	2	0	0	0	Gladwin, Michigan, US
13125	Glascock	Georgia	US	2020-03-25 23:33:19	33.22879932	-82.61297636	0	0	0	0	Glascock, Georgia, US
48173	Glasscock	Texas	US	2020-03-25 23:33:19	31.86942909	-101.5207776	0	0	0	0	Glasscock, Texas, US
06021	Glenn	California	US	2020-03-25 23:33:19	39.59875897	-122.3938452	0	0	0	0	Glenn, California, US
34015	Gloucester	New Jersey	US	2020-03-25 23:33:19	39.71581067	-75.13995546	23	0	0	0	Gloucester, New Jersey, US
51073	Gloucester	Virginia	US	2020-03-25 23:33:19	37.40809042	-76.53524337	2	0	0	0	Gloucester, Virginia, US
13127	Glynn	Georgia	US	2020-03-25 23:33:19	31.23279254	-81.53811412	5	0	0	0	Glynn, Georgia, US
26053	Gogebic	Michigan	US	2020-03-25 23:33:19	46.40862701	-89.69377193	0	0	0	0	Gogebic, Michigan, US
30037	Golden Valley	Montana	US	2020-03-25 23:33:19	46.3816474	-109.17685220000001	0	0	0	0	Golden Valley, Montana, US
38033	Golden Valley	North Dakota	US	2020-03-25 23:33:19	46.94022281	-103.8465421	0	0	0	0	Golden Valley, North Dakota, US
48175	Goliad	Texas	US	2020-03-25 23:33:19	28.65696592	-97.42760647	0	0	0	0	Goliad, Texas, US
48177	Gonzales	Texas	US	2020-03-25 23:33:19	29.45634206	-97.49424032	0	0	0	0	Gonzales, Texas, US
51075	Goochland	Virginia	US	2020-03-25 23:33:19	37.71714806	-77.90381514	3	0	0	0	Goochland, Virginia, US
27049	Goodhue	Minnesota	US	2020-03-25 23:33:19	44.40849741	-92.72341949999999	1	0	0	0	Goodhue, Minnesota, US
16047	Gooding	Idaho	US	2020-03-25 23:33:19	42.96927962	-114.81083059999999	0	0	0	0	Gooding, Idaho, US
13129	Gordon	Georgia	US	2020-03-25 23:33:19	34.50487351	-84.87296253	8	0	0	0	Gordon, Georgia, US
56015	Goshen	Wyoming	US	2020-03-25 23:33:19	42.08798185	-104.3534743	0	0	0	0	Goshen, Wyoming, US
31073	Gosper	Nebraska	US	2020-03-25 23:33:19	40.51481965	-99.83020279	0	0	0	0	Gosper, Nebraska, US
20063	Gove	Kansas	US	2020-03-25 23:33:19	38.91588178	-100.4829321	0	0	0	0	Gove, Kansas, US
13131	Grady	Georgia	US	2020-03-25 23:33:19	30.87454847	-84.23418364	0	0	0	0	Grady, Georgia, US
40051	Grady	Oklahoma	US	2020-03-25 23:33:19	35.0167709	-97.88339847	1	0	0	0	Grady, Oklahoma, US
33009	Grafton	New Hampshire	US	2020-03-25 23:33:19	43.93779815	-71.82057197	21	0	0	0	Grafton, New Hampshire, US
04009	Graham	Arizona	US	2020-03-25 23:33:19	32.93166885	-109.8882178	2	0	0	0	Graham, Arizona, US
20065	Graham	Kansas	US	2020-03-25 23:33:19	39.34987223	-99.88332493	0	0	0	0	Graham, Kansas, US
37075	Graham	North Carolina	US	2020-03-25 23:33:19	35.3506925	-83.83369267	0	0	0	0	Graham, North Carolina, US
47057	Grainger	Tennessee	US	2020-03-25 23:33:19	36.27469206	-83.51254721	0	0	0	0	Grainger, Tennessee, US
08049	Grand	Colorado	US	2020-03-25 23:33:19	40.10603347	-106.11780420000001	2	0	0	0	Grand, Colorado, US
49019	Grand	Utah	US	2020-03-25 23:33:19	38.98103848	-109.5704487	0	0	0	0	Grand, Utah, US
38035	Grand Forks	North Dakota	US	2020-03-25 23:33:19	47.92093639	-97.45450447	0	0	0	0	Grand Forks, North Dakota, US
50013	Grand Isle	Vermont	US	2020-03-25 23:33:19	44.797582399999996	-73.29679772	0	0	0	0	Grand Isle, Vermont, US
26055	Grand Traverse	Michigan	US	2020-03-25 23:33:19	44.69565625	-85.55585247	3	0	0	0	Grand Traverse, Michigan, US
30039	Granite	Montana	US	2020-03-25 23:33:19	46.40605220000001	-113.4414186	0	0	0	0	Granite, Montana, US
05053	Grant	Arkansas	US	2020-03-25 23:33:19	34.29017991	-92.42320562	3	0	0	0	Grant, Arkansas, US
18053	Grant	Indiana	US	2020-03-25 23:33:19	40.51587228	-85.65468702	3	0	0	0	Grant, Indiana, US
20067	Grant	Kansas	US	2020-03-25 23:33:19	37.56227336	-101.3079758	0	0	0	0	Grant, Kansas, US
21081	Grant	Kentucky	US	2020-03-25 23:33:19	38.64962758	-84.62415957	0	0	0	0	Grant, Kentucky, US
22043	Grant	Louisiana	US	2020-03-25 23:33:19	31.59882456	-92.56124347	1	0	0	0	Grant, Louisiana, US
27051	Grant	Minnesota	US	2020-03-25 23:33:19	45.93424769	-96.01139609	0	0	0	0	Grant, Minnesota, US
31075	Grant	Nebraska	US	2020-03-25 23:33:19	41.91528587	-101.740701	0	0	0	0	Grant, Nebraska, US
35017	Grant	New Mexico	US	2020-03-25 23:33:19	32.73911281	-108.3827845	0	0	0	0	Grant, New Mexico, US
38037	Grant	North Dakota	US	2020-03-25 23:33:19	46.35821257	-101.63900129999999	0	0	0	0	Grant, North Dakota, US
40053	Grant	Oklahoma	US	2020-03-25 23:33:19	36.796296999999996	-97.78638765	0	0	0	0	Grant, Oklahoma, US
41023	Grant	Oregon	US	2020-03-25 23:33:19	44.49024544	-119.0068631	1	0	0	0	Grant, Oregon, US
46051	Grant	South Dakota	US	2020-03-25 23:33:19	45.1723937	-96.77002276	0	0	0	0	Grant, South Dakota, US
53025	Grant	Washington	US	2020-03-25 23:33:19	47.20753737	-119.4500749	27	1	0	0	Grant, Washington, US
54023	Grant	West Virginia	US	2020-03-25 23:33:19	39.10314817	-79.19440518	0	0	0	0	Grant, West Virginia, US
55043	Grant	Wisconsin	US	2020-03-25 23:33:19	42.8671731	-90.7063218	1	0	0	0	Grant, Wisconsin, US
37077	Granville	North Carolina	US	2020-03-25 23:33:19	36.30337451	-78.65184241	1	0	0	0	Granville, North Carolina, US
26057	Gratiot	Michigan	US	2020-03-25 23:33:19	43.29265605	-84.60505416	0	0	0	0	Gratiot, Michigan, US
21083	Graves	Kentucky	US	2020-03-25 23:33:19	36.72292505	-88.65143315	0	0	0	0	Graves, Kentucky, US
20069	Gray	Kansas	US	2020-03-25 23:33:19	37.73836671	-100.4369088	0	0	0	0	Gray, Kansas, US
48179	Gray	Texas	US	2020-03-25 23:33:19	35.40081878	-100.8129222	0	0	0	0	Gray, Texas, US
53027	Grays Harbor	Washington	US	2020-03-25 23:33:19	47.14003705	-123.7820567	1	0	0	0	Grays Harbor, Washington, US
21085	Grayson	Kentucky	US	2020-03-25 23:33:19	37.46231118	-86.34248968	0	0	0	0	Grayson, Kentucky, US
48181	Grayson	Texas	US	2020-03-25 23:33:19	33.62744998	-96.67753461	2	0	0	0	Grayson, Texas, US
51077	Grayson	Virginia	US	2020-03-25 23:33:19	36.65677234	-81.23215889	0	0	0	0	Grayson, Virginia, US
20071	Greeley	Kansas	US	2020-03-25 23:33:19	38.4808095	-101.8061079	0	0	0	0	Greeley, Kansas, US
31077	Greeley	Nebraska	US	2020-03-25 23:33:19	41.56742671	-98.52150266	0	0	0	0	Greeley, Nebraska, US
21087	Green	Kentucky	US	2020-03-25 23:33:19	37.26484328	-85.5540745	0	0	0	0	Green, Kentucky, US
55045	Green	Wisconsin	US	2020-03-25 23:33:19	42.6794956	-89.60243287	1	0	0	0	Green, Wisconsin, US
55047	Green Lake	Wisconsin	US	2020-03-25 23:33:19	43.80025981	-89.04679553	0	0	0	0	Green Lake, Wisconsin, US
54025	Greenbrier	West Virginia	US	2020-03-25 23:33:19	37.9463652	-80.45335881	0	0	0	0	Greenbrier, West Virginia, US
01063	Greene	Alabama	US	2020-03-25 23:33:19	32.85504247	-87.95684022	0	0	0	0	Greene, Alabama, US
05055	Greene	Arkansas	US	2020-03-25 23:33:19	36.11735460000001	-90.55832668	1	0	0	0	Greene, Arkansas, US
13133	Greene	Georgia	US	2020-03-25 23:33:19	33.5769205	-83.17139104	2	0	0	0	Greene, Georgia, US
17061	Greene	Illinois	US	2020-03-25 23:33:19	39.35907414	-90.388865	0	0	0	0	Greene, Illinois, US
18055	Greene	Indiana	US	2020-03-25 23:33:19	39.03630547	-86.96223202	0	0	0	0	Greene, Indiana, US
19073	Greene	Iowa	US	2020-03-25 23:33:19	42.03614551	-94.39658081	0	0	0	0	Greene, Iowa, US
28041	Greene	Mississippi	US	2020-03-25 23:33:19	31.21444233	-88.63922281	0	0	0	0	Greene, Mississippi, US
29077	Greene	Missouri	US	2020-03-25 23:33:19	37.2575872	-93.34230916	23	3	0	0	Greene, Missouri, US
36039	Greene	New York	US	2020-03-25 23:33:19	42.275797	-74.12384884	4	0	0	0	Greene, New York, US
37079	Greene	North Carolina	US	2020-03-25 23:33:19	35.48544173	-77.67578087	0	0	0	0	Greene, North Carolina, US
39057	Greene	Ohio	US	2020-03-25 23:33:19	39.69116283	-83.89032084	3	0	0	0	Greene, Ohio, US
42059	Greene	Pennsylvania	US	2020-03-25 23:33:19	39.85746531	-80.22357106	2	0	0	0	Greene, Pennsylvania, US
47059	Greene	Tennessee	US	2020-03-25 23:33:19	36.17470125	-82.84691273	7	0	0	0	Greene, Tennessee, US
51079	Greene	Virginia	US	2020-03-25 23:33:19	38.29545894	-78.46525378	0	0	0	0	Greene, Virginia, US
04011	Greenlee	Arizona	US	2020-03-25 23:33:19	33.21498827	-109.2405279	0	0	0	0	Greenlee, Arizona, US
51081	Greensville	Virginia	US	2020-03-25 23:33:19	36.67878901	-77.56351439	0	0	0	0	Greensville, Virginia, US
21089	Greenup	Kentucky	US	2020-03-25 23:33:19	38.54332505	-82.9215658	0	0	0	0	Greenup, Kentucky, US
45045	Greenville	South Carolina	US	2020-03-25 23:33:19	34.89502264	-82.37295012	50	0	0	0	Greenville, South Carolina, US
20073	Greenwood	Kansas	US	2020-03-25 23:33:19	37.8774388	-96.23250453	0	0	0	0	Greenwood, Kansas, US
45047	Greenwood	South Carolina	US	2020-03-25 23:33:19	34.15272415	-82.12715789	2	0	0	0	Greenwood, South Carolina, US
40055	Greer	Oklahoma	US	2020-03-25 23:33:19	34.93535801	-99.56056120000001	0	0	0	0	Greer, Oklahoma, US
48183	Gregg	Texas	US	2020-03-25 23:33:19	32.47940482	-94.81591935	3	0	0	0	Gregg, Texas, US
46053	Gregory	South Dakota	US	2020-03-25 23:33:19	43.19419064	-99.18883902	0	0	0	0	Gregory, South Dakota, US
28043	Grenada	Mississippi	US	2020-03-25 23:33:19	33.77036166	-89.80245083	2	0	0	0	Grenada, Mississippi, US
38039	Griggs	North Dakota	US	2020-03-25 23:33:19	47.45785838	-98.23850925	0	0	0	0	Griggs, North Dakota, US
48185	Grimes	Texas	US	2020-03-25 23:33:19	30.54579585	-95.98902499	2	0	0	0	Grimes, Texas, US
17063	Grundy	Illinois	US	2020-03-25 23:33:19	41.28569601	-88.41905692	1	0	0	0	Grundy, Illinois, US
19075	Grundy	Iowa	US	2020-03-25 23:33:19	42.40183723	-92.78829551	0	0	0	0	Grundy, Iowa, US
29079	Grundy	Missouri	US	2020-03-25 23:33:19	40.11406587	-93.56509276	0	0	0	0	Grundy, Missouri, US
47061	Grundy	Tennessee	US	2020-03-25 23:33:19	35.38433717	-85.72142731	1	0	0	0	Grundy, Tennessee, US
35019	Guadalupe	New Mexico	US	2020-03-25 23:33:19	34.86319296	-104.790669	0	0	0	0	Guadalupe, New Mexico, US
48187	Guadalupe	Texas	US	2020-03-25 23:33:19	29.58165339	-97.94786822	4	0	0	0	Guadalupe, Texas, US
39059	Guernsey	Ohio	US	2020-03-25 23:33:19	40.05026529	-81.49248905	0	0	0	0	Guernsey, Ohio, US
37081	Guilford	North Carolina	US	2020-03-25 23:33:19	36.07959451	-79.78824948	22	0	0	0	Guilford, North Carolina, US
12045	Gulf	Florida	US	2020-03-25 23:33:19	29.93543004	-85.24270990000002	0	0	0	0	Gulf, Florida, US
08051	Gunnison	Colorado	US	2020-03-25 23:33:19	38.66611652	-107.0320729	40	0	0	0	Gunnison, Colorado, US
19077	Guthrie	Iowa	US	2020-03-25 23:33:19	41.68378965	-94.50111014	0	0	0	0	Guthrie, Iowa, US
13135	Gwinnett	Georgia	US	2020-03-25 23:33:19	33.96044201	-84.02137802	48	1	0	0	Gwinnett, Georgia, US
46055	Haakon	South Dakota	US	2020-03-25 23:33:19	44.29299053	-101.539099	0	0	0	0	Haakon, South Dakota, US
13137	Habersham	Georgia	US	2020-03-25 23:33:19	34.63331566	-83.53094677	0	0	0	0	Habersham, Georgia, US
02100	Haines	Alaska	US	2020-03-25 23:33:19	59.09893571	-135.4679843	0	0	0	0	Haines, Alaska, US
01065	Hale	Alabama	US	2020-03-25 23:33:19	32.76039258	-87.63284988	0	0	0	0	Hale, Alabama, US
48189	Hale	Texas	US	2020-03-25 23:33:19	34.07044901	-101.82681140000001	1	0	0	0	Hale, Texas, US
37083	Halifax	North Carolina	US	2020-03-25 23:33:19	36.25669272	-77.6556109	0	0	0	0	Halifax, North Carolina, US
51083	Halifax	Virginia	US	2020-03-25 23:33:19	36.76654925	-78.93512622	1	0	0	0	Halifax, Virginia, US
13139	Hall	Georgia	US	2020-03-25 23:33:19	34.32207823	-83.81896936	19	0	0	0	Hall, Georgia, US
31079	Hall	Nebraska	US	2020-03-25 23:33:19	40.87257079	-98.50218293	0	0	0	0	Hall, Nebraska, US
48191	Hall	Texas	US	2020-03-25 23:33:19	34.5307555	-100.68138520000001	0	0	0	0	Hall, Texas, US
47063	Hamblen	Tennessee	US	2020-03-25 23:33:19	36.21990035	-83.26586179	2	0	0	0	Hamblen, Tennessee, US
12047	Hamilton	Florida	US	2020-03-25 23:33:19	30.49673973	-82.94998918	0	0	0	0	Hamilton, Florida, US
17065	Hamilton	Illinois	US	2020-03-25 23:33:19	38.08163641	-88.53883373	0	0	0	0	Hamilton, Illinois, US
18057	Hamilton	Indiana	US	2020-03-25 23:33:19	40.07306535	-86.05244729	30	0	0	0	Hamilton, Indiana, US
19079	Hamilton	Iowa	US	2020-03-25 23:33:19	42.38382428	-93.70197703	0	0	0	0	Hamilton, Iowa, US
20075	Hamilton	Kansas	US	2020-03-25 23:33:19	37.99978709	-101.7921066	0	0	0	0	Hamilton, Kansas, US
31081	Hamilton	Nebraska	US	2020-03-25 23:33:19	40.87349452	-98.02099117	0	0	0	0	Hamilton, Nebraska, US
36041	Hamilton	New York	US	2020-03-25 23:33:19	43.66146647	-74.49721957	2	0	0	0	Hamilton, New York, US
39061	Hamilton	Ohio	US	2020-03-25 23:33:19	39.19673558	-84.54502924	48	0	0	0	Hamilton, Ohio, US
47065	Hamilton	Tennessee	US	2020-03-25 23:33:19	35.17670231	-85.16652245	26	1	0	0	Hamilton, Tennessee, US
48193	Hamilton	Texas	US	2020-03-25 23:33:19	31.70470573	-98.11083887	0	0	0	0	Hamilton, Texas, US
46057	Hamlin	South Dakota	US	2020-03-25 23:33:19	44.67385954	-97.18829593	0	0	0	0	Hamlin, South Dakota, US
25013	Hampden	Massachusetts	US	2020-03-25 23:33:19	42.13440424	-72.63235561	45	0	0	0	Hampden, Massachusetts, US
25015	Hampshire	Massachusetts	US	2020-03-25 23:33:19	42.33997957	-72.65898478	11	0	0	0	Hampshire, Massachusetts, US
54027	Hampshire	West Virginia	US	2020-03-25 23:33:19	39.32103553	-78.60826476	0	0	0	0	Hampshire, West Virginia, US
45049	Hampton	South Carolina	US	2020-03-25 23:33:19	32.77419582	-81.13845571	0	0	0	0	Hampton, South Carolina, US
51650	Hampton	Virginia	US	2020-03-25 23:33:19	37.03513786	-76.35879121	0	0	0	0	Hampton, Virginia, US
13141	Hancock	Georgia	US	2020-03-25 23:33:19	33.2721566	-82.99766919	0	0	0	0	Hancock, Georgia, US
17067	Hancock	Illinois	US	2020-03-25 23:33:19	40.40423981	-91.16313899	0	0	0	0	Hancock, Illinois, US
18059	Hancock	Indiana	US	2020-03-25 23:33:19	39.82304555	-85.77566351	8	1	0	0	Hancock, Indiana, US
19081	Hancock	Iowa	US	2020-03-25 23:33:19	43.08178477	-93.73454884	3	0	0	0	Hancock, Iowa, US
21091	Hancock	Kentucky	US	2020-03-25 23:33:19	37.83766422	-86.78280584	0	0	0	0	Hancock, Kentucky, US
23009	Hancock	Maine	US	2020-03-25 23:33:19	44.59816444	-68.38401854	0	0	0	0	Hancock, Maine, US
28045	Hancock	Mississippi	US	2020-03-25 23:33:19	30.41830223	-89.48851033	5	1	0	0	Hancock, Mississippi, US
39063	Hancock	Ohio	US	2020-03-25 23:33:19	41.00250487	-83.66838948	1	0	0	0	Hancock, Ohio, US
47067	Hancock	Tennessee	US	2020-03-25 23:33:19	36.52692871	-83.22375847	0	0	0	0	Hancock, Tennessee, US
54029	Hancock	West Virginia	US	2020-03-25 23:33:19	40.51943859	-80.57461608	0	0	0	0	Hancock, West Virginia, US
46059	Hand	South Dakota	US	2020-03-25 23:33:19	44.54708407	-99.00386459	0	0	0	0	Hand, South Dakota, US
51085	Hanover	Virginia	US	2020-03-25 23:33:19	37.7583355	-77.49464673	2	0	0	0	Hanover, Virginia, US
48195	Hansford	Texas	US	2020-03-25 23:33:19	36.27743284	-101.3545796	0	0	0	0	Hansford, Texas, US
46061	Hanson	South Dakota	US	2020-03-25 23:33:19	43.6746384	-97.78715148	0	0	0	0	Hanson, South Dakota, US
13143	Haralson	Georgia	US	2020-03-25 23:33:19	33.79602175	-85.21005667	0	0	0	0	Haralson, Georgia, US
12049	Hardee	Florida	US	2020-03-25 23:33:19	27.49293939	-81.80956574	0	0	0	0	Hardee, Florida, US
47069	Hardeman	Tennessee	US	2020-03-25 23:33:19	35.20772017	-88.99161161	0	0	0	0	Hardeman, Tennessee, US
48197	Hardeman	Texas	US	2020-03-25 23:33:19	34.28944521	-99.74632408	0	0	0	0	Hardeman, Texas, US
17069	Hardin	Illinois	US	2020-03-25 23:33:19	37.51810645	-88.26873022	0	0	0	0	Hardin, Illinois, US
19083	Hardin	Iowa	US	2020-03-25 23:33:19	42.38353877	-93.23654611	0	0	0	0	Hardin, Iowa, US
21093	Hardin	Kentucky	US	2020-03-25 23:33:19	37.6976111	-85.96319251	2	0	0	0	Hardin, Kentucky, US
39065	Hardin	Ohio	US	2020-03-25 23:33:19	40.66015414	-83.65929931	0	0	0	0	Hardin, Ohio, US
47071	Hardin	Tennessee	US	2020-03-25 23:33:19	35.19732531	-88.18593755	1	0	0	0	Hardin, Tennessee, US
48199	Hardin	Texas	US	2020-03-25 23:33:19	30.33364686	-94.38931817	2	0	0	0	Hardin, Texas, US
35021	Harding	New Mexico	US	2020-03-25 23:33:19	35.85751555	-103.82209379999999	0	0	0	0	Harding, New Mexico, US
46063	Harding	South Dakota	US	2020-03-25 23:33:19	45.58015551	-103.4958629	0	0	0	0	Harding, South Dakota, US
54031	Hardy	West Virginia	US	2020-03-25 23:33:19	39.00683177	-78.85855301	0	0	0	0	Hardy, West Virginia, US
24025	Harford	Maryland	US	2020-03-25 23:33:19	39.55010644	-76.30775940000002	5	0	0	0	Harford, Maryland, US
21095	Harlan	Kentucky	US	2020-03-25 23:33:19	36.85699301	-83.21899516	0	0	0	0	Harlan, Kentucky, US
31083	Harlan	Nebraska	US	2020-03-25 23:33:19	40.17658508	-99.40438879	0	0	0	0	Harlan, Nebraska, US
40057	Harmon	Oklahoma	US	2020-03-25 23:33:19	34.7440135	-99.84741652	0	0	0	0	Harmon, Oklahoma, US
37085	Harnett	North Carolina	US	2020-03-25 23:33:19	35.36731853	-78.87243571	10	0	0	0	Harnett, North Carolina, US
41025	Harney	Oregon	US	2020-03-25 23:33:19	43.06422669	-118.96663059999999	0	0	0	0	Harney, Oregon, US
20077	Harper	Kansas	US	2020-03-25 23:33:19	37.19175361	-98.07578384	0	0	0	0	Harper, Kansas, US
40059	Harper	Oklahoma	US	2020-03-25 23:33:19	36.78836519	-99.6679804	0	0	0	0	Harper, Oklahoma, US
13145	Harris	Georgia	US	2020-03-25 23:33:19	32.73709786	-84.90538572	1	0	0	0	Harris, Georgia, US
48201	Harris	Texas	US	2020-03-25 23:33:19	29.85864939	-95.39339521	185	1	0	0	Harris, Texas, US
18061	Harrison	Indiana	US	2020-03-25 23:33:19	38.19467379	-86.10948271	2	0	0	0	Harrison, Indiana, US
19085	Harrison	Iowa	US	2020-03-25 23:33:19	41.68330137	-95.81558439	3	0	0	0	Harrison, Iowa, US
21097	Harrison	Kentucky	US	2020-03-25 23:33:19	38.44188174	-84.32869741	10	0	0	0	Harrison, Kentucky, US
28047	Harrison	Mississippi	US	2020-03-25 23:33:19	30.51359752	-89.12467576	25	0	0	0	Harrison, Mississippi, US
29081	Harrison	Missouri	US	2020-03-25 23:33:19	40.35570088	-93.99222144	0	0	0	0	Harrison, Missouri, US
39067	Harrison	Ohio	US	2020-03-25 23:33:19	40.29380509	-81.09068544	0	0	0	0	Harrison, Ohio, US
48203	Harrison	Texas	US	2020-03-25 23:33:19	32.54935988	-94.36934071	0	0	0	0	Harrison, Texas, US
54033	Harrison	West Virginia	US	2020-03-25 23:33:19	39.2853852	-80.37919577	3	0	0	0	Harrison, West Virginia, US
51660	Harrisonburg	Virginia	US	2020-03-25 23:33:19	38.43542574	-78.87536254	2	0	0	0	Harrisonburg, Virginia, US
13147	Hart	Georgia	US	2020-03-25 23:33:19	34.34626973	-82.96567682	0	0	0	0	Hart, Georgia, US
21099	Hart	Kentucky	US	2020-03-25 23:33:19	37.29943898	-85.88461055	0	0	0	0	Hart, Kentucky, US
09003	Hartford	Connecticut	US	2020-03-25 23:33:19	41.80283011	-72.73103891	116	2	0	0	Hartford, Connecticut, US
48205	Hartley	Texas	US	2020-03-25 23:33:19	35.84008013	-102.6029022	0	0	0	0	Hartley, Texas, US
20079	Harvey	Kansas	US	2020-03-25 23:33:19	38.04293782	-97.42747573	0	0	0	0	Harvey, Kansas, US
20081	Haskell	Kansas	US	2020-03-25 23:33:19	37.562039399999996	-100.8710738	0	0	0	0	Haskell, Kansas, US
40061	Haskell	Oklahoma	US	2020-03-25 23:33:19	35.22257600000001	-95.11513306	0	0	0	0	Haskell, Oklahoma, US
48207	Haskell	Texas	US	2020-03-25 23:33:19	33.17823584	-99.73037358	0	0	0	0	Haskell, Texas, US
15001	Hawaii	Hawaii	US	2020-03-25 23:33:19	19.60121157	-155.5210167	2	0	0	0	Hawaii, Hawaii, US
47073	Hawkins	Tennessee	US	2020-03-25 23:33:19	36.44355426	-82.94885298	1	0	0	0	Hawkins, Tennessee, US
31085	Hayes	Nebraska	US	2020-03-25 23:33:19	40.52451972	-101.0603568	0	0	0	0	Hayes, Nebraska, US
48209	Hays	Texas	US	2020-03-25 23:33:19	30.05669873	-98.02944344	10	0	0	0	Hays, Texas, US
37087	Haywood	North Carolina	US	2020-03-25 23:33:19	35.55269063	-82.98196486	0	0	0	0	Haywood, North Carolina, US
47075	Haywood	Tennessee	US	2020-03-25 23:33:19	35.58332824	-89.28536625	0	0	0	0	Haywood, Tennessee, US
13149	Heard	Georgia	US	2020-03-25 23:33:19	33.29686567	-85.12886832	1	0	0	0	Heard, Georgia, US
48211	Hemphill	Texas	US	2020-03-25 23:33:19	35.83764858	-100.2703577	0	0	0	0	Hemphill, Texas, US
05057	Hempstead	Arkansas	US	2020-03-25 23:33:19	33.73325583	-93.66935133	1	0	0	0	Hempstead, Arkansas, US
17071	Henderson	Illinois	US	2020-03-25 23:33:19	40.81908672	-90.92491462	0	0	0	0	Henderson, Illinois, US
21101	Henderson	Kentucky	US	2020-03-25 23:33:19	37.79344553	-87.57392021	2	0	0	0	Henderson, Kentucky, US
37089	Henderson	North Carolina	US	2020-03-25 23:33:19	35.33788927	-82.4766782	2	0	0	0	Henderson, North Carolina, US
47077	Henderson	Tennessee	US	2020-03-25 23:33:19	35.65581134	-88.38600175	0	0	0	0	Henderson, Tennessee, US
48213	Henderson	Texas	US	2020-03-25 23:33:19	32.21128872	-95.85846587	0	0	0	0	Henderson, Texas, US
18063	Hendricks	Indiana	US	2020-03-25 23:33:19	39.76719009	-86.51037283	15	0	0	0	Hendricks, Indiana, US
12051	Hendry	Florida	US	2020-03-25 23:33:19	26.55386945	-81.16469006	0	0	0	0	Hendry, Florida, US
27053	Hennepin	Minnesota	US	2020-03-25 23:33:19	45.00761521	-93.47694895	111	0	0	0	Hennepin, Minnesota, US
51087	Henrico	Virginia	US	2020-03-25 23:33:19	37.53460572	-77.39326555	20	2	0	0	Henrico, Virginia, US
01067	Henry	Alabama	US	2020-03-25 23:33:19	31.51148016	-85.24267944	0	0	0	0	Henry, Alabama, US
13151	Henry	Georgia	US	2020-03-25 23:33:19	33.4533428	-84.14814659999998	13	0	0	0	Henry, Georgia, US
17073	Henry	Illinois	US	2020-03-25 23:33:19	41.3533994	-90.13296166	0	0	0	0	Henry, Illinois, US
18065	Henry	Indiana	US	2020-03-25 23:33:19	39.93029017	-85.39625719	0	0	0	0	Henry, Indiana, US
19087	Henry	Iowa	US	2020-03-25 23:33:19	40.98767962	-91.54436349	1	0	0	0	Henry, Iowa, US
21103	Henry	Kentucky	US	2020-03-25 23:33:19	38.44942688	-85.11587507	0	0	0	0	Henry, Kentucky, US
29083	Henry	Missouri	US	2020-03-25 23:33:19	38.38482826	-93.79293734	1	0	0	0	Henry, Missouri, US
39069	Henry	Ohio	US	2020-03-25 23:33:19	41.333964200000004	-84.06830637	0	0	0	0	Henry, Ohio, US
47079	Henry	Tennessee	US	2020-03-25 23:33:19	36.33160906	-88.30121797	0	0	0	0	Henry, Tennessee, US
51089	Henry	Virginia	US	2020-03-25 23:33:19	36.68542395	-79.87634026	0	0	0	0	Henry, Virginia, US
36043	Herkimer	New York	US	2020-03-25 23:33:19	43.42034246	-74.96145307	5	0	0	0	Herkimer, New York, US
12053	Hernando	Florida	US	2020-03-25 23:33:19	28.55364461	-82.42700204	8	0	0	0	Hernando, Florida, US
37091	Hertford	North Carolina	US	2020-03-25 23:33:19	36.3607755	-76.98104134	2	0	0	0	Hertford, North Carolina, US
38041	Hettinger	North Dakota	US	2020-03-25 23:33:19	46.43375068	-102.4632417	0	0	0	0	Hettinger, North Dakota, US
21105	Hickman	Kentucky	US	2020-03-25 23:33:19	36.67948079999999	-88.97875928	0	0	0	0	Hickman, Kentucky, US
47081	Hickman	Tennessee	US	2020-03-25 23:33:19	35.80609681	-87.47643507	0	0	0	0	Hickman, Tennessee, US
29085	Hickory	Missouri	US	2020-03-25 23:33:19	37.94163617	-93.3203037	0	0	0	0	Hickory, Missouri, US
35023	Hidalgo	New Mexico	US	2020-03-25 23:33:19	31.91383467	-108.7151824	0	0	0	0	Hidalgo, New Mexico, US
48215	Hidalgo	Texas	US	2020-03-25 23:33:19	26.39418217	-98.18299696	7	0	0	0	Hidalgo, Texas, US
39071	Highland	Ohio	US	2020-03-25 23:33:19	39.1839264	-83.60331456	1	0	0	0	Highland, Ohio, US
51091	Highland	Virginia	US	2020-03-25 23:33:19	38.35799465	-79.56124594	0	0	0	0	Highland, Virginia, US
12055	Highlands	Florida	US	2020-03-25 23:33:19	27.34254618	-81.34071957	4	0	0	0	Highlands, Florida, US
30041	Hill	Montana	US	2020-03-25 23:33:19	48.62879827	-110.1129252	1	0	0	0	Hill, Montana, US
48217	Hill	Texas	US	2020-03-25 23:33:19	31.99045053	-97.13423143	0	0	0	0	Hill, Texas, US
12057	Hillsborough	Florida	US	2020-03-25 23:33:19	27.9276559	-82.32013172	106	0	0	0	Hillsborough, Florida, US
33011	Hillsborough	New Hampshire	US	2020-03-25 23:33:19	42.91537785	-71.7200253	20	1	0	0	Hillsborough, New Hampshire, US
26059	Hillsdale	Michigan	US	2020-03-25 23:33:19	41.88753639	-84.59312019	2	0	0	0	Hillsdale, Michigan, US
28049	Hinds	Mississippi	US	2020-03-25 23:33:19	32.2656285	-90.44435448	38	0	0	0	Hinds, Mississippi, US
08053	Hinsdale	Colorado	US	2020-03-25 23:33:19	37.82247444	-107.3004345	1	0	0	0	Hinsdale, Colorado, US
31087	Hitchcock	Nebraska	US	2020-03-25 23:33:19	40.17609175	-101.04164770000001	0	0	0	0	Hitchcock, Nebraska, US
39073	Hocking	Ohio	US	2020-03-25 23:33:19	39.49537927	-82.47991446	0	0	0	0	Hocking, Ohio, US
48219	Hockley	Texas	US	2020-03-25 23:33:19	33.60771256	-102.3431676	5	0	0	0	Hockley, Texas, US
20083	Hodgeman	Kansas	US	2020-03-25 23:33:19	38.08780079	-99.89829881	0	0	0	0	Hodgeman, Kansas, US
37093	Hoke	North Carolina	US	2020-03-25 23:33:19	35.01888303	-79.23651674	2	0	0	0	Hoke, North Carolina, US
12059	Holmes	Florida	US	2020-03-25 23:33:19	30.86747479	-85.81319222	0	0	0	0	Holmes, Florida, US
28051	Holmes	Mississippi	US	2020-03-25 23:33:19	33.12345854	-90.08923538	7	1	0	0	Holmes, Mississippi, US
39075	Holmes	Ohio	US	2020-03-25 23:33:19	40.56163713	-81.92635677	0	0	0	0	Holmes, Ohio, US
29087	Holt	Missouri	US	2020-03-25 23:33:19	40.09799248	-95.21638879999999	0	0	0	0	Holt, Missouri, US
31089	Holt	Nebraska	US	2020-03-25 23:33:19	42.45522056	-98.78402558	0	0	0	0	Holt, Nebraska, US
15003	Honolulu	Hawaii	US	2020-03-25 23:33:19	21.45803166	-157.97121819999995	58	0	0	0	Honolulu, Hawaii, US
48221	Hood	Texas	US	2020-03-25 23:33:19	32.42990927	-97.83242024	0	0	0	0	Hood, Texas, US
41027	Hood River	Oregon	US	2020-03-25 23:33:19	45.51872811	-121.65520359999998	1	0	0	0	Hood River, Oregon, US
31091	Hooker	Nebraska	US	2020-03-25 23:33:19	41.91586243	-101.1354293	0	0	0	0	Hooker, Nebraska, US
02105	Hoonah-Angoon	Alaska	US	2020-03-25 23:33:19	58.29307365	-135.64244240000002	0	0	0	0	Hoonah-Angoon, Alaska, US
51670	Hopewell	Virginia	US	2020-03-25 23:33:19	37.29186313	-77.29754684	0	0	0	0	Hopewell, Virginia, US
21107	Hopkins	Kentucky	US	2020-03-25 23:33:19	37.30939025	-87.54670406	0	0	0	0	Hopkins, Kentucky, US
48223	Hopkins	Texas	US	2020-03-25 23:33:19	33.14875072	-95.56351139	1	0	0	0	Hopkins, Texas, US
45051	Horry	South Carolina	US	2020-03-25 23:33:19	33.9212828	-78.99555293	20	1	0	0	Horry, South Carolina, US
05059	Hot Spring	Arkansas	US	2020-03-25 23:33:19	34.31709259	-92.95396325	1	0	0	0	Hot Spring, Arkansas, US
56017	Hot Springs	Wyoming	US	2020-03-25 23:33:19	43.71930657	-108.44231740000001	0	0	0	0	Hot Springs, Wyoming, US
26061	Houghton	Michigan	US	2020-03-25 23:33:19	46.89988536	-88.68495385	0	0	0	0	Houghton, Michigan, US
01069	Houston	Alabama	US	2020-03-25 23:33:19	31.15197924	-85.29939599	2	0	0	0	Houston, Alabama, US
13153	Houston	Georgia	US	2020-03-25 23:33:19	32.45802497	-83.66879087	5	0	0	0	Houston, Georgia, US
27055	Houston	Minnesota	US	2020-03-25 23:33:19	43.67129565	-91.49143057	0	0	0	0	Houston, Minnesota, US
47083	Houston	Tennessee	US	2020-03-25 23:33:19	36.28872054	-87.71878828	3	0	0	0	Houston, Tennessee, US
48225	Houston	Texas	US	2020-03-25 23:33:19	31.31925973	-95.42226208	0	0	0	0	Houston, Texas, US
05061	Howard	Arkansas	US	2020-03-25 23:33:19	34.09007427	-93.9934871	0	0	0	0	Howard, Arkansas, US
18067	Howard	Indiana	US	2020-03-25 23:33:19	40.48527731	-86.11351892	6	1	0	0	Howard, Indiana, US
19089	Howard	Iowa	US	2020-03-25 23:33:19	43.35671042	-92.31702714	0	0	0	0	Howard, Iowa, US
24027	Howard	Maryland	US	2020-03-25 23:33:19	39.25305293	-76.93126208	35	0	0	0	Howard, Maryland, US
29089	Howard	Missouri	US	2020-03-25 23:33:19	39.1435761	-92.69756691	0	0	0	0	Howard, Missouri, US
31093	Howard	Nebraska	US	2020-03-25 23:33:19	41.2200529	-98.5166499	0	0	0	0	Howard, Nebraska, US
48227	Howard	Texas	US	2020-03-25 23:33:19	32.30621324	-101.4356444	0	0	0	0	Howard, Texas, US
29091	Howell	Missouri	US	2020-03-25 23:33:19	36.77383887	-91.88683935	0	0	0	0	Howell, Missouri, US
27057	Hubbard	Minnesota	US	2020-03-25 23:33:19	47.10778564	-94.91693868	0	0	0	0	Hubbard, Minnesota, US
34017	Hudson	New Jersey	US	2020-03-25 23:33:19	40.73766234	-74.07515667	260	1	0	0	Hudson, New Jersey, US
48229	Hudspeth	Texas	US	2020-03-25 23:33:19	31.45628381	-105.388178	0	0	0	0	Hudspeth, Texas, US
08055	Huerfano	Colorado	US	2020-03-25 23:33:19	37.68473101	-104.9612585	1	0	0	0	Huerfano, Colorado, US
40063	Hughes	Oklahoma	US	2020-03-25 23:33:19	35.04912569	-96.24921145	0	0	0	0	Hughes, Oklahoma, US
46065	Hughes	South Dakota	US	2020-03-25 23:33:19	44.39091534	-99.99661148	1	0	0	0	Hughes, South Dakota, US
06023	Humboldt	California	US	2020-03-25 23:33:19	40.69923009	-123.876044	5	0	0	0	Humboldt, California, US
19091	Humboldt	Iowa	US	2020-03-25 23:33:19	42.7764426	-94.20722537	0	0	0	0	Humboldt, Iowa, US
32013	Humboldt	Nevada	US	2020-03-25 23:33:19	41.40692186	-118.11094270000001	0	0	0	0	Humboldt, Nevada, US
28053	Humphreys	Mississippi	US	2020-03-25 23:33:19	33.12825718	-90.52252707	1	0	0	0	Humphreys, Mississippi, US
47085	Humphreys	Tennessee	US	2020-03-25 23:33:19	36.03958805	-87.77992872	0	0	0	0	Humphreys, Tennessee, US
48231	Hunt	Texas	US	2020-03-25 23:33:19	33.12351514	-96.08551032	1	0	0	0	Hunt, Texas, US
34019	Hunterdon	New Jersey	US	2020-03-25 23:33:19	40.56335249	-74.91284156	25	0	0	0	Hunterdon, New Jersey, US
42061	Huntingdon	Pennsylvania	US	2020-03-25 23:33:19	40.42162652	-77.97673273	0	0	0	0	Huntingdon, Pennsylvania, US
18069	Huntington	Indiana	US	2020-03-25 23:33:19	40.82907273	-85.48822092	0	0	0	0	Huntington, Indiana, US
26063	Huron	Michigan	US	2020-03-25 23:33:19	43.83353985	-83.04078453	0	0	0	0	Huron, Michigan, US
39077	Huron	Ohio	US	2020-03-25 23:33:19	41.14651175	-82.59867951	2	0	0	0	Huron, Ohio, US
46067	Hutchinson	South Dakota	US	2020-03-25 23:33:19	43.33449012	-97.75536441	0	0	0	0	Hutchinson, South Dakota, US
48233	Hutchinson	Texas	US	2020-03-25 23:33:19	35.84006574	-101.3546643	0	0	0	0	Hutchinson, Texas, US
37095	Hyde	North Carolina	US	2020-03-25 23:33:19	35.42017674	-76.15180542	1	0	0	0	Hyde, North Carolina, US
46069	Hyde	South Dakota	US	2020-03-25 23:33:19	44.54747703	-99.48572582	0	0	0	0	Hyde, South Dakota, US
22045	Iberia	Louisiana	US	2020-03-25 23:33:19	29.86803617	-91.75871777	2	0	0	0	Iberia, Louisiana, US
22047	Iberville	Louisiana	US	2020-03-25 23:33:19	30.25734305	-91.3499598	14	1	0	0	Iberville, Louisiana, US
19093	Ida	Iowa	US	2020-03-25 23:33:19	42.38696136	-95.51355387	0	0	0	0	Ida, Iowa, US
16049	Idaho	Idaho	US	2020-03-25 23:33:19	45.84721541	-115.4634436	0	0	0	0	Idaho, Idaho, US
06025	Imperial	California	US	2020-03-25 23:33:19	33.0393082	-115.36690420000001	9	0	0	0	Imperial, California, US
05063	Independence	Arkansas	US	2020-03-25 23:33:19	35.74242707	-91.57001641	3	0	0	0	Independence, Arkansas, US
12061	Indian River	Florida	US	2020-03-25 23:33:19	27.69308961	-80.60556721	12	0	0	0	Indian River, Florida, US
42063	Indiana	Pennsylvania	US	2020-03-25 23:33:19	40.65241041	-79.08963285	0	0	0	0	Indiana, Pennsylvania, US
26065	Ingham	Michigan	US	2020-03-25 23:33:19	42.59716886	-84.37472069	18	0	0	0	Ingham, Michigan, US
06027	Inyo	California	US	2020-03-25 23:33:19	36.51112084	-117.41119779999998	1	0	0	0	Inyo, California, US
26067	Ionia	Michigan	US	2020-03-25 23:33:19	42.94502238	-85.07413319	0	0	0	0	Ionia, Michigan, US
26069	Iosco	Michigan	US	2020-03-25 23:33:19	44.35486835	-83.63484895	1	0	0	0	Iosco, Michigan, US
19095	Iowa	Iowa	US	2020-03-25 23:33:19	41.68630265	-92.0643373	0	0	0	0	Iowa, Iowa, US
55049	Iowa	Wisconsin	US	2020-03-25 23:33:19	43.00050278	-90.13469017	3	0	0	0	Iowa, Wisconsin, US
37097	Iredell	North Carolina	US	2020-03-25 23:33:19	35.80950511	-80.8743128	11	0	0	0	Iredell, North Carolina, US
48235	Irion	Texas	US	2020-03-25 23:33:19	31.30375559	-100.982439	0	0	0	0	Irion, Texas, US
26071	Iron	Michigan	US	2020-03-25 23:33:19	46.20974132	-88.53136251	0	0	0	0	Iron, Michigan, US
29093	Iron	Missouri	US	2020-03-25 23:33:19	37.55487945	-90.7735296	0	0	0	0	Iron, Missouri, US
49021	Iron	Utah	US	2020-03-25 23:33:19	37.85903620000001	-113.28973810000001	0	0	0	0	Iron, Utah, US
55051	Iron	Wisconsin	US	2020-03-25 23:33:19	46.26302338	-90.24295041	0	0	0	0	Iron, Wisconsin, US
17075	Iroquois	Illinois	US	2020-03-25 23:33:19	40.74717633	-87.82466784	0	0	0	0	Iroquois, Illinois, US
13155	Irwin	Georgia	US	2020-03-25 23:33:19	31.60213036	-83.27501387	2	0	0	0	Irwin, Georgia, US
26073	Isabella	Michigan	US	2020-03-25 23:33:19	43.64060976	-84.84664923	2	0	0	0	Isabella, Michigan, US
27059	Isanti	Minnesota	US	2020-03-25 23:33:19	45.56181234	-93.29487636	0	0	0	0	Isanti, Minnesota, US
53029	Island	Washington	US	2020-03-25 23:33:19	48.14713305	-122.5216407	38	1	0	0	Island, Washington, US
51093	Isle of Wight	Virginia	US	2020-03-25 23:33:19	36.90579348	-76.70842863	2	0	0	0	Isle of Wight, Virginia, US
28055	Issaquena	Mississippi	US	2020-03-25 23:33:19	32.72531359	-90.97392828	0	0	0	0	Issaquena, Mississippi, US
27061	Itasca	Minnesota	US	2020-03-25 23:33:19	47.51009045	-93.63092229	0	0	0	0	Itasca, Minnesota, US
28057	Itawamba	Mississippi	US	2020-03-25 23:33:19	34.27993475	-88.3606733	3	0	0	0	Itawamba, Mississippi, US
05065	Izard	Arkansas	US	2020-03-25 23:33:19	36.09604046	-91.90847954	0	0	0	0	Izard, Arkansas, US
48237	Jack	Texas	US	2020-03-25 23:33:19	33.23377248	-98.17283469	0	0	0	0	Jack, Texas, US
01071	Jackson	Alabama	US	2020-03-25 23:33:19	34.78144169	-85.99750489	2	1	0	0	Jackson, Alabama, US
05067	Jackson	Arkansas	US	2020-03-25 23:33:19	35.59802983	-91.21494602	0	0	0	0	Jackson, Arkansas, US
08057	Jackson	Colorado	US	2020-03-25 23:33:19	40.66593870000001	-106.3408905	0	0	0	0	Jackson, Colorado, US
12063	Jackson	Florida	US	2020-03-25 23:33:19	30.795459700000002	-85.21500423	1	0	0	0	Jackson, Florida, US
13157	Jackson	Georgia	US	2020-03-25 23:33:19	34.13794553	-83.56814788	1	0	0	0	Jackson, Georgia, US
17077	Jackson	Illinois	US	2020-03-25 23:33:19	37.78595185	-89.38232563	1	0	0	0	Jackson, Illinois, US
18071	Jackson	Indiana	US	2020-03-25 23:33:19	38.90915820000001	-86.03851889	1	0	0	0	Jackson, Indiana, US
19097	Jackson	Iowa	US	2020-03-25 23:33:19	42.17178824	-90.57354837	0	0	0	0	Jackson, Iowa, US
20085	Jackson	Kansas	US	2020-03-25 23:33:19	39.41673394	-95.79356799	1	0	0	0	Jackson, Kansas, US
21109	Jackson	Kentucky	US	2020-03-25 23:33:19	37.41866422	-83.99825483	0	0	0	0	Jackson, Kentucky, US
22049	Jackson	Louisiana	US	2020-03-25 23:33:19	32.30251776	-92.55692092	1	0	0	0	Jackson, Louisiana, US
26075	Jackson	Michigan	US	2020-03-25 23:33:19	42.24807035	-84.42258681	12	0	0	0	Jackson, Michigan, US
27063	Jackson	Minnesota	US	2020-03-25 23:33:19	43.67423373	-95.15398258	1	0	0	0	Jackson, Minnesota, US
28059	Jackson	Mississippi	US	2020-03-25 23:33:19	30.54020656	-88.64184064	12	0	0	0	Jackson, Mississippi, US
29095	Jackson	Missouri	US	2020-03-25 23:33:19	39.01002188	-94.34724536	17	1	0	0	Jackson, Missouri, US
37099	Jackson	North Carolina	US	2020-03-25 23:33:19	35.28814273	-83.14093385	1	0	0	0	Jackson, North Carolina, US
39079	Jackson	Ohio	US	2020-03-25 23:33:19	39.01914254	-82.61818559999998	0	0	0	0	Jackson, Ohio, US
40065	Jackson	Oklahoma	US	2020-03-25 23:33:19	34.58781741	-99.41138784	1	0	0	0	Jackson, Oklahoma, US
41029	Jackson	Oregon	US	2020-03-25 23:33:19	42.43201126	-122.72893090000001	4	0	0	0	Jackson, Oregon, US
46071	Jackson	South Dakota	US	2020-03-25 23:33:19	43.69318385	-101.6255063	0	0	0	0	Jackson, South Dakota, US
47087	Jackson	Tennessee	US	2020-03-25 23:33:19	36.36380466	-85.67239905	0	0	0	0	Jackson, Tennessee, US
48239	Jackson	Texas	US	2020-03-25 23:33:19	28.95472367	-96.57749563	0	0	0	0	Jackson, Texas, US
54035	Jackson	West Virginia	US	2020-03-25 23:33:19	38.84263974	-81.68148753	2	0	0	0	Jackson, West Virginia, US
55053	Jackson	Wisconsin	US	2020-03-25 23:33:19	44.31864893	-90.80566792	0	0	0	0	Jackson, Wisconsin, US
51095	James City	Virginia	US	2020-03-25 23:33:19	37.31156958	-76.76950618	41	2	0	0	James City, Virginia, US
13159	Jasper	Georgia	US	2020-03-25 23:33:19	33.31535543	-83.68844964	2	0	0	0	Jasper, Georgia, US
17079	Jasper	Illinois	US	2020-03-25 23:33:19	39.01054275	-88.15437049	0	0	0	0	Jasper, Illinois, US
18073	Jasper	Indiana	US	2020-03-25 23:33:19	41.02078733	-87.11553319	1	0	0	0	Jasper, Indiana, US
19099	Jasper	Iowa	US	2020-03-25 23:33:19	41.68576082	-93.05567785	1	0	0	0	Jasper, Iowa, US
28061	Jasper	Mississippi	US	2020-03-25 23:33:19	32.01922104	-89.11786866	0	0	0	0	Jasper, Mississippi, US
29097	Jasper	Missouri	US	2020-03-25 23:33:19	37.20351921	-94.34050458	2	0	0	0	Jasper, Missouri, US
45053	Jasper	South Carolina	US	2020-03-25 23:33:19	32.43171982	-81.02487495	2	0	0	0	Jasper, South Carolina, US
48241	Jasper	Texas	US	2020-03-25 23:33:19	30.74685667	-94.02667579	0	0	0	0	Jasper, Texas, US
18075	Jay	Indiana	US	2020-03-25 23:33:19	40.43781032	-85.00576229	0	0	0	0	Jay, Indiana, US
13161	Jeff Davis	Georgia	US	2020-03-25 23:33:19	31.80405727	-82.63724870000001	0	0	0	0	Jeff Davis, Georgia, US
48243	Jeff Davis	Texas	US	2020-03-25 23:33:19	30.71490589	-104.1399973	0	0	0	0	Jeff Davis, Texas, US
01073	Jefferson	Alabama	US	2020-03-25 23:33:19	33.55554728	-86.89506300000002	129	0	0	0	Jefferson, Alabama, US
05069	Jefferson	Arkansas	US	2020-03-25 23:33:19	34.26767081	-91.92619839	22	0	0	0	Jefferson, Arkansas, US
08059	Jefferson	Colorado	US	2020-03-25 23:33:19	39.58635604	-105.2517692	93	2	0	0	Jefferson, Colorado, US
12065	Jefferson	Florida	US	2020-03-25 23:33:19	30.43669112	-83.89442308	0	0	0	0	Jefferson, Florida, US
13163	Jefferson	Georgia	US	2020-03-25 23:33:19	33.05867328	-82.41609057	0	0	0	0	Jefferson, Georgia, US
16051	Jefferson	Idaho	US	2020-03-25 23:33:19	43.82078483	-112.3131749	2	0	0	0	Jefferson, Idaho, US
17081	Jefferson	Illinois	US	2020-03-25 23:33:19	38.29980057	-88.9240025	0	0	0	0	Jefferson, Illinois, US
18077	Jefferson	Indiana	US	2020-03-25 23:33:19	38.78576239	-85.43633383	0	0	0	0	Jefferson, Indiana, US
19101	Jefferson	Iowa	US	2020-03-25 23:33:19	41.03192394	-91.94849466	0	0	0	0	Jefferson, Iowa, US
20087	Jefferson	Kansas	US	2020-03-25 23:33:19	39.2347941	-95.38289232	0	0	0	0	Jefferson, Kansas, US
21111	Jefferson	Kentucky	US	2020-03-25 23:33:19	38.18664655	-85.65931031	35	2	0	0	Jefferson, Kentucky, US
22051	Jefferson	Louisiana	US	2020-03-25 23:33:19	29.74075478	-90.11115756	359	7	0	0	Jefferson, Louisiana, US
28063	Jefferson	Mississippi	US	2020-03-25 23:33:19	31.73397872	-91.03764977	0	0	0	0	Jefferson, Mississippi, US
29099	Jefferson	Missouri	US	2020-03-25 23:33:19	38.25926778	-90.53870896	5	0	0	0	Jefferson, Missouri, US
30043	Jefferson	Montana	US	2020-03-25 23:33:19	46.14907081	-112.094396	1	0	0	0	Jefferson, Montana, US
31095	Jefferson	Nebraska	US	2020-03-25 23:33:19	40.17584531	-97.142601	0	0	0	0	Jefferson, Nebraska, US
36045	Jefferson	New York	US	2020-03-25 23:33:19	44.04200959	-75.94653457	2	0	0	0	Jefferson, New York, US
39081	Jefferson	Ohio	US	2020-03-25 23:33:19	40.38614126	-80.76259514	0	0	0	0	Jefferson, Ohio, US
40067	Jefferson	Oklahoma	US	2020-03-25 23:33:19	34.11130184	-97.83182974	0	0	0	0	Jefferson, Oklahoma, US
41031	Jefferson	Oregon	US	2020-03-25 23:33:19	44.62806839	-121.17832	0	0	0	0	Jefferson, Oregon, US
42065	Jefferson	Pennsylvania	US	2020-03-25 23:33:19	41.12913106	-78.9986361	0	0	0	0	Jefferson, Pennsylvania, US
47089	Jefferson	Tennessee	US	2020-03-25 23:33:19	36.04818632	-83.45148924	4	0	0	0	Jefferson, Tennessee, US
48245	Jefferson	Texas	US	2020-03-25 23:33:19	29.8832777	-94.16434171	6	0	0	0	Jefferson, Texas, US
53031	Jefferson	Washington	US	2020-03-25 23:33:19	47.75003077	-123.56097040000002	9	0	0	0	Jefferson, Washington, US
54037	Jefferson	West Virginia	US	2020-03-25 23:33:19	39.30776166	-77.86014147	3	0	0	0	Jefferson, West Virginia, US
55055	Jefferson	Wisconsin	US	2020-03-25 23:33:19	43.02054068	-88.77529134	5	0	0	0	Jefferson, Wisconsin, US
22053	Jefferson Davis	Louisiana	US	2020-03-25 23:33:19	30.26896765	-92.81210004	1	0	0	0	Jefferson Davis, Louisiana, US
28065	Jefferson Davis	Mississippi	US	2020-03-25 23:33:19	31.56884708	-89.82670990000004	0	0	0	0	Jefferson Davis, Mississippi, US
13165	Jenkins	Georgia	US	2020-03-25 23:33:19	32.79248718	-81.96040187	0	0	0	0	Jenkins, Georgia, US
18079	Jennings	Indiana	US	2020-03-25 23:33:19	38.99588883	-85.62710784	3	0	0	0	Jennings, Indiana, US
46073	Jerauld	South Dakota	US	2020-03-25 23:33:19	44.06637798	-98.62965972	0	0	0	0	Jerauld, South Dakota, US
16053	Jerome	Idaho	US	2020-03-25 23:33:19	42.68891267	-114.2655033	0	0	0	0	Jerome, Idaho, US
17083	Jersey	Illinois	US	2020-03-25 23:33:19	39.08869046	-90.35393073	0	0	0	0	Jersey, Illinois, US
21113	Jessamine	Kentucky	US	2020-03-25 23:33:19	37.87119786	-84.58252003	1	0	0	0	Jessamine, Kentucky, US
20089	Jewell	Kansas	US	2020-03-25 23:33:19	39.78470589	-98.21820662	0	0	0	0	Jewell, Kansas, US
48247	Jim Hogg	Texas	US	2020-03-25 23:33:19	27.04453923	-98.69681870000001	0	0	0	0	Jim Hogg, Texas, US
48249	Jim Wells	Texas	US	2020-03-25 23:33:19	27.73103938	-98.0904705	0	0	0	0	Jim Wells, Texas, US
17085	Jo Daviess	Illinois	US	2020-03-25 23:33:19	42.36542373	-90.21094405	1	0	0	0	Jo Daviess, Illinois, US
05071	Johnson	Arkansas	US	2020-03-25 23:33:19	35.56759135	-93.46036368	0	0	0	0	Johnson, Arkansas, US
13167	Johnson	Georgia	US	2020-03-25 23:33:19	32.70211082	-82.66166794	0	0	0	0	Johnson, Georgia, US
17087	Johnson	Illinois	US	2020-03-25 23:33:19	37.45939802	-88.88165419	0	0	0	0	Johnson, Illinois, US
18081	Johnson	Indiana	US	2020-03-25 23:33:19	39.48994426	-86.10149107	24	3	0	0	Johnson, Indiana, US
19103	Johnson	Iowa	US	2020-03-25 23:33:19	41.67169354	-91.58754744	43	0	0	0	Johnson, Iowa, US
20091	Johnson	Kansas	US	2020-03-25 23:33:19	38.88548175	-94.82250877	44	1	0	0	Johnson, Kansas, US
21115	Johnson	Kentucky	US	2020-03-25 23:33:19	37.85106355	-82.8264322	0	0	0	0	Johnson, Kentucky, US
29101	Johnson	Missouri	US	2020-03-25 23:33:19	38.74719601	-93.80691168	2	0	0	0	Johnson, Missouri, US
31097	Johnson	Nebraska	US	2020-03-25 23:33:19	40.39257596	-96.26522753	0	0	0	0	Johnson, Nebraska, US
47091	Johnson	Tennessee	US	2020-03-25 23:33:19	36.45523950000001	-81.84886538	0	0	0	0	Johnson, Tennessee, US
48251	Johnson	Texas	US	2020-03-25 23:33:19	32.37877812	-97.36615819	3	0	0	0	Johnson, Texas, US
56019	Johnson	Wyoming	US	2020-03-25 23:33:19	44.04057166	-106.58451740000001	0	0	0	0	Johnson, Wyoming, US
37101	Johnston	North Carolina	US	2020-03-25 23:33:19	35.51745004	-78.36622717	8	0	0	0	Johnston, North Carolina, US
40069	Johnston	Oklahoma	US	2020-03-25 23:33:19	34.31440473	-96.66011537	0	0	0	0	Johnston, Oklahoma, US
13169	Jones	Georgia	US	2020-03-25 23:33:19	33.02512137	-83.56019163	1	0	0	0	Jones, Georgia, US
19105	Jones	Iowa	US	2020-03-25 23:33:19	42.12118609	-91.13139641	0	0	0	0	Jones, Iowa, US
28067	Jones	Mississippi	US	2020-03-25 23:33:19	31.62257767	-89.16896899999998	1	0	0	0	Jones, Mississippi, US
37103	Jones	North Carolina	US	2020-03-25 23:33:19	35.02254606	-77.35870791	0	0	0	0	Jones, North Carolina, US
46075	Jones	South Dakota	US	2020-03-25 23:33:19	43.96278565	-100.6940008	0	0	0	0	Jones, South Dakota, US
48253	Jones	Texas	US	2020-03-25 23:33:19	32.73997145	-99.87861576	0	0	0	0	Jones, Texas, US
41033	Josephine	Oregon	US	2020-03-25 23:33:19	42.3665549	-123.5561938	2	0	0	0	Josephine, Oregon, US
49023	Juab	Utah	US	2020-03-25 23:33:19	39.70208397	-112.78092450000001	0	0	0	0	Juab, Utah, US
30045	Judith Basin	Montana	US	2020-03-25 23:33:19	47.04581276	-110.26606880000001	0	0	0	0	Judith Basin, Montana, US
02110	Juneau	Alaska	US	2020-03-25 23:33:19	58.45031811	-134.200436	2	0	0	0	Juneau, Alaska, US
55057	Juneau	Wisconsin	US	2020-03-25 23:33:19	43.92456975	-90.11120239	0	0	0	0	Juneau, Wisconsin, US
42067	Juniata	Pennsylvania	US	2020-03-25 23:33:19	40.53358749	-77.39975129999998	1	0	0	0	Juniata, Pennsylvania, US
26077	Kalamazoo	Michigan	US	2020-03-25 23:33:19	42.24542231	-85.53038622	5	0	0	0	Kalamazoo, Michigan, US
15005	Kalawao	Hawaii	US	2020-03-25 23:33:19	21.17882515	-156.9583592	0	0	0	0	Kalawao, Hawaii, US
26079	Kalkaska	Michigan	US	2020-03-25 23:33:19	44.68512729	-85.09085699	2	0	0	0	Kalkaska, Michigan, US
27065	Kanabec	Minnesota	US	2020-03-25 23:33:19	45.9459309	-93.29275192	0	0	0	0	Kanabec, Minnesota, US
54039	Kanawha	West Virginia	US	2020-03-25 23:33:19	38.33860077	-81.52857054	4	0	0	0	Kanawha, West Virginia, US
27067	Kandiyohi	Minnesota	US	2020-03-25 23:33:19	45.1526059	-95.00586446	0	0	0	0	Kandiyohi, Minnesota, US
17089	Kane	Illinois	US	2020-03-25 23:33:19	41.93842729	-88.42861412	38	1	0	0	Kane, Illinois, US
49025	Kane	Utah	US	2020-03-25 23:33:19	37.28507306	-111.88617520000001	0	0	0	0	Kane, Utah, US
17091	Kankakee	Illinois	US	2020-03-25 23:33:19	41.13746989	-87.86205334	6	0	0	0	Kankakee, Illinois, US
	Kansas City	Missouri	US	2020-03-25 23:33:19	39.0997	-94.5786	43	0	0	0	Kansas City,Missouri,US
48255	Karnes	Texas	US	2020-03-25 23:33:19	28.90705334	-97.85960149	0	0	0	0	Karnes, Texas, US
15007	Kauai	Hawaii	US	2020-03-25 23:33:19	22.03935037	-159.5966786	1	0	0	0	Kauai, Hawaii, US
48257	Kaufman	Texas	US	2020-03-25 23:33:19	32.599141700000004	-96.28734728	2	0	0	0	Kaufman, Texas, US
40071	Kay	Oklahoma	US	2020-03-25 23:33:19	36.81799745	-97.14421435	5	0	0	0	Kay, Oklahoma, US
31099	Kearney	Nebraska	US	2020-03-25 23:33:19	40.50663314	-98.94877182	0	0	0	0	Kearney, Nebraska, US
20093	Kearny	Kansas	US	2020-03-25 23:33:19	38.00017981	-101.32168100000001	0	0	0	0	Kearny, Kansas, US
31101	Keith	Nebraska	US	2020-03-25 23:33:19	41.19930341	-101.66201640000001	0	0	0	0	Keith, Nebraska, US
28069	Kemper	Mississippi	US	2020-03-25 23:33:19	32.75462946	-88.64105766	0	0	0	0	Kemper, Mississippi, US
02122	Kenai Peninsula	Alaska	US	2020-03-25 23:33:19	60.24429722	-151.53888840000005	4	0	0	0	Kenai Peninsula,Alaska,US
17093	Kendall	Illinois	US	2020-03-25 23:33:19	41.59081014	-88.42869583	6	0	0	0	Kendall, Illinois, US
48259	Kendall	Texas	US	2020-03-25 23:33:19	29.94414155	-98.7113588	1	0	0	0	Kendall, Texas, US
48261	Kenedy	Texas	US	2020-03-25 23:33:19	26.92601662	-97.66413984	0	0	0	0	Kenedy, Texas, US
23011	Kennebec	Maine	US	2020-03-25 23:33:19	44.40759555	-69.76738544	5	0	0	0	Kennebec, Maine, US
55059	Kenosha	Wisconsin	US	2020-03-25 23:33:19	42.57639354	-88.04051686	14	0	0	0	Kenosha, Wisconsin, US
10001	Kent	Delaware	US	2020-03-25 23:33:19	39.08646628	-75.56884914	14	0	0	0	Kent, Delaware, US
24029	Kent	Maryland	US	2020-03-25 23:33:19	39.24976208	-76.04741541	1	0	0	0	Kent, Maryland, US
26081	Kent	Michigan	US	2020-03-25 23:33:19	43.03197711	-85.54934642	36	1	0	0	Kent, Michigan, US
44003	Kent	Rhode Island	US	2020-03-25 23:33:19	41.67106337	-71.57641596	7	0	0	0	Kent, Rhode Island, US
48263	Kent	Texas	US	2020-03-25 23:33:19	33.18104136	-100.7780939	0	0	0	0	Kent, Texas, US
21117	Kenton	Kentucky	US	2020-03-25 23:33:19	38.93950319	-84.53241199	8	0	0	0	Kenton, Kentucky, US
19107	Keokuk	Iowa	US	2020-03-25 23:33:19	41.33649833	-92.1785067	0	0	0	0	Keokuk, Iowa, US
06029	Kern	California	US	2020-03-25 23:33:19	35.34329425	-118.72777959999999	15	0	0	0	Kern, California, US
48265	Kerr	Texas	US	2020-03-25 23:33:19	30.06040006	-99.34930144	0	0	0	0	Kerr, Texas, US
45055	Kershaw	South Carolina	US	2020-03-25 23:33:19	34.33988254	-80.58763164	63	1	0	0	Kershaw, South Carolina, US
02130	Ketchikan Gateway	Alaska	US	2020-03-25 23:33:19	55.57445008	-130.975561	8	0	0	0	Ketchikan Gateway, Alaska, US
55061	Kewaunee	Wisconsin	US	2020-03-25 23:33:19	44.51727459	-87.61468386	0	0	0	0	Kewaunee, Wisconsin, US
26083	Keweenaw	Michigan	US	2020-03-25 23:33:19	47.63197653	-88.41434263	0	0	0	0	Keweenaw, Michigan, US
31103	Keya Paha	Nebraska	US	2020-03-25 23:33:19	42.87990694	-99.71343729	0	0	0	0	Keya Paha, Nebraska, US
38043	Kidder	North Dakota	US	2020-03-25 23:33:19	46.97830064	-99.77507857	0	0	0	0	Kidder, North Dakota, US
31105	Kimball	Nebraska	US	2020-03-25 23:33:19	41.19774275	-103.7148131	0	0	0	0	Kimball, Nebraska, US
48267	Kimble	Texas	US	2020-03-25 23:33:19	30.48678918	-99.74856473	0	0	0	0	Kimble, Texas, US
48269	King	Texas	US	2020-03-25 23:33:19	33.61643847	-100.2558057	0	0	0	0	King, Texas, US
53033	King	Washington	US	2020-03-25 23:33:19	47.49137892	-121.8346131	1359	101	0	0	King, Washington, US
51099	King George	Virginia	US	2020-03-25 23:33:19	38.26818502	-77.15852768	0	0	0	0	King George, Virginia, US
51101	King William	Virginia	US	2020-03-25 23:33:19	37.70965316	-77.09384941	0	0	0	0	King William, Virginia, US
51097	King and Queen	Virginia	US	2020-03-25 23:33:19	37.71044922	-76.88689628	0	0	0	0	King and Queen, Virginia, US
40073	Kingfisher	Oklahoma	US	2020-03-25 23:33:19	35.94530008	-97.94193268	0	0	0	0	Kingfisher, Oklahoma, US
20095	Kingman	Kansas	US	2020-03-25 23:33:19	37.55909527	-98.13638678	0	0	0	0	Kingman, Kansas, US
06031	Kings	California	US	2020-03-25 23:33:19	36.07409056	-119.8159973	0	0	0	0	Kings, California, US
36047	Kings	New York	US	2020-03-25 23:33:19	40.636182500000004	-73.94935552	0	0	0	0	Kings, New York, US
46077	Kingsbury	South Dakota	US	2020-03-25 23:33:19	44.36956169	-97.4913945	0	0	0	0	Kingsbury, South Dakota, US
48271	Kinney	Texas	US	2020-03-25 23:33:19	29.34967888	-100.41866379999999	0	0	0	0	Kinney, Texas, US
08061	Kiowa	Colorado	US	2020-03-25 23:33:19	38.43260896	-102.7392145	0	0	0	0	Kiowa, Colorado, US
20097	Kiowa	Kansas	US	2020-03-25 23:33:19	37.55848695	-99.2856537	0	0	0	0	Kiowa, Kansas, US
40075	Kiowa	Oklahoma	US	2020-03-25 23:33:19	34.91671958	-98.97720696	0	0	0	0	Kiowa, Oklahoma, US
08063	Kit Carson	Colorado	US	2020-03-25 23:33:19	39.30497777	-102.60221990000001	0	0	0	0	Kit Carson, Colorado, US
53035	Kitsap	Washington	US	2020-03-25 23:33:19	47.63479026	-122.6436061	20	0	0	0	Kitsap, Washington, US
53037	Kittitas	Washington	US	2020-03-25 23:33:19	47.12521214	-120.67943899999999	18	0	0	0	Kittitas, Washington, US
27069	Kittson	Minnesota	US	2020-03-25 23:33:19	48.77754106	-96.78317184	0	0	0	0	Kittson, Minnesota, US
41035	Klamath	Oregon	US	2020-03-25 23:33:19	42.68762984	-121.64964609999998	1	0	0	0	Klamath, Oregon, US
48273	Kleberg	Texas	US	2020-03-25 23:33:19	27.42435506	-97.69894948	0	0	0	0	Kleberg, Texas, US
53039	Klickitat	Washington	US	2020-03-25 23:33:19	45.87325839	-120.7913598	6	0	0	0	Klickitat, Washington, US
21119	Knott	Kentucky	US	2020-03-25 23:33:19	37.35388197	-82.94981134	0	0	0	0	Knott, Kentucky, US
17095	Knox	Illinois	US	2020-03-25 23:33:19	40.93148779	-90.21330340000002	0	0	0	0	Knox, Illinois, US
18083	Knox	Indiana	US	2020-03-25 23:33:19	38.68861576	-87.4194665	0	0	0	0	Knox, Indiana, US
21121	Knox	Kentucky	US	2020-03-25 23:33:19	36.89225732	-83.85403396	0	0	0	0	Knox, Kentucky, US
23013	Knox	Maine	US	2020-03-25 23:33:19	44.11486325	-69.10529169	1	0	0	0	Knox, Maine, US
29103	Knox	Missouri	US	2020-03-25 23:33:19	40.12699751	-92.14780832	0	0	0	0	Knox, Missouri, US
31107	Knox	Nebraska	US	2020-03-25 23:33:19	42.63758421	-97.89178836	2	0	0	0	Knox, Nebraska, US
39083	Knox	Ohio	US	2020-03-25 23:33:19	40.39830217	-82.42027563	2	0	0	0	Knox, Ohio, US
47093	Knox	Tennessee	US	2020-03-25 23:33:19	35.99508821	-83.94635435	20	0	0	0	Knox, Tennessee, US
48275	Knox	Texas	US	2020-03-25 23:33:19	33.60519951	-99.74229059999999	0	0	0	0	Knox, Texas, US
02150	Kodiak Island	Alaska	US	2020-03-25 23:33:19	57.65529415	-153.7493579	0	0	0	0	Kodiak Island, Alaska, US
27071	Koochiching	Minnesota	US	2020-03-25 23:33:19	48.24539665	-93.78352843	0	0	0	0	Koochiching, Minnesota, US
16055	Kootenai	Idaho	US	2020-03-25 23:33:19	47.67282258	-116.7020872	8	0	0	0	Kootenai, Idaho, US
18085	Kosciusko	Indiana	US	2020-03-25 23:33:19	41.24521668	-85.86312322	0	0	0	0	Kosciusko, Indiana, US
19109	Kossuth	Iowa	US	2020-03-25 23:33:19	43.20405458	-94.20691791	1	0	0	0	Kossuth, Iowa, US
02158	Kusilvak	Alaska	US	2020-03-25 23:33:19	62.15429159999999	-163.39678830000003	0	0	0	0	Kusilvak, Alaska, US
55063	La Crosse	Wisconsin	US	2020-03-25 23:33:19	43.90632465	-91.11451093	10	0	0	0	La Crosse, Wisconsin, US
04012	La Paz	Arizona	US	2020-03-25 23:33:19	33.72854224	-113.98100290000001	0	0	0	0	La Paz, Arizona, US
08067	La Plata	Colorado	US	2020-03-25 23:33:19	37.28632032	-107.8429014	1	0	0	0	La Plata, Colorado, US
48283	La Salle	Texas	US	2020-03-25 23:33:19	28.34453111	-99.09908775	0	0	0	0	La Salle, Texas, US
18087	LaGrange	Indiana	US	2020-03-25 23:33:19	41.64232188	-85.42674232	0	0	0	0	LaGrange, Indiana, US
38045	LaMoure	North Dakota	US	2020-03-25 23:33:19	46.45681054	-98.53542355	0	0	0	0	LaMoure, North Dakota, US
18091	LaPorte	Indiana	US	2020-03-25 23:33:19	41.54366008	-86.74072188	2	0	0	0	LaPorte, Indiana, US
17099	LaSalle	Illinois	US	2020-03-25 23:33:19	41.34426129999999	-88.88633881	3	0	0	0	LaSalle, Illinois, US
22059	LaSalle	Louisiana	US	2020-03-25 23:33:19	31.67884782	-92.15907765	0	0	0	0	LaSalle, Louisiana, US
20099	Labette	Kansas	US	2020-03-25 23:33:19	37.19113093	-95.29849679	0	0	0	0	Labette, Kansas, US
27073	Lac qui Parle	Minnesota	US	2020-03-25 23:33:19	44.9973857	-96.17488219	0	0	0	0	Lac qui Parle, Minnesota, US
42069	Lackawanna	Pennsylvania	US	2020-03-25 23:33:19	41.43564672	-75.60379201	18	2	0	0	Lackawanna, Pennsylvania, US
29105	Laclede	Missouri	US	2020-03-25 23:33:19	37.65896829	-92.5888493	0	0	0	0	Laclede, Missouri, US
05073	Lafayette	Arkansas	US	2020-03-25 23:33:19	33.24116713	-93.60677071	0	0	0	0	Lafayette, Arkansas, US
12067	Lafayette	Florida	US	2020-03-25 23:33:19	29.98484137	-83.18166636	0	0	0	0	Lafayette, Florida, US
22055	Lafayette	Louisiana	US	2020-03-25 23:33:19	30.2049055	-92.06959876	20	0	0	0	Lafayette, Louisiana, US
28071	Lafayette	Mississippi	US	2020-03-25 23:33:19	34.35687874	-89.48490961	8	0	0	0	Lafayette, Mississippi, US
29107	Lafayette	Missouri	US	2020-03-25 23:33:19	39.06986886	-93.78076396	2	0	0	0	Lafayette, Missouri, US
55065	Lafayette	Wisconsin	US	2020-03-25 23:33:19	42.66005229	-90.1317729	0	0	0	0	Lafayette, Wisconsin, US
22057	Lafourche	Louisiana	US	2020-03-25 23:33:19	29.52470226	-90.40976986	18	1	0	0	Lafourche, Louisiana, US
06033	Lake	California	US	2020-03-25 23:33:19	39.10124298	-122.75362439999999	0	0	0	0	Lake, California, US
08065	Lake	Colorado	US	2020-03-25 23:33:19	39.20278823	-106.35556969999999	0	0	0	0	Lake, Colorado, US
12069	Lake	Florida	US	2020-03-25 23:33:19	28.76202069	-81.7125123	18	0	0	0	Lake, Florida, US
17097	Lake	Illinois	US	2020-03-25 23:33:19	42.3224907	-88.00367925	139	0	0	0	Lake, Illinois, US
18089	Lake	Indiana	US	2020-03-25 23:33:19	41.41874274	-87.38277575	19	0	0	0	Lake, Indiana, US
26085	Lake	Michigan	US	2020-03-25 23:33:19	43.99050893	-85.802173	0	0	0	0	Lake, Michigan, US
27075	Lake	Minnesota	US	2020-03-25 23:33:19	47.64270764	-91.44557998	0	0	0	0	Lake, Minnesota, US
30047	Lake	Montana	US	2020-03-25 23:33:19	47.64514965	-114.0898013	0	0	0	0	Lake, Montana, US
39085	Lake	Ohio	US	2020-03-25 23:33:19	41.69710807	-81.23676539	14	0	0	0	Lake, Ohio, US
41037	Lake	Oregon	US	2020-03-25 23:33:19	42.79246693	-120.38501629999999	0	0	0	0	Lake, Oregon, US
46079	Lake	South Dakota	US	2020-03-25 23:33:19	44.02193107	-97.12926365	0	0	0	0	Lake, South Dakota, US
47095	Lake	Tennessee	US	2020-03-25 23:33:19	36.34180170000001	-89.48921915	0	0	0	0	Lake, Tennessee, US
02164	Lake and Peninsula	Alaska	US	2020-03-25 23:33:19	58.62403337	-156.21405890000003	0	0	0	0	Lake and Peninsula, Alaska, US
27077	Lake of the Woods	Minnesota	US	2020-03-25 23:33:19	48.77217001	-94.90274472	0	0	0	0	Lake of the Woods, Minnesota, US
01075	Lamar	Alabama	US	2020-03-25 23:33:19	33.77995024	-88.09668032	1	0	0	0	Lamar, Alabama, US
13171	Lamar	Georgia	US	2020-03-25 23:33:19	33.07841647	-84.14263877	3	0	0	0	Lamar, Georgia, US
28073	Lamar	Mississippi	US	2020-03-25 23:33:19	31.20572971	-89.5077704	2	0	0	0	Lamar, Mississippi, US
48277	Lamar	Texas	US	2020-03-25 23:33:19	33.66981763	-95.57404777	1	0	0	0	Lamar, Texas, US
48279	Lamb	Texas	US	2020-03-25 23:33:19	34.06859623	-102.35162890000001	0	0	0	0	Lamb, Texas, US
50015	Lamoille	Vermont	US	2020-03-25 23:33:19	44.60353043	-72.64356694	4	0	0	0	Lamoille, Vermont, US
48281	Lampasas	Texas	US	2020-03-25 23:33:19	31.19531316	-98.24206613	0	0	0	0	Lampasas, Texas, US
31109	Lancaster	Nebraska	US	2020-03-25 23:33:19	40.78416049	-96.68777155	3	0	0	0	Lancaster, Nebraska, US
42071	Lancaster	Pennsylvania	US	2020-03-25 23:33:19	40.03904563	-76.24770128	12	0	0	0	Lancaster, Pennsylvania, US
45057	Lancaster	South Carolina	US	2020-03-25 23:33:19	34.68270843	-80.70513032	6	0	0	0	Lancaster, South Carolina, US
51103	Lancaster	Virginia	US	2020-03-25 23:33:19	37.71889653	-76.46400482	0	0	0	0	Lancaster, Virginia, US
32015	Lander	Nevada	US	2020-03-25 23:33:19	39.933223299999995	-117.03970749999999	0	0	0	0	Lander, Nevada, US
20101	Lane	Kansas	US	2020-03-25 23:33:19	38.48119447	-100.46607540000001	0	0	0	0	Lane, Kansas, US
41039	Lane	Oregon	US	2020-03-25 23:33:19	43.93727035	-122.847753	5	1	0	0	Lane, Oregon, US
55067	Langlade	Wisconsin	US	2020-03-25 23:33:19	45.26271619	-89.07483625	0	0	0	0	Langlade, Wisconsin, US
13173	Lanier	Georgia	US	2020-03-25 23:33:19	31.03828570000001	-83.06472457	0	0	0	0	Lanier, Georgia, US
26087	Lapeer	Michigan	US	2020-03-25 23:33:19	43.09052506	-83.22153148	1	0	0	0	Lapeer, Michigan, US
56021	Laramie	Wyoming	US	2020-03-25 23:33:19	41.30702520000001	-104.6887497	11	0	0	0	Laramie, Wyoming, US
08069	Larimer	Colorado	US	2020-03-25 23:33:19	40.66671597	-105.4625784	43	0	0	0	Larimer, Colorado, US
21123	Larue	Kentucky	US	2020-03-25 23:33:19	37.54567114	-85.70138352	0	0	0	0	Larue, Kentucky, US
08071	Las Animas	Colorado	US	2020-03-25 23:33:19	37.3153406	-104.03764579999999	0	0	0	0	Las Animas, Colorado, US
06035	Lassen	California	US	2020-03-25 23:33:19	40.67311306	-120.59350990000002	0	0	0	0	Lassen, California, US
16057	Latah	Idaho	US	2020-03-25 23:33:19	46.81587887	-116.71136979999999	0	0	0	0	Latah, Idaho, US
40077	Latimer	Oklahoma	US	2020-03-25 23:33:19	34.87844729	-95.25215049	0	0	0	0	Latimer, Oklahoma, US
01077	Lauderdale	Alabama	US	2020-03-25 23:33:19	34.90171875	-87.65624729	6	0	0	0	Lauderdale, Alabama, US
28075	Lauderdale	Mississippi	US	2020-03-25 23:33:19	32.40419769	-88.66229662	0	0	0	0	Lauderdale, Mississippi, US
47097	Lauderdale	Tennessee	US	2020-03-25 23:33:19	35.75893438	-89.63015909999999	0	0	0	0	Lauderdale, Tennessee, US
21125	Laurel	Kentucky	US	2020-03-25 23:33:19	37.10975748	-84.11321779	1	0	0	0	Laurel, Kentucky, US
13175	Laurens	Georgia	US	2020-03-25 23:33:19	32.46325233	-82.92221316	6	0	0	0	Laurens, Georgia, US
45059	Laurens	South Carolina	US	2020-03-25 23:33:19	34.48244419	-82.00490796	0	0	0	0	Laurens, South Carolina, US
48285	Lavaca	Texas	US	2020-03-25 23:33:19	29.38508402	-96.93186692	1	0	0	0	Lavaca, Texas, US
01079	Lawrence	Alabama	US	2020-03-25 23:33:19	34.52041498	-87.31069453	0	0	0	0	Lawrence, Alabama, US
05075	Lawrence	Arkansas	US	2020-03-25 23:33:19	36.04188196	-91.10867198	0	0	0	0	Lawrence, Arkansas, US
17101	Lawrence	Illinois	US	2020-03-25 23:33:19	38.71987914	-87.72884035	0	0	0	0	Lawrence, Illinois, US
18093	Lawrence	Indiana	US	2020-03-25 23:33:19	38.84112637	-86.48361629	1	0	0	0	Lawrence, Indiana, US
21127	Lawrence	Kentucky	US	2020-03-25 23:33:19	38.07136018	-82.72882223	0	0	0	0	Lawrence, Kentucky, US
28077	Lawrence	Mississippi	US	2020-03-25 23:33:19	31.55147224	-90.10841127	3	0	0	0	Lawrence, Mississippi, US
29109	Lawrence	Missouri	US	2020-03-25 23:33:19	37.10626634	-93.83293097	0	0	0	0	Lawrence, Missouri, US
39087	Lawrence	Ohio	US	2020-03-25 23:33:19	38.59743452	-82.53466552	1	0	0	0	Lawrence, Ohio, US
42073	Lawrence	Pennsylvania	US	2020-03-25 23:33:19	40.99206278	-80.33393706	1	0	0	0	Lawrence, Pennsylvania, US
46081	Lawrence	South Dakota	US	2020-03-25 23:33:19	44.35919441	-103.79294279999999	0	0	0	0	Lawrence, South Dakota, US
47099	Lawrence	Tennessee	US	2020-03-25 23:33:19	35.21675201	-87.39787695	0	0	0	0	Lawrence, Tennessee, US
40079	Le Flore	Oklahoma	US	2020-03-25 23:33:19	34.89851864	-94.70392124	0	0	0	0	Le Flore, Oklahoma, US
27079	Le Sueur	Minnesota	US	2020-03-25 23:33:19	44.37136597	-93.72844721	6	0	0	0	Le Sueur, Minnesota, US
35025	Lea	New Mexico	US	2020-03-25 23:33:19	32.79215361	-103.4123733	1	0	0	0	Lea, New Mexico, US
28079	Leake	Mississippi	US	2020-03-25 23:33:19	32.7536828	-89.52402044	3	0	0	0	Leake, Mississippi, US
20103	Leavenworth	Kansas	US	2020-03-25 23:33:19	39.20183497	-95.03620809	11	0	0	0	Leavenworth, Kansas, US
42075	Lebanon	Pennsylvania	US	2020-03-25 23:33:19	40.36680311	-76.45651841	3	0	0	0	Lebanon, Pennsylvania, US
01081	Lee	Alabama	US	2020-03-25 23:33:19	32.60154883	-85.35132246	40	0	0	0	Lee, Alabama, US
05077	Lee	Arkansas	US	2020-03-25 23:33:19	34.78498904	-90.78383866	0	0	0	0	Lee, Arkansas, US
12071	Lee	Florida	US	2020-03-25 23:33:19	26.58410348	-81.88399313	42	3	0	0	Lee, Florida, US
13177	Lee	Georgia	US	2020-03-25 23:33:19	31.779330600000005	-84.14324253	25	0	0	0	Lee, Georgia, US
17103	Lee	Illinois	US	2020-03-25 23:33:19	41.74583951	-89.29977132	0	0	0	0	Lee, Illinois, US
19111	Lee	Iowa	US	2020-03-25 23:33:19	40.64181461	-91.48183025	0	0	0	0	Lee, Iowa, US
21129	Lee	Kentucky	US	2020-03-25 23:33:19	37.59645942	-83.71513901	0	0	0	0	Lee, Kentucky, US
28081	Lee	Mississippi	US	2020-03-25 23:33:19	34.291877500000005	-88.68149954	14	0	0	0	Lee, Mississippi, US
37105	Lee	North Carolina	US	2020-03-25 23:33:19	35.47623147	-79.17569362	1	0	0	0	Lee, North Carolina, US
45061	Lee	South Carolina	US	2020-03-25 23:33:19	34.16393091	-80.25690731	2	0	0	0	Lee, South Carolina, US
48287	Lee	Texas	US	2020-03-25 23:33:19	30.31120597	-96.97045773	0	0	0	0	Lee, Texas, US
51105	Lee	Virginia	US	2020-03-25 23:33:19	36.70586667	-83.12606515	2	0	0	0	Lee, Virginia, US
26089	Leelanau	Michigan	US	2020-03-25 23:33:19	44.94430054	-85.80150326	1	0	0	0	Leelanau, Michigan, US
28083	Leflore	Mississippi	US	2020-03-25 23:33:19	33.55545125	-90.29900733	13	0	0	0	Leflore, Mississippi, US
42077	Lehigh	Pennsylvania	US	2020-03-25 23:33:19	40.6154815	-75.59435245	38	1	0	0	Lehigh, Pennsylvania, US
16059	Lemhi	Idaho	US	2020-03-25 23:33:19	44.9438088	-113.9309747	0	0	0	0	Lemhi, Idaho, US
26091	Lenawee	Michigan	US	2020-03-25 23:33:19	41.89475156	-84.06603727	3	0	0	0	Lenawee, Michigan, US
37107	Lenoir	North Carolina	US	2020-03-25 23:33:19	35.24032589999999	-77.64245615	2	0	0	0	Lenoir, North Carolina, US
12073	Leon	Florida	US	2020-03-25 23:33:19	30.45955727	-84.27491114	8	1	0	0	Leon, Florida, US
48289	Leon	Texas	US	2020-03-25 23:33:19	31.29872538	-95.9936328	0	0	0	0	Leon, Texas, US
21131	Leslie	Kentucky	US	2020-03-25 23:33:19	37.09246661	-83.37999606	0	0	0	0	Leslie, Kentucky, US
21133	Letcher	Kentucky	US	2020-03-25 23:33:19	37.12306748	-82.85346474	0	0	0	0	Letcher, Kentucky, US
12075	Levy	Florida	US	2020-03-25 23:33:19	29.31829741	-82.74007147	0	0	0	0	Levy, Florida, US
16061	Lewis	Idaho	US	2020-03-25 23:33:19	46.23315327	-116.434146	0	0	0	0	Lewis, Idaho, US
21135	Lewis	Kentucky	US	2020-03-25 23:33:19	38.53184419	-83.37735618	0	0	0	0	Lewis, Kentucky, US
29111	Lewis	Missouri	US	2020-03-25 23:33:19	40.09673161	-91.72070156	0	0	0	0	Lewis, Missouri, US
36049	Lewis	New York	US	2020-03-25 23:33:19	43.784415700000004	-75.44903992	0	0	0	0	Lewis, New York, US
47101	Lewis	Tennessee	US	2020-03-25 23:33:19	35.52853208	-87.49022694	1	0	0	0	Lewis, Tennessee, US
53041	Lewis	Washington	US	2020-03-25 23:33:19	46.57756476	-122.39257690000001	2	0	0	0	Lewis, Washington, US
54041	Lewis	West Virginia	US	2020-03-25 23:33:19	38.9947249	-80.49988181	0	0	0	0	Lewis, West Virginia, US
30049	Lewis and Clark	Montana	US	2020-03-25 23:33:19	47.12610041	-112.39469799999999	3	0	0	0	Lewis and Clark, Montana, US
45063	Lexington	South Carolina	US	2020-03-25 23:33:19	33.89665987	-81.27146426	18	1	0	0	Lexington, South Carolina, US
51678	Lexington	Virginia	US	2020-03-25 23:33:19	37.78258621	-79.44262866	0	0	0	0	Lexington, Virginia, US
12077	Liberty	Florida	US	2020-03-25 23:33:19	30.23766008	-84.8829258	0	0	0	0	Liberty, Florida, US
13179	Liberty	Georgia	US	2020-03-25 23:33:19	31.82588896	-81.49251135	1	0	0	0	Liberty, Georgia, US
30051	Liberty	Montana	US	2020-03-25 23:33:19	48.56084317	-111.02430700000001	0	0	0	0	Liberty, Montana, US
48291	Liberty	Texas	US	2020-03-25 23:33:19	30.15152688	-94.81205615	1	0	0	0	Liberty, Texas, US
39089	Licking	Ohio	US	2020-03-25 23:33:19	40.09136236	-82.48185785	3	0	0	0	Licking, Ohio, US
01083	Limestone	Alabama	US	2020-03-25 23:33:19	34.81185586	-86.98310072	6	0	0	0	Limestone, Alabama, US
48293	Limestone	Texas	US	2020-03-25 23:33:19	31.5454767	-96.58095444	1	0	0	0	Limestone, Texas, US
05079	Lincoln	Arkansas	US	2020-03-25 23:33:19	33.95317155	-91.74002806	2	0	0	0	Lincoln, Arkansas, US
08073	Lincoln	Colorado	US	2020-03-25 23:33:19	38.98749519	-103.51366490000001	0	0	0	0	Lincoln, Colorado, US
13181	Lincoln	Georgia	US	2020-03-25 23:33:19	33.79201475	-82.45024131	1	0	0	0	Lincoln, Georgia, US
16063	Lincoln	Idaho	US	2020-03-25 23:33:19	43.0012336	-114.1358773	0	0	0	0	Lincoln, Idaho, US
20105	Lincoln	Kansas	US	2020-03-25 23:33:19	39.04549684	-98.20756994	0	0	0	0	Lincoln, Kansas, US
21137	Lincoln	Kentucky	US	2020-03-25 23:33:19	37.45475628	-84.6565327	0	0	0	0	Lincoln, Kentucky, US
22061	Lincoln	Louisiana	US	2020-03-25 23:33:19	32.6003154	-92.66597409999999	2	0	0	0	Lincoln, Louisiana, US
23015	Lincoln	Maine	US	2020-03-25 23:33:19	44.05996956	-69.54227124	5	0	0	0	Lincoln, Maine, US
27081	Lincoln	Minnesota	US	2020-03-25 23:33:19	44.41311883	-96.26688165	0	0	0	0	Lincoln, Minnesota, US
28085	Lincoln	Mississippi	US	2020-03-25 23:33:19	31.53288662	-90.45391915	4	0	0	0	Lincoln, Mississippi, US
29113	Lincoln	Missouri	US	2020-03-25 23:33:19	39.05345619	-90.95588181	0	0	0	0	Lincoln, Missouri, US
30053	Lincoln	Montana	US	2020-03-25 23:33:19	48.54265777	-115.4046155	0	0	0	0	Lincoln, Montana, US
31111	Lincoln	Nebraska	US	2020-03-25 23:33:19	41.04658298	-100.74753740000001	3	0	0	0	Lincoln, Nebraska, US
32017	Lincoln	Nevada	US	2020-03-25 23:33:19	37.64268459	-114.8790388	0	0	0	0	Lincoln, Nevada, US
35027	Lincoln	New Mexico	US	2020-03-25 23:33:19	33.74526079	-105.4586166	0	0	0	0	Lincoln, New Mexico, US
37109	Lincoln	North Carolina	US	2020-03-25 23:33:19	35.48508185	-81.21740317	1	0	0	0	Lincoln, North Carolina, US
40081	Lincoln	Oklahoma	US	2020-03-25 23:33:19	35.70270942	-96.8812462	0	0	0	0	Lincoln, Oklahoma, US
41041	Lincoln	Oregon	US	2020-03-25 23:33:19	44.64252874	-123.86991200000001	1	0	0	0	Lincoln, Oregon, US
46083	Lincoln	South Dakota	US	2020-03-25 23:33:19	43.27841182	-96.72039050000001	1	0	0	0	Lincoln, South Dakota, US
47103	Lincoln	Tennessee	US	2020-03-25 23:33:19	35.13738622	-86.58910106	1	0	0	0	Lincoln, Tennessee, US
53043	Lincoln	Washington	US	2020-03-25 23:33:19	47.57705241	-118.41943880000001	1	0	0	0	Lincoln, Washington, US
54043	Lincoln	West Virginia	US	2020-03-25 23:33:19	38.172154	-82.07017953	0	0	0	0	Lincoln, West Virginia, US
55069	Lincoln	Wisconsin	US	2020-03-25 23:33:19	45.33737523	-89.73411273	0	0	0	0	Lincoln, Wisconsin, US
56023	Lincoln	Wyoming	US	2020-03-25 23:33:19	42.26376367	-110.6563997	0	0	0	0	Lincoln, Wyoming, US
19113	Linn	Iowa	US	2020-03-25 23:33:19	42.07923082	-91.59809485	7	0	0	0	Linn, Iowa, US
20107	Linn	Kansas	US	2020-03-25 23:33:19	38.21267844	-94.84254089	4	0	0	0	Linn, Kansas, US
29115	Linn	Missouri	US	2020-03-25 23:33:19	39.87001769	-93.10704106	0	0	0	0	Linn, Missouri, US
41043	Linn	Oregon	US	2020-03-25 23:33:19	44.48899494	-122.53731540000001	25	1	0	0	Linn, Oregon, US
48295	Lipscomb	Texas	US	2020-03-25 23:33:19	36.27783108	-100.27331509999999	0	0	0	0	Lipscomb, Texas, US
09005	Litchfield	Connecticut	US	2020-03-25 23:33:19	41.7937534	-73.2451475	33	0	0	0	Litchfield, Connecticut, US
05081	Little River	Arkansas	US	2020-03-25 23:33:19	33.70375665	-94.23468591	0	0	0	0	Little River, Arkansas, US
48297	Live Oak	Texas	US	2020-03-25 23:33:19	28.35101362	-98.1246786	0	0	0	0	Live Oak, Texas, US
17105	Livingston	Illinois	US	2020-03-25 23:33:19	40.89188292	-88.55784752	1	0	0	0	Livingston, Illinois, US
21139	Livingston	Kentucky	US	2020-03-25 23:33:19	37.21137452	-88.34797529	0	0	0	0	Livingston, Kentucky, US
22063	Livingston	Louisiana	US	2020-03-25 23:33:19	30.44143993	-90.73061664	6	0	0	0	Livingston, Louisiana, US
26093	Livingston	Michigan	US	2020-03-25 23:33:19	42.60302282	-83.91297209	16	1	0	0	Livingston, Michigan, US
29117	Livingston	Missouri	US	2020-03-25 23:33:19	39.78110272	-93.54645978	0	0	0	0	Livingston, Missouri, US
36051	Livingston	New York	US	2020-03-25 23:33:19	42.72596275	-77.77966158	3	0	0	0	Livingston, New York, US
48299	Llano	Texas	US	2020-03-25 23:33:19	30.70645047	-98.68475262	1	0	0	0	Llano, Texas, US
05083	Logan	Arkansas	US	2020-03-25 23:33:19	35.21413234	-93.71951016	0	0	0	0	Logan, Arkansas, US
08075	Logan	Colorado	US	2020-03-25 23:33:19	40.7249637	-103.110817	2	0	0	0	Logan, Colorado, US
17107	Logan	Illinois	US	2020-03-25 23:33:19	40.12581572	-89.36638784	1	0	0	0	Logan, Illinois, US
20109	Logan	Kansas	US	2020-03-25 23:33:19	38.91735806	-101.148475	0	0	0	0	Logan, Kansas, US
21141	Logan	Kentucky	US	2020-03-25 23:33:19	36.85949479	-86.877635	1	0	0	0	Logan, Kentucky, US
31113	Logan	Nebraska	US	2020-03-25 23:33:19	41.56650314	-100.4817851	0	0	0	0	Logan, Nebraska, US
38047	Logan	North Dakota	US	2020-03-25 23:33:19	46.45729487	-99.47719806	0	0	0	0	Logan, North Dakota, US
39091	Logan	Ohio	US	2020-03-25 23:33:19	40.38996525	-83.76784341	2	0	0	0	Logan, Ohio, US
40083	Logan	Oklahoma	US	2020-03-25 23:33:19	35.91899576	-97.44352845	3	0	0	0	Logan, Oklahoma, US
54045	Logan	West Virginia	US	2020-03-25 23:33:19	37.8299889	-81.93528571	0	0	0	0	Logan, West Virginia, US
13183	Long	Georgia	US	2020-03-25 23:33:19	31.75218791	-81.74952375	0	0	0	0	Long, Georgia, US
05085	Lonoke	Arkansas	US	2020-03-25 23:33:19	34.75392199	-91.88742357	0	0	0	0	Lonoke, Arkansas, US
39093	Lorain	Ohio	US	2020-03-25 23:33:19	41.29553751	-82.15083537	37	0	0	0	Lorain, Ohio, US
35028	Los Alamos	New Mexico	US	2020-03-25 23:33:19	35.86631386	-106.31349850000001	0	0	0	0	Los Alamos, New Mexico, US
06037	Los Angeles	California	US	2020-03-25 23:33:19	34.30828379	-118.22824109999999	812	13	0	0	Los Angeles, California, US
47105	Loudon	Tennessee	US	2020-03-25 23:33:19	35.73939663	-84.31145275	3	0	0	0	Loudon, Tennessee, US
51107	Loudoun	Virginia	US	2020-03-25 23:33:19	39.08990083	-77.63481877	20	0	0	0	Loudoun, Virginia, US
19115	Louisa	Iowa	US	2020-03-25 23:33:19	41.21842119	-91.26102611	0	0	0	0	Louisa, Iowa, US
51109	Louisa	Virginia	US	2020-03-25 23:33:19	37.97850256	-77.96274807	3	0	0	0	Louisa, Virginia, US
31115	Loup	Nebraska	US	2020-03-25 23:33:19	41.91371961	-99.45440415	0	0	0	0	Loup, Nebraska, US
40085	Love	Oklahoma	US	2020-03-25 23:33:19	33.95273467	-97.23906784	0	0	0	0	Love, Oklahoma, US
48301	Loving	Texas	US	2020-03-25 23:33:19	31.84947612	-103.5818571	0	0	0	0	Loving, Texas, US
01085	Lowndes	Alabama	US	2020-03-25 23:33:19	32.1597283	-86.65158371	0	0	0	0	Lowndes, Alabama, US
13185	Lowndes	Georgia	US	2020-03-25 23:33:19	30.83568832	-83.27056716	11	0	0	0	Lowndes, Georgia, US
28087	Lowndes	Mississippi	US	2020-03-25 23:33:19	33.47386518	-88.44191529999998	6	0	0	0	Lowndes, Mississippi, US
48303	Lubbock	Texas	US	2020-03-25 23:33:19	33.61008596	-101.82047890000001	13	0	0	0	Lubbock, Texas, US
19117	Lucas	Iowa	US	2020-03-25 23:33:19	41.02958964	-93.32780803	0	0	0	0	Lucas, Iowa, US
39095	Lucas	Ohio	US	2020-03-25 23:33:19	41.62101218	-83.65468618	23	2	0	0	Lucas, Ohio, US
26095	Luce	Michigan	US	2020-03-25 23:33:19	46.47227431	-85.54471223	1	0	0	0	Luce, Michigan, US
13187	Lumpkin	Georgia	US	2020-03-25 23:33:19	34.57286511	-84.00425681	3	0	0	0	Lumpkin, Georgia, US
35029	Luna	New Mexico	US	2020-03-25 23:33:19	32.18179341	-107.75088259999998	0	0	0	0	Luna, New Mexico, US
51111	Lunenburg	Virginia	US	2020-03-25 23:33:19	36.94618528	-78.24133319	0	0	0	0	Lunenburg, Virginia, US
42079	Luzerne	Pennsylvania	US	2020-03-25 23:33:19	41.17823008	-75.98447579	27	1	0	0	Luzerne, Pennsylvania, US
42081	Lycoming	Pennsylvania	US	2020-03-25 23:33:19	41.34310539	-77.06629984	1	0	0	0	Lycoming, Pennsylvania, US
46085	Lyman	South Dakota	US	2020-03-25 23:33:19	43.89522709	-99.85201878	1	0	0	0	Lyman, South Dakota, US
51680	Lynchburg	Virginia	US	2020-03-25 23:33:19	37.40021399	-79.19888138	2	0	0	0	Lynchburg, Virginia, US
48305	Lynn	Texas	US	2020-03-25 23:33:19	33.17657705	-101.8162849	0	0	0	0	Lynn, Texas, US
19119	Lyon	Iowa	US	2020-03-25 23:33:19	43.38107862	-96.20926845	0	0	0	0	Lyon, Iowa, US
20111	Lyon	Kansas	US	2020-03-25 23:33:19	38.45576156	-96.15275715	4	0	0	0	Lyon, Kansas, US
21143	Lyon	Kentucky	US	2020-03-25 23:33:19	37.02080035	-88.07886257	1	0	0	0	Lyon, Kentucky, US
27083	Lyon	Minnesota	US	2020-03-25 23:33:19	44.41327865	-95.83806103	0	0	0	0	Lyon, Minnesota, US
32019	Lyon	Nevada	US	2020-03-25 23:33:19	39.01777974	-119.18704790000001	1	0	0	0	Lyon, Nevada, US
26097	Mackinac	Michigan	US	2020-03-25 23:33:19	46.07028979	-85.04980537	0	0	0	0	Mackinac, Michigan, US
26099	Macomb	Michigan	US	2020-03-25 23:33:19	42.69158356	-82.92752801	281	7	0	0	Macomb, Michigan, US
01087	Macon	Alabama	US	2020-03-25 23:33:19	32.38759944	-85.69267724	0	0	0	0	Macon, Alabama, US
13193	Macon	Georgia	US	2020-03-25 23:33:19	32.35207048	-84.04234127	1	0	0	0	Macon, Georgia, US
17115	Macon	Illinois	US	2020-03-25 23:33:19	39.86064913	-88.96342505	0	0	0	0	Macon, Illinois, US
29121	Macon	Missouri	US	2020-03-25 23:33:19	39.83049768	-92.56453089	0	0	0	0	Macon, Missouri, US
37113	Macon	North Carolina	US	2020-03-25 23:33:19	35.14867843	-83.41696617	0	0	0	0	Macon, North Carolina, US
47111	Macon	Tennessee	US	2020-03-25 23:33:19	36.53157855	-86.00778595	0	0	0	0	Macon, Tennessee, US
17117	Macoupin	Illinois	US	2020-03-25 23:33:19	39.26119767	-89.92424028	0	0	0	0	Macoupin, Illinois, US
06039	Madera	California	US	2020-03-25 23:33:19	37.21513971	-119.76655890000002	6	0	0	0	Madera, California, US
01089	Madison	Alabama	US	2020-03-25 23:33:19	34.76327133	-86.55069633	35	0	0	0	Madison, Alabama, US
05087	Madison	Arkansas	US	2020-03-25 23:33:19	36.01038185	-93.72524943	0	0	0	0	Madison, Arkansas, US
12079	Madison	Florida	US	2020-03-25 23:33:19	30.44396917	-83.47398594	0	0	0	0	Madison, Florida, US
13195	Madison	Georgia	US	2020-03-25 23:33:19	34.12920917	-83.21218732	1	0	0	0	Madison, Georgia, US
16065	Madison	Idaho	US	2020-03-25 23:33:19	43.78141028	-111.65384740000002	2	0	0	0	Madison, Idaho, US
17119	Madison	Illinois	US	2020-03-25 23:33:19	38.83042506	-89.90422563	3	0	0	0	Madison, Illinois, US
18095	Madison	Indiana	US	2020-03-25 23:33:19	40.16143691	-85.71964711	4	0	0	0	Madison, Indiana, US
19121	Madison	Iowa	US	2020-03-25 23:33:19	41.33081904	-94.01554631	0	0	0	0	Madison, Iowa, US
21151	Madison	Kentucky	US	2020-03-25 23:33:19	37.71659336	-84.27220275	2	0	0	0	Madison, Kentucky, US
22065	Madison	Louisiana	US	2020-03-25 23:33:19	32.36918118	-91.23973355	0	0	0	0	Madison, Louisiana, US
28089	Madison	Mississippi	US	2020-03-25 23:33:19	32.63389156	-90.03513564	17	0	0	0	Madison, Mississippi, US
29123	Madison	Missouri	US	2020-03-25 23:33:19	37.47865134	-90.34671429999999	0	0	0	0	Madison, Missouri, US
30057	Madison	Montana	US	2020-03-25 23:33:19	45.30080065	-111.9173017	2	0	0	0	Madison, Montana, US
31119	Madison	Nebraska	US	2020-03-25 23:33:19	41.91676024	-97.6005481	1	0	0	0	Madison, Nebraska, US
36053	Madison	New York	US	2020-03-25 23:33:19	42.91653905	-75.67266639	7	1	0	0	Madison, New York, US
37115	Madison	North Carolina	US	2020-03-25 23:33:19	35.85402722	-82.71346418	0	0	0	0	Madison, North Carolina, US
39097	Madison	Ohio	US	2020-03-25 23:33:19	39.89381073	-83.40178317	2	0	0	0	Madison, Ohio, US
47113	Madison	Tennessee	US	2020-03-25 23:33:19	35.61181957	-88.84076036	2	0	0	0	Madison, Tennessee, US
48313	Madison	Texas	US	2020-03-25 23:33:19	30.96694679	-95.93003775	0	0	0	0	Madison, Texas, US
51113	Madison	Virginia	US	2020-03-25 23:33:19	38.41531222	-78.28220331	1	0	0	0	Madison, Virginia, US
21153	Magoffin	Kentucky	US	2020-03-25 23:33:19	37.70820545	-83.0657714	0	0	0	0	Magoffin, Kentucky, US
19123	Mahaska	Iowa	US	2020-03-25 23:33:19	41.33521503	-92.64083907	0	0	0	0	Mahaska, Iowa, US
27087	Mahnomen	Minnesota	US	2020-03-25 23:33:19	47.32557075	-95.80921485	0	0	0	0	Mahnomen, Minnesota, US
39099	Mahoning	Ohio	US	2020-03-25 23:33:19	41.01631101	-80.77287029	42	0	0	0	Mahoning, Ohio, US
40093	Major	Oklahoma	US	2020-03-25 23:33:19	36.31149996	-98.53467076	0	0	0	0	Major, Oklahoma, US
41045	Malheur	Oregon	US	2020-03-25 23:33:19	43.1937027	-117.62273950000001	0	0	0	0	Malheur, Oregon, US
51683	Manassas	Virginia	US	2020-03-25 23:33:19	38.7464321	-77.48509905	0	0	0	0	Manassas, Virginia, US
51685	Manassas Park	Virginia	US	2020-03-25 23:33:19	38.77058531	-77.44399307	0	0	0	0	Manassas Park, Virginia, US
12081	Manatee	Florida	US	2020-03-25 23:33:19	27.47196942	-82.31831044	22	1	0	0	Manatee, Florida, US
26101	Manistee	Michigan	US	2020-03-25 23:33:19	44.33352407	-86.05626916	1	0	0	0	Manistee, Michigan, US
55071	Manitowoc	Wisconsin	US	2020-03-25 23:33:19	44.11946801	-87.80928853	0	0	0	0	Manitowoc, Wisconsin, US
55073	Marathon	Wisconsin	US	2020-03-25 23:33:19	44.89792533	-89.75863384	1	0	0	0	Marathon, Wisconsin, US
01091	Marengo	Alabama	US	2020-03-25 23:33:19	32.24767634	-87.78796182	0	0	0	0	Marengo, Alabama, US
04013	Maricopa	Arizona	US	2020-03-25 23:33:19	33.34835867	-112.49181540000001	251	2	0	0	Maricopa, Arizona, US
29125	Maries	Missouri	US	2020-03-25 23:33:19	38.16193985	-91.92249662	0	0	0	0	Maries, Missouri, US
06041	Marin	California	US	2020-03-25 23:33:19	38.07122463	-122.72106310000001	53	0	0	0	Marin, California, US
55075	Marinette	Wisconsin	US	2020-03-25 23:33:19	45.38553432	-88.03324599999998	0	0	0	0	Marinette, Wisconsin, US
01093	Marion	Alabama	US	2020-03-25 23:33:19	34.13697363	-87.88704173	3	0	0	0	Marion, Alabama, US
05089	Marion	Arkansas	US	2020-03-25 23:33:19	36.26844485	-92.68451899	0	0	0	0	Marion, Arkansas, US
12083	Marion	Florida	US	2020-03-25 23:33:19	29.21227113	-82.05803627	5	0	0	0	Marion, Florida, US
13197	Marion	Georgia	US	2020-03-25 23:33:19	32.3483402	-84.52733571	0	0	0	0	Marion, Georgia, US
17121	Marion	Illinois	US	2020-03-25 23:33:19	38.64963204	-88.91899208	0	0	0	0	Marion, Illinois, US
18097	Marion	Indiana	US	2020-03-25 23:33:19	39.78163624	-86.13826325	226	6	0	0	Marion, Indiana, US
19125	Marion	Iowa	US	2020-03-25 23:33:19	41.33445101	-93.09934783	0	0	0	0	Marion, Iowa, US
20115	Marion	Kansas	US	2020-03-25 23:33:19	38.35855394	-97.09852509999999	0	0	0	0	Marion, Kansas, US
21155	Marion	Kentucky	US	2020-03-25 23:33:19	37.55218078	-85.26898542	0	0	0	0	Marion, Kentucky, US
28091	Marion	Mississippi	US	2020-03-25 23:33:19	31.23132643	-89.8209217	1	0	0	0	Marion, Mississippi, US
29127	Marion	Missouri	US	2020-03-25 23:33:19	39.80601912	-91.62203062	0	0	0	0	Marion, Missouri, US
39101	Marion	Ohio	US	2020-03-25 23:33:19	40.58610662	-83.15736305	4	0	0	0	Marion, Ohio, US
41047	Marion	Oregon	US	2020-03-25 23:33:19	44.90287942	-122.58151170000001	43	2	0	0	Marion, Oregon, US
45067	Marion	South Carolina	US	2020-03-25 23:33:19	34.07859748	-79.36400756	1	0	0	0	Marion, South Carolina, US
47115	Marion	Tennessee	US	2020-03-25 23:33:19	35.12997174	-85.62265895	1	0	0	0	Marion, Tennessee, US
48315	Marion	Texas	US	2020-03-25 23:33:19	32.79868409	-94.35661230000001	0	0	0	0	Marion, Texas, US
54049	Marion	West Virginia	US	2020-03-25 23:33:19	39.50984542	-80.24244659	0	0	0	0	Marion, West Virginia, US
06043	Mariposa	California	US	2020-03-25 23:33:19	37.57978556	-119.9073334	0	0	0	0	Mariposa, California, US
45069	Marlboro	South Carolina	US	2020-03-25 23:33:19	34.59905577	-79.67561152	1	0	0	0	Marlboro, South Carolina, US
26103	Marquette	Michigan	US	2020-03-25 23:33:19	46.4338914	-87.64043701	1	0	0	0	Marquette, Michigan, US
55077	Marquette	Wisconsin	US	2020-03-25 23:33:19	43.81911946	-89.40073763	0	0	0	0	Marquette, Wisconsin, US
01095	Marshall	Alabama	US	2020-03-25 23:33:19	34.36975964	-86.30486727	1	0	0	0	Marshall, Alabama, US
17123	Marshall	Illinois	US	2020-03-25 23:33:19	41.0327901	-89.34510444	1	0	0	0	Marshall, Illinois, US
18099	Marshall	Indiana	US	2020-03-25 23:33:19	41.32467367	-86.26185087	0	0	0	0	Marshall, Indiana, US
19127	Marshall	Iowa	US	2020-03-25 23:33:19	42.03586837	-92.99908190000001	0	0	0	0	Marshall, Iowa, US
20117	Marshall	Kansas	US	2020-03-25 23:33:19	39.78359669	-96.52278974	0	0	0	0	Marshall, Kansas, US
21157	Marshall	Kentucky	US	2020-03-25 23:33:19	36.88007070000001	-88.32803576	0	0	0	0	Marshall, Kentucky, US
27089	Marshall	Minnesota	US	2020-03-25 23:33:19	48.35825983	-96.37017407	0	0	0	0	Marshall, Minnesota, US
28093	Marshall	Mississippi	US	2020-03-25 23:33:19	34.76216286	-89.50299462	4	0	0	0	Marshall, Mississippi, US
40095	Marshall	Oklahoma	US	2020-03-25 23:33:19	34.02311222	-96.76855464	0	0	0	0	Marshall, Oklahoma, US
46091	Marshall	South Dakota	US	2020-03-25 23:33:19	45.75870838	-97.59855639	0	0	0	0	Marshall, South Dakota, US
47117	Marshall	Tennessee	US	2020-03-25 23:33:19	35.45798777	-86.76420988	0	0	0	0	Marshall, Tennessee, US
54051	Marshall	West Virginia	US	2020-03-25 23:33:19	39.86064362	-80.66591062	2	0	0	0	Marshall, West Virginia, US
12085	Martin	Florida	US	2020-03-25 23:33:19	27.0772071	-80.43109784	4	0	0	0	Martin, Florida, US
18101	Martin	Indiana	US	2020-03-25 23:33:19	38.7099921	-86.80373186	0	0	0	0	Martin, Indiana, US
21159	Martin	Kentucky	US	2020-03-25 23:33:19	37.79990579	-82.51247478	1	0	0	0	Martin, Kentucky, US
27091	Martin	Minnesota	US	2020-03-25 23:33:19	43.67429718	-94.55099908	10	0	0	0	Martin, Minnesota, US
37117	Martin	North Carolina	US	2020-03-25 23:33:19	35.84326734	-77.10860251	0	0	0	0	Martin, North Carolina, US
48317	Martin	Texas	US	2020-03-25 23:33:19	32.30600051	-101.9513518	0	0	0	0	Martin, Texas, US
51690	Martinsville	Virginia	US	2020-03-25 23:33:19	36.68212094	-79.86352771	0	0	0	0	Martinsville, Virginia, US
17125	Mason	Illinois	US	2020-03-25 23:33:19	40.23917274	-89.91824452	0	0	0	0	Mason, Illinois, US
21161	Mason	Kentucky	US	2020-03-25 23:33:19	38.59471935	-83.82151043	0	0	0	0	Mason, Kentucky, US
26105	Mason	Michigan	US	2020-03-25 23:33:19	43.99509218	-86.24988902	0	0	0	0	Mason, Michigan, US
48319	Mason	Texas	US	2020-03-25 23:33:19	30.71780434	-99.22629416	0	0	0	0	Mason, Texas, US
53045	Mason	Washington	US	2020-03-25 23:33:19	47.35007586	-123.1863685	2	0	0	0	Mason, Washington, US
54053	Mason	West Virginia	US	2020-03-25 23:33:19	38.77071799	-82.02524219	0	0	0	0	Mason, West Virginia, US
17127	Massac	Illinois	US	2020-03-25 23:33:19	37.22078441	-88.71036614	0	0	0	0	Massac, Illinois, US
48321	Matagorda	Texas	US	2020-03-25 23:33:19	28.81955746	-96.01230294	6	1	0	0	Matagorda, Texas, US
02170	Matanuska-Susitna	Alaska	US	2020-03-25 23:33:19	62.31305045	-149.5741743	0	0	0	0	Matanuska-Susitna, Alaska, US
51115	Mathews	Virginia	US	2020-03-25 23:33:19	37.44164146	-76.34098896	1	0	0	0	Mathews, Virginia, US
15009	Maui	Hawaii	US	2020-03-25 23:33:19	20.86399628	-156.56890969999995	9	0	0	0	Maui, Hawaii, US
47119	Maury	Tennessee	US	2020-03-25 23:33:19	35.618741299999996	-87.07462444	7	0	0	0	Maury, Tennessee, US
48323	Maverick	Texas	US	2020-03-25 23:33:19	28.7429195	-100.3157686	1	0	0	0	Maverick, Texas, US
40097	Mayes	Oklahoma	US	2020-03-25 23:33:19	36.30179091	-95.23175116	1	0	0	0	Mayes, Oklahoma, US
40087	McClain	Oklahoma	US	2020-03-25 23:33:19	35.01123903	-97.44572302	1	0	0	0	McClain, Oklahoma, US
30055	McCone	Montana	US	2020-03-25 23:33:19	47.64469406	-105.79449939999999	0	0	0	0	McCone, Montana, US
46087	McCook	South Dakota	US	2020-03-25 23:33:19	43.6742571	-97.36863144	2	0	0	0	McCook, South Dakota, US
45065	McCormick	South Carolina	US	2020-03-25 23:33:19	33.90161443	-82.30794338	0	0	0	0	McCormick, South Carolina, US
21145	McCracken	Kentucky	US	2020-03-25 23:33:19	37.05350953	-88.70445755	2	0	0	0	McCracken, Kentucky, US
21147	McCreary	Kentucky	US	2020-03-25 23:33:19	36.73874143	-84.48102924	0	0	0	0	McCreary, Kentucky, US
48307	McCulloch	Texas	US	2020-03-25 23:33:19	31.1925468	-99.34682807	0	0	0	0	McCulloch, Texas, US
40089	McCurtain	Oklahoma	US	2020-03-25 23:33:19	34.11664328	-94.77222373	0	0	0	0	McCurtain, Oklahoma, US
29119	McDonald	Missouri	US	2020-03-25 23:33:19	36.62869595	-94.34867205	1	0	0	0	McDonald, Missouri, US
17109	McDonough	Illinois	US	2020-03-25 23:33:19	40.45674722	-90.67775541	0	0	0	0	McDonough, Illinois, US
37111	McDowell	North Carolina	US	2020-03-25 23:33:19	35.67736232	-82.0482425	2	0	0	0	McDowell, North Carolina, US
54047	McDowell	West Virginia	US	2020-03-25 23:33:19	37.38002939	-81.65083669	0	0	0	0	McDowell, West Virginia, US
13189	McDuffie	Georgia	US	2020-03-25 23:33:19	33.47851918	-82.48252774	0	0	0	0	McDuffie, Georgia, US
17111	McHenry	Illinois	US	2020-03-25 23:33:19	42.32451172	-88.45248227	19	0	0	0	McHenry, Illinois, US
38049	McHenry	North Dakota	US	2020-03-25 23:33:19	48.23104458	-100.6324822	0	0	0	0	McHenry, North Dakota, US
13191	McIntosh	Georgia	US	2020-03-25 23:33:19	31.49683595	-81.40163426	0	0	0	0	McIntosh, Georgia, US
38051	McIntosh	North Dakota	US	2020-03-25 23:33:19	46.11182017	-99.44145858	0	0	0	0	McIntosh, North Dakota, US
40091	McIntosh	Oklahoma	US	2020-03-25 23:33:19	35.37235506	-95.66599306	0	0	0	0	McIntosh, Oklahoma, US
42083	McKean	Pennsylvania	US	2020-03-25 23:33:19	41.80938602	-78.56478358	0	0	0	0	McKean, Pennsylvania, US
38053	McKenzie	North Dakota	US	2020-03-25 23:33:19	47.74133370000001	-103.395905	0	0	0	0	McKenzie, North Dakota, US
35031	McKinley	New Mexico	US	2020-03-25 23:33:19	35.58007720000001	-108.262245	3	0	0	0	McKinley, New Mexico, US
17113	McLean	Illinois	US	2020-03-25 23:33:19	40.48996987	-88.84621113	7	1	0	0	McLean, Illinois, US
21149	McLean	Kentucky	US	2020-03-25 23:33:19	37.5301951	-87.26803443	0	0	0	0	McLean, Kentucky, US
38055	McLean	North Dakota	US	2020-03-25 23:33:19	47.60766714	-101.3182418	0	0	0	0	McLean, North Dakota, US
48309	McLennan	Texas	US	2020-03-25 23:33:19	31.55255453	-97.20217694	24	0	0	0	McLennan, Texas, US
27085	McLeod	Minnesota	US	2020-03-25 23:33:19	44.82367677	-94.27287017	0	0	0	0	McLeod, Minnesota, US
47107	McMinn	Tennessee	US	2020-03-25 23:33:19	35.42812616	-84.61520715	2	0	0	0	McMinn, Tennessee, US
48311	McMullen	Texas	US	2020-03-25 23:33:19	28.35251708	-98.56769164	0	0	0	0	McMullen, Texas, US
47109	McNairy	Tennessee	US	2020-03-25 23:33:19	35.17468549	-88.5647812	0	0	0	0	McNairy, Tennessee, US
20113	McPherson	Kansas	US	2020-03-25 23:33:19	38.39184858	-97.64769869	0	0	0	0	McPherson, Kansas, US
31117	McPherson	Nebraska	US	2020-03-25 23:33:19	41.56797682	-101.05993620000001	0	0	0	0	McPherson, Nebraska, US
46089	McPherson	South Dakota	US	2020-03-25 23:33:19	45.76626028	-99.22118798	0	0	0	0	McPherson, South Dakota, US
20119	Meade	Kansas	US	2020-03-25 23:33:19	37.23859987	-100.36483100000001	0	0	0	0	Meade, Kansas, US
21163	Meade	Kentucky	US	2020-03-25 23:33:19	37.96163597	-86.21028219	0	0	0	0	Meade, Kentucky, US
46093	Meade	South Dakota	US	2020-03-25 23:33:19	44.56676791	-102.71627409999999	1	0	0	0	Meade, South Dakota, US
30059	Meagher	Montana	US	2020-03-25 23:33:19	46.59907074	-110.8898557	0	0	0	0	Meagher, Montana, US
37119	Mecklenburg	North Carolina	US	2020-03-25 23:33:19	35.24469268	-80.8317671	170	0	0	0	Mecklenburg, North Carolina, US
51117	Mecklenburg	Virginia	US	2020-03-25 23:33:19	36.67882005	-78.36131056	3	0	0	0	Mecklenburg, Virginia, US
26107	Mecosta	Michigan	US	2020-03-25 23:33:19	43.64064262	-85.32463223	0	0	0	0	Mecosta, Michigan, US
39103	Medina	Ohio	US	2020-03-25 23:33:19	41.11770589	-81.89986209999998	22	0	0	0	Medina, Ohio, US
48325	Medina	Texas	US	2020-03-25 23:33:19	29.355730100000002	-99.11030298	1	0	0	0	Medina, Texas, US
27093	Meeker	Minnesota	US	2020-03-25 23:33:19	45.12328869	-94.52839455	0	0	0	0	Meeker, Minnesota, US
39105	Meigs	Ohio	US	2020-03-25 23:33:19	39.09224872	-82.0305041	0	0	0	0	Meigs, Ohio, US
47121	Meigs	Tennessee	US	2020-03-25 23:33:19	35.51558739	-84.81482914	0	0	0	0	Meigs, Tennessee, US
46095	Mellette	South Dakota	US	2020-03-25 23:33:19	43.58078848	-100.7563186	0	0	0	0	Mellette, South Dakota, US
17129	Menard	Illinois	US	2020-03-25 23:33:19	40.02742725	-89.80246001	0	0	0	0	Menard, Illinois, US
48327	Menard	Texas	US	2020-03-25 23:33:19	30.88990665	-99.82047940000001	0	0	0	0	Menard, Texas, US
06045	Mendocino	California	US	2020-03-25 23:33:19	39.4381191	-123.39113130000001	2	0	0	0	Mendocino, California, US
21165	Menifee	Kentucky	US	2020-03-25 23:33:19	37.94090733	-83.59985712	1	0	0	0	Menifee, Kentucky, US
26109	Menominee	Michigan	US	2020-03-25 23:33:19	45.58038692	-87.55370409	0	0	0	0	Menominee, Michigan, US
55078	Menominee	Wisconsin	US	2020-03-25 23:33:19	45.00422544	-88.70950714	0	0	0	0	Menominee, Wisconsin, US
06047	Merced	California	US	2020-03-25 23:33:19	37.18922369	-120.72090349999999	2	0	0	0	Merced, California, US
17131	Mercer	Illinois	US	2020-03-25 23:33:19	41.20596782	-90.74290052	0	0	0	0	Mercer, Illinois, US
21167	Mercer	Kentucky	US	2020-03-25 23:33:19	37.81474237	-84.87488475	0	0	0	0	Mercer, Kentucky, US
29129	Mercer	Missouri	US	2020-03-25 23:33:19	40.42212303	-93.56829590000001	0	0	0	0	Mercer, Missouri, US
34021	Mercer	New Jersey	US	2020-03-25 23:33:19	40.28047017	-74.70479631	82	0	0	0	Mercer, New Jersey, US
38057	Mercer	North Dakota	US	2020-03-25 23:33:19	47.31213126	-101.8318399	0	0	0	0	Mercer, North Dakota, US
39107	Mercer	Ohio	US	2020-03-25 23:33:19	40.54043046	-84.62912742	1	0	0	0	Mercer, Ohio, US
42085	Mercer	Pennsylvania	US	2020-03-25 23:33:19	41.30248872	-80.25816981	2	0	0	0	Mercer, Pennsylvania, US
54055	Mercer	West Virginia	US	2020-03-25 23:33:19	37.40481169	-81.11023142	2	0	0	0	Mercer, West Virginia, US
13199	Meriwether	Georgia	US	2020-03-25 23:33:19	33.04163534	-84.68859732	1	0	0	0	Meriwether, Georgia, US
31121	Merrick	Nebraska	US	2020-03-25 23:33:19	41.16624273	-98.0374887	0	0	0	0	Merrick, Nebraska, US
33013	Merrimack	New Hampshire	US	2020-03-25 23:33:19	43.29662971	-71.6811573	4	0	0	0	Merrimack, New Hampshire, US
08077	Mesa	Colorado	US	2020-03-25 23:33:19	39.01787888	-108.469799	5	0	0	0	Mesa, Colorado, US
21169	Metcalfe	Kentucky	US	2020-03-25 23:33:19	36.99459295	-85.63123699	0	0	0	0	Metcalfe, Kentucky, US
18103	Miami	Indiana	US	2020-03-25 23:33:19	40.76940965	-86.04525048	1	0	0	0	Miami, Indiana, US
20121	Miami	Kansas	US	2020-03-25 23:33:19	38.56383358	-94.83832189	0	0	0	0	Miami, Kansas, US
39109	Miami	Ohio	US	2020-03-25 23:33:19	40.0543329	-84.22871271	19	1	0	0	Miami, Ohio, US
12086	Miami-Dade	Florida	US	2020-03-25 23:33:19	25.6112362	-80.55170587	400	0	0	0	Miami-Dade, Florida, US
09007	Middlesex	Connecticut	US	2020-03-25 23:33:19	41.45949668	-72.53714864	15	0	0	0	Middlesex, Connecticut, US
25017	Middlesex	Massachusetts	US	2020-03-25 23:33:19	42.48607732	-71.39049229	446	1	0	0	Middlesex, Massachusetts, US
34023	Middlesex	New Jersey	US	2020-03-25 23:33:19	40.43629879	-74.41426991	316	0	0	0	Middlesex, New Jersey, US
51119	Middlesex	Virginia	US	2020-03-25 23:33:19	37.63191998	-76.55064617	0	0	0	0	Middlesex, Virginia, US
26111	Midland	Michigan	US	2020-03-25 23:33:19	43.64330771	-84.38804374	6	0	0	0	Midland, Michigan, US
48329	Midland	Texas	US	2020-03-25 23:33:19	31.86904128	-102.03156820000001	4	1	0	0	Midland, Texas, US
42087	Mifflin	Pennsylvania	US	2020-03-25 23:33:19	40.61116939	-77.61070738	0	0	0	0	Mifflin, Pennsylvania, US
48331	Milam	Texas	US	2020-03-25 23:33:19	30.78581830000001	-96.97718698	2	0	0	0	Milam, Texas, US
49027	Millard	Utah	US	2020-03-25 23:33:19	39.0729209	-113.1020328	0	0	0	0	Millard, Utah, US
27095	Mille Lacs	Minnesota	US	2020-03-25 23:33:19	45.93705297	-93.63236823	0	0	0	0	Mille Lacs, Minnesota, US
05091	Miller	Arkansas	US	2020-03-25 23:33:19	33.31403423	-93.89285258	0	0	0	0	Miller, Arkansas, US
13201	Miller	Georgia	US	2020-03-25 23:33:19	31.16568912	-84.73151117	2	0	0	0	Miller, Georgia, US
29131	Miller	Missouri	US	2020-03-25 23:33:19	38.21450288	-92.42610898	0	0	0	0	Miller, Missouri, US
19129	Mills	Iowa	US	2020-03-25 23:33:19	41.03299766	-95.61920963	0	0	0	0	Mills, Iowa, US
48333	Mills	Texas	US	2020-03-25 23:33:19	31.49557106	-98.59272068	0	0	0	0	Mills, Texas, US
55079	Milwaukee	Wisconsin	US	2020-03-25 23:33:19	43.00486062	-87.96733172	325	4	0	0	Milwaukee, Wisconsin, US
46097	Miner	South Dakota	US	2020-03-25 23:33:19	44.02197882	-97.60992207	0	0	0	0	Miner, South Dakota, US
08079	Mineral	Colorado	US	2020-03-25 23:33:19	37.66954283	-106.92816979999999	0	0	0	0	Mineral, Colorado, US
30061	Mineral	Montana	US	2020-03-25 23:33:19	47.15283992	-115.00152390000001	0	0	0	0	Mineral, Montana, US
32021	Mineral	Nevada	US	2020-03-25 23:33:19	38.53841696	-118.4344506	0	0	0	0	Mineral, Nevada, US
54057	Mineral	West Virginia	US	2020-03-25 23:33:19	39.41561583	-78.94104895	0	0	0	0	Mineral, West Virginia, US
54059	Mingo	West Virginia	US	2020-03-25 23:33:19	37.73048351	-82.13338365	0	0	0	0	Mingo, West Virginia, US
16067	Minidoka	Idaho	US	2020-03-25 23:33:19	42.85518524	-113.6357257	0	0	0	0	Minidoka, Idaho, US
46099	Minnehaha	South Dakota	US	2020-03-25 23:33:19	43.67441641	-96.7910885	13	0	0	0	Minnehaha, South Dakota, US
26113	Missaukee	Michigan	US	2020-03-25 23:33:19	44.33772443	-85.09256478	0	0	0	0	Missaukee, Michigan, US
05093	Mississippi	Arkansas	US	2020-03-25 23:33:19	35.76271485	-90.05194370000002	0	0	0	0	Mississippi, Arkansas, US
29133	Mississippi	Missouri	US	2020-03-25 23:33:19	36.82516239	-89.29505753	0	0	0	0	Mississippi, Missouri, US
30063	Missoula	Montana	US	2020-03-25 23:33:19	47.03728583	-113.92135079999998	6	0	0	0	Missoula, Montana, US
13205	Mitchell	Georgia	US	2020-03-25 23:33:19	31.22483255	-84.19381821	4	0	0	0	Mitchell, Georgia, US
19131	Mitchell	Iowa	US	2020-03-25 23:33:19	43.35638371	-92.78887719	0	0	0	0	Mitchell, Iowa, US
20123	Mitchell	Kansas	US	2020-03-25 23:33:19	39.39331582	-98.20906732	2	0	0	0	Mitchell, Kansas, US
37121	Mitchell	North Carolina	US	2020-03-25 23:33:19	36.01059309	-82.1582442	0	0	0	0	Mitchell, North Carolina, US
48335	Mitchell	Texas	US	2020-03-25 23:33:19	32.30623474	-100.9212058	0	0	0	0	Mitchell, Texas, US
01097	Mobile	Alabama	US	2020-03-25 23:33:19	30.78472347	-88.20842409	10	0	0	0	Mobile, Alabama, US
06049	Modoc	California	US	2020-03-25 23:33:19	41.58965602	-120.7244817	0	0	0	0	Modoc, California, US
08081	Moffat	Colorado	US	2020-03-25 23:33:19	40.61810999	-108.2070876	0	0	0	0	Moffat, Colorado, US
04015	Mohave	Arizona	US	2020-03-25 23:33:19	35.70471703	-113.7577902	0	0	0	0	Mohave, Arizona, US
29135	Moniteau	Missouri	US	2020-03-25 23:33:19	38.63571781	-92.57976951	2	0	0	0	Moniteau, Missouri, US
34025	Monmouth	New Jersey	US	2020-03-25 23:33:19	40.26549699	-74.22240686	313	3	0	0	Monmouth, New Jersey, US
06051	Mono	California	US	2020-03-25 23:33:19	37.93899289	-118.8872409	4	0	0	0	Mono, California, US
19133	Monona	Iowa	US	2020-03-25 23:33:19	42.05220391	-95.95743843	0	0	0	0	Monona, Iowa, US
54061	Monongalia	West Virginia	US	2020-03-25 23:33:19	39.63218457	-80.04766838	16	0	0	0	Monongalia, West Virginia, US
01099	Monroe	Alabama	US	2020-03-25 23:33:19	31.56729412	-87.36995001	0	0	0	0	Monroe, Alabama, US
05095	Monroe	Arkansas	US	2020-03-25 23:33:19	34.6815935	-91.20540287	0	0	0	0	Monroe, Arkansas, US
12087	Monroe	Florida	US	2020-03-25 23:33:19	25.20904673	-81.07812416	8	0	0	0	Monroe, Florida, US
13207	Monroe	Georgia	US	2020-03-25 23:33:19	33.014289	-83.92097166	3	0	0	0	Monroe, Georgia, US
17133	Monroe	Illinois	US	2020-03-25 23:33:19	38.27594376	-90.17761038	2	0	0	0	Monroe, Illinois, US
18105	Monroe	Indiana	US	2020-03-25 23:33:19	39.16130004	-86.52414358	4	0	0	0	Monroe, Indiana, US
19135	Monroe	Iowa	US	2020-03-25 23:33:19	41.02988815	-92.8690667	0	0	0	0	Monroe, Iowa, US
21171	Monroe	Kentucky	US	2020-03-25 23:33:19	36.71225341	-85.71596443	0	0	0	0	Monroe, Kentucky, US
26115	Monroe	Michigan	US	2020-03-25 23:33:19	41.92734151	-83.53749864	18	0	0	0	Monroe, Michigan, US
28095	Monroe	Mississippi	US	2020-03-25 23:33:19	33.89236763	-88.4808438	3	0	0	0	Monroe, Mississippi, US
29137	Monroe	Missouri	US	2020-03-25 23:33:19	39.49593978	-92.00043978	0	0	0	0	Monroe, Missouri, US
36055	Monroe	New York	US	2020-03-25 23:33:19	43.14638895	-77.69322942	118	3	0	0	Monroe, New York, US
39111	Monroe	Ohio	US	2020-03-25 23:33:19	39.72984936	-81.08464734	0	0	0	0	Monroe, Ohio, US
42089	Monroe	Pennsylvania	US	2020-03-25 23:33:19	41.05934058	-75.34031025	51	1	0	0	Monroe, Pennsylvania, US
47123	Monroe	Tennessee	US	2020-03-25 23:33:19	35.44550387	-84.24902965	2	0	0	0	Monroe, Tennessee, US
54063	Monroe	West Virginia	US	2020-03-25 23:33:19	37.56274716	-80.54577965	0	0	0	0	Monroe, West Virginia, US
55081	Monroe	Wisconsin	US	2020-03-25 23:33:19	43.94641218	-90.61881899999999	1	0	0	0	Monroe, Wisconsin, US
48337	Montague	Texas	US	2020-03-25 23:33:19	33.67521893	-97.72500958	0	0	0	0	Montague, Texas, US
26117	Montcalm	Michigan	US	2020-03-25 23:33:19	43.31082541	-85.15252824	2	0	0	0	Montcalm, Michigan, US
06053	Monterey	California	US	2020-03-25 23:33:19	36.21862405	-121.24133970000001	24	1	0	0	Monterey, California, US
08083	Montezuma	Colorado	US	2020-03-25 23:33:19	37.33859579	-108.59588570000001	0	0	0	0	Montezuma, Colorado, US
01101	Montgomery	Alabama	US	2020-03-25 23:33:19	32.2206831	-86.20969272	13	0	0	0	Montgomery, Alabama, US
05097	Montgomery	Arkansas	US	2020-03-25 23:33:19	34.53704874	-93.65824478	0	0	0	0	Montgomery, Arkansas, US
13209	Montgomery	Georgia	US	2020-03-25 23:33:19	32.17201038	-82.53527476	0	0	0	0	Montgomery, Georgia, US
17135	Montgomery	Illinois	US	2020-03-25 23:33:19	39.23198845	-89.47809254	0	0	0	0	Montgomery, Illinois, US
18107	Montgomery	Indiana	US	2020-03-25 23:33:19	40.04034823	-86.89335024	1	0	0	0	Montgomery, Indiana, US
19137	Montgomery	Iowa	US	2020-03-25 23:33:19	41.03018714	-95.15642896	0	0	0	0	Montgomery, Iowa, US
20125	Montgomery	Kansas	US	2020-03-25 23:33:19	37.19236568	-95.74329258	0	0	0	0	Montgomery, Kansas, US
21173	Montgomery	Kentucky	US	2020-03-25 23:33:19	38.03253032	-83.9145241	2	0	0	0	Montgomery, Kentucky, US
24031	Montgomery	Maryland	US	2020-03-25 23:33:19	39.13676329	-77.20358245	127	1	0	0	Montgomery, Maryland, US
28097	Montgomery	Mississippi	US	2020-03-25 23:33:19	33.49419589	-89.61729103	4	0	0	0	Montgomery, Mississippi, US
29139	Montgomery	Missouri	US	2020-03-25 23:33:19	38.94022054	-91.47000721	1	0	0	0	Montgomery, Missouri, US
36057	Montgomery	New York	US	2020-03-25 23:33:19	42.90123494	-74.44011632	4	0	0	0	Montgomery, New York, US
37123	Montgomery	North Carolina	US	2020-03-25 23:33:19	35.33155144	-79.90416657	1	0	0	0	Montgomery, North Carolina, US
39113	Montgomery	Ohio	US	2020-03-25 23:33:19	39.75394919	-84.29050975	14	0	0	0	Montgomery, Ohio, US
42091	Montgomery	Pennsylvania	US	2020-03-25 23:33:19	40.21053671	-75.36652296	219	2	0	0	Montgomery, Pennsylvania, US
47125	Montgomery	Tennessee	US	2020-03-25 23:33:19	36.49609412	-87.38550661	6	0	0	0	Montgomery, Tennessee, US
48339	Montgomery	Texas	US	2020-03-25 23:33:19	30.30079133	-95.50572772	31	0	0	0	Montgomery, Texas, US
51121	Montgomery	Virginia	US	2020-03-25 23:33:19	37.17746986	-80.37868691	0	0	0	0	Montgomery, Virginia, US
26119	Montmorency	Michigan	US	2020-03-25 23:33:19	45.0275929	-84.12696227	0	0	0	0	Montmorency, Michigan, US
42093	Montour	Pennsylvania	US	2020-03-25 23:33:19	41.03023987	-76.66345939	4	0	0	0	Montour, Pennsylvania, US
08085	Montrose	Colorado	US	2020-03-25 23:33:19	38.40214114	-108.26390220000002	3	0	0	0	Montrose, Colorado, US
[truncated: 1,421 more rows]
