# Supplementary material for: Effectiveness of COVID-19 shelter-in-place orders varied by state
Source: PLoS One. 2020 Dec 31;15(12):e0245008. doi: 10.1371/journal.pone.0245008 (PMC7775080; doi:10.1371/journal.pone.0245008)
Supplement: S1 File — (ZIP) [file pone.0245008.s008.zip › csse_covid_19_data/csse_covid_19_daily_reports/04-02-2020.csv]

FIPS	Admin2	Province_State	Country_Region	Last_Update	Lat	Long_	Confirmed	Deaths	Recovered	Active	Combined_Key
45001	Abbeville	South Carolina	US	4/2/20 23:25	34.22333378	-82.46170658	6	0	0	0	Abbeville, South Carolina, US
22001	Acadia	Louisiana	US	4/2/20 23:25	30.2950649	-92.41419698	61	1	0	0	Acadia, Louisiana, US
51001	Accomack	Virginia	US	4/2/20 23:25	37.76707161	-75.63234615	10	0	0	0	Accomack, Virginia, US
16001	Ada	Idaho	US	4/2/20 23:25	43.4526575	-116.2415516	312	3	0	0	Ada, Idaho, US
19001	Adair	Iowa	US	4/2/20 23:25	41.33075609	-94.47105874	1	0	0	0	Adair, Iowa, US
29001	Adair	Missouri	US	4/2/20 23:25	40.19058551	-92.60078167	6	0	0	0	Adair, Missouri, US
40001	Adair	Oklahoma	US	4/2/20 23:25	35.88494195	-94.65859267	9	0	0	0	Adair, Oklahoma, US
8001	Adams	Colorado	US	4/2/20 23:25	39.87432092	-104.3362578	212	2	0	0	Adams, Colorado, US
16003	Adams	Idaho	US	4/2/20 23:25	44.89333571	-116.4545247	1	0	0	0	Adams,Idaho,US
17001	Adams	Illinois	US	4/2/20 23:25	39.98815591	-91.18786813	2	0	0	0	Adams, Illinois, US
18001	Adams	Indiana	US	4/2/20 23:25	40.7457653	-84.93671406	1	0	0	0	Adams, Indiana, US
28001	Adams	Mississippi	US	4/2/20 23:25	31.47669768	-91.35326037	14	0	0	0	Adams, Mississippi, US
31001	Adams	Nebraska	US	4/2/20 23:25	40.5244942	-98.50117804	6	0	0	0	Adams, Nebraska, US
42001	Adams	Pennsylvania	US	4/2/20 23:25	39.87140411	-77.21610347	18	0	0	0	Adams, Pennsylvania, US
53001	Adams	Washington	US	4/2/20 23:25	46.98299757	-118.5601734	20	0	0	0	Adams, Washington, US
55001	Adams	Wisconsin	US	4/2/20 23:25	43.96974651	-89.76782777	1	0	0	0	Adams, Wisconsin, US
50001	Addison	Vermont	US	4/2/20 23:25	44.03217337	-73.14130877	26	0	0	0	Addison, Vermont, US
45003	Aiken	South Carolina	US	4/2/20 23:25	33.54338026	-81.63645384	22	1	0	0	Aiken, South Carolina, US
12001	Alachua	Florida	US	4/2/20 23:25	29.67866525	-82.35928158	95	0	0	0	Alachua, Florida, US
37001	Alamance	North Carolina	US	4/2/20 23:25	36.0434701	-79.39976137	13	0	0	0	Alamance, North Carolina, US
6001	Alameda	California	US	4/2/20 23:25	37.64629437	-121.8929271	359	8	0	0	Alameda, California, US
8003	Alamosa	Colorado	US	4/2/20 23:25	37.57250606	-105.7885451	4	0	0	0	Alamosa, Colorado, US
36001	Albany	New York	US	4/2/20 23:25	42.60060306	-73.97723916	253	2	0	0	Albany, New York, US
56001	Albany	Wyoming	US	4/2/20 23:25	41.65498705	-105.7235415	3	0	0	0	Albany, Wyoming, US
51003	Albemarle	Virginia	US	4/2/20 23:25	38.02080697	-78.55481085	23	0	0	0	Albemarle, Virginia, US
28003	Alcorn	Mississippi	US	4/2/20 23:25	34.88084463	-88.57996173	3	0	0	0	Alcorn, Mississippi, US
37003	Alexander	North Carolina	US	4/2/20 23:25	35.9223796	-81.17751948	2	0	0	0	Alexander, North Carolina, US
51510	Alexandria	Virginia	US	4/2/20 23:25	38.814003	-77.08183073	33	0	0	0	Alexandria, Virginia, US
19005	Allamakee	Iowa	US	4/2/20 23:25	43.28383218	-91.37860922	15	1	0	0	Allamakee, Iowa, US
26005	Allegan	Michigan	US	4/2/20 23:25	42.59147037	-85.89102866	5	0	0	0	Allegan, Michigan, US
24001	Allegany	Maryland	US	4/2/20 23:25	39.62357628	-78.69280486	1	0	0	0	Allegany, Maryland, US
36003	Allegany	New York	US	4/2/20 23:25	42.25748406	-78.02750466	12	1	0	0	Allegany, New York, US
37005	Alleghany	North Carolina	US	4/2/20 23:25	36.49360862	-81.12857041	2	0	0	0	Alleghany, North Carolina, US
51005	Alleghany	Virginia	US	4/2/20 23:25	37.78636074	-80.00222498	2	0	0	0	Alleghany, Virginia, US
42003	Allegheny	Pennsylvania	US	4/2/20 23:25	40.46809875	-79.98167747	419	2	0	0	Allegheny, Pennsylvania, US
18003	Allen	Indiana	US	4/2/20 23:25	41.09194313	-85.06800636	46	2	0	0	Allen, Indiana, US
21003	Allen	Kentucky	US	4/2/20 23:25	36.75197631	-86.19457544	2	0	0	0	Allen, Kentucky, US
22003	Allen	Louisiana	US	4/2/20 23:25	30.65385745	-92.82442028	26	3	0	0	Allen, Louisiana, US
39003	Allen	Ohio	US	4/2/20 23:25	40.77285242	-84.10802343	10	0	0	0	Allen, Ohio, US
45005	Allendale	South Carolina	US	4/2/20 23:25	32.98837386	-81.35321066	1	0	0	0	Allendale, South Carolina, US
6003	Alpine	California	US	4/2/20 23:25	38.59678594	-119.8223594	1	0	0	0	Alpine, California, US
6005	Amador	California	US	4/2/20 23:25	38.44583082	-120.65696	3	0	0	0	Amador, California, US
51007	Amelia	Virginia	US	4/2/20 23:25	37.34081025	-77.98584649	4	0	0	0	Amelia, Virginia, US
51009	Amherst	Virginia	US	4/2/20 23:25	37.60308293	-79.14548696	6	0	0	0	Amherst, Virginia, US
28005	Amite	Mississippi	US	4/2/20 23:25	31.17467303	-90.80501621	4	1	0	0	Amite, Mississippi, US
2020	Anchorage	Alaska	US	4/2/20 23:25	61.14998174	-149.1426986	67	1	0	0	Anchorage,Alaska,US
20003	Anderson	Kansas	US	4/2/20 23:25	38.21413251	-95.29272815	1	0	0	0	Anderson, Kansas, US
21005	Anderson	Kentucky	US	4/2/20 23:25	38.00671029	-84.99171713	2	1	0	0	Anderson, Kentucky, US
45007	Anderson	South Carolina	US	4/2/20 23:25	34.51828081	-82.63959517	57	3	0	0	Anderson, South Carolina, US
47001	Anderson	Tennessee	US	4/2/20 23:25	36.12684348	-84.19965764	10	0	0	0	Anderson, Tennessee, US
48001	Anderson	Texas	US	4/2/20 23:25	31.81534745	-95.65354823	1	0	0	0	Anderson, Texas, US
48003	Andrews	Texas	US	4/2/20 23:25	32.30468633	-102.6376548	0	0	0	0	Andrews, Texas, US
23001	Androscoggin	Maine	US	4/2/20 23:25	44.1664747	-70.20380627	12	0	0	0	Androscoggin, Maine, US
48005	Angelina	Texas	US	4/2/20 23:25	31.25457347	-94.60901487	5	0	0	0	Angelina, Texas, US
24003	Anne Arundel	Maryland	US	4/2/20 23:25	39.00670238	-76.60329337	206	3	0	0	Anne Arundel, Maryland, US
27003	Anoka	Minnesota	US	4/2/20 23:25	45.27476015	-93.24604565	30	0	0	0	Anoka, Minnesota, US
37007	Anson	North Carolina	US	4/2/20 23:25	34.97403241	-80.09953279	1	0	0	0	Anson, North Carolina, US
31003	Antelope	Nebraska	US	4/2/20 23:25	42.17695516	-98.0666283	1	0	0	0	Antelope, Nebraska, US
26009	Antrim	Michigan	US	4/2/20 23:25	44.99690221	-85.15503082	4	0	0	0	Antrim, Michigan, US
4001	Apache	Arizona	US	4/2/20 23:25	35.39465006	-109.4892383	35	0	0	0	Apache,Arizona,US
19007	Appanoose	Iowa	US	4/2/20 23:25	40.74324454	-92.86865906	1	0	0	0	Appanoose, Iowa, US
13001	Appling	Georgia	US	4/2/20 23:25	31.74847232	-82.28909114	3	0	0	0	Appling, Georgia, US
48007	Aransas	Texas	US	4/2/20 23:25	28.10556197	-96.9995047	0	0	0	0	Aransas, Texas, US
8005	Arapahoe	Colorado	US	4/2/20 23:25	39.64977461	-104.3353617	381	7	0	0	Arapahoe, Colorado, US
8007	Archuleta	Colorado	US	4/2/20 23:25	37.19474156	-107.0476867	1	0	0	0	Archuleta, Colorado, US
26011	Arenac	Michigan	US	4/2/20 23:25	44.0636262	-83.89277559	1	0	0	0	Arenac, Michigan, US
5001	Arkansas	Arkansas	US	4/2/20 23:25	34.29145151	-91.37277296	1	0	0	0	Arkansas, Arkansas, US
51013	Arlington	Virginia	US	4/2/20 23:25	38.8767675	-77.10139853	128	2	0	0	Arlington, Virginia, US
42005	Armstrong	Pennsylvania	US	4/2/20 23:25	40.81665618	-79.46290811	7	0	0	0	Armstrong, Pennsylvania, US
22005	Ascension	Louisiana	US	4/2/20 23:25	30.20406249	-90.9132841	201	7	0	0	Ascension, Louisiana, US
39005	Ashland	Ohio	US	4/2/20 23:25	40.84772277	-82.27280781	3	0	0	0	Ashland, Ohio, US
55003	Ashland	Wisconsin	US	4/2/20 23:25	46.31956891	-90.67837132	1	0	0	0	Ashland, Wisconsin, US
5003	Ashley	Arkansas	US	4/2/20 23:25	33.19153461	-91.7698471	1	0	0	0	Ashley, Arkansas, US
39007	Ashtabula	Ohio	US	4/2/20 23:25	41.70860332	-80.74830218	8	0	0	0	Ashtabula, Ohio, US
22007	Assumption	Louisiana	US	4/2/20 23:25	29.89946234	-91.06461642	31	0	0	0	Assumption, Louisiana, US
48013	Atascosa	Texas	US	4/2/20 23:25	28.89333001	-98.52730485	2	0	0	0	Atascosa, Texas, US
20005	Atchison	Kansas	US	4/2/20 23:25	39.53185661	-95.30870026	1	0	0	0	Atchison, Kansas, US
29005	Atchison	Missouri	US	4/2/20 23:25	40.43238737	-95.42970639	1	0	0	0	Atchison, Missouri, US
39009	Athens	Ohio	US	4/2/20 23:25	39.33425634	-82.04278644	3	1	0	0	Athens, Ohio, US
34001	Atlantic	New Jersey	US	4/2/20 23:25	39.47538693	-74.65848483	50	1	0	0	Atlantic, New Jersey, US
40005	Atoka	Oklahoma	US	4/2/20 23:25	34.37366573	-96.03802487	1	0	0	0	Atoka, Oklahoma, US
28007	Attala	Mississippi	US	4/2/20 23:25	33.08658803	-89.57838564	12	0	0	0	Attala, Mississippi, US
19009	Audubon	Iowa	US	4/2/20 23:25	41.6844628	-94.90581859	1	0	0	0	Audubon, Iowa, US
39011	Auglaize	Ohio	US	4/2/20 23:25	40.55998859	-84.2242143	3	0	0	0	Auglaize, Ohio, US
51015	Augusta	Virginia	US	4/2/20 23:25	38.16404586	-79.12461614	2	0	0	0	Augusta, Virginia, US
46003	Aurora	South Dakota	US	4/2/20 23:25	43.71757685	-98.56050467	1	0	0	0	Aurora, South Dakota, US
48015	Austin	Texas	US	4/2/20 23:25	29.88548725	-96.27736949	4	0	0	0	Austin, Texas, US
1001	Autauga	Alabama	US	4/2/20 23:25	32.53952745	-86.64408227	10	0	0	0	Autauga, Alabama, US
22009	Avoyelles	Louisiana	US	4/2/20 23:25	31.07796211	-92.00079449	34	1	0	0	Avoyelles, Louisiana, US
8009	Baca	Colorado	US	4/2/20 23:25	37.31940883	-102.5603223	3	0	0	0	Baca, Colorado, US
13005	Bacon	Georgia	US	4/2/20 23:25	31.55456473	-82.45936528	6	0	0	0	Bacon, Georgia, US
12003	Baker	Florida	US	4/2/20 23:25	30.33060121	-82.28467476	11	0	0	0	Baker, Florida, US
13007	Baker	Georgia	US	4/2/20 23:25	31.32669878	-84.44218806	4	1	0	0	Baker, Georgia, US
1003	Baldwin	Alabama	US	4/2/20 23:25	30.72774991	-87.72207058	24	1	0	0	Baldwin, Alabama, US
13009	Baldwin	Georgia	US	4/2/20 23:25	33.06882326	-83.24701748	7	1	0	0	Baldwin, Georgia, US
24005	Baltimore	Maryland	US	4/2/20 23:25	39.45784712	-76.62911955	353	3	0	0	Baltimore, Maryland, US
24510	Baltimore City	Maryland	US	4/2/20 23:25	39.30211911	-76.61151012	265	2	0	0	Baltimore City, Maryland, US
45009	Bamberg	South Carolina	US	4/2/20 23:25	33.21927586	-81.05659969	5	0	0	0	Bamberg, South Carolina, US
13011	Banks	Georgia	US	4/2/20 23:25	34.35607081	-83.49644388	3	0	0	0	Banks, Georgia, US
16005	Bannock	Idaho	US	4/2/20 23:25	42.67002716	-112.2233311	4	0	0	0	Bannock, Idaho, US
54001	Barbour	West Virginia	US	4/2/20 23:25	39.1307219	-80.00350858	1	0	0	0	Barbour, West Virginia, US
38003	Barnes	North Dakota	US	4/2/20 23:25	46.93579637	-98.06605978	2	0	0	0	Barnes, North Dakota, US
25001	Barnstable	Massachusetts	US	4/2/20 23:25	41.72980578	-70.28854339	283	3	0	0	Barnstable, Massachusetts, US
45011	Barnwell	South Carolina	US	4/2/20 23:25	33.26679302	-81.43584352	2	0	0	0	Barnwell, South Carolina, US
21009	Barren	Kentucky	US	4/2/20 23:25	36.96469836	-85.93338945	1	0	0	0	Barren, Kentucky, US
13013	Barrow	Georgia	US	4/2/20 23:25	33.99148694	-83.71436292	20	2	0	0	Barrow, Georgia, US
26015	Barry	Michigan	US	4/2/20 23:25	42.59513984	-85.30834519	4	0	0	0	Barry, Michigan, US
29009	Barry	Missouri	US	4/2/20 23:25	36.70978521	-93.82919888	1	0	0	0	Barry, Missouri, US
18005	Bartholomew	Indiana	US	4/2/20 23:25	39.20744865	-85.89558181	15	0	0	0	Bartholomew, Indiana, US
20009	Barton	Kansas	US	4/2/20 23:25	38.47889676	-98.75636726	2	0	0	0	Barton, Kansas, US
13015	Bartow	Georgia	US	4/2/20 23:25	34.23732119	-84.83887523	147	4	0	0	Bartow, Georgia, US
48021	Bastrop	Texas	US	4/2/20 23:25	30.10370699	-97.31206354	10	0	0	0	Bastrop, Texas, US
29013	Bates	Missouri	US	4/2/20 23:25	38.25271289	-94.34113157	2	0	0	0	Bates, Missouri, US
5005	Baxter	Arkansas	US	4/2/20 23:25	36.28784385	-92.33782872	1	0	0	0	Baxter, Arkansas, US
12005	Bay	Florida	US	4/2/20 23:25	30.26548745	-85.62122584	15	0	0	0	Bay, Florida, US
26017	Bay	Michigan	US	4/2/20 23:25	43.70639106	-83.98731479	16	0	0	0	Bay, Michigan, US
55007	Bayfield	Wisconsin	US	4/2/20 23:25	46.52868768	-91.19716729	3	0	0	0	Bayfield, Wisconsin, US
46005	Beadle	South Dakota	US	4/2/20 23:25	44.41464384	-98.27858469	21	1	0	0	Beadle, South Dakota, US
37013	Beaufort	North Carolina	US	4/2/20 23:25	35.48531943	-76.84325809	7	0	0	0	Beaufort, North Carolina, US
45013	Beaufort	South Carolina	US	4/2/20 23:25	32.39226291	-80.72619758	130	2	0	0	Beaufort, South Carolina, US
22011	Beauregard	Louisiana	US	4/2/20 23:25	30.64836518	-93.34173616	10	0	0	0	Beauregard, Louisiana, US
42007	Beaver	Pennsylvania	US	4/2/20 23:25	40.6825484	-80.34921611	55	2	0	0	Beaver, Pennsylvania, US
40009	Beckham	Oklahoma	US	4/2/20 23:25	35.26862449	-99.68128023	1	0	0	0	Beckham, Oklahoma, US
42009	Bedford	Pennsylvania	US	4/2/20 23:25	40.00522157	-78.48998442	3	0	0	0	Bedford, Pennsylvania, US
47003	Bedford	Tennessee	US	4/2/20 23:25	35.51123746	-86.45549096	6	0	0	0	Bedford, Tennessee, US
51019	Bedford	Virginia	US	4/2/20 23:25	37.3080028	-79.5281964	3	0	0	0	Bedford, Virginia, US
33001	Belknap	New Hampshire	US	4/2/20 23:25	43.51637314	-71.41684235	13	0	0	0	Belknap, New Hampshire, US
48027	Bell	Texas	US	4/2/20 23:25	31.03736027	-97.4785025	51	1	0	0	Bell, Texas, US
39013	Belmont	Ohio	US	4/2/20 23:25	40.01625942	-80.9924051	12	0	0	0	Belmont, Ohio, US
27007	Beltrami	Minnesota	US	4/2/20 23:25	47.97373527	-94.93732139	4	0	0	0	Beltrami, Minnesota, US
13017	Ben Hill	Georgia	US	4/2/20 23:25	31.76095874	-83.22145359	3	0	0	0	Ben Hill, Georgia, US
50003	Bennington	Vermont	US	4/2/20 23:25	43.03519828	-73.09048868	17	0	0	0	Bennington, Vermont, US
5007	Benton	Arkansas	US	4/2/20 23:25	36.33644656	-94.25680817	40	0	0	0	Benton, Arkansas, US
18007	Benton	Indiana	US	4/2/20 23:25	40.60626947	-87.31093999	0	0	0	0	Benton, Indiana, US
19011	Benton	Iowa	US	4/2/20 23:25	42.08011739	-92.06463573	7	0	0	0	Benton, Iowa, US
27009	Benton	Minnesota	US	4/2/20 23:25	45.69804958	-93.99514135	1	0	0	0	Benton, Minnesota, US
28009	Benton	Mississippi	US	4/2/20 23:25	34.81681228	-89.18945516	5	0	0	0	Benton, Mississippi, US
29015	Benton	Missouri	US	4/2/20 23:25	38.29503305	-93.28756116	3	0	0	0	Benton, Missouri, US
41003	Benton	Oregon	US	4/2/20 23:25	44.49167306	-123.4316987	15	1	0	0	Benton, Oregon, US
47005	Benton	Tennessee	US	4/2/20 23:25	36.07110411	-88.06849355	4	0	0	0	Benton, Tennessee, US
53005	Benton	Washington	US	4/2/20 23:25	46.23946995	-119.5120834	130	9	0	0	Benton, Washington, US
34003	Bergen	New Jersey	US	4/2/20 23:25	40.96010917	-74.07164325	4099	120	0	0	Bergen, New Jersey, US
45015	Berkeley	South Carolina	US	4/2/20 23:25	33.20222596	-79.94654523	33	0	0	0	Berkeley, South Carolina, US
54003	Berkeley	West Virginia	US	4/2/20 23:25	39.46704621	-78.02414609	27	0	0	0	Berkeley, West Virginia, US
42011	Berks	Pennsylvania	US	4/2/20 23:25	40.41570541	-75.92457766	168	1	0	0	Berks, Pennsylvania, US
25003	Berkshire	Massachusetts	US	4/2/20 23:25	42.37428441	-73.20524838	213	5	0	0	Berkshire, Massachusetts, US
35001	Bernalillo	New Mexico	US	4/2/20 23:25	35.05163625	-106.6703554	148	4	0	0	Bernalillo, New Mexico, US
13019	Berrien	Georgia	US	4/2/20 23:25	31.27590016	-83.2252992	3	0	0	0	Berrien, Georgia, US
26021	Berrien	Michigan	US	4/2/20 23:25	41.95447397	-86.4131308	40	1	0	0	Berrien, Michigan, US
37015	Bertie	North Carolina	US	4/2/20 23:25	36.0688473	-76.96545943	6	1	0	0	Bertie, North Carolina, US
48029	Bexar	Texas	US	4/2/20 23:25	29.44928723	-98.52019748	229	9	0	0	Bexar, Texas, US
1007	Bibb	Alabama	US	4/2/20 23:25	32.99642064	-87.1251146	4	0	0	0	Bibb, Alabama, US
13021	Bibb	Georgia	US	4/2/20 23:25	32.80904227	-83.70489165	24	1	0	0	Bibb, Georgia, US
22013	Bienville	Louisiana	US	4/2/20 23:25	32.34569994	-93.05398492	8	1	0	0	Bienville, Louisiana, US
27011	Big Stone	Minnesota	US	4/2/20 23:25	45.42712824	-96.41403739	1	0	0	0	Big Stone, Minnesota, US
16011	Bingham	Idaho	US	4/2/20 23:25	43.2167288	-112.3978437	2	0	0	0	Bingham, Idaho, US
19013	Black Hawk	Iowa	US	4/2/20 23:25	42.4704581	-92.30524729	8	0	0	0	Black Hawk, Iowa, US
18009	Blackford	Indiana	US	4/2/20 23:25	40.47388153	-85.32499702	1	0	0	0	Blackford, Indiana, US
37017	Bladen	North Carolina	US	4/2/20 23:25	34.61296243	-78.56180059	1	0	0	0	Bladen, North Carolina, US
16013	Blaine	Idaho	US	4/2/20 23:25	43.4085812	-113.9752658	256	2	0	0	Blaine, Idaho, US
42013	Blair	Pennsylvania	US	4/2/20 23:25	40.47961444	-78.34917412	4	0	0	0	Blair, Pennsylvania, US
48031	Blanco	Texas	US	4/2/20 23:25	30.26640707	-98.3999852	1	0	0	0	Blanco, Texas, US
13023	Bleckley	Georgia	US	4/2/20 23:25	32.43829035	-83.33035166	1	0	0	0	Bleckley, Georgia, US
47007	Bledsoe	Tennessee	US	4/2/20 23:25	35.59942968	-85.20611967	2	0	0	0	Bledsoe, Tennessee, US
1009	Blount	Alabama	US	4/2/20 23:25	33.98210918	-86.56790593	6	0	0	0	Blount, Alabama, US
47009	Blount	Tennessee	US	4/2/20 23:25	35.68938198	-83.92847788	32	0	0	0	Blount, Tennessee, US
27013	Blue Earth	Minnesota	US	4/2/20 23:25	44.03554215	-94.06699781	10	0	0	0	Blue Earth, Minnesota, US
28011	Bolivar	Mississippi	US	4/2/20 23:25	33.79696941	-90.87372121	27	1	0	0	Bolivar, Mississippi, US
29017	Bollinger	Missouri	US	4/2/20 23:25	37.32449052	-90.02725304	1	0	0	0	Bollinger, Missouri, US
46009	Bon Homme	South Dakota	US	4/2/20 23:25	42.98914167	-97.88592746	1	0	0	0	Bon Homme, South Dakota, US
17005	Bond	Illinois	US	4/2/20 23:25	38.88829622	-89.43534887	3	0	0	0	Bond, Illinois, US
16017	Bonner	Idaho	US	4/2/20 23:25	48.29996017	-116.6017932	1	0	0	0	Bonner, Idaho, US
16019	Bonneville	Idaho	US	4/2/20 23:25	43.38713372	-111.6161537	2	0	0	0	Bonneville, Idaho, US
5009	Boone	Arkansas	US	4/2/20 23:25	36.3084504	-93.09374925	1	0	0	0	Boone, Arkansas, US
18011	Boone	Indiana	US	4/2/20 23:25	40.0509304	-86.46841646	32	0	0	0	Boone, Indiana, US
19015	Boone	Iowa	US	4/2/20 23:25	42.03657094	-93.9313999	2	0	0	0	Boone, Iowa, US
21015	Boone	Kentucky	US	4/2/20 23:25	38.97065142	-84.72615357	8	0	0	0	Boone, Kentucky, US
29019	Boone	Missouri	US	4/2/20 23:25	38.99186229	-92.30723575	69	1	0	0	Boone, Missouri, US
22015	Bossier	Louisiana	US	4/2/20 23:25	32.67932307	-93.60460152	87	2	0	0	Bossier, Louisiana, US
51023	Botetourt	Virginia	US	4/2/20 23:25	37.55531756	-79.80982182	8	0	0	0	Botetourt, Virginia, US
8013	Boulder	Colorado	US	4/2/20 23:25	40.09313619	-105.3546767	114	2	0	0	Boulder, Colorado, US
20011	Bourbon	Kansas	US	4/2/20 23:25	37.85508555	-94.84865997	3	0	0	0	Bourbon, Kansas, US
21017	Bourbon	Kentucky	US	4/2/20 23:25	38.2054607	-84.21827874	2	1	0	0	Bourbon, Kentucky, US
48037	Bowie	Texas	US	4/2/20 23:25	33.44626922	-94.41834132	9	1	0	0	Bowie, Texas, US
49003	Box Elder	Utah	US	4/2/20 23:25	41.52106798	-113.0832816	7	0	0	0	Box Elder, Utah, US
21019	Boyd	Kentucky	US	4/2/20 23:25	38.36176608	-82.68652187	4	0	0	0	Boyd, Kentucky, US
21021	Boyle	Kentucky	US	4/2/20 23:25	37.62680923	-84.8633779	4	0	0	0	Boyle, Kentucky, US
21023	Bracken	Kentucky	US	4/2/20 23:25	38.69158994	-84.08532444	1	0	0	0	Bracken, Kentucky, US
12007	Bradford	Florida	US	4/2/20 23:25	29.95079741	-82.16611613	5	0	0	0	Bradford, Florida, US
42015	Bradford	Pennsylvania	US	4/2/20 23:25	41.78869215	-76.51570822	8	0	0	0	Bradford, Pennsylvania, US
5011	Bradley	Arkansas	US	4/2/20 23:25	33.46755808	-92.15980837	4	0	0	0	Bradley, Arkansas, US
47011	Bradley	Tennessee	US	4/2/20 23:25	35.15739424	-84.857186	18	0	0	0	Bradley, Tennessee, US
26023	Branch	Michigan	US	4/2/20 23:25	41.91600556	-85.05929476	5	0	0	0	Branch, Michigan, US
48039	Brazoria	Texas	US	4/2/20 23:25	29.18757369	-95.44563172	109	1	0	0	Brazoria, Texas, US
48041	Brazos	Texas	US	4/2/20 23:25	30.6636448	-96.30205577	68	4	0	0	Brazos, Texas, US
21025	Breathitt	Kentucky	US	4/2/20 23:25	37.52333168	-83.31959161	2	0	0	0	Breathitt, Kentucky, US
21027	Breckinridge	Kentucky	US	4/2/20 23:25	37.77377239	-86.42885017	2	0	0	0	Breckinridge, Kentucky, US
19017	Bremer	Iowa	US	4/2/20 23:25	42.77461496	-92.31795937	1	0	0	0	Bremer, Iowa, US
12009	Brevard	Florida	US	4/2/20 23:25	28.29409504	-80.73091022	49	0	0	0	Brevard, Florida, US
25005	Bristol	Massachusetts	US	4/2/20 23:25	41.79228404	-71.10872211	424	3	0	0	Bristol, Massachusetts, US
44001	Bristol	Rhode Island	US	4/2/20 23:25	41.71018079	-71.28652315	21	0	0	0	Bristol, Rhode Island, US
51520	Bristol	Virginia	US	4/2/20 23:25	36.6163024	-82.16359122	1	0	0	0	Bristol, Virginia, US
30007	Broadwater	Montana	US	4/2/20 23:25	46.33277565	-111.4955813	3	0	0	0	Broadwater, Montana, US
46011	Brookings	South Dakota	US	4/2/20 23:25	44.36974375	-96.79079945	2	0	0	0	Brookings, South Dakota, US
13027	Brooks	Georgia	US	4/2/20 23:25	30.83922642	-83.58303423	3	0	0	0	Brooks, Georgia, US
36007	Broome	New York	US	4/2/20 23:25	42.15903158	-75.81326086	46	4	0	0	Broome, New York, US
8014	Broomfield	Colorado	US	4/2/20 23:25	39.95998787	-105.0566324	21	2	0	0	Broomfield, Colorado, US
12011	Broward	Florida	US	4/2/20 23:25	26.15184651	-80.48725556	1481	17	0	0	Broward, Florida, US
18013	Brown	Indiana	US	4/2/20 23:25	39.19605589	-86.22868909	3	0	0	0	Brown, Indiana, US
27015	Brown	Minnesota	US	4/2/20 23:25	44.24205652	-94.72562874	2	0	0	0	Brown, Minnesota, US
39015	Brown	Ohio	US	4/2/20 23:25	38.93416837	-83.86788395	2	1	0	0	Brown, Ohio, US
46013	Brown	South Dakota	US	4/2/20 23:25	45.58994323	-98.35165355	6	0	0	0	Brown, South Dakota, US
48049	Brown	Texas	US	4/2/20 23:25	31.77430356	-98.99907113	3	0	0	0	Brown, Texas, US
55009	Brown	Wisconsin	US	4/2/20 23:25	44.4526553	-88.00411844	17	0	0	0	Brown, Wisconsin, US
37019	Brunswick	North Carolina	US	4/2/20 23:25	34.070565	-78.22814204	23	0	0	0	Brunswick, North Carolina, US
51025	Brunswick	Virginia	US	4/2/20 23:25	36.76366949	-77.8593436	1	0	0	0	Brunswick, Virginia, US
13029	Bryan	Georgia	US	4/2/20 23:25	32.00979311	-81.44002948	10	1	0	0	Bryan, Georgia, US
40013	Bryan	Oklahoma	US	4/2/20 23:25	33.96472458	-96.25903472	2	0	0	0	Bryan, Oklahoma, US
19019	Buchanan	Iowa	US	4/2/20 23:25	42.4709188	-91.83510825	3	0	0	0	Buchanan, Iowa, US
29021	Buchanan	Missouri	US	4/2/20 23:25	39.65816401	-94.80138942	5	0	0	0	Buchanan, Missouri, US
51029	Buckingham	Virginia	US	4/2/20 23:25	37.57242268	-78.52518834	2	0	0	0	Buckingham, Virginia, US
42017	Bucks	Pennsylvania	US	4/2/20 23:25	40.33682119	-75.10836643	373	6	0	0	Bucks, Pennsylvania, US
31019	Buffalo	Nebraska	US	4/2/20 23:25	40.85486962	-99.07500296	8	1	0	0	Buffalo, Nebraska, US
55011	Buffalo	Wisconsin	US	4/2/20 23:25	44.37835084	-91.75332578	2	0	0	0	Buffalo, Wisconsin, US
21029	Bullitt	Kentucky	US	4/2/20 23:25	37.97162523	-85.68955617	6	1	0	0	Bullitt, Kentucky, US
13031	Bulloch	Georgia	US	4/2/20 23:25	32.39577406	-81.74811421	3	0	0	0	Bulloch, Georgia, US
1011	Bullock	Alabama	US	4/2/20 23:25	32.10030533	-85.71265535	2	0	0	0	Bullock, Alabama, US
37021	Buncombe	North Carolina	US	4/2/20 23:25	35.61113393	-82.53305	22	1	0	0	Buncombe, North Carolina, US
17011	Bureau	Illinois	US	4/2/20 23:25	41.40385234	-89.5283051	2	0	0	0	Bureau, Illinois, US
13033	Burke	Georgia	US	4/2/20 23:25	33.05917989	-81.99928721	8	0	0	0	Burke, Georgia, US
37023	Burke	North Carolina	US	4/2/20 23:25	35.74989637	-81.70755735	9	0	0	0	Burke, North Carolina, US
38013	Burke	North Dakota	US	4/2/20 23:25	48.79094471	-102.5182117	2	0	0	0	Burke, North Dakota, US
38015	Burleigh	North Dakota	US	4/2/20 23:25	46.97847375	-100.4645214	32	0	0	0	Burleigh, North Dakota, US
48051	Burleson	Texas	US	4/2/20 23:25	30.49273808	-96.62158484	1	0	0	0	Burleson, Texas, US
34005	Burlington	New Jersey	US	4/2/20 23:25	39.87681124	-74.66927768	294	8	0	0	Burlington, New Jersey, US
48053	Burnet	Texas	US	4/2/20 23:25	30.78801353	-98.181887	4	0	0	0	Burnet, Texas, US
1013	Butler	Alabama	US	4/2/20 23:25	31.75300095	-86.68057478	1	0	0	0	Butler, Alabama, US
19023	Butler	Iowa	US	4/2/20 23:25	42.73172833	-92.79015971	1	0	0	0	Butler, Iowa, US
20015	Butler	Kansas	US	4/2/20 23:25	37.78134351	-96.83878537	7	0	0	0	Butler, Kansas, US
21031	Butler	Kentucky	US	4/2/20 23:25	37.20946153	-86.68748787	1	0	0	0	Butler, Kentucky, US
29023	Butler	Missouri	US	4/2/20 23:25	36.71462476	-90.40421163	1	0	0	0	Butler, Missouri, US
39017	Butler	Ohio	US	4/2/20 23:25	39.44012838	-84.57388716	45	0	0	0	Butler, Ohio, US
42019	Butler	Pennsylvania	US	4/2/20 23:25	40.91152759	-79.91351055	69	2	0	0	Butler, Pennsylvania, US
6007	Butte	California	US	4/2/20 23:25	39.66727762	-121.6005252	9	0	0	0	Butte, California, US
46019	Butte	South Dakota	US	4/2/20 23:25	44.90608745	-103.5079318	0	0	0	0	Butte, South Dakota, US
13035	Butts	Georgia	US	4/2/20 23:25	33.2830945	-83.9543504	9	0	0	0	Butts, Georgia, US
37025	Cabarrus	North Carolina	US	4/2/20 23:25	35.3877799	-80.55267168	50	1	0	0	Cabarrus, North Carolina, US
54011	Cabell	West Virginia	US	4/2/20 23:25	38.42424062	-82.23855912	3	0	0	0	Cabell, West Virginia, US
49005	Cache	Utah	US	4/2/20 23:25	41.72330587	-111.7443667	7	0	0	0	Cache, Utah, US
22017	Caddo	Louisiana	US	4/2/20 23:25	32.57991587	-93.88375652	336	10	0	0	Caddo, Louisiana, US
40015	Caddo	Oklahoma	US	4/2/20 23:25	35.17364557	-98.37534464	2	0	0	0	Caddo, Oklahoma, US
6009	Calaveras	California	US	4/2/20 23:25	38.20537103	-120.552913	3	0	0	0	Calaveras, California, US
22019	Calcasieu	Louisiana	US	4/2/20 23:25	30.22931235	-93.35400434	108	1	0	0	Calcasieu, Louisiana, US
29025	Caldwell	Missouri	US	4/2/20 23:25	39.65620858	-93.98308093	1	0	0	0	Caldwell, Missouri, US
37027	Caldwell	North Carolina	US	4/2/20 23:25	35.95204977	-81.54799522	3	0	0	0	Caldwell, North Carolina, US
48055	Caldwell	Texas	US	4/2/20 23:25	29.83668859	-97.61814775	1	0	0	0	Caldwell, Texas, US
50005	Caledonia	Vermont	US	4/2/20 23:25	44.46548598	-72.10314651	4	0	0	0	Caledonia, Vermont, US
1015	Calhoun	Alabama	US	4/2/20 23:25	33.77483727	-85.82630386	12	0	0	0	Calhoun, Alabama, US
12013	Calhoun	Florida	US	4/2/20 23:25	30.40666734	-85.19394153	1	0	0	0	Calhoun, Florida, US
13037	Calhoun	Georgia	US	4/2/20 23:25	31.53169785	-84.62725131	10	1	0	0	Calhoun, Georgia, US
26025	Calhoun	Michigan	US	4/2/20 23:25	42.24633834	-85.00493569	25	0	0	0	Calhoun, Michigan, US
28013	Calhoun	Mississippi	US	4/2/20 23:25	33.93683395	-89.33686647	4	1	0	0	Calhoun, Mississippi, US
45017	Calhoun	South Carolina	US	4/2/20 23:25	33.66926881	-80.77722168	3	1	0	0	Calhoun, South Carolina, US
48057	Calhoun	Texas	US	4/2/20 23:25	28.47048236	-96.61633945	8	0	0	0	Calhoun, Texas, US
29027	Callaway	Missouri	US	4/2/20 23:25	38.83674754	-91.92186505	18	0	0	0	Callaway, Missouri, US
21035	Calloway	Kentucky	US	4/2/20 23:25	36.62093411	-88.2731593	3	0	0	0	Calloway, Kentucky, US
55015	Calumet	Wisconsin	US	4/2/20 23:25	44.0816316	-88.21780273	3	0	0	0	Calumet, Wisconsin, US
24009	Calvert	Maryland	US	4/2/20 23:25	38.53961642	-76.56820632	22	1	0	0	Calvert, Maryland, US
16025	Camas	Idaho	US	4/2/20 23:25	43.46665742	-114.8065892	1	0	0	0	Camas, Idaho, US
42021	Cambria	Pennsylvania	US	4/2/20 23:25	40.49527404	-78.71377428	4	0	0	0	Cambria, Pennsylvania, US
13039	Camden	Georgia	US	4/2/20 23:25	30.92951916	-81.66601818	6	0	0	0	Camden, Georgia, US
29029	Camden	Missouri	US	4/2/20 23:25	38.02199522	-92.76083747	19	1	0	0	Camden, Missouri, US
34007	Camden	New Jersey	US	4/2/20 23:25	39.80343818	-74.96388753	343	6	0	0	Camden, New Jersey, US
42023	Cameron	Pennsylvania	US	4/2/20 23:25	41.43625568	-78.20376845	1	0	0	0	Cameron, Pennsylvania, US
48061	Cameron	Texas	US	4/2/20 23:25	26.14524221	-97.48140372	37	0	0	0	Cameron, Texas, US
48063	Camp	Texas	US	4/2/20 23:25	32.97195142	-94.97790104	1	0	0	0	Camp, Texas, US
21037	Campbell	Kentucky	US	4/2/20 23:25	38.94384345	-84.37875208	8	0	0	0	Campbell, Kentucky, US
47013	Campbell	Tennessee	US	4/2/20 23:25	36.40355516	-84.1510856	4	0	0	0	Campbell, Tennessee, US
51031	Campbell	Virginia	US	4/2/20 23:25	37.20553386	-79.09678609	2	0	0	0	Campbell, Virginia, US
56005	Campbell	Wyoming	US	4/2/20 23:25	44.24886082	-105.5474404	6	0	0	0	Campbell, Wyoming, US
40017	Canadian	Oklahoma	US	4/2/20 23:25	35.5426055	-97.98465569	28	1	0	0	Canadian, Oklahoma, US
13043	Candler	Georgia	US	4/2/20 23:25	32.40209349	-82.07702563	1	0	0	0	Candler, Georgia, US
47015	Cannon	Tennessee	US	4/2/20 23:25	35.80990797	-86.05738983	4	0	0	0	Cannon, Tennessee, US
16027	Canyon	Idaho	US	4/2/20 23:25	43.61970148	-116.7095499	68	1	0	0	Canyon, Idaho, US
29031	Cape Girardeau	Missouri	US	4/2/20 23:25	37.38489388	-89.6843587	15	0	0	0	Cape Girardeau, Missouri, US
34009	Cape May	New Jersey	US	4/2/20 23:25	39.15008829	-74.80170244	34	0	0	0	Cape May, New Jersey, US
30009	Carbon	Montana	US	4/2/20 23:25	45.22850116	-109.0274047	1	0	0	0	Carbon, Montana, US
42025	Carbon	Pennsylvania	US	4/2/20 23:25	40.91545395	-75.7068525	26	1	0	0	Carbon, Pennsylvania, US
56007	Carbon	Wyoming	US	4/2/20 23:25	41.69357844	-106.9326084	3	0	0	0	Carbon, Wyoming, US
27017	Carlton	Minnesota	US	4/2/20 23:25	46.59180601	-92.67601019	3	0	0	0	Carlton, Minnesota, US
24011	Caroline	Maryland	US	4/2/20 23:25	38.87172293	-75.82904158	4	0	0	0	Caroline, Maryland, US
5015	Carroll	Arkansas	US	4/2/20 23:25	36.3403856	-93.54270261	1	0	0	0	Carroll, Arkansas, US
13045	Carroll	Georgia	US	4/2/20 23:25	33.58138199	-85.07976677	133	2	0	0	Carroll, Georgia, US
17015	Carroll	Illinois	US	4/2/20 23:25	42.06823429	-89.93395545	4	1	0	0	Carroll, Illinois, US
18015	Carroll	Indiana	US	4/2/20 23:25	40.5807832	-86.56198812	2	0	0	0	Carroll, Indiana, US
19027	Carroll	Iowa	US	4/2/20 23:25	42.03617207	-94.86032705	1	0	0	0	Carroll, Iowa, US
21041	Carroll	Kentucky	US	4/2/20 23:25	38.66599534	-85.12601074	2	0	0	0	Carroll, Kentucky, US
24013	Carroll	Maryland	US	4/2/20 23:25	39.56453592	-77.02373735	105	4	0	0	Carroll, Maryland, US
28015	Carroll	Mississippi	US	4/2/20 23:25	33.44834567	-89.91994479	3	0	0	0	Carroll, Mississippi, US
33003	Carroll	New Hampshire	US	4/2/20 23:25	43.87498583	-71.20430216	14	0	0	0	Carroll, New Hampshire, US
39019	Carroll	Ohio	US	4/2/20 23:25	40.5789686	-81.09178213	5	0	0	0	Carroll, Ohio, US
47017	Carroll	Tennessee	US	4/2/20 23:25	35.97366108	-88.45189331	5	0	0	0	Carroll, Tennessee, US
51035	Carroll	Virginia	US	4/2/20 23:25	36.73066666	-80.73455942	1	0	0	0	Carroll, Virginia, US
32510	Carson City	Nevada	US	4/2/20 23:25	39.15509045	-119.7480219	5	0	0	0	Carson City, Nevada, US
29035	Carter	Missouri	US	4/2/20 23:25	36.94160441	-90.96051322	4	0	0	0	Carter, Missouri, US
40019	Carter	Oklahoma	US	4/2/20 23:25	34.25103751	-97.28552485	1	0	0	0	Carter, Oklahoma, US
47019	Carter	Tennessee	US	4/2/20 23:25	36.28969086	-82.12588974	1	0	0	0	Carter, Tennessee, US
37031	Carteret	North Carolina	US	4/2/20 23:25	34.8932941	-76.54120135	14	0	0	0	Carteret, North Carolina, US
27019	Carver	Minnesota	US	4/2/20 23:25	44.82017001	-93.8009918	10	0	0	0	Carver, Minnesota, US
30013	Cascade	Montana	US	4/2/20 23:25	47.30797024	-111.3467922	11	0	0	0	Cascade, Montana, US
18017	Cass	Indiana	US	4/2/20 23:25	40.76135835	-86.34830753	2	0	0	0	Cass, Indiana, US
26027	Cass	Michigan	US	4/2/20 23:25	41.91522292	-85.99405727	6	1	0	0	Cass, Michigan, US
27021	Cass	Minnesota	US	4/2/20 23:25	46.95043611	-94.32603968	1	0	0	0	Cass, Minnesota, US
29037	Cass	Missouri	US	4/2/20 23:25	38.64789422	-94.353399	21	1	0	0	Cass, Missouri, US
31025	Cass	Nebraska	US	4/2/20 23:25	40.90899107	-96.13971217	2	0	0	0	Cass, Nebraska, US
38017	Cass	North Dakota	US	4/2/20 23:25	46.93201724	-97.2444719	43	1	0	0	Cass, North Dakota, US
48067	Cass	Texas	US	4/2/20 23:25	33.07499881	-94.34646905	4	0	0	0	Cass, Texas, US
16031	Cassia	Idaho	US	4/2/20 23:25	42.28347888	-113.6012409	1	1	0	0	Cassia, Idaho, US
48069	Castro	Texas	US	4/2/20 23:25	34.53016752	-102.2617243	8	0	0	0	Castro, Texas, US
37033	Caswell	North Carolina	US	4/2/20 23:25	36.39312665	-79.33353281	1	0	0	0	Caswell, North Carolina, US
22025	Catahoula	Louisiana	US	4/2/20 23:25	31.66778967	-91.84526385	5	1	0	0	Catahoula, Louisiana, US
37035	Catawba	North Carolina	US	4/2/20 23:25	35.66211129	-81.2132617	16	0	0	0	Catawba, North Carolina, US
13047	Catoosa	Georgia	US	4/2/20 23:25	34.89872298	-85.13757014	4	0	0	0	Catoosa, Georgia, US
36009	Cattaraugus	New York	US	4/2/20 23:25	42.24778241	-78.67923096	8	0	0	0	Cattaraugus, New York, US
36011	Cayuga	New York	US	4/2/20 23:25	42.91261714	-76.55731592	4	0	0	0	Cayuga, New York, US
24015	Cecil	Maryland	US	4/2/20 23:25	39.56647682	-75.94627411	20	1	0	0	Cecil, Maryland, US
19031	Cedar	Iowa	US	4/2/20 23:25	41.77233777	-91.13246684	11	0	0	0	Cedar, Iowa, US
29039	Cedar	Missouri	US	4/2/20 23:25	37.72391475	-93.85445441	5	0	0	0	Cedar, Missouri, US
42027	Centre	Pennsylvania	US	4/2/20 23:25	40.92058903	-77.82200624	28	0	0	0	Centre, Pennsylvania, US
19033	Cerro Gordo	Iowa	US	4/2/20 23:25	43.08177563	-93.2612239	10	0	0	0	Cerro Gordo, Iowa, US
8015	Chaffee	Colorado	US	4/2/20 23:25	38.74745778	-106.1926573	17	1	0	0	Chaffee, Colorado, US
1017	Chambers	Alabama	US	4/2/20 23:25	32.91360079	-85.39072749	67	4	0	0	Chambers, Alabama, US
48071	Chambers	Texas	US	4/2/20 23:25	29.70972016	-94.67154501	9	0	0	0	Chambers, Texas, US
17019	Champaign	Illinois	US	4/2/20 23:25	40.13919438	-88.20046615	43	0	0	0	Champaign, Illinois, US
39021	Champaign	Ohio	US	4/2/20 23:25	40.13923427	-83.76875242	4	0	0	0	Champaign, Ohio, US
29041	Chariton	Missouri	US	4/2/20 23:25	39.51499357	-92.9629191	4	0	0	0	Chariton, Missouri, US
24017	Charles	Maryland	US	4/2/20 23:25	38.51092331	-76.98580666	69	1	0	0	Charles, Maryland, US
51036	Charles City	Virginia	US	4/2/20 23:25	37.35358063	-77.05634116	4	0	0	0	Charles City, Virginia, US
46023	Charles Mix	South Dakota	US	4/2/20 23:25	43.20660134	-98.58856175	1	0	0	0	Charles Mix, South Dakota, US
45019	Charleston	South Carolina	US	4/2/20 23:25	32.82487866	-79.96512315	231	1	0	0	Charleston, South Carolina, US
26029	Charlevoix	Michigan	US	4/2/20 23:25	45.37790017	-85.19614053	5	0	0	0	Charlevoix, Michigan, US
12015	Charlotte	Florida	US	4/2/20 23:25	26.90131002	-81.92949121	38	0	0	0	Charlotte, Florida, US
51540	Charlottesville	Virginia	US	4/2/20 23:25	38.03527919	-78.48569588	17	0	0	0	Charlottesville, Virginia, US
13049	Charlton	Georgia	US	4/2/20 23:25	30.78371028	-82.13951596	1	0	0	0	Charlton, Georgia, US
13051	Chatham	Georgia	US	4/2/20 23:25	32.00043026	-81.12489526	44	2	0	0	Chatham, Georgia, US
37037	Chatham	North Carolina	US	4/2/20 23:25	35.70394416	-79.25541492	19	0	0	0	Chatham, North Carolina, US
13053	Chattahoochee	Georgia	US	4/2/20 23:25	32.34341231	-84.78809239	2	0	0	0	Chattahoochee, Georgia, US
13055	Chattooga	Georgia	US	4/2/20 23:25	34.47197698	-85.34535662	3	0	0	0	Chattooga, Georgia, US
20019	Chautauqua	Kansas	US	4/2/20 23:25	37.14994405	-96.2454192	1	0	0	0	Chautauqua, Kansas, US
36013	Chautauqua	New York	US	4/2/20 23:25	42.2276921	-79.36691763	8	1	0	0	Chautauqua, New York, US
35005	Chaves	New Mexico	US	4/2/20 23:25	33.36406072	-104.4665365	10	0	0	0	Chaves, New Mexico, US
47021	Cheatham	Tennessee	US	4/2/20 23:25	36.26136216	-87.08903581	11	0	0	0	Cheatham, Tennessee, US
26031	Cheboygan	Michigan	US	4/2/20 23:25	45.44787015	-84.50122149	3	0	0	0	Cheboygan, Michigan, US
53007	Chelan	Washington	US	4/2/20 23:25	47.87046092	-120.6173956	18	2	0	0	Chelan, Washington, US
36015	Chemung	New York	US	4/2/20 23:25	42.13891056	-76.7638805	22	0	0	0	Chemung, New York, US
36017	Chenango	New York	US	4/2/20 23:25	42.49430041	-75.60887553	28	0	0	0	Chenango, New York, US
1019	Cherokee	Alabama	US	4/2/20 23:25	34.17805983	-85.60638968	4	0	0	0	Cherokee, Alabama, US
13057	Cherokee	Georgia	US	4/2/20 23:25	34.24393976	-84.47431861	92	4	0	0	Cherokee, Georgia, US
20021	Cherokee	Kansas	US	4/2/20 23:25	37.16928494	-94.8462897	4	0	0	0	Cherokee, Kansas, US
37039	Cherokee	North Carolina	US	4/2/20 23:25	35.1349263	-84.05970864	11	1	0	0	Cherokee, North Carolina, US
40021	Cherokee	Oklahoma	US	4/2/20 23:25	35.90692775	-94.99980896	7	0	0	0	Cherokee, Oklahoma, US
45021	Cherokee	South Carolina	US	4/2/20 23:25	35.05122251	-81.61828622	1	0	0	0	Cherokee, South Carolina, US
48073	Cherokee	Texas	US	4/2/20 23:25	31.837258	-95.16559897	5	0	0	0	Cherokee, Texas, US
51550	Chesapeake	Virginia	US	4/2/20 23:25	36.67670048	-76.30545744	39	0	0	0	Chesapeake, Virginia, US
33005	Cheshire	New Hampshire	US	4/2/20 23:25	42.92015988	-72.25311043	8	0	0	0	Cheshire, New Hampshire, US
42029	Chester	Pennsylvania	US	4/2/20 23:25	39.97291773	-75.74768357	210	2	0	0	Chester, Pennsylvania, US
45023	Chester	South Carolina	US	4/2/20 23:25	34.69249168	-81.1583216	6	0	0	0	Chester, South Carolina, US
47023	Chester	Tennessee	US	4/2/20 23:25	35.42527478	-88.6095842	3	0	0	0	Chester, Tennessee, US
45025	Chesterfield	South Carolina	US	4/2/20 23:25	34.64137396	-80.1564014	10	0	0	0	Chesterfield, South Carolina, US
51041	Chesterfield	Virginia	US	4/2/20 23:25	37.37373208	-77.5868014	73	0	0	0	Chesterfield, Virginia, US
28017	Chickasaw	Mississippi	US	4/2/20 23:25	33.91983202	-88.9481545	14	1	0	0	Chickasaw, Mississippi, US
5017	Chicot	Arkansas	US	4/2/20 23:25	33.26458973	-91.29539209	2	0	0	0	Chicot, Arkansas, US
1021	Chilton	Alabama	US	4/2/20 23:25	32.85044126	-86.7173256	14	0	0	0	Chilton, Alabama, US
26033	Chippewa	Michigan	US	4/2/20 23:25	46.29552653	-84.54353449	1	0	0	0	Chippewa, Michigan, US
55017	Chippewa	Wisconsin	US	4/2/20 23:25	45.06939744	-91.28068855	11	0	0	0	Chippewa, Wisconsin, US
27025	Chisago	Minnesota	US	4/2/20 23:25	45.5021011	-92.90861945	3	0	0	0	Chisago, Minnesota, US
50007	Chittenden	Vermont	US	4/2/20 23:25	44.46322849	-73.08359212	177	4	0	0	Chittenden, Vermont, US
1023	Choctaw	Alabama	US	4/2/20 23:25	32.02227341	-88.2656443	4	0	0	0	Choctaw, Alabama, US
28019	Choctaw	Mississippi	US	4/2/20 23:25	33.34598242	-89.24809382	7	0	0	0	Choctaw, Mississippi, US
40023	Choctaw	Oklahoma	US	4/2/20 23:25	34.02807439	-95.54771129	1	0	0	0	Choctaw, Oklahoma, US
37041	Chowan	North Carolina	US	4/2/20 23:25	36.12908077	-76.60118385	1	0	0	0	Chowan, North Carolina, US
17021	Christian	Illinois	US	4/2/20 23:25	39.54581621	-89.27780482	15	1	0	0	Christian, Illinois, US
21047	Christian	Kentucky	US	4/2/20 23:25	36.89267803	-87.49055367	7	0	0	0	Christian, Kentucky, US
29043	Christian	Missouri	US	4/2/20 23:25	36.9711783	-93.18537118	12	0	0	0	Christian, Missouri, US
35006	Cibola	New Mexico	US	4/2/20 23:25	34.91131525	-107.998876	5	0	0	0	Cibola,New Mexico,US
12017	Citrus	Florida	US	4/2/20 23:25	28.84804315	-82.47614748	27	2	0	0	Citrus, Florida, US
41005	Clackamas	Oregon	US	4/2/20 23:25	45.18787398	-122.2179634	61	3	0	0	Clackamas, Oregon, US
22027	Claiborne	Louisiana	US	4/2/20 23:25	32.82308512	-92.99526883	11	2	0	0	Claiborne, Louisiana, US
28021	Claiborne	Mississippi	US	4/2/20 23:25	31.97061673	-90.90702196	1	0	0	0	Claiborne, Mississippi, US
47025	Claiborne	Tennessee	US	4/2/20 23:25	36.48319149	-83.65947309	2	0	0	0	Claiborne, Tennessee, US
53009	Clallam	Washington	US	4/2/20 23:25	48.04754642	-123.9226319	8	0	0	0	Clallam, Washington, US
26035	Clare	Michigan	US	4/2/20 23:25	43.98794227	-84.8481986	1	0	0	0	Clare, Michigan, US
45027	Clarendon	South Carolina	US	4/2/20 23:25	33.66610974	-80.21647898	31	1	0	0	Clarendon, South Carolina, US
42031	Clarion	Pennsylvania	US	4/2/20 23:25	41.19265812	-79.42413524	4	0	0	0	Clarion, Pennsylvania, US
5019	Clark	Arkansas	US	4/2/20 23:25	34.04613432	-93.17484713	26	0	0	0	Clark, Arkansas, US
17023	Clark	Illinois	US	4/2/20 23:25	39.33425789	-87.78705622	2	0	0	0	Clark, Illinois, US
18019	Clark	Indiana	US	4/2/20 23:25	38.48015445	-85.70510334	49	1	0	0	Clark, Indiana, US
21049	Clark	Kentucky	US	4/2/20 23:25	37.9689263	-84.14615986	8	0	0	0	Clark, Kentucky, US
32003	Clark	Nevada	US	4/2/20 23:25	36.21458855	-115.0130241	1125	34	0	0	Clark, Nevada, US
39023	Clark	Ohio	US	4/2/20 23:25	39.91592258	-83.78498252	7	0	0	0	Clark, Ohio, US
46025	Clark	South Dakota	US	4/2/20 23:25	44.85834507	-97.72925109	1	0	0	0	Clark, South Dakota, US
53011	Clark	Washington	US	4/2/20 23:25	45.77568046	-122.4829204	131	8	0	0	Clark, Washington, US
55019	Clark	Wisconsin	US	4/2/20 23:25	44.73483377	-90.61207486	6	0	0	0	Clark, Wisconsin, US
1025	Clarke	Alabama	US	4/2/20 23:25	31.68099859	-87.83548597	2	0	0	0	Clarke, Alabama, US
13059	Clarke	Georgia	US	4/2/20 23:25	33.95436462	-83.37124007	54	7	0	0	Clarke, Georgia, US
28023	Clarke	Mississippi	US	4/2/20 23:25	32.04158545	-88.6889622	4	0	0	0	Clarke, Mississippi, US
51043	Clarke	Virginia	US	4/2/20 23:25	39.11271747	-77.99199425	1	0	0	0	Clarke,Virginia,US
41007	Clatsop	Oregon	US	4/2/20 23:25	45.99712889	-123.660711	3	0	0	0	Clatsop, Oregon, US
1027	Clay	Alabama	US	4/2/20 23:25	33.26984193	-85.85836077	6	0	0	0	Clay, Alabama, US
12019	Clay	Florida	US	4/2/20 23:25	29.98319144	-81.85609986	58	6	0	0	Clay, Florida, US
13061	Clay	Georgia	US	4/2/20 23:25	31.62221166	-84.97713865	5	0	0	0	Clay, Georgia, US
18021	Clay	Indiana	US	4/2/20 23:25	39.39561833	-87.11723506	1	0	0	0	Clay, Indiana, US
19041	Clay	Iowa	US	4/2/20 23:25	43.08247182	-95.15096481	2	0	0	0	Clay, Iowa, US
20027	Clay	Kansas	US	4/2/20 23:25	39.34948772	-97.16518128	1	0	0	0	Clay, Kansas, US
27027	Clay	Minnesota	US	4/2/20 23:25	46.89289518	-96.48761922	8	0	0	0	Clay, Minnesota, US
28025	Clay	Mississippi	US	4/2/20 23:25	33.65358105	-88.77784255	7	0	0	0	Clay, Mississippi, US
29047	Clay	Missouri	US	4/2/20 23:25	39.31132056	-94.41850862	23	0	0	0	Clay, Missouri, US
37043	Clay	North Carolina	US	4/2/20 23:25	35.05704275	-83.74353633	3	0	0	0	Clay, North Carolina, US
46027	Clay	South Dakota	US	4/2/20 23:25	42.91296147	-96.97656917	3	0	0	0	Clay, South Dakota, US
47027	Clay	Tennessee	US	4/2/20 23:25	36.55151008	-85.53930419	1	0	0	0	Clay, Tennessee, US
48077	Clay	Texas	US	4/2/20 23:25	33.78686685	-98.20771198	1	0	0	0	Clay, Texas, US
13063	Clayton	Georgia	US	4/2/20 23:25	33.54187245	-84.35594188	148	5	0	0	Clayton, Georgia, US
19043	Clayton	Iowa	US	4/2/20 23:25	42.84443388	-91.34133693	2	0	0	0	Clayton, Iowa, US
8019	Clear Creek	Colorado	US	4/2/20 23:25	39.68864463	-105.6463118	6	0	0	0	Clear Creek, Colorado, US
42033	Clearfield	Pennsylvania	US	4/2/20 23:25	41.00110782	-78.47592663	4	0	0	0	Clearfield, Pennsylvania, US
27029	Clearwater	Minnesota	US	4/2/20 23:25	47.57992111	-95.37790562	2	0	0	0	Clearwater, Minnesota, US
1029	Cleburne	Alabama	US	4/2/20 23:25	33.67679204	-85.52005899	6	0	0	0	Cleburne, Alabama, US
5023	Cleburne	Arkansas	US	4/2/20 23:25	35.53864922	-92.02640019	63	2	0	0	Cleburne, Arkansas, US
39025	Clermont	Ohio	US	4/2/20 23:25	39.04847534	-84.15375786	14	0	0	0	Clermont, Ohio, US
5025	Cleveland	Arkansas	US	4/2/20 23:25	33.89723187	-92.18537045	5	0	0	0	Cleveland, Arkansas, US
37045	Cleveland	North Carolina	US	4/2/20 23:25	35.33553364	-81.55204486	7	0	0	0	Cleveland, North Carolina, US
40027	Cleveland	Oklahoma	US	4/2/20 23:25	35.20413532	-97.32519562	121	6	0	0	Cleveland, Oklahoma, US
13065	Clinch	Georgia	US	4/2/20 23:25	30.91395822	-82.70432472	2	0	0	0	Clinch, Georgia, US
17027	Clinton	Illinois	US	4/2/20 23:25	38.60704876	-89.42385254	8	0	0	0	Clinton, Illinois, US
18023	Clinton	Indiana	US	4/2/20 23:25	40.30319754	-86.47277257	1	0	0	0	Clinton, Indiana, US
19045	Clinton	Iowa	US	4/2/20 23:25	41.89981633	-90.53275096	9	0	0	0	Clinton, Iowa, US
26037	Clinton	Michigan	US	4/2/20 23:25	42.94400871	-84.60145248	43	1	0	0	Clinton, Michigan, US
29049	Clinton	Missouri	US	4/2/20 23:25	39.6013098	-94.40465394	6	0	0	0	Clinton, Missouri, US
36019	Clinton	New York	US	4/2/20 23:25	44.74530905	-73.67875352	25	0	0	0	Clinton, New York, US
39027	Clinton	Ohio	US	4/2/20 23:25	39.41485808	-83.80852286	5	0	0	0	Clinton, Ohio, US
20029	Cloud	Kansas	US	4/2/20 23:25	39.48028352	-97.64925343	1	0	0	0	Cloud, Kansas, US
28027	Coahoma	Mississippi	US	4/2/20 23:25	34.22772299	-90.60415045	23	0	0	0	Coahoma, Mississippi, US
13067	Cobb	Georgia	US	4/2/20 23:25	33.94243204	-84.5761255	329	17	0	0	Cobb, Georgia, US
4003	Cochise	Arizona	US	4/2/20 23:25	31.87934684	-109.7516088	4	0	0	0	Cochise, Arizona, US
47029	Cocke	Tennessee	US	4/2/20 23:25	35.9278914	-83.11828725	1	0	0	0	Cocke, Tennessee, US
4005	Coconino	Arizona	US	4/2/20 23:25	35.83883429	-111.7707178	146	5	0	0	Coconino,Arizona,US
46029	Codington	South Dakota	US	4/2/20 23:25	44.97788119	-97.18827677	6	0	0	0	Codington, South Dakota, US
1031	Coffee	Alabama	US	4/2/20 23:25	31.39932826	-85.98901039	1	0	0	0	Coffee, Alabama, US
13069	Coffee	Georgia	US	4/2/20 23:25	31.54892966	-82.8549206	9	0	0	0	Coffee, Georgia, US
47031	Coffee	Tennessee	US	4/2/20 23:25	35.49090731	-86.07311784	3	0	0	0	Coffee, Tennessee, US
20031	Coffey	Kansas	US	4/2/20 23:25	38.2365018	-95.73379515	16	1	0	0	Coffey, Kansas, US
1033	Colbert	Alabama	US	4/2/20 23:25	34.69847452	-87.80168544	5	0	0	0	Colbert, Alabama, US
29051	Cole	Missouri	US	4/2/20 23:25	38.50455671	-92.27860244	25	0	0	0	Cole, Missouri, US
45029	Colleton	South Carolina	US	4/2/20 23:25	32.87582989	-80.67641292	6	0	0	0	Colleton, South Carolina, US
12021	Collier	Florida	US	4/2/20 23:25	26.11091986	-81.34687065	178	2	0	0	Collier, Florida, US
48085	Collin	Texas	US	4/2/20 23:25	33.18820114	-96.57264368	207	1	0	0	Collin, Texas, US
48089	Colorado	Texas	US	4/2/20 23:25	29.622098	-96.5273805	2	0	0	0	Colorado, Texas, US
13071	Colquitt	Georgia	US	4/2/20 23:25	31.18810588	-83.7677946	23	1	0	0	Colquitt, Georgia, US
5027	Columbia	Arkansas	US	4/2/20 23:25	33.21230701	-93.22642793	1	0	0	0	Columbia, Arkansas, US
12023	Columbia	Florida	US	4/2/20 23:25	30.22509788	-82.62160164	4	0	0	0	Columbia, Florida, US
13073	Columbia	Georgia	US	4/2/20 23:25	33.54534185	-82.263524	27	0	0	0	Columbia, Georgia, US
36021	Columbia	New York	US	4/2/20 23:25	42.24819348	-73.63089095	45	1	0	0	Columbia, New York, US
41009	Columbia	Oregon	US	4/2/20 23:25	45.94464254	-123.0890898	1	0	0	0	Columbia, Oregon, US
42037	Columbia	Pennsylvania	US	4/2/20 23:25	41.04821986	-76.40565017	11	0	0	0	Columbia, Pennsylvania, US
53013	Columbia	Washington	US	4/2/20 23:25	46.29442881	-117.9051983	1	0	0	0	Columbia, Washington, US
55021	Columbia	Wisconsin	US	4/2/20 23:25	43.46492199	-89.33589004	15	0	0	0	Columbia, Wisconsin, US
39029	Columbiana	Ohio	US	4/2/20 23:25	40.76932373	-80.78094576	22	2	0	0	Columbiana, Ohio, US
37047	Columbus	North Carolina	US	4/2/20 23:25	34.26744084	-78.65801424	4	0	0	0	Columbus, North Carolina, US
6011	Colusa	California	US	4/2/20 23:25	39.17881957	-122.2331726	1	0	0	0	Colusa, California, US
48091	Comal	Texas	US	4/2/20 23:25	29.80811278	-98.27647225	15	2	0	0	Comal, Texas, US
40031	Comanche	Oklahoma	US	4/2/20 23:25	34.65973764	-98.47195055	27	0	0	0	Comanche, Oklahoma, US
48093	Comanche	Texas	US	4/2/20 23:25	31.94854689	-98.55876441	1	0	0	0	Comanche, Texas, US
22029	Concordia	Louisiana	US	4/2/20 23:25	31.44817835	-91.63814433	8	0	0	0	Concordia, Louisiana, US
1035	Conecuh	Alabama	US	4/2/20 23:25	31.43401703	-86.99320044	1	0	0	0	Conecuh, Alabama, US
6013	Contra Costa	California	US	4/2/20 23:25	37.91923498	-121.9289527	250	3	0	0	Contra Costa, California, US
56009	Converse	Wyoming	US	4/2/20 23:25	42.97272268	-105.5081848	2	0	0	0	Converse, Wyoming, US
5029	Conway	Arkansas	US	4/2/20 23:25	35.26205537	-92.70506566	1	1	0	0	Conway, Arkansas, US
13075	Cook	Georgia	US	4/2/20 23:25	31.16068491	-83.42947229	1	0	0	0	Cook, Georgia, US
17031	Cook	Illinois	US	4/2/20 23:25	41.84144849	-87.81658794	5575	107	0	0	Cook, Illinois, US
29053	Cooper	Missouri	US	4/2/20 23:25	38.844478	-92.80896081	2	0	0	0	Cooper, Missouri, US
1037	Coosa	Alabama	US	4/2/20 23:25	32.93690146	-86.24847739	5	0	0	0	Coosa, Alabama, US
28029	Copiah	Mississippi	US	4/2/20 23:25	31.86977774	-90.44565118	10	0	0	0	Copiah, Mississippi, US
36023	Cortland	New York	US	4/2/20 23:25	42.59509207	-76.07048931	11	0	0	0	Cortland, New York, US
48099	Coryell	Texas	US	4/2/20 23:25	31.39078397	-97.79936155	1	0	0	0	Coryell, Texas, US
39031	Coshocton	Ohio	US	4/2/20 23:25	40.30096166	-81.91729018	8	0	0	0	Coshocton, Ohio, US
8023	Costilla	Colorado	US	4/2/20 23:25	37.27732493	-105.4276548	3	0	0	0	Costilla, Colorado, US
40033	Cotton	Oklahoma	US	4/2/20 23:25	34.28845626	-98.37053567	1	0	0	0	Cotton, Oklahoma, US
27033	Cottonwood	Minnesota	US	4/2/20 23:25	44.00715262	-95.18138802	5	0	0	0	Cottonwood, Minnesota, US
1039	Covington	Alabama	US	4/2/20 23:25	31.2477854	-86.45050893	3	0	0	0	Covington, Alabama, US
28031	Covington	Mississippi	US	4/2/20 23:25	31.63225413	-89.55389939	3	0	0	0	Covington, Mississippi, US
51580	Covington	Virginia	US	4/2/20 23:25	37.7824656	-79.98631446	1	0	0	0	Covington, Virginia, US
13077	Coweta	Georgia	US	4/2/20 23:25	33.35334302	-84.76129976	44	2	0	0	Coweta, Georgia, US
20035	Cowley	Kansas	US	4/2/20 23:25	37.23781842	-96.83776647	1	0	0	0	Cowley, Kansas, US
53015	Cowlitz	Washington	US	4/2/20 23:25	46.19074721	-122.6782231	18	0	0	0	Cowlitz, Washington, US
40035	Craig	Oklahoma	US	4/2/20 23:25	36.76268118	-95.20916602	2	0	0	0	Craig, Oklahoma, US
5031	Craighead	Arkansas	US	4/2/20 23:25	35.83018283	-90.63235729	12	0	0	0	Craighead, Arkansas, US
48103	Crane	Texas	US	4/2/20 23:25	31.43052248	-102.5143314	2	0	0	0	Crane, Texas, US
37049	Craven	North Carolina	US	4/2/20 23:25	35.11833364	-77.08398081	10	0	0	0	Craven, North Carolina, US
5033	Crawford	Arkansas	US	4/2/20 23:25	35.58928601	-94.2446814	1	0	0	0	Crawford, Arkansas, US
17033	Crawford	Illinois	US	4/2/20 23:25	39.0032229	-87.75954624	1	0	0	0	Crawford, Illinois, US
18025	Crawford	Indiana	US	4/2/20 23:25	38.28814402	-86.44518825	1	0	0	0	Crawford, Indiana, US
19047	Crawford	Iowa	US	4/2/20 23:25	42.03718237	-95.3819718	1	0	0	0	Crawford, Iowa, US
20037	Crawford	Kansas	US	4/2/20 23:25	37.50675523	-94.85245778	5	1	0	0	Crawford, Kansas, US
26039	Crawford	Michigan	US	4/2/20 23:25	44.68255561	-84.61006219	1	0	0	0	Crawford, Michigan, US
29055	Crawford	Missouri	US	4/2/20 23:25	37.97663738	-91.30528104	1	0	0	0	Crawford, Missouri, US
39033	Crawford	Ohio	US	4/2/20 23:25	40.85065156	-82.91989099	6	0	0	0	Crawford, Ohio, US
42039	Crawford	Pennsylvania	US	4/2/20 23:25	41.68447709	-80.10760592	5	0	0	0	Crawford, Pennsylvania, US
55023	Crawford	Wisconsin	US	4/2/20 23:25	43.23870316	-90.93073686	1	0	0	0	Crawford, Wisconsin, US
40037	Creek	Oklahoma	US	4/2/20 23:25	35.90230551	-96.37086028	36	1	0	0	Creek, Oklahoma, US
1041	Crenshaw	Alabama	US	4/2/20 23:25	31.72941803	-86.31593104	1	0	0	0	Crenshaw, Alabama, US
13081	Crisp	Georgia	US	4/2/20 23:25	31.92289565	-83.76811843	21	0	0	0	Crisp, Georgia, US
5035	Crittenden	Arkansas	US	4/2/20 23:25	35.21247318	-90.30839406	32	0	0	0	Crittenden, Arkansas, US
5037	Cross	Arkansas	US	4/2/20 23:25	35.29631396	-90.77185818	1	0	0	0	Cross, Arkansas, US
27035	Crow Wing	Minnesota	US	4/2/20 23:25	46.48096553	-94.06755609	2	0	0	0	Crow Wing, Minnesota, US
8025	Crowley	Colorado	US	4/2/20 23:25	38.32608609	-103.7844965	1	1	0	0	Crowley, Colorado, US
1043	Cullman	Alabama	US	4/2/20 23:25	34.13020303	-86.86888037	9	1	0	0	Cullman, Alabama, US
51047	Culpeper	Virginia	US	4/2/20 23:25	38.48199985	-77.9563087	6	0	0	0	Culpeper, Virginia, US
17035	Cumberland	Illinois	US	4/2/20 23:25	39.27432424	-88.2401158	1	0	0	0	Cumberland, Illinois, US
23005	Cumberland	Maine	US	4/2/20 23:25	43.8370751	-70.37226999	204	5	0	0	Cumberland, Maine, US
34011	Cumberland	New Jersey	US	4/2/20 23:25	39.37199394	-75.10712559	31	1	0	0	Cumberland, New Jersey, US
37051	Cumberland	North Carolina	US	4/2/20 23:25	35.04762133	-78.82623165	27	0	0	0	Cumberland, North Carolina, US
42041	Cumberland	Pennsylvania	US	4/2/20 23:25	40.1625372	-77.26130755	41	1	0	0	Cumberland, Pennsylvania, US
47035	Cumberland	Tennessee	US	4/2/20 23:25	35.95271721	-84.99840585	16	0	0	0	Cumberland, Tennessee, US
51049	Cumberland	Virginia	US	4/2/20 23:25	37.51328851	-78.24398086	1	0	0	0	Cumberland, Virginia, US
31039	Cuming	Nebraska	US	4/2/20 23:25	41.91637624	-96.78730772	1	0	0	0	Cuming, Nebraska, US
37053	Currituck	North Carolina	US	4/2/20 23:25	36.36123664	-75.95876401	2	0	0	0	Currituck, North Carolina, US
35009	Curry	New Mexico	US	4/2/20 23:25	34.57421077	-103.3468876	5	0	0	0	Curry, New Mexico, US
16037	Custer	Idaho	US	4/2/20 23:25	44.24186819	-114.2855494	2	0	0	0	Custer, Idaho, US
40039	Custer	Oklahoma	US	4/2/20 23:25	35.63853802	-99.00170785	5	0	0	0	Custer, Oklahoma, US
39035	Cuyahoga	Ohio	US	4/2/20 23:25	41.424119	-81.65918339	663	12	0	0	Cuyahoga, Ohio, US
13083	Dade	Georgia	US	4/2/20 23:25	34.8549167	-85.50490424	1	0	0	0	Dade, Georgia, US
27037	Dakota	Minnesota	US	4/2/20 23:25	44.67172617	-93.06299363	52	0	0	0	Dakota, Minnesota, US
1045	Dale	Alabama	US	4/2/20 23:25	31.43037123	-85.61095742	1	0	0	0	Dale, Alabama, US
1047	Dallas	Alabama	US	4/2/20 23:25	32.32688101	-87.1086671	4	0	0	0	Dallas, Alabama, US
19049	Dallas	Iowa	US	4/2/20 23:25	41.68560356	-94.04127625	31	0	0	0	Dallas, Iowa, US
48113	Dallas	Texas	US	4/2/20 23:25	32.76670599	-96.7779605	831	17	0	0	Dallas, Texas, US
55025	Dane	Wisconsin	US	4/2/20 23:25	43.06601594	-89.41733797	238	3	0	0	Dane, Wisconsin, US
51590	Danville	Virginia	US	4/2/20 23:25	36.58022376	-79.40395668	7	0	0	0	Danville, Virginia, US
37055	Dare	North Carolina	US	4/2/20 23:25	35.66520691	-75.71767334	3	0	0	0	Dare, North Carolina, US
39037	Darke	Ohio	US	4/2/20 23:25	40.13412966	-84.6194517	22	1	0	0	Darke, Ohio, US
45031	Darlington	South Carolina	US	4/2/20 23:25	34.33358335	-79.96027485	15	0	0	0	Darlington, South Carolina, US
42043	Dauphin	Pennsylvania	US	4/2/20 23:25	40.41377078	-76.77993242	67	1	0	0	Dauphin, Pennsylvania, US
37057	Davidson	North Carolina	US	4/2/20 23:25	35.79115496	-80.21256572	41	0	0	0	Davidson, North Carolina, US
47037	Davidson	Tennessee	US	4/2/20 23:25	36.17007426	-86.78646056	785	5	0	0	Davidson, Tennessee, US
37059	Davie	North Carolina	US	4/2/20 23:25	35.93099927	-80.54496571	12	1	0	0	Davie, North Carolina, US
21059	Daviess	Kentucky	US	4/2/20 23:25	37.73028906	-87.0901948	34	1	0	0	Daviess, Kentucky, US
49011	Davis	Utah	US	4/2/20 23:25	40.99001837	-112.1139997	103	1	0	0	Davis, Utah, US
46035	Davison	South Dakota	US	4/2/20 23:25	43.67490933	-98.14458906	3	0	0	0	Davison, South Dakota, US
13085	Dawson	Georgia	US	4/2/20 23:25	34.44244079	-84.16964071	11	0	0	0	Dawson, Georgia, US
31047	Dawson	Nebraska	US	4/2/20 23:25	40.87028216	-99.8201461	1	0	0	0	Dawson, Nebraska, US
48115	Dawson	Texas	US	4/2/20 23:25	32.74255572	-101.9477242	3	0	0	0	Dawson, Texas, US
22031	De Soto	Louisiana	US	4/2/20 23:25	32.05457447	-93.74130302	42	1	0	0	De Soto, Louisiana, US
1049	DeKalb	Alabama	US	4/2/20 23:25	34.45946862	-85.80782906	8	0	0	0	DeKalb, Alabama, US
13089	DeKalb	Georgia	US	4/2/20 23:25	33.76944049	-84.22396017	396	6	0	0	DeKalb, Georgia, US
17037	DeKalb	Illinois	US	4/2/20 23:25	41.89373302	-88.76958483	16	0	0	0	DeKalb, Illinois, US
18033	DeKalb	Indiana	US	4/2/20 23:25	41.39804622	-84.99906934	2	0	0	0	DeKalb, Indiana, US
29063	DeKalb	Missouri	US	4/2/20 23:25	39.89201062	-94.40476508	1	0	0	0	DeKalb, Missouri, US
	DeKalb	Tennessee	US	4/2/20 23:25	35.97616272	-85.83689361	5	0	0	0	DeKalb,Tennessee,US
	DeSoto	Florida	US	4/2/20 23:25	27.18677893	-81.80941373	8	1	0	0	DeSoto,Florida,US
28033	DeSoto	Mississippi	US	4/2/20 23:25	34.87625235	-89.99091418	103	1	0	0	DeSoto, Mississippi, US
48123	DeWitt	Texas	US	4/2/20 23:25	29.08101855	-97.3568117	4	0	0	0	DeWitt, Texas, US
48117	Deaf Smith	Texas	US	4/2/20 23:25	34.96522957	-102.6054267	2	0	0	0	Deaf Smith, Texas, US
18029	Dearborn	Indiana	US	4/2/20 23:25	39.14647946	-84.97333539	22	1	0	0	Dearborn, Indiana, US
13087	Decatur	Georgia	US	4/2/20 23:25	30.87967778	-84.57619536	9	0	0	0	Decatur, Georgia, US
18031	Decatur	Indiana	US	4/2/20 23:25	39.30712658	-85.50087166	59	3	0	0	Decatur, Indiana, US
47039	Decatur	Tennessee	US	4/2/20 23:25	35.60048904	-88.11043779	0	0	0	0	Decatur, Tennessee, US
30023	Deer Lodge	Montana	US	4/2/20 23:25	46.05953325	-113.073353	3	0	0	0	Deer Lodge, Montana, US
39039	Defiance	Ohio	US	4/2/20 23:25	41.32398837	-84.49076944	6	0	0	0	Defiance, Ohio, US
18035	Delaware	Indiana	US	4/2/20 23:25	40.22787247	-85.39732772	25	1	0	0	Delaware, Indiana, US
19055	Delaware	Iowa	US	4/2/20 23:25	42.47104597	-91.3664492	1	0	0	0	Delaware, Iowa, US
36025	Delaware	New York	US	4/2/20 23:25	42.19837623	-74.96709306	22	0	0	0	Delaware, New York, US
39041	Delaware	Ohio	US	4/2/20 23:25	40.27942393	-83.00457058	50	1	0	0	Delaware, Ohio, US
40041	Delaware	Oklahoma	US	4/2/20 23:25	36.40823634	-94.80325046	10	0	0	0	Delaware, Oklahoma, US
42045	Delaware	Pennsylvania	US	4/2/20 23:25	39.91680171	-75.40243663	470	8	0	0	Delaware, Pennsylvania, US
8029	Delta	Colorado	US	4/2/20 23:25	38.86246243	-107.8631342	1	0	0	0	Delta, Colorado, US
26041	Delta	Michigan	US	4/2/20 23:25	45.9048491	-86.9080745	4	0	0	0	Delta, Michigan, US
48121	Denton	Texas	US	4/2/20 23:25	33.20521901	-97.11691153	254	5	0	0	Denton, Texas, US
8031	Denver	Colorado	US	4/2/20 23:25	39.76018276	-104.8725695	586	8	0	0	Denver, Colorado, US
19057	Des Moines	Iowa	US	4/2/20 23:25	40.92012606	-91.18326592	1	0	0	0	Des Moines, Iowa, US
41017	Deschutes	Oregon	US	4/2/20 23:25	43.91570171	-121.2289121	32	0	0	0	Deschutes, Oregon, US
5041	Desha	Arkansas	US	4/2/20 23:25	33.83011025	-91.25500948	2	0	0	0	Desha, Arkansas, US
46039	Deuel	South Dakota	US	4/2/20 23:25	44.75994309	-96.66943645	1	0	0	0	Deuel, South Dakota, US
19059	Dickinson	Iowa	US	4/2/20 23:25	43.37787725	-95.1510206	1	0	0	0	Dickinson, Iowa, US
26043	Dickinson	Michigan	US	4/2/20 23:25	46.00999672	-87.86961634	1	0	0	0	Dickinson, Michigan, US
47043	Dickson	Tennessee	US	4/2/20 23:25	36.14669837	-87.35891709	20	0	0	0	Dickson, Tennessee, US
45033	Dillon	South Carolina	US	4/2/20 23:25	34.39007791	-79.37741872	1	0	0	0	Dillon, South Carolina, US
11001	District of Columbia	District of Columbia	US	4/2/20 23:25	38.90417773	-77.01655992	653	12	0	0	District of Columbia,District of Columbia,US
38023	Divide	North Dakota	US	4/2/20 23:25	48.8149387	-103.4873611	1	0	0	0	Divide, North Dakota, US
13091	Dodge	Georgia	US	4/2/20 23:25	32.17265114	-83.16948926	3	0	0	0	Dodge, Georgia, US
27039	Dodge	Minnesota	US	4/2/20 23:25	44.02238415	-92.86244324	10	0	0	0	Dodge, Minnesota, US
31053	Dodge	Nebraska	US	4/2/20 23:25	41.58071748	-96.65598179	4	0	0	0	Dodge, Nebraska, US
55027	Dodge	Wisconsin	US	4/2/20 23:25	43.41576662	-88.70928178	13	0	0	0	Dodge, Wisconsin, US
35013	Dona Ana	New Mexico	US	4/2/20 23:25	32.35275771	-106.8329387	21	0	0	0	Dona Ana,New Mexico,US
20043	Doniphan	Kansas	US	4/2/20 23:25	39.79067154	-95.14056866	1	0	0	0	Doniphan, Kansas, US
48129	Donley	Texas	US	4/2/20 23:25	34.96517499	-100.8140093	1	0	0	0	Donley, Texas, US
13093	Dooly	Georgia	US	4/2/20 23:25	32.15630737	-83.79746561	11	0	0	0	Dooly, Georgia, US
55029	Door	Wisconsin	US	4/2/20 23:25	44.95856458	-87.30002707	2	0	0	0	Door, Wisconsin, US
24019	Dorchester	Maryland	US	4/2/20 23:25	38.45413522	-76.02752426	1	0	0	0	Dorchester, Maryland, US
45035	Dorchester	South Carolina	US	4/2/20 23:25	33.0794369	-80.40502652	35	0	0	0	Dorchester, South Carolina, US
13095	Dougherty	Georgia	US	4/2/20 23:25	31.53328528	-84.21722377	507	29	0	0	Dougherty, Georgia, US
8035	Douglas	Colorado	US	4/2/20 23:25	39.33133796	-104.930001	158	0	0	0	Douglas, Colorado, US
13097	Douglas	Georgia	US	4/2/20 23:25	33.70291126	-84.77026156	60	3	0	0	Douglas, Georgia, US
17041	Douglas	Illinois	US	4/2/20 23:25	39.76768052	-88.21854195	8	0	0	0	Douglas, Illinois, US
20045	Douglas	Kansas	US	4/2/20 23:25	38.88503636	-95.2925121	31	0	0	0	Douglas, Kansas, US
27041	Douglas	Minnesota	US	4/2/20 23:25	45.93348491	-95.45335469	1	0	0	0	Douglas, Minnesota, US
31055	Douglas	Nebraska	US	4/2/20 23:25	41.29518299	-96.15085305	116	1	0	0	Douglas, Nebraska, US
32005	Douglas	Nevada	US	4/2/20 23:25	38.912862	-119.6171333	6	0	0	0	Douglas, Nevada, US
41019	Douglas	Oregon	US	4/2/20 23:25	43.27941273	-123.167291	9	0	0	0	Douglas, Oregon, US
53017	Douglas	Washington	US	4/2/20 23:25	47.7361335	-119.692937	6	0	0	0	Douglas, Washington, US
55031	Douglas	Wisconsin	US	4/2/20 23:25	46.43222285	-91.91595768	7	0	0	0	Douglas, Wisconsin, US
5043	Drew	Arkansas	US	4/2/20 23:25	33.59035001	-91.71777921	1	0	0	0	Drew, Arkansas, US
17043	DuPage	Illinois	US	4/2/20 23:25	41.85116968	-88.08642662	448	14	0	0	DuPage, Illinois, US
18037	Dubois	Indiana	US	4/2/20 23:25	38.36597551	-86.8792417	3	0	0	0	Dubois, Indiana, US
19061	Dubuque	Iowa	US	4/2/20 23:25	42.46815349	-90.88181925	22	1	0	0	Dubuque, Iowa, US
49013	Duchesne	Utah	US	4/2/20 23:25	40.29772254	-110.425237	1	0	0	0	Duchesne, Utah, US
	Dukes and Nantucket	Massachusetts	US	4/2/20 23:25	41.40674725	-70.68763497	12	0	0	0	Dukes and Nantucket,Massachusetts,US
29069	Dunklin	Missouri	US	4/2/20 23:25	36.27167174	-90.09122243	6	0	0	0	Dunklin, Missouri, US
38025	Dunn	North Dakota	US	4/2/20 23:25	47.35423935	-102.6160468	1	0	0	0	Dunn, North Dakota, US
55033	Dunn	Wisconsin	US	4/2/20 23:25	44.94562799	-91.8962481	3	0	0	0	Dunn, Wisconsin, US
37061	Duplin	North Carolina	US	4/2/20 23:25	34.93449805	-77.93140529	2	0	0	0	Duplin, North Carolina, US
37063	Durham	North Carolina	US	4/2/20 23:25	36.03638492	-78.87608331	147	0	0	0	Durham, North Carolina, US
36027	Dutchess	New York	US	4/2/20 23:25	41.7648606	-73.74356679	667	5	0	0	Dutchess, New York, US
12031	Duval	Florida	US	4/2/20 23:25	30.33225875	-81.66976468	286	9	0	0	Duval, Florida, US
47045	Dyer	Tennessee	US	4/2/20 23:25	36.05931946	-89.41542855	5	0	0	0	Dyer, Tennessee, US
8037	Eagle	Colorado	US	4/2/20 23:25	39.62754308	-106.6933637	295	4	0	0	Eagle, Colorado, US
13099	Early	Georgia	US	4/2/20 23:25	31.32155345	-84.90255207	41	1	0	0	Early, Georgia, US
22033	East Baton Rouge	Louisiana	US	4/2/20 23:25	30.53842039	-91.09777565	325	11	0	0	East Baton Rouge, Louisiana, US
22035	East Carroll	Louisiana	US	4/2/20 23:25	32.73926954	-91.23425694	1	0	0	0	East Carroll, Louisiana, US
22037	East Feliciana	Louisiana	US	4/2/20 23:25	30.84425359	-91.04976723	14	0	0	0	East Feliciana, Louisiana, US
48133	Eastland	Texas	US	4/2/20 23:25	32.32743996	-98.83243566	3	0	0	0	Eastland, Texas, US
26045	Eaton	Michigan	US	4/2/20 23:25	42.59599185	-84.83740035	37	1	0	0	Eaton, Michigan, US
55035	Eau Claire	Wisconsin	US	4/2/20 23:25	44.726614	-91.28609183	14	0	0	0	Eau Claire, Wisconsin, US
48135	Ector	Texas	US	4/2/20 23:25	31.86898877	-102.5429428	12	0	0	0	Ector, Texas, US
35015	Eddy	New Mexico	US	4/2/20 23:25	32.47167456	-104.3053527	4	1	0	0	Eddy, New Mexico, US
37065	Edgecombe	North Carolina	US	4/2/20 23:25	35.91230639	-77.59436892	4	0	0	0	Edgecombe, North Carolina, US
45037	Edgefield	South Carolina	US	4/2/20 23:25	33.77221995	-81.96231108	4	0	0	0	Edgefield, South Carolina, US
21061	Edmonson	Kentucky	US	4/2/20 23:25	37.21218923	-86.23955613	2	0	0	0	Edmonson, Kentucky, US
13103	Effingham	Georgia	US	4/2/20 23:25	32.36616021	-81.34280942	6	0	0	0	Effingham, Georgia, US
6017	El Dorado	California	US	4/2/20 23:25	38.77965956	-120.5233166	18	0	0	0	El Dorado, California, US
8041	El Paso	Colorado	US	4/2/20 23:25	38.83240149	-104.5251411	314	14	0	0	El Paso, Colorado, US
48141	El Paso	Texas	US	4/2/20 23:25	31.76980765	-106.2363275	75	0	0	0	El Paso,Texas,US
8039	Elbert	Colorado	US	4/2/20 23:25	39.28656773	-104.1358721	5	0	0	0	Elbert, Colorado, US
18039	Elkhart	Indiana	US	4/2/20 23:25	41.59761169	-85.85875695	27	3	0	0	Elkhart, Indiana, US
32007	Elko	Nevada	US	4/2/20 23:25	41.14531606	-115.3577619	5	0	0	0	Elko, Nevada, US
48139	Ellis	Texas	US	4/2/20 23:25	32.34894117	-96.79371841	26	0	0	0	Ellis, Texas, US
1051	Elmore	Alabama	US	4/2/20 23:25	32.59785413	-86.14415284	17	0	0	0	Elmore, Alabama, US
16039	Elmore	Idaho	US	4/2/20 23:25	43.3507101	-115.4701578	3	0	0	0	Elmore, Idaho, US
13107	Emanuel	Georgia	US	4/2/20 23:25	32.59221302	-82.30239915	1	0	0	0	Emanuel, Georgia, US
26047	Emmet	Michigan	US	4/2/20 23:25	45.52625509	-84.89083249	6	1	0	0	Emmet, Michigan, US
48143	Erath	Texas	US	4/2/20 23:25	32.23602653	-98.21773417	8	1	0	0	Erath, Texas, US
36029	Erie	New York	US	4/2/20 23:25	42.76249024	-78.73063652	617	12	0	0	Erie, New York, US
39043	Erie	Ohio	US	4/2/20 23:25	41.36796058	-82.62904521	5	1	0	0	Erie, Ohio, US
42049	Erie	Pennsylvania	US	4/2/20 23:25	41.99253829	-80.03301954	17	0	0	0	Erie, Pennsylvania, US
1053	Escambia	Alabama	US	4/2/20 23:25	31.1256789	-87.15918694	2	0	0	0	Escambia, Alabama, US
12033	Escambia	Florida	US	4/2/20 23:25	30.67652764	-87.37284571	101	0	0	0	Escambia, Florida, US
25009	Essex	Massachusetts	US	4/2/20 23:25	42.6687626	-70.94687179	1039	18	0	0	Essex, Massachusetts, US
34013	Essex	New Jersey	US	4/2/20 23:25	40.78681335	-74.24657979	2617	99	0	0	Essex, New Jersey, US
36031	Essex	New York	US	4/2/20 23:25	44.11630765	-73.77297842	7	0	0	0	Essex, New York, US
1055	Etowah	Alabama	US	4/2/20 23:25	34.04567266	-86.04051873	13	1	0	0	Etowah, Alabama, US
22039	Evangeline	Louisiana	US	4/2/20 23:25	30.72985248	-92.39915924	16	0	0	0	Evangeline, Louisiana, US
2090	Fairbanks North Star	Alaska	US	4/2/20 23:25	64.80726247	-146.5692662	40	0	0	0	Fairbanks North Star,Alaska,US
51059	Fairfax	Virginia	US	4/2/20 23:25	38.83677558	-77.27565836	328	2	0	0	Fairfax, Virginia, US
51600	Fairfax City	Virginia	US	4/2/20 23:25	38.85157547	-77.2977964	0	0	0	0	Fairfax City, Virginia, US
9001	Fairfield	Connecticut	US	4/2/20 23:25	41.26809896	-73.3881171	2132	65	0	0	Fairfield, Connecticut, US
39045	Fairfield	Ohio	US	4/2/20 23:25	39.75107189	-82.63088163	28	0	0	0	Fairfield, Ohio, US
45039	Fairfield	South Carolina	US	4/2/20 23:25	34.39287073	-81.1195624	8	0	0	0	Fairfield, South Carolina, US
46047	Fall River	South Dakota	US	4/2/20 23:25	43.23929297	-103.5275691	1	0	0	0	Fall River, South Dakota, US
48145	Falls	Texas	US	4/2/20 23:25	31.25350609	-96.93630086	1	0	0	0	Falls, Texas, US
13111	Fannin	Georgia	US	4/2/20 23:25	34.86430205	-84.316964	6	0	0	0	Fannin, Georgia, US
48147	Fannin	Texas	US	4/2/20 23:25	33.59564294	-96.10751083	1	0	0	0	Fannin, Texas, US
27043	Faribault	Minnesota	US	4/2/20 23:25	43.67381499	-93.94787458	2	0	0	0	Faribault, Minnesota, US
46049	Faulk	South Dakota	US	4/2/20 23:25	45.07082625	-99.14535601	1	0	0	0	Faulk, South Dakota, US
5045	Faulkner	Arkansas	US	4/2/20 23:25	35.14719007	-92.33717519	37	1	0	0	Faulkner, Arkansas, US
51061	Fauquier	Virginia	US	4/2/20 23:25	38.73564842	-77.80647472	8	0	0	0	Fauquier, Virginia, US
1057	Fayette	Alabama	US	4/2/20 23:25	33.72076938	-87.73886638	1	0	0	0	Fayette, Alabama, US
13113	Fayette	Georgia	US	4/2/20 23:25	33.41357794	-84.49089434	52	4	0	0	Fayette, Georgia, US
17051	Fayette	Illinois	US	4/2/20 23:25	39.00072038	-89.02452658	2	0	0	0	Fayette, Illinois, US
18041	Fayette	Indiana	US	4/2/20 23:25	39.63684962	-85.17797541	11	2	0	0	Fayette, Indiana, US
19065	Fayette	Iowa	US	4/2/20 23:25	42.86271799	-91.8441231	2	0	0	0	Fayette, Iowa, US
21067	Fayette	Kentucky	US	4/2/20 23:25	38.0368225	-84.45576892	116	3	0	0	Fayette, Kentucky, US
39047	Fayette	Ohio	US	4/2/20 23:25	39.56021306	-83.4562016	1	0	0	0	Fayette, Ohio, US
42051	Fayette	Pennsylvania	US	4/2/20 23:25	39.92041012	-79.64291195	15	1	0	0	Fayette, Pennsylvania, US
47047	Fayette	Tennessee	US	4/2/20 23:25	35.19615831	-89.41399032	14	0	0	0	Fayette, Tennessee, US
48149	Fayette	Texas	US	4/2/20 23:25	29.87788372	-96.92076062	4	0	0	0	Fayette, Texas, US
47049	Fentress	Tennessee	US	4/2/20 23:25	36.38128818	-84.92870012	1	0	0	0	Fentress, Tennessee, US
53019	Ferry	Washington	US	4/2/20 23:25	48.4711431	-118.5154041	1	0	0	0	Ferry, Washington, US
	Fillmore	Minnesota	US	4/2/20 23:25	43.67394126	-92.08980382	9	0	0	0	Fillmore,Minnesota,US
20055	Finney	Kansas	US	4/2/20 23:25	38.04340344	-100.7381938	3	0	0	0	Finney, Kansas, US
12035	Flagler	Florida	US	4/2/20 23:25	29.45933576	-81.31508595	25	1	0	0	Flagler, Florida, US
30029	Flathead	Montana	US	4/2/20 23:25	48.29575866	-114.0520569	18	0	0	0	Flathead, Montana, US
45041	Florence	South Carolina	US	4/2/20 23:25	34.02361754	-79.70189312	26	5	0	0	Florence, South Carolina, US
13115	Floyd	Georgia	US	4/2/20 23:25	34.26268279	-85.21577392	71	2	0	0	Floyd, Georgia, US
18043	Floyd	Indiana	US	4/2/20 23:25	38.32117957	-85.90385377	34	0	0	0	Floyd, Indiana, US
51065	Fluvanna	Virginia	US	4/2/20 23:25	37.84157909	-78.27715475	4	0	0	0	Fluvanna, Virginia, US
55039	Fond du Lac	Wisconsin	US	4/2/20 23:25	43.75354908	-88.48885325	28	2	0	0	Fond du Lac, Wisconsin, US
17053	Ford	Illinois	US	4/2/20 23:25	40.59706922	-88.22350769	1	0	0	0	Ford, Illinois, US
20057	Ford	Kansas	US	4/2/20 23:25	37.69200114	-99.88825298	0	0	0	0	Ford, Kansas, US
42053	Forest	Pennsylvania	US	4/2/20 23:25	41.51095103	-79.23229292	1	0	0	0	Forest, Pennsylvania, US
28035	Forrest	Mississippi	US	4/2/20 23:25	31.18961454	-89.25832496	26	1	0	0	Forrest, Mississippi, US
13117	Forsyth	Georgia	US	4/2/20 23:25	34.22604035	-84.1231513	51	1	0	0	Forsyth, Georgia, US
37067	Forsyth	North Carolina	US	4/2/20 23:25	36.12859861	-80.25459052	63	1	0	0	Forsyth, North Carolina, US
48157	Fort Bend	Texas	US	4/2/20 23:25	29.52704478	-95.77219463	194	2	0	0	Fort Bend, Texas, US
38031	Foster	North Dakota	US	4/2/20 23:25	47.4571084	-98.88279923	1	0	0	0	Foster, North Dakota, US
18045	Fountain	Indiana	US	4/2/20 23:25	40.12361933	-87.24217689	2	1	0	0	Fountain, Indiana, US
1059	Franklin	Alabama	US	4/2/20 23:25	34.44235334	-87.84289505	4	0	0	0	Franklin, Alabama, US
13119	Franklin	Georgia	US	4/2/20 23:25	34.37525597	-83.23159927	5	0	0	0	Franklin, Georgia, US
17055	Franklin	Illinois	US	4/2/20 23:25	37.99189086	-88.92567818	1	0	0	0	Franklin, Illinois, US
18047	Franklin	Indiana	US	4/2/20 23:25	39.4142482	-85.06062647	45	6	0	0	Franklin, Indiana, US
20059	Franklin	Kansas	US	4/2/20 23:25	38.56443815	-95.28644341	7	0	0	0	Franklin, Kansas, US
21073	Franklin	Kentucky	US	4/2/20 23:25	38.2379395	-84.87962551	6	0	0	0	Franklin, Kentucky, US
22041	Franklin	Louisiana	US	4/2/20 23:25	32.13675181	-91.67589857	5	0	0	0	Franklin, Louisiana, US
23007	Franklin	Maine	US	4/2/20 23:25	44.97330019	-70.44381045	3	0	0	0	Franklin, Maine, US
25011	Franklin	Massachusetts	US	4/2/20 23:25	42.58119713	-72.58602547	85	8	0	0	Franklin, Massachusetts, US
28037	Franklin	Mississippi	US	4/2/20 23:25	31.47786634	-90.89672989	3	0	0	0	Franklin, Mississippi, US
29071	Franklin	Missouri	US	4/2/20 23:25	38.41127108	-91.07522826	19	0	0	0	Franklin, Missouri, US
36033	Franklin	New York	US	4/2/20 23:25	44.59040891	-74.29926032	9	0	0	0	Franklin, New York, US
37069	Franklin	North Carolina	US	4/2/20 23:25	36.081519	-78.28708884	12	0	0	0	Franklin, North Carolina, US
39049	Franklin	Ohio	US	4/2/20 23:25	39.96995815	-83.01115755	441	5	0	0	Franklin, Ohio, US
42055	Franklin	Pennsylvania	US	4/2/20 23:25	39.92956518	-77.72157791	23	0	0	0	Franklin, Pennsylvania, US
47051	Franklin	Tennessee	US	4/2/20 23:25	35.15634626	-86.09201039	8	0	0	0	Franklin, Tennessee, US
48159	Franklin	Texas	US	4/2/20 23:25	33.17653242	-95.21917243	1	0	0	0	Franklin, Texas, US
50011	Franklin	Vermont	US	4/2/20 23:25	44.85627605	-72.91249563	16	0	0	0	Franklin, Vermont, US
51067	Franklin	Virginia	US	4/2/20 23:25	36.99536167	-79.88023649	6	0	0	0	Franklin, Virginia, US
53021	Franklin	Washington	US	4/2/20 23:25	46.53351425	-118.9018212	41	0	0	0	Franklin, Washington, US
51620	Franklin City	Virginia	US	4/2/20 23:25	36.6831435	-76.93859681	1	0	0	0	Franklin City, Virginia, US
24021	Frederick	Maryland	US	4/2/20 23:25	39.47296601	-77.39999394	45	3	0	0	Frederick, Maryland, US
51069	Frederick	Virginia	US	4/2/20 23:25	39.20172582	-78.25974949	16	0	0	0	Frederick, Virginia, US
51630	Fredericksburg	Virginia	US	4/2/20 23:25	38.2977863	-77.4922454	2	0	0	0	Fredericksburg, Virginia, US
27047	Freeborn	Minnesota	US	4/2/20 23:25	43.67385583	-93.34884422	5	0	0	0	Freeborn, Minnesota, US
8043	Fremont	Colorado	US	4/2/20 23:25	38.47362326	-105.4399667	2	0	0	0	Fremont, Colorado, US
16043	Fremont	Idaho	US	4/2/20 23:25	44.22800938	-111.4809943	1	0	0	0	Fremont, Idaho, US
56013	Fremont	Wyoming	US	4/2/20 23:25	43.04183996	-108.6296893	26	0	0	0	Fremont, Wyoming, US
6019	Fresno	California	US	4/2/20 23:25	36.75733899	-119.6466953	82	0	0	0	Fresno, California, US
13121	Fulton	Georgia	US	4/2/20 23:25	33.79216944	-84.46319413	712	22	0	0	Fulton, Georgia, US
18049	Fulton	Indiana	US	4/2/20 23:25	41.0469907	-86.26252745	1	0	0	0	Fulton, Indiana, US
36035	Fulton	New York	US	4/2/20 23:25	43.11363907	-74.41798804	6	0	0	0	Fulton, New York, US
39051	Fulton	Ohio	US	4/2/20 23:25	41.60213491	-84.12571393	3	0	0	0	Fulton, Ohio, US
12039	Gadsden	Florida	US	4/2/20 23:25	30.57796289	-84.61915825	2	0	0	0	Gadsden, Florida, US
31067	Gage	Nebraska	US	4/2/20 23:25	40.26186809	-96.68946704	1	0	0	0	Gage, Nebraska, US
48165	Gaines	Texas	US	4/2/20 23:25	32.74055318	-102.6353295	1	0	0	0	Gaines, Texas, US
51640	Galax	Virginia	US	4/2/20 23:25	36.66601852	-80.91703124	1	0	0	0	Galax, Virginia, US
30031	Gallatin	Montana	US	4/2/20 23:25	45.54486106	-111.1692571	93	0	0	0	Gallatin, Montana, US
39053	Gallia	Ohio	US	4/2/20 23:25	38.82708533	-82.31647569	3	1	0	0	Gallia, Ohio, US
48167	Galveston	Texas	US	4/2/20 23:25	29.40167322	-94.90469073	118	0	0	0	Galveston, Texas, US
8045	Garfield	Colorado	US	4/2/20 23:25	39.59921777	-107.902708	34	1	0	0	Garfield, Colorado, US
40047	Garfield	Oklahoma	US	4/2/20 23:25	36.3791334	-97.78265517	4	0	0	0	Garfield, Oklahoma, US
49017	Garfield	Utah	US	4/2/20 23:25	37.85447192	-111.4418764	1	0	0	0	Garfield, Utah, US
5051	Garland	Arkansas	US	4/2/20 23:25	34.57692074	-93.14921604	37	0	0	0	Garland, Arkansas, US
24023	Garrett	Maryland	US	4/2/20 23:25	39.52786077	-79.27355126	3	0	0	0	Garrett, Maryland, US
40049	Garvin	Oklahoma	US	4/2/20 23:25	34.70418038	-97.30811132	8	0	0	0	Garvin, Oklahoma, US
29073	Gasconade	Missouri	US	4/2/20 23:25	38.43947277	-91.50847147	1	0	0	0	Gasconade, Missouri, US
37071	Gaston	North Carolina	US	4/2/20 23:25	35.29373559	-81.17477045	33	1	0	0	Gaston, North Carolina, US
37073	Gates	North Carolina	US	4/2/20 23:25	36.44667547	-76.69749701	1	0	0	0	Gates, North Carolina, US
39055	Geauga	Ohio	US	4/2/20 23:25	41.49952319	-81.17935342	33	0	0	0	Geauga, Ohio, US
16045	Gem	Idaho	US	4/2/20 23:25	44.06482372	-116.398376	4	0	0	0	Gem, Idaho, US
26049	Genesee	Michigan	US	4/2/20 23:25	43.02244215	-83.70589709	349	10	0	0	Genesee, Michigan, US
36037	Genesee	New York	US	4/2/20 23:25	43.0022601	-78.19135193	16	1	0	0	Genesee, New York, US
28039	George	Mississippi	US	4/2/20 23:25	30.86259065	-88.64436789	4	0	0	0	George, Mississippi, US
45043	Georgetown	South Carolina	US	4/2/20 23:25	33.43443342	-79.33202141	15	0	0	0	Georgetown, South Carolina, US
18051	Gibson	Indiana	US	4/2/20 23:25	38.30393723	-87.58054938	4	0	0	0	Gibson, Indiana, US
47053	Gibson	Tennessee	US	4/2/20 23:25	35.99438059	-88.93358327	6	0	0	0	Gibson, Tennessee, US
4007	Gila	Arizona	US	4/2/20 23:25	33.80190085	-110.8132779	2	0	0	0	Gila, Arizona, US
47055	Giles	Tennessee	US	4/2/20 23:25	35.20222469	-87.03992678	3	0	0	0	Giles, Tennessee, US
48171	Gillespie	Texas	US	4/2/20 23:25	30.31824095	-98.94676915	1	0	0	0	Gillespie, Texas, US
13123	Gilmer	Georgia	US	4/2/20 23:25	34.69316688	-84.45802506	1	0	0	0	Gilmer, Georgia, US
12043	Glades	Florida	US	4/2/20 23:25	26.95635849	-81.18996211	3	1	0	0	Glades, Florida, US
26051	Gladwin	Michigan	US	4/2/20 23:25	43.98901072	-84.38774817	2	0	0	0	Gladwin, Michigan, US
6021	Glenn	California	US	4/2/20 23:25	39.59875897	-122.3938452	2	0	0	0	Glenn, California, US
34015	Gloucester	New Jersey	US	4/2/20 23:25	39.71581067	-75.13995546	169	2	0	0	Gloucester, New Jersey, US
51073	Gloucester	Virginia	US	4/2/20 23:25	37.40809042	-76.53524337	8	0	0	0	Gloucester, Virginia, US
13127	Glynn	Georgia	US	4/2/20 23:25	31.23279254	-81.53811412	20	0	0	0	Glynn, Georgia, US
26053	Gogebic	Michigan	US	4/2/20 23:25	46.40862701	-89.69377193	3	1	0	0	Gogebic, Michigan, US
48175	Goliad	Texas	US	4/2/20 23:25	28.65696592	-97.42760647	1	0	0	0	Goliad, Texas, US
48177	Gonzales	Texas	US	4/2/20 23:25	29.45634206	-97.49424032	1	0	0	0	Gonzales, Texas, US
51075	Goochland	Virginia	US	4/2/20 23:25	37.71714806	-77.90381514	9	0	0	0	Goochland, Virginia, US
27049	Goodhue	Minnesota	US	4/2/20 23:25	44.40849741	-92.7234195	4	0	0	0	Goodhue, Minnesota, US
16047	Gooding	Idaho	US	4/2/20 23:25	42.96927962	-114.8108306	1	0	0	0	Gooding, Idaho, US
13129	Gordon	Georgia	US	4/2/20 23:25	34.50487351	-84.87296253	20	1	0	0	Gordon, Georgia, US
56015	Goshen	Wyoming	US	4/2/20 23:25	42.08798185	-104.3534743	1	0	0	0	Goshen, Wyoming, US
31073	Gosper	Nebraska	US	4/2/20 23:25	40.51481965	-99.83020279	1	0	0	0	Gosper, Nebraska, US
20063	Gove	Kansas	US	4/2/20 23:25	38.91588178	-100.4829321	1	0	0	0	Gove, Kansas, US
13131	Grady	Georgia	US	4/2/20 23:25	30.87454847	-84.23418364	2	0	0	0	Grady, Georgia, US
40051	Grady	Oklahoma	US	4/2/20 23:25	35.0167709	-97.88339847	3	0	0	0	Grady, Oklahoma, US
33009	Grafton	New Hampshire	US	4/2/20 23:25	43.93779815	-71.82057197	38	0	0	0	Grafton, New Hampshire, US
4009	Graham	Arizona	US	4/2/20 23:25	32.93166885	-109.8882178	2	0	0	0	Graham, Arizona, US
47057	Grainger	Tennessee	US	4/2/20 23:25	36.27469206	-83.51254721	3	0	0	0	Grainger, Tennessee, US
8049	Grand	Colorado	US	4/2/20 23:25	40.10603347	-106.1178042	4	0	0	0	Grand, Colorado, US
49019	Grand	Utah	US	4/2/20 23:25	38.98103848	-109.5704487	1	0	0	0	Grand, Utah, US
38035	Grand Forks	North Dakota	US	4/2/20 23:25	47.92093639	-97.45450447	5	0	0	0	Grand Forks, North Dakota, US
26055	Grand Traverse	Michigan	US	4/2/20 23:25	44.69565625	-85.55585247	9	2	0	0	Grand Traverse, Michigan, US
5053	Grant	Arkansas	US	4/2/20 23:25	34.29017991	-92.42320562	3	0	0	0	Grant, Arkansas, US
18053	Grant	Indiana	US	4/2/20 23:25	40.51587228	-85.65468702	11	0	0	0	Grant, Indiana, US
21081	Grant	Kentucky	US	4/2/20 23:25	38.64962758	-84.62415957	1	0	0	0	Grant, Kentucky, US
22043	Grant	Louisiana	US	4/2/20 23:25	31.59882456	-92.56124347	5	0	0	0	Grant, Louisiana, US
35017	Grant	New Mexico	US	4/2/20 23:25	32.73911281	-108.3827845	1	0	0	0	Grant, New Mexico, US
38037	Grant	North Dakota	US	4/2/20 23:25	46.35821257	-101.6390013	1	0	0	0	Grant, North Dakota, US
41023	Grant	Oregon	US	4/2/20 23:25	44.49024544	-119.0068631	1	0	0	0	Grant, Oregon, US
53025	Grant	Washington	US	4/2/20 23:25	47.20753737	-119.4500749	73	1	0	0	Grant, Washington, US
55043	Grant	Wisconsin	US	4/2/20 23:25	42.8671731	-90.7063218	2	0	0	0	Grant, Wisconsin, US
37077	Granville	North Carolina	US	4/2/20 23:25	36.30337451	-78.65184241	20	0	0	0	Granville, North Carolina, US
26057	Gratiot	Michigan	US	4/2/20 23:25	43.29265605	-84.60505416	5	0	0	0	Gratiot, Michigan, US
48179	Gray	Texas	US	4/2/20 23:25	35.40081878	-100.8129222	1	0	0	0	Gray, Texas, US
53027	Grays Harbor	Washington	US	4/2/20 23:25	47.14003705	-123.7820567	2	0	0	0	Grays Harbor, Washington, US
21085	Grayson	Kentucky	US	4/2/20 23:25	37.46231118	-86.34248968	2	0	0	0	Grayson, Kentucky, US
48181	Grayson	Texas	US	4/2/20 23:25	33.62744998	-96.67753461	11	0	0	0	Grayson, Texas, US
55045	Green	Wisconsin	US	4/2/20 23:25	42.6794956	-89.60243287	7	0	0	0	Green, Wisconsin, US
54025	Greenbrier	West Virginia	US	4/2/20 23:25	37.9463652	-80.45335881	3	0	0	0	Greenbrier, West Virginia, US
1063	Greene	Alabama	US	4/2/20 23:25	32.85504247	-87.95684022	4	0	0	0	Greene, Alabama, US
5055	Greene	Arkansas	US	4/2/20 23:25	36.1173546	-90.55832668	1	0	0	0	Greene, Arkansas, US
13133	Greene	Georgia	US	4/2/20 23:25	33.5769205	-83.17139104	8	0	0	0	Greene, Georgia, US
18055	Greene	Indiana	US	4/2/20 23:25	39.03630547	-86.96223202	8	0	0	0	Greene, Indiana, US
29077	Greene	Missouri	US	4/2/20 23:25	37.2575872	-93.34230916	54	6	0	0	Greene, Missouri, US
36039	Greene	New York	US	4/2/20 23:25	42.275797	-74.12384884	21	0	0	0	Greene, New York, US
37079	Greene	North Carolina	US	4/2/20 23:25	35.48544173	-77.67578087	5	0	0	0	Greene, North Carolina, US
39057	Greene	Ohio	US	4/2/20 23:25	39.69116283	-83.89032084	8	1	0	0	Greene, Ohio, US
42059	Greene	Pennsylvania	US	4/2/20 23:25	39.85746531	-80.22357106	11	0	0	0	Greene, Pennsylvania, US
47059	Greene	Tennessee	US	4/2/20 23:25	36.17470125	-82.84691273	16	1	0	0	Greene, Tennessee, US
51079	Greene	Virginia	US	4/2/20 23:25	38.29545894	-78.46525378	1	0	0	0	Greene, Virginia, US
4011	Greenlee	Arizona	US	4/2/20 23:25	33.21498827	-109.2405279	1	0	0	0	Greenlee, Arizona, US
51081	Greensville	Virginia	US	4/2/20 23:25	36.67878901	-77.56351439	3	0	0	0	Greensville, Virginia, US
45045	Greenville	South Carolina	US	4/2/20 23:25	34.89502264	-82.37295012	154	1	0	0	Greenville, South Carolina, US
45047	Greenwood	South Carolina	US	4/2/20 23:25	34.15272415	-82.12715789	8	0	0	0	Greenwood, South Carolina, US
40055	Greer	Oklahoma	US	4/2/20 23:25	34.93535801	-99.5605612	2	1	0	0	Greer, Oklahoma, US
48183	Gregg	Texas	US	4/2/20 23:25	32.47940482	-94.81591935	8	0	0	0	Gregg, Texas, US
28043	Grenada	Mississippi	US	4/2/20 23:25	33.77036166	-89.80245083	4	0	0	0	Grenada, Mississippi, US
48185	Grimes	Texas	US	4/2/20 23:25	30.54579585	-95.98902499	3	0	0	0	Grimes, Texas, US
17063	Grundy	Illinois	US	4/2/20 23:25	41.28569601	-88.41905692	5	0	0	0	Grundy, Illinois, US
47061	Grundy	Tennessee	US	4/2/20 23:25	35.38433717	-85.72142731	8	0	0	0	Grundy, Tennessee, US
48187	Guadalupe	Texas	US	4/2/20 23:25	29.58165339	-97.94786822	20	0	0	0	Guadalupe, Texas, US
39059	Guernsey	Ohio	US	4/2/20 23:25	40.05026529	-81.49248905	1	0	0	0	Guernsey, Ohio, US
37081	Guilford	North Carolina	US	4/2/20 23:25	36.07959451	-79.78824948	74	3	0	0	Guilford, North Carolina, US
12045	Gulf	Florida	US	4/2/20 23:25	29.93543004	-85.2427099	1	0	0	0	Gulf, Florida, US
8051	Gunnison	Colorado	US	4/2/20 23:25	38.66611652	-107.0320729	84	1	0	0	Gunnison, Colorado, US
19077	Guthrie	Iowa	US	4/2/20 23:25	41.68378965	-94.50111014	1	0	0	0	Guthrie, Iowa, US
13135	Gwinnett	Georgia	US	4/2/20 23:25	33.96044201	-84.02137802	282	6	0	0	Gwinnett, Georgia, US
13137	Habersham	Georgia	US	4/2/20 23:25	34.63331566	-83.53094677	2	0	0	0	Habersham, Georgia, US
1065	Hale	Alabama	US	4/2/20 23:25	32.76039258	-87.63284988	1	0	0	0	Hale, Alabama, US
48189	Hale	Texas	US	4/2/20 23:25	34.07044901	-101.8268114	6	0	0	0	Hale, Texas, US
37083	Halifax	North Carolina	US	4/2/20 23:25	36.25669272	-77.6556109	7	0	0	0	Halifax, North Carolina, US
51083	Halifax	Virginia	US	4/2/20 23:25	36.76654925	-78.93512622	1	0	0	0	Halifax, Virginia, US
13139	Hall	Georgia	US	4/2/20 23:25	34.32207823	-83.81896936	72	0	0	0	Hall, Georgia, US
31079	Hall	Nebraska	US	4/2/20 23:25	40.87257079	-98.50218293	17	1	0	0	Hall, Nebraska, US
47063	Hamblen	Tennessee	US	4/2/20 23:25	36.21990035	-83.26586179	3	0	0	0	Hamblen, Tennessee, US
18057	Hamilton	Indiana	US	4/2/20 23:25	40.07306535	-86.05244729	207	4	0	0	Hamilton, Indiana, US
31081	Hamilton	Nebraska	US	4/2/20 23:25	40.87349452	-98.02099117	2	0	0	0	Hamilton, Nebraska, US
36041	Hamilton	New York	US	4/2/20 23:25	43.66146647	-74.49721957	2	0	0	0	Hamilton, New York, US
39061	Hamilton	Ohio	US	4/2/20 23:25	39.19673558	-84.54502924	178	2	0	0	Hamilton, Ohio, US
47065	Hamilton	Tennessee	US	4/2/20 23:25	35.17670231	-85.16652245	61	5	0	0	Hamilton, Tennessee, US
46057	Hamlin	South Dakota	US	4/2/20 23:25	44.67385954	-97.18829593	1	0	0	0	Hamlin, South Dakota, US
25013	Hampden	Massachusetts	US	4/2/20 23:25	42.13440424	-72.63235561	546	19	0	0	Hampden, Massachusetts, US
25015	Hampshire	Massachusetts	US	4/2/20 23:25	42.33997957	-72.65898478	102	2	0	0	Hampshire, Massachusetts, US
45049	Hampton	South Carolina	US	4/2/20 23:25	32.77419582	-81.13845571	1	0	0	0	Hampton, South Carolina, US
51650	Hampton	Virginia	US	4/2/20 23:25	37.03513786	-76.35879121	16	1	0	0	Hampton, Virginia, US
18059	Hancock	Indiana	US	4/2/20 23:25	39.82304555	-85.77566351	37	2	0	0	Hancock, Indiana, US
19081	Hancock	Iowa	US	4/2/20 23:25	43.08178477	-93.73454884	3	0	0	0	Hancock, Iowa, US
21091	Hancock	Kentucky	US	4/2/20 23:25	37.83766422	-86.78280584	1	0	0	0	Hancock, Kentucky, US
23009	Hancock	Maine	US	4/2/20 23:25	44.59816444	-68.38401854	2	0	0	0	Hancock, Maine, US
28045	Hancock	Mississippi	US	4/2/20 23:25	30.41830223	-89.48851033	22	1	0	0	Hancock, Mississippi, US
39063	Hancock	Ohio	US	4/2/20 23:25	41.00250487	-83.66838948	8	0	0	0	Hancock, Ohio, US
54029	Hancock	West Virginia	US	4/2/20 23:25	40.51943859	-80.57461608	5	0	0	0	Hancock, West Virginia, US
51085	Hanover	Virginia	US	4/2/20 23:25	37.7583355	-77.49464673	8	0	0	0	Hanover, Virginia, US
13143	Haralson	Georgia	US	4/2/20 23:25	33.79602175	-85.21005667	6	0	0	0	Haralson, Georgia, US
12049	Hardee	Florida	US	4/2/20 23:25	27.49293939	-81.80956574	1	0	0	0	Hardee, Florida, US
47069	Hardeman	Tennessee	US	4/2/20 23:25	35.20772017	-88.99161161	4	0	0	0	Hardeman, Tennessee, US
19083	Hardin	Iowa	US	4/2/20 23:25	42.38353877	-93.23654611	1	0	0	0	Hardin, Iowa, US
21093	Hardin	Kentucky	US	4/2/20 23:25	37.6976111	-85.96319251	6	0	0	0	Hardin, Kentucky, US
39065	Hardin	Ohio	US	4/2/20 23:25	40.66015414	-83.65929931	1	0	0	0	Hardin, Ohio, US
47071	Hardin	Tennessee	US	4/2/20 23:25	35.19732531	-88.18593755	2	0	0	0	Hardin, Tennessee, US
48199	Hardin	Texas	US	4/2/20 23:25	30.33364686	-94.38931817	14	0	0	0	Hardin, Texas, US
54031	Hardy	West Virginia	US	4/2/20 23:25	39.00683177	-78.85855301	2	0	0	0	Hardy, West Virginia, US
24025	Harford	Maryland	US	4/2/20 23:25	39.55010644	-76.3077594	37	0	0	0	Harford, Maryland, US
37085	Harnett	North Carolina	US	4/2/20 23:25	35.36731853	-78.87243571	19	1	0	0	Harnett, North Carolina, US
13145	Harris	Georgia	US	4/2/20 23:25	32.73709786	-84.90538572	5	0	0	0	Harris, Georgia, US
48201	Harris	Texas	US	4/2/20 23:25	29.86	-95.39	955	6	0	0	Harris,Texas,US
18061	Harrison	Indiana	US	4/2/20 23:25	38.19467379	-86.10948271	18	0	0	0	Harrison, Indiana, US
19085	Harrison	Iowa	US	4/2/20 23:25	41.68330137	-95.81558439	10	0	0	0	Harrison, Iowa, US
21097	Harrison	Kentucky	US	4/2/20 23:25	38.44188174	-84.32869741	11	0	0	0	Harrison, Kentucky, US
28047	Harrison	Mississippi	US	4/2/20 23:25	30.51359752	-89.12467576	53	1	0	0	Harrison, Mississippi, US
29081	Harrison	Missouri	US	4/2/20 23:25	40.35570088	-93.99222144	2	0	0	0	Harrison, Missouri, US
48203	Harrison	Texas	US	4/2/20 23:25	32.54935988	-94.36934071	5	0	0	0	Harrison, Texas, US
54033	Harrison	West Virginia	US	4/2/20 23:25	39.2853852	-80.37919577	17	0	0	0	Harrison, West Virginia, US
51660	Harrisonburg	Virginia	US	4/2/20 23:25	38.43542574	-78.87536254	15	0	0	0	Harrisonburg, Virginia, US
13147	Hart	Georgia	US	4/2/20 23:25	34.34626973	-82.96567682	3	0	0	0	Hart, Georgia, US
9003	Hartford	Connecticut	US	4/2/20 23:25	41.80283011	-72.73103891	539	13	0	0	Hartford, Connecticut, US
20079	Harvey	Kansas	US	4/2/20 23:25	38.04293782	-97.42747573	2	0	0	0	Harvey, Kansas, US
15001	Hawaii	Hawaii	US	4/2/20 23:25	19.60121157	-155.5210167	18	0	0	0	Hawaii, Hawaii, US
47073	Hawkins	Tennessee	US	4/2/20 23:25	36.44355426	-82.94885298	7	0	0	0	Hawkins, Tennessee, US
48209	Hays	Texas	US	4/2/20 23:25	30.05669873	-98.02944344	42	0	0	0	Hays, Texas, US
37087	Haywood	North Carolina	US	4/2/20 23:25	35.55269063	-82.98196486	2	0	0	0	Haywood, North Carolina, US
47075	Haywood	Tennessee	US	4/2/20 23:25	35.58332824	-89.28536625	2	0	0	0	Haywood, Tennessee, US
13149	Heard	Georgia	US	4/2/20 23:25	33.29686567	-85.12886832	2	1	0	0	Heard, Georgia, US
5057	Hempstead	Arkansas	US	4/2/20 23:25	33.73325583	-93.66935133	1	0	0	0	Hempstead, Arkansas, US
21101	Henderson	Kentucky	US	4/2/20 23:25	37.79344553	-87.57392021	5	0	0	0	Henderson, Kentucky, US
37089	Henderson	North Carolina	US	4/2/20 23:25	35.33788927	-82.4766782	22	0	0	0	Henderson, North Carolina, US
48213	Henderson	Texas	US	4/2/20 23:25	32.21128872	-95.85846587	1	0	0	0	Henderson, Texas, US
18063	Hendricks	Indiana	US	4/2/20 23:25	39.76719009	-86.51037283	116	1	0	0	Hendricks, Indiana, US
12051	Hendry	Florida	US	4/2/20 23:25	26.55386945	-81.16469006	4	0	0	0	Hendry, Florida, US
27053	Hennepin	Minnesota	US	4/2/20 23:25	45.00761521	-93.47694895	235	6	0	0	Hennepin, Minnesota, US
51087	Henrico	Virginia	US	4/2/20 23:25	37.53460572	-77.39326555	87	2	0	0	Henrico, Virginia, US
13151	Henry	Georgia	US	4/2/20 23:25	33.4533428	-84.1481466	108	2	0	0	Henry, Georgia, US
17073	Henry	Illinois	US	4/2/20 23:25	41.3533994	-90.13296166	4	0	0	0	Henry, Illinois, US
18065	Henry	Indiana	US	4/2/20 23:25	39.93029017	-85.39625719	6	0	0	0	Henry, Indiana, US
19087	Henry	Iowa	US	4/2/20 23:25	40.98767962	-91.54436349	5	0	0	0	Henry, Iowa, US
29083	Henry	Missouri	US	4/2/20 23:25	38.38482826	-93.79293734	1	1	0	0	Henry, Missouri, US
47079	Henry	Tennessee	US	4/2/20 23:25	36.33160906	-88.30121797	4	0	0	0	Henry, Tennessee, US
51089	Henry	Virginia	US	4/2/20 23:25	36.68542395	-79.87634026	2	0	0	0	Henry, Virginia, US
36043	Herkimer	New York	US	4/2/20 23:25	43.42034246	-74.96145307	14	2	0	0	Herkimer, New York, US
12053	Hernando	Florida	US	4/2/20 23:25	28.55364461	-82.42700204	34	0	0	0	Hernando, Florida, US
37091	Hertford	North Carolina	US	4/2/20 23:25	36.3607755	-76.98104134	4	0	0	0	Hertford, North Carolina, US
47081	Hickman	Tennessee	US	4/2/20 23:25	35.80609681	-87.47643507	1	0	0	0	Hickman, Tennessee, US
48215	Hidalgo	Texas	US	4/2/20 23:25	26.39418217	-98.18299696	62	0	0	0	Hidalgo, Texas, US
39071	Highland	Ohio	US	4/2/20 23:25	39.1839264	-83.60331456	3	0	0	0	Highland, Ohio, US
12055	Highlands	Florida	US	4/2/20 23:25	27.34254618	-81.34071957	24	1	0	0	Highlands, Florida, US
30041	Hill	Montana	US	4/2/20 23:25	48.62879827	-110.1129252	1	0	0	0	Hill, Montana, US
48217	Hill	Texas	US	4/2/20 23:25	31.99045053	-97.13423143	3	0	0	0	Hill, Texas, US
12057	Hillsborough	Florida	US	4/2/20 23:25	27.9276559	-82.32013172	404	5	0	0	Hillsborough, Florida, US
26059	Hillsdale	Michigan	US	4/2/20 23:25	41.88753639	-84.59312019	24	1	0	0	Hillsdale, Michigan, US
28049	Hinds	Mississippi	US	4/2/20 23:25	32.2656285	-90.44435448	118	0	0	0	Hinds, Mississippi, US
8053	Hinsdale	Colorado	US	4/2/20 23:25	37.82247444	-107.3004345	1	0	0	0	Hinsdale, Colorado, US
48219	Hockley	Texas	US	4/2/20 23:25	33.60771256	-102.3431676	7	0	0	0	Hockley, Texas, US
37093	Hoke	North Carolina	US	4/2/20 23:25	35.01888303	-79.23651674	7	0	0	0	Hoke, North Carolina, US
12059	Holmes	Florida	US	4/2/20 23:25	30.86747479	-85.81319222	1	0	0	0	Holmes, Florida, US
28051	Holmes	Mississippi	US	4/2/20 23:25	33.12345854	-90.08923538	16	2	0	0	Holmes, Mississippi, US
39075	Holmes	Ohio	US	4/2/20 23:25	40.56163713	-81.92635677	1	0	0	0	Holmes, Ohio, US
15003	Honolulu	Hawaii	US	4/2/20 23:25	21.45803166	-157.9712182	182	1	0	0	Honolulu, Hawaii, US
48221	Hood	Texas	US	4/2/20 23:25	32.42990927	-97.83242024	6	0	0	0	Hood, Texas, US
41027	Hood River	Oregon	US	4/2/20 23:25	45.51872811	-121.6552036	3	0	0	0	Hood River, Oregon, US
51670	Hopewell	Virginia	US	4/2/20 23:25	37.29186313	-77.29754684	5	0	0	0	Hopewell, Virginia, US
21107	Hopkins	Kentucky	US	4/2/20 23:25	37.30939025	-87.54670406	27	2	0	0	Hopkins, Kentucky, US
48223	Hopkins	Texas	US	4/2/20 23:25	33.14875072	-95.56351139	3	0	0	0	Hopkins, Texas, US
45051	Horry	South Carolina	US	4/2/20 23:25	33.9212828	-78.99555293	50	4	0	0	Horry, South Carolina, US
5059	Hot Spring	Arkansas	US	4/2/20 23:25	34.31709259	-92.95396325	5	0	0	0	Hot Spring, Arkansas, US
26061	Houghton	Michigan	US	4/2/20 23:25	46.89988536	-88.68495385	1	0	0	0	Houghton, Michigan, US
1069	Houston	Alabama	US	4/2/20 23:25	31.15197924	-85.29939599	9	0	0	0	Houston, Alabama, US
13153	Houston	Georgia	US	4/2/20 23:25	32.45802497	-83.66879087	47	5	0	0	Houston, Georgia, US
47083	Houston	Tennessee	US	4/2/20 23:25	36.28872054	-87.71878828	1	0	0	0	Houston, Tennessee, US
5061	Howard	Arkansas	US	4/2/20 23:25	34.09007427	-93.9934871	1	0	0	0	Howard, Arkansas, US
18067	Howard	Indiana	US	4/2/20 23:25	40.48527731	-86.11351892	24	2	0	0	Howard, Indiana, US
24027	Howard	Maryland	US	4/2/20 23:25	39.25305293	-76.93126208	152	2	0	0	Howard, Maryland, US
29091	Howell	Missouri	US	4/2/20 23:25	36.77383887	-91.88683935	1	0	0	0	Howell, Missouri, US
34017	Hudson	New Jersey	US	4/2/20 23:25	40.73766234	-74.07515667	2270	44	0	0	Hudson, New Jersey, US
8055	Huerfano	Colorado	US	4/2/20 23:25	37.68473101	-104.9612585	1	0	0	0	Huerfano, Colorado, US
46065	Hughes	South Dakota	US	4/2/20 23:25	44.39091534	-99.99661148	3	0	0	0	Hughes, South Dakota, US
6023	Humboldt	California	US	4/2/20 23:25	40.69923009	-123.876044	28	0	0	0	Humboldt, California, US
32013	Humboldt	Nevada	US	4/2/20 23:25	41.40692186	-118.1109427	5	0	0	0	Humboldt, Nevada, US
28053	Humphreys	Mississippi	US	4/2/20 23:25	33.12825718	-90.52252707	4	1	0	0	Humphreys, Mississippi, US
47085	Humphreys	Tennessee	US	4/2/20 23:25	36.03958805	-87.77992872	2	0	0	0	Humphreys, Tennessee, US
48231	Hunt	Texas	US	4/2/20 23:25	33.12351514	-96.08551032	4	0	0	0	Hunt, Texas, US
34019	Hunterdon	New Jersey	US	4/2/20 23:25	40.56335249	-74.91284156	130	0	0	0	Hunterdon, New Jersey, US
42061	Huntingdon	Pennsylvania	US	4/2/20 23:25	40.42162652	-77.97673273	2	0	0	0	Huntingdon, Pennsylvania, US
18069	Huntington	Indiana	US	4/2/20 23:25	40.82907273	-85.48822092	3	1	0	0	Huntington, Indiana, US
26063	Huron	Michigan	US	4/2/20 23:25	43.83353985	-83.04078453	4	0	0	0	Huron, Michigan, US
39077	Huron	Ohio	US	4/2/20 23:25	41.14651175	-82.59867951	4	1	0	0	Huron, Ohio, US
46067	Hutchinson	South Dakota	US	4/2/20 23:25	43.33449012	-97.75536441	2	0	0	0	Hutchinson, South Dakota, US
22045	Iberia	Louisiana	US	4/2/20 23:25	29.86803617	-91.75871777	67	1	0	0	Iberia, Louisiana, US
22047	Iberville	Louisiana	US	4/2/20 23:25	30.25734305	-91.3499598	69	4	0	0	Iberville, Louisiana, US
16049	Idaho	Idaho	US	4/2/20 23:25	45.84721541	-115.4634436	2	0	0	0	Idaho, Idaho, US
6025	Imperial	California	US	4/2/20 23:25	33.0393082	-115.3669042	43	1	0	0	Imperial, California, US
5063	Independence	Arkansas	US	4/2/20 23:25	35.74242707	-91.57001641	3	0	0	0	Independence, Arkansas, US
12061	Indian River	Florida	US	4/2/20 23:25	27.69308961	-80.60556721	41	0	0	0	Indian River, Florida, US
42063	Indiana	Pennsylvania	US	4/2/20 23:25	40.65241041	-79.08963285	6	0	0	0	Indiana, Pennsylvania, US
26065	Ingham	Michigan	US	4/2/20 23:25	42.59716886	-84.37472069	128	1	0	0	Ingham, Michigan, US
6027	Inyo	California	US	4/2/20 23:25	36.51112084	-117.4111978	9	0	0	0	Inyo, California, US
26067	Ionia	Michigan	US	4/2/20 23:25	42.94502238	-85.07413319	5	0	0	0	Ionia, Michigan, US
26069	Iosco	Michigan	US	4/2/20 23:25	44.35486835	-83.63484895	1	0	0	0	Iosco, Michigan, US
19095	Iowa	Iowa	US	4/2/20 23:25	41.68630265	-92.0643373	5	0	0	0	Iowa, Iowa, US
55049	Iowa	Wisconsin	US	4/2/20 23:25	43.00050278	-90.13469017	3	0	0	0	Iowa, Wisconsin, US
37097	Iredell	North Carolina	US	4/2/20 23:25	35.80950511	-80.8743128	36	0	0	0	Iredell, North Carolina, US
49021	Iron	Utah	US	4/2/20 23:25	37.8590362	-113.2897381	7	0	0	0	Iron, Utah, US
55051	Iron	Wisconsin	US	4/2/20 23:25	46.26302338	-90.24295041	1	1	0	0	Iron, Wisconsin, US
17075	Iroquois	Illinois	US	4/2/20 23:25	40.74717633	-87.82466784	2	0	0	0	Iroquois, Illinois, US
13155	Irwin	Georgia	US	4/2/20 23:25	31.60213036	-83.27501387	5	0	0	0	Irwin, Georgia, US
26073	Isabella	Michigan	US	4/2/20 23:25	43.64060976	-84.84664923	8	1	0	0	Isabella, Michigan, US
27059	Isanti	Minnesota	US	4/2/20 23:25	45.56181234	-93.29487636	2	0	0	0	Isanti, Minnesota, US
53029	Island	Washington	US	4/2/20 23:25	48.14713305	-122.5216407	114	3	0	0	Island, Washington, US
51093	Isle of Wight	Virginia	US	4/2/20 23:25	36.90579348	-76.70842863	8	0	0	0	Isle of Wight, Virginia, US
27061	Itasca	Minnesota	US	4/2/20 23:25	47.51009045	-93.63092229	2	0	0	0	Itasca, Minnesota, US
28057	Itawamba	Mississippi	US	4/2/20 23:25	34.27993475	-88.3606733	3	0	0	0	Itawamba, Mississippi, US
1071	Jackson	Alabama	US	4/2/20 23:25	34.78144169	-85.99750489	9	1	0	0	Jackson, Alabama, US
12063	Jackson	Florida	US	4/2/20 23:25	30.7954597	-85.21500423	4	0	0	0	Jackson, Florida, US
13157	Jackson	Georgia	US	4/2/20 23:25	34.13794553	-83.56814788	11	0	0	0	Jackson, Georgia, US
17077	Jackson	Illinois	US	4/2/20 23:25	37.78595185	-89.38232563	6	0	0	0	Jackson, Illinois, US
18071	Jackson	Indiana	US	4/2/20 23:25	38.9091582	-86.03851889	19	0	0	0	Jackson, Indiana, US
19097	Jackson	Iowa	US	4/2/20 23:25	42.17178824	-90.57354837	1	0	0	0	Jackson, Iowa, US
20085	Jackson	Kansas	US	4/2/20 23:25	39.41673394	-95.79356799	1	0	0	0	Jackson, Kansas, US
22049	Jackson	Louisiana	US	4/2/20 23:25	32.30251776	-92.55692092	4	0	0	0	Jackson, Louisiana, US
26075	Jackson	Michigan	US	4/2/20 23:25	42.24807035	-84.42258681	67	2	0	0	Jackson, Michigan, US
27063	Jackson	Minnesota	US	4/2/20 23:25	43.67423373	-95.15398258	1	0	0	0	Jackson, Minnesota, US
28059	Jackson	Mississippi	US	4/2/20 23:25	30.54020656	-88.64184064	57	1	0	0	Jackson, Mississippi, US
29095	Jackson	Missouri	US	4/2/20 23:25	39.01002188	-94.34724536	103	2	0	0	Jackson, Missouri, US
37099	Jackson	North Carolina	US	4/2/20 23:25	35.28814273	-83.14093385	1	0	0	0	Jackson, North Carolina, US
40065	Jackson	Oklahoma	US	4/2/20 23:25	34.58781741	-99.41138784	2	0	0	0	Jackson, Oklahoma, US
41029	Jackson	Oregon	US	4/2/20 23:25	42.43201126	-122.7289309	27	0	0	0	Jackson, Oregon, US
48239	Jackson	Texas	US	4/2/20 23:25	28.95472367	-96.57749563	2	0	0	0	Jackson, Texas, US
54035	Jackson	West Virginia	US	4/2/20 23:25	38.84263974	-81.68148753	11	0	0	0	Jackson, West Virginia, US
55053	Jackson	Wisconsin	US	4/2/20 23:25	44.31864893	-90.80566792	2	0	0	0	Jackson, Wisconsin, US
51095	James City	Virginia	US	4/2/20 23:25	37.31156958	-76.76950618	97	2	0	0	James City, Virginia, US
13159	Jasper	Georgia	US	4/2/20 23:25	33.31535543	-83.68844964	2	0	0	0	Jasper, Georgia, US
18073	Jasper	Indiana	US	4/2/20 23:25	41.02078733	-87.11553319	11	1	0	0	Jasper, Indiana, US
19099	Jasper	Iowa	US	4/2/20 23:25	41.68576082	-93.05567785	7	0	0	0	Jasper, Iowa, US
28061	Jasper	Mississippi	US	4/2/20 23:25	32.01922104	-89.11786866	2	0	0	0	Jasper, Mississippi, US
29097	Jasper	Missouri	US	4/2/20 23:25	37.20351921	-94.34050458	7	0	0	0	Jasper,Missouri,US
45053	Jasper	South Carolina	US	4/2/20 23:25	32.43171982	-81.02487495	7	0	0	0	Jasper, South Carolina, US
48241	Jasper	Texas	US	4/2/20 23:25	30.74685667	-94.02667579	2	0	0	0	Jasper, Texas, US
18075	Jay	Indiana	US	4/2/20 23:25	40.43781032	-85.00576229	1	0	0	0	Jay, Indiana, US
13161	Jeff Davis	Georgia	US	4/2/20 23:25	31.80405727	-82.6372487	0	0	0	0	Jeff Davis, Georgia, US
1073	Jefferson	Alabama	US	4/2/20 23:25	33.55554728	-86.895063	314	4	0	0	Jefferson, Alabama, US
5069	Jefferson	Arkansas	US	4/2/20 23:25	34.26767081	-91.92619839	49	0	0	0	Jefferson, Arkansas, US
8059	Jefferson	Colorado	US	4/2/20 23:25	39.58635604	-105.2517692	356	7	0	0	Jefferson, Colorado, US
13163	Jefferson	Georgia	US	4/2/20 23:25	33.05867328	-82.41609057	2	0	0	0	Jefferson, Georgia, US
16051	Jefferson	Idaho	US	4/2/20 23:25	43.82078483	-112.3131749	3	0	0	0	Jefferson, Idaho, US
18077	Jefferson	Indiana	US	4/2/20 23:25	38.78576239	-85.43633383	3	0	0	0	Jefferson, Indiana, US
19101	Jefferson	Iowa	US	4/2/20 23:25	41.03192394	-91.94849466	1	0	0	0	Jefferson, Iowa, US
20087	Jefferson	Kansas	US	4/2/20 23:25	39.2347941	-95.38289232	1	0	0	0	Jefferson, Kansas, US
21111	Jefferson	Kentucky	US	4/2/20 23:25	38.18664655	-85.65931031	228	7	0	0	Jefferson, Kentucky, US
22051	Jefferson	Louisiana	US	4/2/20 23:25	29.74075478	-90.11115756	2178	73	0	0	Jefferson, Louisiana, US
28063	Jefferson	Mississippi	US	4/2/20 23:25	31.73397872	-91.03764977	1	0	0	0	Jefferson, Mississippi, US
29099	Jefferson	Missouri	US	4/2/20 23:25	38.25926778	-90.53870896	47	0	0	0	Jefferson, Missouri, US
30043	Jefferson	Montana	US	4/2/20 23:25	46.14907081	-112.094396	2	0	0	0	Jefferson, Montana, US
36045	Jefferson	New York	US	4/2/20 23:25	44.04200959	-75.94653457	15	0	0	0	Jefferson, New York, US
39081	Jefferson	Ohio	US	4/2/20 23:25	40.38614126	-80.76259514	13	0	0	0	Jefferson, Ohio, US
47089	Jefferson	Tennessee	US	4/2/20 23:25	36.04818632	-83.45148924	6	0	0	0	Jefferson, Tennessee, US
48245	Jefferson	Texas	US	4/2/20 23:25	29.8832777	-94.16434171	31	1	0	0	Jefferson, Texas, US
53031	Jefferson	Washington	US	4/2/20 23:25	47.75003077	-123.5609704	19	0	0	0	Jefferson, Washington, US
54037	Jefferson	West Virginia	US	4/2/20 23:25	39.30776166	-77.86014147	12	0	0	0	Jefferson, West Virginia, US
55055	Jefferson	Wisconsin	US	4/2/20 23:25	43.02054068	-88.77529134	12	0	0	0	Jefferson, Wisconsin, US
22053	Jefferson Davis	Louisiana	US	4/2/20 23:25	30.26896765	-92.81210004	13	0	0	0	Jefferson Davis, Louisiana, US
13165	Jenkins	Georgia	US	4/2/20 23:25	32.79248718	-81.96040187	1	0	0	0	Jenkins, Georgia, US
18079	Jennings	Indiana	US	4/2/20 23:25	38.99588883	-85.62710784	23	0	0	0	Jennings, Indiana, US
16053	Jerome	Idaho	US	4/2/20 23:25	42.68891267	-114.2655033	7	0	0	0	Jerome, Idaho, US
21113	Jessamine	Kentucky	US	4/2/20 23:25	37.87119786	-84.58252003	13	0	0	0	Jessamine, Kentucky, US
48249	Jim Wells	Texas	US	4/2/20 23:25	27.73103938	-98.0904705	1	0	0	0	Jim Wells, Texas, US
17085	Jo Daviess	Illinois	US	4/2/20 23:25	42.36542373	-90.21094405	3	0	0	0	Jo Daviess, Illinois, US
5071	Johnson	Arkansas	US	4/2/20 23:25	35.56759135	-93.46036368	6	0	0	0	Johnson, Arkansas, US
13167	Johnson	Georgia	US	4/2/20 23:25	32.70211082	-82.66166794	1	0	0	0	Johnson, Georgia, US
18081	Johnson	Indiana	US	4/2/20 23:25	39.48994426	-86.10149107	126	3	0	0	Johnson, Indiana, US
19103	Johnson	Iowa	US	4/2/20 23:25	41.67169354	-91.58754744	80	0	0	0	Johnson, Iowa, US
20091	Johnson	Kansas	US	4/2/20 23:25	38.88548175	-94.82250877	161	3	0	0	Johnson, Kansas, US
29101	Johnson	Missouri	US	4/2/20 23:25	38.74719601	-93.80691168	26	0	0	0	Johnson, Missouri, US
47091	Johnson	Tennessee	US	4/2/20 23:25	36.4552395	-81.84886538	2	0	0	0	Johnson, Tennessee, US
48251	Johnson	Texas	US	4/2/20 23:25	32.37877812	-97.36615819	17	1	0	0	Johnson, Texas, US
56019	Johnson	Wyoming	US	4/2/20 23:25	44.04057166	-106.5845174	8	0	0	0	Johnson, Wyoming, US
37101	Johnston	North Carolina	US	4/2/20 23:25	35.51745004	-78.36622717	20	1	0	0	Johnston, North Carolina, US
13169	Jones	Georgia	US	4/2/20 23:25	33.02512137	-83.56019163	5	0	0	0	Jones, Georgia, US
19105	Jones	Iowa	US	4/2/20 23:25	42.12118609	-91.13139641	5	0	0	0	Jones, Iowa, US
28067	Jones	Mississippi	US	4/2/20 23:25	31.62257767	-89.168969	6	0	0	0	Jones, Mississippi, US
41033	Josephine	Oregon	US	4/2/20 23:25	42.3665549	-123.5561938	12	0	0	0	Josephine, Oregon, US
2110	Juneau	Alaska	US	4/2/20 23:25	58.45031811	-134.200436	10	0	0	0	Juneau, Alaska, US
55057	Juneau	Wisconsin	US	4/2/20 23:25	43.92456975	-90.11120239	4	0	0	0	Juneau, Wisconsin, US
42067	Juniata	Pennsylvania	US	4/2/20 23:25	40.53358749	-77.3997513	2	0	0	0	Juniata, Pennsylvania, US
26077	Kalamazoo	Michigan	US	4/2/20 23:25	42.24542231	-85.53038622	34	1	0	0	Kalamazoo, Michigan, US
26079	Kalkaska	Michigan	US	4/2/20 23:25	44.68512729	-85.09085699	7	1	0	0	Kalkaska, Michigan, US
54039	Kanawha	West Virginia	US	4/2/20 23:25	38.33860077	-81.52857054	39	0	0	0	Kanawha, West Virginia, US
27067	Kandiyohi	Minnesota	US	4/2/20 23:25	45.1526059	-95.00586446	2	0	0	0	Kandiyohi, Minnesota, US
17089	Kane	Illinois	US	4/2/20 23:25	41.93842729	-88.42861412	154	8	0	0	Kane, Illinois, US
49025	Kane	Utah	US	4/2/20 23:25	37.28507306	-111.8861752	1	0	0	0	Kane, Utah, US
17091	Kankakee	Illinois	US	4/2/20 23:25	41.13746989	-87.86205334	55	0	0	0	Kankakee, Illinois, US
	Kansas City	Missouri	US	4/2/20 23:25	39.0997	-94.5786	139	0	0	0	Kansas City,Missouri,US
48255	Karnes	Texas	US	4/2/20 23:25	28.90705334	-97.85960149	2	0	0	0	Karnes, Texas, US
15007	Kauai	Hawaii	US	4/2/20 23:25	22.03935037	-159.5966786	12	0	0	0	Kauai, Hawaii, US
48257	Kaufman	Texas	US	4/2/20 23:25	32.5991417	-96.28734728	5	0	0	0	Kaufman, Texas, US
40071	Kay	Oklahoma	US	4/2/20 23:25	36.81799745	-97.14421435	24	1	0	0	Kay, Oklahoma, US
31099	Kearney	Nebraska	US	4/2/20 23:25	40.50663314	-98.94877182	1	0	0	0	Kearney, Nebraska, US
28069	Kemper	Mississippi	US	4/2/20 23:25	32.75462946	-88.64105766	4	0	0	0	Kemper, Mississippi, US
2122	Kenai Peninsula	Alaska	US	4/2/20 23:25	60.24429722	-151.5388884	8	0	0	0	Kenai Peninsula,Alaska,US
17093	Kendall	Illinois	US	4/2/20 23:25	41.59081014	-88.42869583	36	2	0	0	Kendall, Illinois, US
48259	Kendall	Texas	US	4/2/20 23:25	29.94414155	-98.7113588	8	0	0	0	Kendall, Texas, US
23011	Kennebec	Maine	US	4/2/20 23:25	44.40759555	-69.76738544	19	1	0	0	Kennebec, Maine, US
55059	Kenosha	Wisconsin	US	4/2/20 23:25	42.57639354	-88.04051686	67	0	0	0	Kenosha, Wisconsin, US
10001	Kent	Delaware	US	4/2/20 23:25	39.08646628	-75.56884914	43	2	0	0	Kent, Delaware, US
24029	Kent	Maryland	US	4/2/20 23:25	39.24976208	-76.04741541	5	0	0	0	Kent, Maryland, US
26081	Kent	Michigan	US	4/2/20 23:25	43.03197711	-85.54934642	125	2	0	0	Kent, Michigan, US
44003	Kent	Rhode Island	US	4/2/20 23:25	41.67106337	-71.57641596	59	0	0	0	Kent, Rhode Island, US
21117	Kenton	Kentucky	US	4/2/20 23:25	38.93950319	-84.53241199	25	1	0	0	Kenton, Kentucky, US
19107	Keokuk	Iowa	US	4/2/20 23:25	41.33649833	-92.1785067	1	0	0	0	Keokuk, Iowa, US
6029	Kern	California	US	4/2/20 23:25	35.34329425	-118.7277796	142	1	0	0	Kern, California, US
48265	Kerr	Texas	US	4/2/20 23:25	30.06040006	-99.34930144	1	0	0	0	Kerr, Texas, US
45055	Kershaw	South Carolina	US	4/2/20 23:25	34.33988254	-80.58763164	129	2	0	0	Kershaw, South Carolina, US
2130	Ketchikan Gateway	Alaska	US	4/2/20 23:25	55.57445008	-130.975561	14	0	0	0	Ketchikan Gateway, Alaska, US
31105	Kimball	Nebraska	US	4/2/20 23:25	41.19774275	-103.7148131	3	0	0	0	Kimball, Nebraska, US
53033	King	Washington	US	4/2/20 23:25	47.49137892	-121.8346131	2656	175	0	0	King, Washington, US
51099	King George	Virginia	US	4/2/20 23:25	38.26818502	-77.15852768	4	0	0	0	King George, Virginia, US
51101	King William	Virginia	US	4/2/20 23:25	37.70965316	-77.09384941	1	0	0	0	King William, Virginia, US
51097	King and Queen	Virginia	US	4/2/20 23:25	37.71044922	-76.88689628	1	0	0	0	King and Queen, Virginia, US
40073	Kingfisher	Oklahoma	US	4/2/20 23:25	35.94530008	-97.94193268	2	0	0	0	Kingfisher, Oklahoma, US
6031	Kings	California	US	4/2/20 23:25	36.07409056	-119.8159973	5	0	0	0	Kings, California, US
46077	Kingsbury	South Dakota	US	4/2/20 23:25	44.36956169	-97.4913945	0	0	0	0	Kingsbury, South Dakota, US
40075	Kiowa	Oklahoma	US	4/2/20 23:25	34.91671958	-98.97720696	1	0	0	0	Kiowa, Oklahoma, US
8063	Kit Carson	Colorado	US	4/2/20 23:25	39.30497777	-102.6022199	4	0	0	0	Kit Carson, Colorado, US
53035	Kitsap	Washington	US	4/2/20 23:25	47.63479026	-122.6436061	83	0	0	0	Kitsap, Washington, US
53037	Kittitas	Washington	US	4/2/20 23:25	47.12521214	-120.679439	10	0	0	0	Kittitas, Washington, US
41035	Klamath	Oregon	US	4/2/20 23:25	42.68762984	-121.6496461	8	0	0	0	Klamath, Oregon, US
48273	Kleberg	Texas	US	4/2/20 23:25	27.42435506	-97.69894948	2	0	0	0	Kleberg, Texas, US
53039	Klickitat	Washington	US	4/2/20 23:25	45.87325839	-120.7913598	9	1	0	0	Klickitat, Washington, US
17095	Knox	Illinois	US	4/2/20 23:25	40.93148779	-90.2133034	1	0	0	0	Knox, Illinois, US
18083	Knox	Indiana	US	4/2/20 23:25	38.68861576	-87.4194665	4	0	0	0	Knox, Indiana, US
23013	Knox	Maine	US	4/2/20 23:25	44.11486325	-69.10529169	7	0	0	0	Knox, Maine, US
31107	Knox	Nebraska	US	4/2/20 23:25	42.63758421	-97.89178836	2	0	0	0	Knox, Nebraska, US
39083	Knox	Ohio	US	4/2/20 23:25	40.39830217	-82.42027563	5	1	0	0	Knox, Ohio, US
47093	Knox	Tennessee	US	4/2/20 23:25	35.99508821	-83.94635435	92	1	0	0	Knox, Tennessee, US
27071	Koochiching	Minnesota	US	4/2/20 23:25	48.24539665	-93.78352843	1	0	0	0	Koochiching, Minnesota, US
16055	Kootenai	Idaho	US	4/2/20 23:25	47.67282258	-116.7020872	31	0	0	0	Kootenai, Idaho, US
18085	Kosciusko	Indiana	US	4/2/20 23:25	41.24521668	-85.86312322	5	0	0	0	Kosciusko, Indiana, US
19109	Kossuth	Iowa	US	4/2/20 23:25	43.20405458	-94.20691791	1	0	0	0	Kossuth, Iowa, US
55063	La Crosse	Wisconsin	US	4/2/20 23:25	43.90632465	-91.11451093	19	0	0	0	La Crosse, Wisconsin, US
4012	La Paz	Arizona	US	4/2/20 23:25	33.72854224	-113.9810029	2	0	0	0	La Paz, Arizona, US
8067	La Plata	Colorado	US	4/2/20 23:25	37.28632032	-107.8429014	23	0	0	0	La Plata, Colorado, US
18087	LaGrange	Indiana	US	4/2/20 23:25	41.64232188	-85.42674232	2	0	0	0	LaGrange, Indiana, US
18091	LaPorte	Indiana	US	4/2/20 23:25	41.54366008	-86.74072188	14	1	0	0	LaPorte, Indiana, US
	LaSalle	Illinois	US	4/2/20 23:25	41.3442613	-88.88633881	6	1	0	0	LaSalle,Illinois,US
	LaSalle	Louisiana	US	4/2/20 23:25	31.67884782	-92.15907765	2	0	0	0	LaSalle,Louisiana,US
20099	Labette	Kansas	US	4/2/20 23:25	37.19113093	-95.29849679	1	0	0	0	Labette, Kansas, US
	Lac qui Parle	Minnesota	US	4/2/20 23:25	44.9973857	-96.17488219	1	0	0	0	Lac qui Parle,Minnesota,US
42069	Lackawanna	Pennsylvania	US	4/2/20 23:25	41.43564672	-75.60379201	108	3	0	0	Lackawanna, Pennsylvania, US
22055	Lafayette	Louisiana	US	4/2/20 23:25	30.2049055	-92.06959876	247	2	0	0	Lafayette, Louisiana, US
28071	Lafayette	Mississippi	US	4/2/20 23:25	34.35687874	-89.48490961	16	1	0	0	Lafayette, Mississippi, US
29107	Lafayette	Missouri	US	4/2/20 23:25	39.06986886	-93.78076396	20	1	0	0	Lafayette, Missouri, US
22057	Lafourche	Louisiana	US	4/2/20 23:25	29.52470226	-90.40976986	158	4	0	0	Lafourche, Louisiana, US
8065	Lake	Colorado	US	4/2/20 23:25	39.20278823	-106.3555697	2	0	0	0	Lake, Colorado, US
12069	Lake	Florida	US	4/2/20 23:25	28.76202069	-81.7125123	82	2	0	0	Lake, Florida, US
17097	Lake	Illinois	US	4/2/20 23:25	42.3224907	-88.00367925	540	8	0	0	Lake, Illinois, US
18089	Lake	Indiana	US	4/2/20 23:25	41.41874274	-87.38277575	215	6	0	0	Lake, Indiana, US
30047	Lake	Montana	US	4/2/20 23:25	47.64514965	-114.0898013	4	0	0	0	Lake, Montana, US
39085	Lake	Ohio	US	4/2/20 23:25	41.69710807	-81.23676539	62	3	0	0	Lake, Ohio, US
46079	Lake	South Dakota	US	4/2/20 23:25	44.02193107	-97.12926365	1	0	0	0	Lake, South Dakota, US
1075	Lamar	Alabama	US	4/2/20 23:25	33.77995024	-88.09668032	1	0	0	0	Lamar, Alabama, US
13171	Lamar	Georgia	US	4/2/20 23:25	33.07841647	-84.14263877	7	0	0	0	Lamar, Georgia, US
28073	Lamar	Mississippi	US	4/2/20 23:25	31.20572971	-89.5077704	8	0	0	0	Lamar, Mississippi, US
48277	Lamar	Texas	US	4/2/20 23:25	33.66981763	-95.57404777	3	0	0	0	Lamar, Texas, US
48279	Lamb	Texas	US	4/2/20 23:25	34.06859623	-102.3516289	1	0	0	0	Lamb, Texas, US
50015	Lamoille	Vermont	US	4/2/20 23:25	44.60353043	-72.64356694	14	0	0	0	Lamoille, Vermont, US
31109	Lancaster	Nebraska	US	4/2/20 23:25	40.78416049	-96.68777155	12	0	0	0	Lancaster, Nebraska, US
42071	Lancaster	Pennsylvania	US	4/2/20 23:25	40.03904563	-76.24770128	203	4	0	0	Lancaster, Pennsylvania, US
45057	Lancaster	South Carolina	US	4/2/20 23:25	34.68270843	-80.70513032	26	0	0	0	Lancaster, South Carolina, US
51103	Lancaster	Virginia	US	4/2/20 23:25	37.71889653	-76.46400482	1	0	0	0	Lancaster, Virginia, US
41039	Lane	Oregon	US	4/2/20 23:25	43.93727035	-122.847753	21	1	0	0	Lane, Oregon, US
13173	Lanier	Georgia	US	4/2/20 23:25	31.0382857	-83.06472457	1	0	0	0	Lanier, Georgia, US
26087	Lapeer	Michigan	US	4/2/20 23:25	43.09052506	-83.22153148	21	0	0	0	Lapeer, Michigan, US
56021	Laramie	Wyoming	US	4/2/20 23:25	41.3070252	-104.6887497	36	0	0	0	Laramie, Wyoming, US
8069	Larimer	Colorado	US	4/2/20 23:25	40.66671597	-105.4625784	107	7	0	0	Larimer, Colorado, US
21123	Larue	Kentucky	US	4/2/20 23:25	37.54567114	-85.70138352	1	0	0	0	Larue, Kentucky, US
16057	Latah	Idaho	US	4/2/20 23:25	46.81587887	-116.7113698	1	0	0	0	Latah, Idaho, US
40077	Latimer	Oklahoma	US	4/2/20 23:25	34.87844729	-95.25215049	2	0	0	0	Latimer, Oklahoma, US
1077	Lauderdale	Alabama	US	4/2/20 23:25	34.90171875	-87.65624729	14	1	0	0	Lauderdale, Alabama, US
28075	Lauderdale	Mississippi	US	4/2/20 23:25	32.40419769	-88.66229662	46	0	0	0	Lauderdale, Mississippi, US
47097	Lauderdale	Tennessee	US	4/2/20 23:25	35.75893438	-89.6301591	2	0	0	0	Lauderdale, Tennessee, US
21125	Laurel	Kentucky	US	4/2/20 23:25	37.10975748	-84.11321779	2	0	0	0	Laurel, Kentucky, US
13175	Laurens	Georgia	US	4/2/20 23:25	32.46325233	-82.92221316	14	0	0	0	Laurens, Georgia, US
45059	Laurens	South Carolina	US	4/2/20 23:25	34.48244419	-82.00490796	4	0	0	0	Laurens, South Carolina, US
48285	Lavaca	Texas	US	4/2/20 23:25	29.38508402	-96.93186692	1	0	0	0	Lavaca, Texas, US
1079	Lawrence	Alabama	US	4/2/20 23:25	34.52041498	-87.31069453	3	0	0	0	Lawrence, Alabama, US
5075	Lawrence	Arkansas	US	4/2/20 23:25	36.04188196	-91.10867198	1	0	0	0	Lawrence, Arkansas, US
18093	Lawrence	Indiana	US	4/2/20 23:25	38.84112637	-86.48361629	12	1	0	0	Lawrence, Indiana, US
21127	Lawrence	Kentucky	US	4/2/20 23:25	38.07136018	-82.72882223	1	0	0	0	Lawrence, Kentucky, US
28077	Lawrence	Mississippi	US	4/2/20 23:25	31.55147224	-90.10841127	5	0	0	0	Lawrence, Mississippi, US
39087	Lawrence	Ohio	US	4/2/20 23:25	38.59743452	-82.53466552	2	0	0	0	Lawrence, Ohio, US
42073	Lawrence	Pennsylvania	US	4/2/20 23:25	40.99206278	-80.33393706	16	2	0	0	Lawrence, Pennsylvania, US
46081	Lawrence	South Dakota	US	4/2/20 23:25	44.35919441	-103.7929428	9	0	0	0	Lawrence, South Dakota, US
47099	Lawrence	Tennessee	US	4/2/20 23:25	35.21675201	-87.39787695	2	0	0	0	Lawrence, Tennessee, US
40079	Le Flore	Oklahoma	US	4/2/20 23:25	34.89851864	-94.70392124	1	0	0	0	Le Flore, Oklahoma, US
27079	Le Sueur	Minnesota	US	4/2/20 23:25	44.37136597	-93.72844721	18	0	0	0	Le Sueur, Minnesota, US
35025	Lea	New Mexico	US	4/2/20 23:25	32.79215361	-103.4123733	2	0	0	0	Lea, New Mexico, US
28079	Leake	Mississippi	US	4/2/20 23:25	32.7536828	-89.52402044	6	0	0	0	Leake, Mississippi, US
20103	Leavenworth	Kansas	US	4/2/20 23:25	39.20183497	-95.03620809	27	0	0	0	Leavenworth, Kansas, US
42075	Lebanon	Pennsylvania	US	4/2/20 23:25	40.36680311	-76.45651841	45	0	0	0	Lebanon, Pennsylvania, US
1081	Lee	Alabama	US	4/2/20 23:25	32.60154883	-85.35132246	91	2	0	0	Lee, Alabama, US
5077	Lee	Arkansas	US	4/2/20 23:25	34.78498904	-90.78383866	1	0	0	0	Lee, Arkansas, US
12071	Lee	Florida	US	4/2/20 23:25	26.58410348	-81.88399313	275	10	0	0	Lee, Florida, US
13177	Lee	Georgia	US	4/2/20 23:25	31.7793306	-84.14324253	100	7	0	0	Lee, Georgia, US
28081	Lee	Mississippi	US	4/2/20 23:25	34.2918775	-88.68149954	24	1	0	0	Lee, Mississippi, US
37105	Lee	North Carolina	US	4/2/20 23:25	35.47623147	-79.17569362	3	0	0	0	Lee, North Carolina, US
45061	Lee	South Carolina	US	4/2/20 23:25	34.16393091	-80.25690731	8	1	0	0	Lee, South Carolina, US
48287	Lee	Texas	US	4/2/20 23:25	30.31120597	-96.97045773	1	0	0	0	Lee, Texas, US
51105	Lee	Virginia	US	4/2/20 23:25	36.70586667	-83.12606515	2	0	0	0	Lee, Virginia, US
26089	Leelanau	Michigan	US	4/2/20 23:25	44.94430054	-85.80150326	1	0	0	0	Leelanau, Michigan, US
28083	Leflore	Mississippi	US	4/2/20 23:25	33.55545125	-90.29900733	20	1	0	0	Leflore, Mississippi, US
42077	Lehigh	Pennsylvania	US	4/2/20 23:25	40.6154815	-75.59435245	479	5	0	0	Lehigh, Pennsylvania, US
26091	Lenawee	Michigan	US	4/2/20 23:25	41.89475156	-84.06603727	24	0	0	0	Lenawee, Michigan, US
37107	Lenoir	North Carolina	US	4/2/20 23:25	35.2403259	-77.64245615	5	0	0	0	Lenoir, North Carolina, US
12073	Leon	Florida	US	4/2/20 23:25	30.45955727	-84.27491114	35	0	0	0	Leon, Florida, US
48289	Leon	Texas	US	4/2/20 23:25	31.29872538	-95.9936328	2	0	0	0	Leon, Texas, US
12075	Levy	Florida	US	4/2/20 23:25	29.31829741	-82.74007147	2	0	0	0	Levy, Florida, US
21135	Lewis	Kentucky	US	4/2/20 23:25	38.53184419	-83.37735618	1	0	0	0	Lewis, Kentucky, US
36049	Lewis	New York	US	4/2/20 23:25	43.7844157	-75.44903992	2	0	0	0	Lewis, New York, US
47101	Lewis	Tennessee	US	4/2/20 23:25	35.52853208	-87.49022694	2	0	0	0	Lewis, Tennessee, US
53041	Lewis	Washington	US	4/2/20 23:25	46.57756476	-122.3925769	10	0	0	0	Lewis, Washington, US
30049	Lewis and Clark	Montana	US	4/2/20 23:25	47.12610041	-112.394698	13	0	0	0	Lewis and Clark, Montana, US
45063	Lexington	South Carolina	US	4/2/20 23:25	33.89665987	-81.27146426	70	1	0	0	Lexington, South Carolina, US
13179	Liberty	Georgia	US	4/2/20 23:25	31.82588896	-81.49251135	7	0	0	0	Liberty, Georgia, US
30051	Liberty	Montana	US	4/2/20 23:25	48.56084317	-111.024307	1	0	0	0	Liberty, Montana, US
48291	Liberty	Texas	US	4/2/20 23:25	30.15152688	-94.81205615	3	0	0	0	Liberty, Texas, US
39089	Licking	Ohio	US	4/2/20 23:25	40.09136236	-82.48185785	30	0	0	0	Licking, Ohio, US
1083	Limestone	Alabama	US	4/2/20 23:25	34.81185586	-86.98310072	25	0	0	0	Limestone, Alabama, US
48293	Limestone	Texas	US	4/2/20 23:25	31.5454767	-96.58095444	3	0	0	0	Limestone, Texas, US
5079	Lincoln	Arkansas	US	4/2/20 23:25	33.95317155	-91.74002806	6	0	0	0	Lincoln, Arkansas, US
8073	Lincoln	Colorado	US	4/2/20 23:25	38.98749519	-103.5136649	1	0	0	0	Lincoln, Colorado, US
13181	Lincoln	Georgia	US	4/2/20 23:25	33.79201475	-82.45024131	5	0	0	0	Lincoln, Georgia, US
16063	Lincoln	Idaho	US	4/2/20 23:25	43.0012336	-114.1358773	5	0	0	0	Lincoln, Idaho, US
22061	Lincoln	Louisiana	US	4/2/20 23:25	32.6003154	-92.6659741	13	0	0	0	Lincoln, Louisiana, US
23015	Lincoln	Maine	US	4/2/20 23:25	44.05996956	-69.54227124	8	0	0	0	Lincoln, Maine, US
27081	Lincoln	Minnesota	US	4/2/20 23:25	44.41311883	-96.26688165	1	0	0	0	Lincoln, Minnesota, US
28085	Lincoln	Mississippi	US	4/2/20 23:25	31.53288662	-90.45391915	14	0	0	0	Lincoln, Mississippi, US
29113	Lincoln	Missouri	US	4/2/20 23:25	39.05345619	-90.95588181	12	0	0	0	Lincoln, Missouri, US
30053	Lincoln	Montana	US	4/2/20 23:25	48.54265777	-115.4046155	6	1	0	0	Lincoln, Montana, US
31111	Lincoln	Nebraska	US	4/2/20 23:25	41.04658298	-100.7475374	11	1	0	0	Lincoln, Nebraska, US
37109	Lincoln	North Carolina	US	4/2/20 23:25	35.48508185	-81.21740317	8	0	0	0	Lincoln, North Carolina, US
40081	Lincoln	Oklahoma	US	4/2/20 23:25	35.70270942	-96.8812462	6	0	0	0	Lincoln, Oklahoma, US
41041	Lincoln	Oregon	US	4/2/20 23:25	44.64252874	-123.869912	4	0	0	0	Lincoln, Oregon, US
46083	Lincoln	South Dakota	US	4/2/20 23:25	43.27841182	-96.7203905	17	0	0	0	Lincoln, South Dakota, US
47103	Lincoln	Tennessee	US	4/2/20 23:25	35.13738622	-86.58910106	2	0	0	0	Lincoln, Tennessee, US
53043	Lincoln	Washington	US	4/2/20 23:25	47.57705241	-118.4194388	1	0	0	0	Lincoln, Washington, US
19113	Linn	Iowa	US	4/2/20 23:25	42.07923082	-91.59809485	103	4	0	0	Linn, Iowa, US
20107	Linn	Kansas	US	4/2/20 23:25	38.21267844	-94.84254089	6	0	0	0	Linn, Kansas, US
41043	Linn	Oregon	US	4/2/20 23:25	44.48899494	-122.5373154	37	2	0	0	Linn, Oregon, US
9005	Litchfield	Connecticut	US	4/2/20 23:25	41.7937534	-73.2451475	141	2	0	0	Litchfield, Connecticut, US
48297	Live Oak	Texas	US	4/2/20 23:25	28.35101362	-98.1246786	3	0	0	0	Live Oak, Texas, US
17105	Livingston	Illinois	US	4/2/20 23:25	40.89188292	-88.55784752	5	0	0	0	Livingston, Illinois, US
22063	Livingston	Louisiana	US	4/2/20 23:25	30.44143993	-90.73061664	33	0	0	0	Livingston, Louisiana, US
26093	Livingston	Michigan	US	4/2/20 23:25	42.60302282	-83.91297209	113	2	0	0	Livingston, Michigan, US
29117	Livingston	Missouri	US	4/2/20 23:25	39.78110272	-93.54645978	1	0	0	0	Livingston, Missouri, US
36051	Livingston	New York	US	4/2/20 23:25	42.72596275	-77.77966158	18	1	0	0	Livingston, New York, US
48299	Llano	Texas	US	4/2/20 23:25	30.70645047	-98.68475262	3	0	0	0	Llano, Texas, US
8075	Logan	Colorado	US	4/2/20 23:25	40.7249637	-103.110817	6	0	0	0	Logan, Colorado, US
17107	Logan	Illinois	US	4/2/20 23:25	40.12581572	-89.36638784	1	0	0	0	Logan, Illinois, US
21141	Logan	Kentucky	US	4/2/20 23:25	36.85949479	-86.877635	3	0	0	0	Logan, Kentucky, US
39091	Logan	Ohio	US	4/2/20 23:25	40.38996525	-83.76784341	3	0	0	0	Logan, Ohio, US
40083	Logan	Oklahoma	US	4/2/20 23:25	35.91899576	-97.44352845	5	0	0	0	Logan, Oklahoma, US
54045	Logan	West Virginia	US	4/2/20 23:25	37.8299889	-81.93528571	4	0	0	0	Logan, West Virginia, US
13183	Long	Georgia	US	4/2/20 23:25	31.75218791	-81.74952375	1	0	0	0	Long, Georgia, US
5085	Lonoke	Arkansas	US	4/2/20 23:25	34.75392199	-91.88742357	7	0	0	0	Lonoke, Arkansas, US
39093	Lorain	Ohio	US	4/2/20 23:25	41.29553751	-82.15083537	90	2	0	0	Lorain, Ohio, US
6037	Los Angeles	California	US	4/2/20 23:25	34.30828379	-118.2282411	4045	78	0	0	Los Angeles, California, US
47105	Loudon	Tennessee	US	4/2/20 23:25	35.73939663	-84.31145275	9	0	0	0	Loudon, Tennessee, US
51107	Loudoun	Virginia	US	4/2/20 23:25	39.08990083	-77.63481877	121	1	0	0	Loudoun, Virginia, US
51109	Louisa	Virginia	US	4/2/20 23:25	37.97850256	-77.96274807	12	0	0	0	Louisa, Virginia, US
40085	Love	Oklahoma	US	4/2/20 23:25	33.95273467	-97.23906784	2	0	0	0	Love, Oklahoma, US
1085	Lowndes	Alabama	US	4/2/20 23:25	32.1597283	-86.65158371	2	0	0	0	Lowndes, Alabama, US
13185	Lowndes	Georgia	US	4/2/20 23:25	30.83568832	-83.27056716	25	1	0	0	Lowndes, Georgia, US
28087	Lowndes	Mississippi	US	4/2/20 23:25	33.47386518	-88.4419153	10	0	0	0	Lowndes, Mississippi, US
48303	Lubbock	Texas	US	4/2/20 23:25	33.61008596	-101.8204789	108	2	0	0	Lubbock, Texas, US
39095	Lucas	Ohio	US	4/2/20 23:25	41.62101218	-83.65468618	206	3	0	0	Lucas, Ohio, US
13187	Lumpkin	Georgia	US	4/2/20 23:25	34.57286511	-84.00425681	7	0	0	0	Lumpkin, Georgia, US
42079	Luzerne	Pennsylvania	US	4/2/20 23:25	41.17823008	-75.98447579	384	5	0	0	Luzerne, Pennsylvania, US
42081	Lycoming	Pennsylvania	US	4/2/20 23:25	41.34310539	-77.06629984	7	0	0	0	Lycoming, Pennsylvania, US
46085	Lyman	South Dakota	US	4/2/20 23:25	43.89522709	-99.85201878	1	0	0	0	Lyman, South Dakota, US
51680	Lynchburg	Virginia	US	4/2/20 23:25	37.40021399	-79.19888138	9	0	0	0	Lynchburg, Virginia, US
48305	Lynn	Texas	US	4/2/20 23:25	33.17657705	-101.8162849	3	0	0	0	Lynn, Texas, US
20111	Lyon	Kansas	US	4/2/20 23:25	38.45576156	-96.15275715	16	0	0	0	Lyon, Kansas, US
21143	Lyon	Kentucky	US	4/2/20 23:25	37.02080035	-88.07886257	1	0	0	0	Lyon, Kentucky, US
27083	Lyon	Minnesota	US	4/2/20 23:25	44.41327865	-95.83806103	3	0	0	0	Lyon, Minnesota, US
32019	Lyon	Nevada	US	4/2/20 23:25	39.01777974	-119.1870479	1	0	0	0	Lyon, Nevada, US
26097	Mackinac	Michigan	US	4/2/20 23:25	46.07028979	-85.04980537	1	0	0	0	Mackinac, Michigan, US
26099	Macomb	Michigan	US	4/2/20 23:25	42.69158356	-82.92752801	1332	58	0	0	Macomb, Michigan, US
1087	Macon	Alabama	US	4/2/20 23:25	32.38759944	-85.69267724	3	0	0	0	Macon, Alabama, US
13193	Macon	Georgia	US	4/2/20 23:25	32.35207048	-84.04234127	2	0	0	0	Macon, Georgia, US
17115	Macon	Illinois	US	4/2/20 23:25	39.86064913	-88.96342505	2	0	0	0	Macon, Illinois, US
29121	Macon	Missouri	US	4/2/20 23:25	39.83049768	-92.56453089	3	0	0	0	Macon, Missouri, US
37113	Macon	North Carolina	US	4/2/20 23:25	35.14867843	-83.41696617	1	0	0	0	Macon, North Carolina, US
47111	Macon	Tennessee	US	4/2/20 23:25	36.53157855	-86.00778595	5	0	0	0	Macon, Tennessee, US
17117	Macoupin	Illinois	US	4/2/20 23:25	39.26119767	-89.92424028	1	0	0	0	Macoupin, Illinois, US
6039	Madera	California	US	4/2/20 23:25	37.21513971	-119.7665589	25	1	0	0	Madera, California, US
1089	Madison	Alabama	US	4/2/20 23:25	34.76327133	-86.55069633	114	1	0	0	Madison, Alabama, US
12079	Madison	Florida	US	4/2/20 23:25	30.44396917	-83.47398594	2	0	0	0	Madison, Florida, US
13195	Madison	Georgia	US	4/2/20 23:25	34.12920917	-83.21218732	4	1	0	0	Madison, Georgia, US
16065	Madison	Idaho	US	4/2/20 23:25	43.78141028	-111.6538474	4	0	0	0	Madison, Idaho, US
17119	Madison	Illinois	US	4/2/20 23:25	38.83042506	-89.90422563	29	0	0	0	Madison, Illinois, US
18095	Madison	Indiana	US	4/2/20 23:25	40.16143691	-85.71964711	62	3	0	0	Madison, Indiana, US
19121	Madison	Iowa	US	4/2/20 23:25	41.33081904	-94.01554631	1	0	0	0	Madison, Iowa, US
21151	Madison	Kentucky	US	4/2/20 23:25	37.71659336	-84.27220275	10	0	0	0	Madison, Kentucky, US
22065	Madison	Louisiana	US	4/2/20 23:25	32.36918118	-91.23973355	1	0	0	0	Madison, Louisiana, US
28089	Madison	Mississippi	US	4/2/20 23:25	32.63389156	-90.03513564	55	0	0	0	Madison, Mississippi, US
30057	Madison	Montana	US	4/2/20 23:25	45.30080065	-111.9173017	6	2	0	0	Madison, Montana, US
31119	Madison	Nebraska	US	4/2/20 23:25	41.91676024	-97.6005481	4	0	0	0	Madison, Nebraska, US
36053	Madison	New York	US	4/2/20 23:25	42.91653905	-75.67266639	68	2	0	0	Madison, New York, US
39097	Madison	Ohio	US	4/2/20 23:25	39.89381073	-83.40178317	11	2	0	0	Madison, Ohio, US
47113	Madison	Tennessee	US	4/2/20 23:25	35.61181957	-88.84076036	13	0	0	0	Madison, Tennessee, US
51113	Madison	Virginia	US	4/2/20 23:25	38.41531222	-78.28220331	3	0	0	0	Madison, Virginia, US
19123	Mahaska	Iowa	US	4/2/20 23:25	41.33521503	-92.64083907	3	0	0	0	Mahaska, Iowa, US
27087	Mahnomen	Minnesota	US	4/2/20 23:25	47.32557075	-95.80921485	1	0	0	0	Mahnomen, Minnesota, US
39099	Mahoning	Ohio	US	4/2/20 23:25	41.01631101	-80.77287029	192	11	0	0	Mahoning, Ohio, US
41045	Malheur	Oregon	US	4/2/20 23:25	43.1937027	-117.6227395	1	0	0	0	Malheur, Oregon, US
	Manassas	Virginia	US	4/2/20 23:25	38.7464321	-77.48509905	12	0	0	0	Manassas,Virginia,US
51685	Manassas Park	Virginia	US	4/2/20 23:25	38.77058531	-77.44399307	1	0	0	0	Manassas Park, Virginia, US
12081	Manatee	Florida	US	4/2/20 23:25	27.47196942	-82.31831044	89	3	0	0	Manatee, Florida, US
26101	Manistee	Michigan	US	4/2/20 23:25	44.33352407	-86.05626916	1	0	0	0	Manistee, Michigan, US
55073	Marathon	Wisconsin	US	4/2/20 23:25	44.89792533	-89.75863384	8	0	0	0	Marathon, Wisconsin, US
1091	Marengo	Alabama	US	4/2/20 23:25	32.24767634	-87.78796182	5	0	0	0	Marengo, Alabama, US
4013	Maricopa	Arizona	US	4/2/20 23:25	33.34835867	-112.4918154	961	12	0	0	Maricopa, Arizona, US
29125	Maries	Missouri	US	4/2/20 23:25	38.16193985	-91.92249662	2	0	0	0	Maries, Missouri, US
6041	Marin	California	US	4/2/20 23:25	38.07122463	-122.7210631	108	6	0	0	Marin, California, US
55075	Marinette	Wisconsin	US	4/2/20 23:25	45.38553432	-88.033246	2	0	0	0	Marinette, Wisconsin, US
1093	Marion	Alabama	US	4/2/20 23:25	34.13697363	-87.88704173	11	2	0	0	Marion, Alabama, US
12083	Marion	Florida	US	4/2/20 23:25	29.21227113	-82.05803627	33	0	0	0	Marion, Florida, US
17121	Marion	Illinois	US	4/2/20 23:25	38.64963204	-88.91899208	2	0	0	0	Marion, Illinois, US
18097	Marion	Indiana	US	4/2/20 23:25	39.78163624	-86.13826325	1304	24	0	0	Marion, Indiana, US
21155	Marion	Kentucky	US	4/2/20 23:25	37.55218078	-85.26898542	1	0	0	0	Marion, Kentucky, US
28091	Marion	Mississippi	US	4/2/20 23:25	31.23132643	-89.8209217	5	0	0	0	Marion, Mississippi, US
39101	Marion	Ohio	US	4/2/20 23:25	40.58610662	-83.15736305	10	0	0	0	Marion, Ohio, US
41047	Marion	Oregon	US	4/2/20 23:25	44.90287942	-122.5815117	164	4	0	0	Marion, Oregon, US
45067	Marion	South Carolina	US	4/2/20 23:25	34.07859748	-79.36400756	2	1	0	0	Marion, South Carolina, US
47115	Marion	Tennessee	US	4/2/20 23:25	35.12997174	-85.62265895	13	1	0	0	Marion, Tennessee, US
54049	Marion	West Virginia	US	4/2/20 23:25	39.50984542	-80.24244659	10	1	0	0	Marion, West Virginia, US
45069	Marlboro	South Carolina	US	4/2/20 23:25	34.59905577	-79.67561152	3	0	0	0	Marlboro, South Carolina, US
26103	Marquette	Michigan	US	4/2/20 23:25	46.4338914	-87.64043701	5	0	0	0	Marquette, Michigan, US
55077	Marquette	Wisconsin	US	4/2/20 23:25	43.81911946	-89.40073763	2	0	0	0	Marquette, Wisconsin, US
1095	Marshall	Alabama	US	4/2/20 23:25	34.36975964	-86.30486727	6	0	0	0	Marshall, Alabama, US
17123	Marshall	Illinois	US	4/2/20 23:25	41.0327901	-89.34510444	1	0	0	0	Marshall, Illinois, US
18099	Marshall	Indiana	US	4/2/20 23:25	41.32467367	-86.26185087	4	0	0	0	Marshall, Indiana, US
19127	Marshall	Iowa	US	4/2/20 23:25	42.03586837	-92.9990819	9	0	0	0	Marshall, Iowa, US
21157	Marshall	Kentucky	US	4/2/20 23:25	36.8800707	-88.32803576	1	0	0	0	Marshall, Kentucky, US
28093	Marshall	Mississippi	US	4/2/20 23:25	34.76216286	-89.50299462	18	0	0	0	Marshall, Mississippi, US
46091	Marshall	South Dakota	US	4/2/20 23:25	45.75870838	-97.59855639	1	0	0	0	Marshall, South Dakota, US
47117	Marshall	Tennessee	US	4/2/20 23:25	35.45798777	-86.76420988	2	0	0	0	Marshall, Tennessee, US
54051	Marshall	West Virginia	US	4/2/20 23:25	39.86064362	-80.66591062	4	0	0	0	Marshall, West Virginia, US
12085	Martin	Florida	US	4/2/20 23:25	27.0772071	-80.43109784	34	0	0	0	Martin, Florida, US
21159	Martin	Kentucky	US	4/2/20 23:25	37.79990579	-82.51247478	1	0	0	0	Martin, Kentucky, US
27091	Martin	Minnesota	US	4/2/20 23:25	43.67429718	-94.55099908	29	2	0	0	Martin, Minnesota, US
37117	Martin	North Carolina	US	4/2/20 23:25	35.84326734	-77.10860251	3	0	0	0	Martin, North Carolina, US
48317	Martin	Texas	US	4/2/20 23:25	32.30600051	-101.9513518	1	0	0	0	Martin, Texas, US
21161	Mason	Kentucky	US	4/2/20 23:25	38.59471935	-83.82151043	1	0	0	0	Mason, Kentucky, US
53045	Mason	Washington	US	4/2/20 23:25	47.35007586	-123.1863685	11	0	0	0	Mason, Washington, US
54053	Mason	West Virginia	US	4/2/20 23:25	38.77071799	-82.02524219	3	0	0	0	Mason, West Virginia, US
17127	Massac	Illinois	US	4/2/20 23:25	37.22078441	-88.71036614	1	0	0	0	Massac, Illinois, US
48321	Matagorda	Texas	US	4/2/20 23:25	28.81955746	-96.01230294	32	1	0	0	Matagorda, Texas, US
	Matanuska-Susitna	Alaska	US	4/2/20 23:25	62.31305045	-149.5741743	4	0	0	0	Matanuska-Susitna,Alaska,US
51115	Mathews	Virginia	US	4/2/20 23:25	37.44164146	-76.34098896	2	0	0	0	Mathews, Virginia, US
15009	Maui	Hawaii	US	4/2/20 23:25	20.86399628	-156.5689097	26	0	0	0	Maui, Hawaii, US
47119	Maury	Tennessee	US	4/2/20 23:25	35.6187413	-87.07462444	18	0	0	0	Maury, Tennessee, US
48323	Maverick	Texas	US	4/2/20 23:25	28.7429195	-100.3157686	3	0	0	0	Maverick, Texas, US
40097	Mayes	Oklahoma	US	4/2/20 23:25	36.30179091	-95.23175116	5	1	0	0	Mayes, Oklahoma, US
40087	McClain	Oklahoma	US	4/2/20 23:25	35.01123903	-97.44572302	11	0	0	0	McClain, Oklahoma, US
46087	McCook	South Dakota	US	4/2/20 23:25	43.6742571	-97.36863144	2	0	0	0	McCook, South Dakota, US
45065	McCormick	South Carolina	US	4/2/20 23:25	33.90161443	-82.30794338	1	0	0	0	McCormick, South Carolina, US
21145	McCracken	Kentucky	US	4/2/20 23:25	37.05350953	-88.70445755	8	0	0	0	McCracken, Kentucky, US
21147	McCreary	Kentucky	US	4/2/20 23:25	36.73874143	-84.48102924	1	0	0	0	McCreary, Kentucky, US
29119	McDonald	Missouri	US	4/2/20 23:25	36.62869595	-94.34867205	2	0	0	0	McDonald, Missouri, US
37111	McDowell	North Carolina	US	4/2/20 23:25	35.67736232	-82.0482425	8	0	0	0	McDowell, North Carolina, US
	McDuffie	Georgia	US	4/2/20 23:25	33.47851918	-82.48252774	4	1	0	0	McDuffie,Georgia,US
17111	McHenry	Illinois	US	4/2/20 23:25	42.32451172	-88.45248227	81	3	0	0	McHenry, Illinois, US
38049	McHenry	North Dakota	US	4/2/20 23:25	48.23104458	-100.6324822	1	1	0	0	McHenry, North Dakota, US
	McIntosh	Georgia	US	4/2/20 23:25			1	0	0	0	McIntosh,Georgia,US
38051	McIntosh	North Dakota	US	4/2/20 23:25	46.11182017	-99.44145858	1	0	0	0	McIntosh, North Dakota, US
	McKean	Pennsylvania	US	4/2/20 23:25	41.80938602	-78.56478358	1	0	0	0	McKean,Pennsylvania,US
38053	McKenzie	North Dakota	US	4/2/20 23:25	47.7413337	-103.395905	2	0	0	0	McKenzie, North Dakota, US
35031	McKinley	New Mexico	US	4/2/20 23:25	35.5800772	-108.262245	29	0	0	0	McKinley,New Mexico,US
17113	McLean	Illinois	US	4/2/20 23:25	40.48996987	-88.84621113	32	2	0	0	McLean, Illinois, US
21149	McLean	Kentucky	US	4/2/20 23:25	37.5301951	-87.26803443	1	0	0	0	McLean, Kentucky, US
38055	McLean	North Dakota	US	4/2/20 23:25	47.60766714	-101.3182418	2	0	0	0	McLean, North Dakota, US
48309	McLennan	Texas	US	4/2/20 23:25	31.55255453	-97.20217694	48	1	0	0	McLennan, Texas, US
47107	McMinn	Tennessee	US	4/2/20 23:25	35.42812616	-84.61520715	3	0	0	0	McMinn, Tennessee, US
47109	McNairy	Tennessee	US	4/2/20 23:25	35.17468549	-88.5647812	3	0	0	0	McNairy, Tennessee, US
20113	McPherson	Kansas	US	4/2/20 23:25	38.39184858	-97.64769869	5	0	0	0	McPherson, Kansas, US
46093	Meade	South Dakota	US	4/2/20 23:25	44.56676791	-102.7162741	1	0	0	0	Meade, South Dakota, US
30059	Meagher	Montana	US	4/2/20 23:25	46.59907074	-110.8898557	1	0	0	0	Meagher, Montana, US
37119	Mecklenburg	North Carolina	US	4/2/20 23:25	35.24469268	-80.8317671	533	3	0	0	Mecklenburg, North Carolina, US
51117	Mecklenburg	Virginia	US	4/2/20 23:25	36.67882005	-78.36131056	5	0	0	0	Mecklenburg, Virginia, US
26107	Mecosta	Michigan	US	4/2/20 23:25	43.64064262	-85.32463223	3	1	0	0	Mecosta, Michigan, US
39103	Medina	Ohio	US	4/2/20 23:25	41.11770589	-81.8998621	68	1	0	0	Medina, Ohio, US
48325	Medina	Texas	US	4/2/20 23:25	29.3557301	-99.11030298	3	0	0	0	Medina, Texas, US
27093	Meeker	Minnesota	US	4/2/20 23:25	45.12328869	-94.52839455	1	0	0	0	Meeker, Minnesota, US
47121	Meigs	Tennessee	US	4/2/20 23:25	35.51558739	-84.81482914	2	0	0	0	Meigs, Tennessee, US
17129	Menard	Illinois	US	4/2/20 23:25	40.02742725	-89.80246001	1	0	0	0	Menard, Illinois, US
6045	Mendocino	California	US	4/2/20 23:25	39.4381191	-123.3911313	4	0	0	0	Mendocino, California, US
21165	Menifee	Kentucky	US	4/2/20 23:25	37.94090733	-83.59985712	2	0	0	0	Menifee, Kentucky, US
55078	Menominee	Wisconsin	US	4/2/20 23:25	45.00422544	-88.70950714	1	0	0	0	Menominee, Wisconsin, US
6047	Merced	California	US	4/2/20 23:25	37.18922369	-120.7209035	12	0	0	0	Merced, California, US
17131	Mercer	Illinois	US	4/2/20 23:25	41.20596782	-90.74290052	1	0	0	0	Mercer, Illinois, US
21167	Mercer	Kentucky	US	4/2/20 23:25	37.81474237	-84.87488475	2	0	0	0	Mercer, Kentucky, US
34021	Mercer	New Jersey	US	4/2/20 23:25	40.28047017	-74.70479631	386	4	0	0	Mercer, New Jersey, US
38057	Mercer	North Dakota	US	4/2/20 23:25	47.31213126	-101.8318399	0	0	0	0	Mercer, North Dakota, US
39107	Mercer	Ohio	US	4/2/20 23:25	40.54043046	-84.62912742	5	0	0	0	Mercer, Ohio, US
42085	Mercer	Pennsylvania	US	4/2/20 23:25	41.30248872	-80.25816981	9	0	0	0	Mercer, Pennsylvania, US
54055	Mercer	West Virginia	US	4/2/20 23:25	37.40481169	-81.11023142	3	0	0	0	Mercer, West Virginia, US
13199	Meriwether	Georgia	US	4/2/20 23:25	33.04163534	-84.68859732	9	0	0	0	Meriwether, Georgia, US
33013	Merrimack	New Hampshire	US	4/2/20 23:25	43.29662971	-71.6811573	33	0	0	0	Merrimack, New Hampshire, US
8077	Mesa	Colorado	US	4/2/20 23:25	39.01787888	-108.469799	14	0	0	0	Mesa, Colorado, US
18103	Miami	Indiana	US	4/2/20 23:25	40.76940965	-86.04525048	4	0	0	0	Miami, Indiana, US
39109	Miami	Ohio	US	4/2/20 23:25	40.0543329	-84.22871271	62	8	0	0	Miami, Ohio, US
12086	Miami-Dade	Florida	US	4/2/20 23:25	25.6112362	-80.55170587	2886	20	0	0	Miami-Dade, Florida, US
9007	Middlesex	Connecticut	US	4/2/20 23:25	41.45949668	-72.53714864	74	3	0	0	Middlesex, Connecticut, US
25017	Middlesex	Massachusetts	US	4/2/20 23:25	42.48607732	-71.39049229	1870	28	0	0	Middlesex, Massachusetts, US
34023	Middlesex	New Jersey	US	4/2/20 23:25	40.43629879	-74.41426991	1766	48	0	0	Middlesex, New Jersey, US
26111	Midland	Michigan	US	4/2/20 23:25	43.64330771	-84.38804374	15	0	0	0	Midland, Michigan, US
48329	Midland	Texas	US	4/2/20 23:25	31.86904128	-102.0315682	16	1	0	0	Midland, Texas, US
42087	Mifflin	Pennsylvania	US	4/2/20 23:25	40.61116939	-77.61070738	1	0	0	0	Mifflin, Pennsylvania, US
48331	Milam	Texas	US	4/2/20 23:25	30.7858183	-96.97718698	2	0	0	0	Milam, Texas, US
5091	Miller	Arkansas	US	4/2/20 23:25	33.31403423	-93.89285258	7	0	0	0	Miller, Arkansas, US
13201	Miller	Georgia	US	4/2/20 23:25	31.16568912	-84.73151117	4	0	0	0	Miller, Georgia, US
55079	Milwaukee	Wisconsin	US	4/2/20 23:25	43.00486062	-87.96733172	869	16	0	0	Milwaukee, Wisconsin, US
8079	Mineral	Colorado	US	4/2/20 23:25	37.66954283	-106.9281698	2	0	0	0	Mineral, Colorado, US
16067	Minidoka	Idaho	US	4/2/20 23:25	42.85518524	-113.6357257	1	0	0	0	Minidoka, Idaho, US
46099	Minnehaha	South Dakota	US	4/2/20 23:25	43.67441641	-96.7910885	54	0	0	0	Minnehaha, South Dakota, US
26113	Missaukee	Michigan	US	4/2/20 23:25	44.33772443	-85.09256478	1	1	0	0	Missaukee, Michigan, US
30063	Missoula	Montana	US	4/2/20 23:25	47.03728583	-113.9213508	17	0	0	0	Missoula, Montana, US
13205	Mitchell	Georgia	US	4/2/20 23:25	31.22483255	-84.19381821	39	1	0	0	Mitchell, Georgia, US
19131	Mitchell	Iowa	US	4/2/20 23:25	43.35638371	-92.78887719	2	0	0	0	Mitchell, Iowa, US
20123	Mitchell	Kansas	US	4/2/20 23:25	39.39331582	-98.20906732	2	0	0	0	Mitchell, Kansas, US
37121	Mitchell	North Carolina	US	4/2/20 23:25	36.01059309	-82.1582442	1	0	0	0	Mitchell, North Carolina, US
1097	Mobile	Alabama	US	4/2/20 23:25	30.78472347	-88.20842409	67	3	0	0	Mobile, Alabama, US
8081	Moffat	Colorado	US	4/2/20 23:25	40.61810999	-108.2070876	4	0	0	0	Moffat, Colorado, US
4015	Mohave	Arizona	US	4/2/20 23:25	35.70471703	-113.7577902	8	0	0	0	Mohave, Arizona, US
29135	Moniteau	Missouri	US	4/2/20 23:25	38.63571781	-92.57976951	2	0	0	0	Moniteau, Missouri, US
34025	Monmouth	New Jersey	US	4/2/20 23:25	40.26549699	-74.22240686	1458	38	0	0	Monmouth, New Jersey, US
6051	Mono	California	US	4/2/20 23:25	37.93899289	-118.8872409	18	1	0	0	Mono, California, US
19133	Monona	Iowa	US	4/2/20 23:25	42.05220391	-95.95743843	5	0	0	0	Monona, Iowa, US
54061	Monongalia	West Virginia	US	4/2/20 23:25	39.63218457	-80.04766838	35	0	0	0	Monongalia, West Virginia, US
1099	Monroe	Alabama	US	4/2/20 23:25	31.56729412	-87.36995001	3	0	0	0	Monroe, Alabama, US
12087	Monroe	Florida	US	4/2/20 23:25	25.20904673	-81.07812416	38	0	0	0	Monroe, Florida, US
13207	Monroe	Georgia	US	4/2/20 23:25	33.014289	-83.92097166	6	0	0	0	Monroe, Georgia, US
17133	Monroe	Illinois	US	4/2/20 23:25	38.27594376	-90.17761038	4	0	0	0	Monroe, Illinois, US
18105	Monroe	Indiana	US	4/2/20 23:25	39.16130004	-86.52414358	36	0	0	0	Monroe, Indiana, US
26115	Monroe	Michigan	US	4/2/20 23:25	41.92734151	-83.53749864	79	0	0	0	Monroe, Michigan, US
28095	Monroe	Mississippi	US	4/2/20 23:25	33.89236763	-88.4808438	11	0	0	0	Monroe, Mississippi, US
36055	Monroe	New York	US	4/2/20 23:25	43.14638895	-77.69322942	420	9	0	0	Monroe, New York, US
42089	Monroe	Pennsylvania	US	4/2/20 23:25	41.05934058	-75.34031025	321	10	0	0	Monroe, Pennsylvania, US
47123	Monroe	Tennessee	US	4/2/20 23:25	35.44550387	-84.24902965	5	0	0	0	Monroe, Tennessee, US
55081	Monroe	Wisconsin	US	4/2/20 23:25	43.94641218	-90.618819	3	0	0	0	Monroe, Wisconsin, US
48337	Montague	Texas	US	4/2/20 23:25	33.67521893	-97.72500958	1	0	0	0	Montague, Texas, US
26117	Montcalm	Michigan	US	4/2/20 23:25	43.31082541	-85.15252824	10	0	0	0	Montcalm, Michigan, US
6053	Monterey	California	US	4/2/20 23:25	36.21862405	-121.2413397	48	2	0	0	Monterey, California, US
8083	Montezuma	Colorado	US	4/2/20 23:25	37.33859579	-108.5958857	1	0	0	0	Montezuma, Colorado, US
1101	Montgomery	Alabama	US	4/2/20 23:25	32.2206831	-86.20969272	45	1	0	0	Montgomery, Alabama, US
17135	Montgomery	Illinois	US	4/2/20 23:25	39.23198845	-89.47809254	2	0	0	0	Montgomery, Illinois, US
18107	Montgomery	Indiana	US	4/2/20 23:25	40.04034823	-86.89335024	10	0	0	0	Montgomery, Indiana, US
19137	Montgomery	Iowa	US	4/2/20 23:25	41.03018714	-95.15642896	1	0	0	0	Montgomery, Iowa, US
20125	Montgomery	Kansas	US	4/2/20 23:25	37.19236568	-95.74329258	6	0	0	0	Montgomery, Kansas, US
21173	Montgomery	Kentucky	US	4/2/20 23:25	38.03253032	-83.9145241	2	0	0	0	Montgomery, Kentucky, US
24031	Montgomery	Maryland	US	4/2/20 23:25	39.13676329	-77.20358245	498	6	0	0	Montgomery, Maryland, US
28097	Montgomery	Mississippi	US	4/2/20 23:25	33.49419589	-89.61729103	8	1	0	0	Montgomery, Mississippi, US
29139	Montgomery	Missouri	US	4/2/20 23:25	38.94022054	-91.47000721	2	0	0	0	Montgomery, Missouri, US
36057	Montgomery	New York	US	4/2/20 23:25	42.90123494	-74.44011632	8	0	0	0	Montgomery, New York, US
37123	Montgomery	North Carolina	US	4/2/20 23:25	35.33155144	-79.90416657	6	1	0	0	Montgomery, North Carolina, US
39113	Montgomery	Ohio	US	4/2/20 23:25	39.75394919	-84.29050975	49	2	0	0	Montgomery, Ohio, US
42091	Montgomery	Pennsylvania	US	4/2/20 23:25	40.21053671	-75.36652296	735	9	0	0	Montgomery, Pennsylvania, US
47125	Montgomery	Tennessee	US	4/2/20 23:25	36.49609412	-87.38550661	37	0	0	0	Montgomery, Tennessee, US
48339	Montgomery	Texas	US	4/2/20 23:25	30.30079133	-95.50572772	119	3	0	0	Montgomery, Texas, US
51121	Montgomery	Virginia	US	4/2/20 23:25	37.17746986	-80.37868691	1	0	0	0	Montgomery, Virginia, US
42093	Montour	Pennsylvania	US	4/2/20 23:25	41.03023987	-76.66345939	15	0	0	0	Montour, Pennsylvania, US
8085	Montrose	Colorado	US	4/2/20 23:25	38.40214114	-108.2639022	13	0	0	0	Montrose, Colorado, US
37125	Moore	North Carolina	US	4/2/20 23:25	35.30885257	-79.48474178	11	0	0	0	Moore, North Carolina, US
48341	Moore	Texas	US	4/2/20 23:25	35.83769242	-101.8930281	6	0	0	0	Moore, Texas, US
22067	Morehouse	Louisiana	US	4/2/20 23:25	32.81686191	-91.80421614	4	0	0	0	Morehouse, Louisiana, US
1103	Morgan	Alabama	US	4/2/20 23:25	34.45500589	-86.85475946	21	0	0	0	Morgan, Alabama, US
8087	Morgan	Colorado	US	4/2/20 23:25	40.2627981	-103.8093302	5	0	0	0	Morgan, Colorado, US
13211	Morgan	Georgia	US	4/2/20 23:25	33.59232073	-83.49129491	2	0	0	0	Morgan, Georgia, US
17137	Morgan	Illinois	US	4/2/20 23:25	39.71654544	-90.20255104	5	1	0	0	Morgan, Illinois, US
18109	Morgan	Indiana	US	4/2/20 23:25	39.47899078	-86.44573375	48	1	0	0	Morgan, Indiana, US
29141	Morgan	Missouri	US	4/2/20 23:25	38.4181765	-92.88791859	1	0	0	0	Morgan, Missouri, US
47129	Morgan	Tennessee	US	4/2/20 23:25	36.13248031	-84.64880098	1	0	0	0	Morgan, Tennessee, US
54065	Morgan	West Virginia	US	4/2/20 23:25	39.55439028	-78.26311676	1	0	0	0	Morgan, West Virginia, US
20127	Morris	Kansas	US	4/2/20 23:25	38.68827511	-96.65128437	2	0	0	0	Morris, Kansas, US
34027	Morris	New Jersey	US	4/2/20 23:25	40.86095313	-74.5455371	1082	40	0	0	Morris, New Jersey, US
48343	Morris	Texas	US	4/2/20 23:25	33.11304005	-94.73255695	1	0	0	0	Morris, Texas, US
39117	Morrow	Ohio	US	4/2/20 23:25	40.5236356	-82.7892599	1	0	0	0	Morrow, Ohio, US
41049	Morrow	Oregon	US	4/2/20 23:25	45.41846568	-119.584546	1	0	0	0	Morrow, Oregon, US
38059	Morton	North Dakota	US	4/2/20 23:25	46.71681782	-101.2822377	14	1	0	0	Morton, North Dakota, US
17139	Moultrie	Illinois	US	4/2/20 23:25	39.64187451	-88.62099969	1	0	0	0	Moultrie, Illinois, US
38061	Mountrail	North Dakota	US	4/2/20 23:25	48.20197971	-102.3555315	8	0	0	0	Mountrail, North Dakota, US
27099	Mower	Minnesota	US	4/2/20 23:25	43.67142874	-92.75234549	15	0	0	0	Mower, Minnesota, US
21177	Muhlenberg	Kentucky	US	4/2/20 23:25	37.21425819	-87.14632053	10	0	0	0	Muhlenberg, Kentucky, US
41051	Multnomah	Oregon	US	4/2/20 23:25	45.54747959	-122.4169351	160	3	0	0	Multnomah, Oregon, US
13213	Murray	Georgia	US	4/2/20 23:25	34.78897608	-84.74993177	6	0	0	0	Murray, Georgia, US
19139	Muscatine	Iowa	US	4/2/20 23:25	41.48370744	-91.1121697	19	0	0	0	Muscatine, Iowa, US
13215	Muscogee	Georgia	US	4/2/20 23:25	32.50931999	-84.87142262	25	0	0	0	Muscogee, Georgia, US
26121	Muskegon	Michigan	US	4/2/20 23:25	43.29123859	-86.15176712	26	2	0	0	Muskegon, Michigan, US
39119	Muskingum	Ohio	US	4/2/20 23:25	39.96575964	-81.94363275	3	0	0	0	Muskingum, Ohio, US
40101	Muskogee	Oklahoma	US	4/2/20 23:25	35.61318461	-95.37802952	15	2	0	0	Muskogee, Oklahoma, US
30065	Musselshell	Montana	US	4/2/20 23:25	46.49684637	-108.39498	1	0	0	0	Musselshell, Montana, US
48347	Nacogdoches	Texas	US	4/2/20 23:25	31.62017125	-94.61803994	5	0	0	0	Nacogdoches, Texas, US
6055	Napa	California	US	4/2/20 23:25	38.50735751	-122.332839	18	1	0	0	Napa, California, US
37127	Nash	North Carolina	US	4/2/20 23:25	35.96575634	-77.98422508	11	0	0	0	Nash, North Carolina, US
12089	Nassau	Florida	US	4/2/20 23:25	30.61037141	-81.80297522	16	0	0	0	Nassau, Florida, US
36059	Nassau	New York	US	4/2/20 23:25	40.74066522	-73.58941873	10587	76	0	0	Nassau, New York, US
22069	Natchitoches	Louisiana	US	4/2/20 23:25	31.72321584	-93.09816516	4	0	0	0	Natchitoches, Louisiana, US
56025	Natrona	Wyoming	US	4/2/20 23:25	42.96180148	-106.797885	19	0	0	0	Natrona, Wyoming, US
4017	Navajo	Arizona	US	4/2/20 23:25	35.3997715	-110.3218983	198	1	0	0	Navajo,Arizona,US
48349	Navarro	Texas	US	4/2/20 23:25	32.04620681	-96.47428766	4	0	0	0	Navarro, Texas, US
21179	Nelson	Kentucky	US	4/2/20 23:25	37.80335779	-85.4657193	3	0	0	0	Nelson, Kentucky, US
51125	Nelson	Virginia	US	4/2/20 23:25	37.78790447	-78.88498513	2	0	0	0	Nelson, Virginia, US
31127	Nemaha	Nebraska	US	4/2/20 23:25	40.38514847	-95.85433992	1	0	0	0	Nemaha, Nebraska, US
20133	Neosho	Kansas	US	4/2/20 23:25	37.55862897	-95.30670046	1	0	0	0	Neosho, Kansas, US
28099	Neshoba	Mississippi	US	4/2/20 23:25	32.75339664	-89.11726492	4	0	0	0	Neshoba, Mississippi, US
5099	Nevada	Arkansas	US	4/2/20 23:25	33.66340119	-93.30632432	1	0	0	0	Nevada, Arkansas, US
6057	Nevada	California	US	4/2/20 23:25	39.30394768	-120.7627281	26	0	0	0	Nevada, California, US
10003	New Castle	Delaware	US	4/2/20 23:25	39.57992638	-75.64054974	245	7	0	0	New Castle, Delaware, US
37129	New Hanover	North Carolina	US	4/2/20 23:25	34.25758282	-77.87075626	42	0	0	0	New Hanover, North Carolina, US
9009	New Haven	Connecticut	US	4/2/20 23:25	41.4080325	-72.93620426	647	17	0	0	New Haven, Connecticut, US
51127	New Kent	Virginia	US	4/2/20 23:25	37.50694406	-76.99828634	3	0	0	0	New Kent, Virginia, US
9011	New London	Connecticut	US	4/2/20 23:25	41.48896435	-72.10430976	29	1	0	0	New London, Connecticut, US
29143	New Madrid	Missouri	US	4/2/20 23:25	36.59666326	-89.66070007	1	0	0	0	New Madrid, Missouri, US
36061	New York City	New York	US	4/2/20 23:25	40.7672726	-73.97152637	51809	1397	0	0	New York City, New York, US
26123	Newaygo	Michigan	US	4/2/20 23:25	43.554374	-85.80070107	2	0	0	0	Newaygo, Michigan, US
45071	Newberry	South Carolina	US	4/2/20 23:25	34.28629098	-81.59935761	4	0	0	0	Newberry, South Carolina, US
44005	Newport	Rhode Island	US	4/2/20 23:25	41.5642026	-71.26569799	33	0	0	0	Newport, Rhode Island, US
51700	Newport News	Virginia	US	4/2/20 23:25	37.08166899	-76.51754109	33	1	0	0	Newport News, Virginia, US
5101	Newton	Arkansas	US	4/2/20 23:25	35.91947491	-93.21612969	1	0	0	0	Newton, Arkansas, US
13217	Newton	Georgia	US	4/2/20 23:25	33.55514538	-83.8454714	36	0	0	0	Newton, Georgia, US
18111	Newton	Indiana	US	4/2/20 23:25	40.95610449	-87.39635768	1	0	0	0	Newton, Indiana, US
28101	Newton	Mississippi	US	4/2/20 23:25	32.40021118	-89.11843336	4	0	0	0	Newton, Mississippi, US
29145	Newton	Missouri	US	4/2/20 23:25	36.90519407	-94.3394104	6	0	0	0	Newton, Missouri, US
48351	Newton	Texas	US	4/2/20 23:25	30.78548982	-93.74408813	1	0	0	0	Newton, Texas, US
16069	Nez Perce	Idaho	US	4/2/20 23:25	46.32638236	-116.7500975	14	2	0	0	Nez Perce, Idaho, US
36063	Niagara	New York	US	4/2/20 23:25	43.19898042	-78.74777412	91	0	0	0	Niagara, New York, US
21181	Nicholas	Kentucky	US	4/2/20 23:25	38.33342292	-84.01889177	1	0	0	0	Nicholas, Kentucky, US
27103	Nicollet	Minnesota	US	4/2/20 23:25	44.35291112	-94.24710352	3	0	0	0	Nicollet, Minnesota, US
18113	Noble	Indiana	US	4/2/20 23:25	41.39672484	-85.41966713	3	0	0	0	Noble, Indiana, US
40103	Noble	Oklahoma	US	4/2/20 23:25	36.38953329	-97.22928674	5	0	0	0	Noble, Oklahoma, US
25021	Norfolk	Massachusetts	US	4/2/20 23:25	42.16073095	-71.20530408	938	21	0	0	Norfolk, Massachusetts, US
51710	Norfolk	Virginia	US	4/2/20 23:25	36.89934014	-76.26420872	37	0	0	0	Norfolk, Virginia, US
37131	Northampton	North Carolina	US	4/2/20 23:25	36.41736238	-77.39769443	30	1	0	0	Northampton, North Carolina, US
42095	Northampton	Pennsylvania	US	4/2/20 23:25	40.75182733	-75.30471829	378	9	0	0	Northampton, Pennsylvania, US
51131	Northampton	Virginia	US	4/2/20 23:25	37.34062933	-75.87751591	1	0	0	0	Northampton, Virginia, US
42097	Northumberland	Pennsylvania	US	4/2/20 23:25	40.84785433	-76.70798222	8	0	0	0	Northumberland, Pennsylvania, US
51133	Northumberland	Virginia	US	4/2/20 23:25	37.89202088	-76.41949732	3	0	0	0	Northumberland, Virginia, US
51135	Nottoway	Virginia	US	4/2/20 23:25	37.1435975	-78.05065922	1	0	0	0	Nottoway, Virginia, US
40105	Nowata	Oklahoma	US	4/2/20 23:25	36.79843529	-95.61902331	6	0	0	0	Nowata, Oklahoma, US
28103	Noxubee	Mississippi	US	4/2/20 23:25	33.11009499	-88.56949061	4	0	0	0	Noxubee, Mississippi, US
48355	Nueces	Texas	US	4/2/20 23:25	27.736286	-97.5433285	40	0	0	0	Nueces, Texas, US
32023	Nye	Nevada	US	4/2/20 23:25	38.04264256	-116.4722702	4	0	0	0	Nye, Nevada, US
19141	O'Brien	Iowa	US	4/2/20 23:25	43.08310673	-95.62474482	2	0	0	0	O'Brien,Iowa,US
26125	Oakland	Michigan	US	4/2/20 23:25	42.66090111	-83.38595416	2183	119	0	0	Oakland, Michigan, US
47131	Obion	Tennessee	US	4/2/20 23:25	36.35732446	-89.14921589	2	0	0	0	Obion, Tennessee, US
34029	Ocean	New Jersey	US	4/2/20 23:25	39.8895449	-74.28089251	1371	38	0	0	Ocean, New Jersey, US
26127	Oceana	Michigan	US	4/2/20 23:25	43.64124435	-86.26726673	2	0	0	0	Oceana, Michigan, US
13219	Oconee	Georgia	US	4/2/20 23:25	33.83749973	-83.43679568	18	0	0	0	Oconee, Georgia, US
45073	Oconee	South Carolina	US	4/2/20 23:25	34.75225169	-83.06742317	5	0	0	0	Oconee, South Carolina, US
55083	Oconto	Wisconsin	US	4/2/20 23:25	45.02715345	-88.26807503	1	0	0	0	Oconto, Wisconsin, US
26129	Ogemaw	Michigan	US	4/2/20 23:25	44.33481032	-84.12725175	2	0	0	0	Ogemaw, Michigan, US
17141	Ogle	Illinois	US	4/2/20 23:25	42.04165196	-89.32184679	1	0	0	0	Ogle, Illinois, US
13221	Oglethorpe	Georgia	US	4/2/20 23:25	33.8786296	-83.08278123	1	1	0	0	Oglethorpe, Georgia, US
18115	Ohio	Indiana	US	4/2/20 23:25	38.955305	-84.96515993	1	0	0	0	Ohio, Indiana, US
54069	Ohio	West Virginia	US	4/2/20 23:25	40.0955451	-80.62203992	10	0	0	0	Ohio, West Virginia, US
12091	Okaloosa	Florida	US	4/2/20 23:25	30.69143028	-86.59267105	51	1	0	0	Okaloosa, Florida, US
53047	Okanogan	Washington	US	4/2/20 23:25	48.54855019	-119.7387224	3	0	0	0	Okanogan, Washington, US
12093	Okeechobee	Florida	US	4/2/20 23:25	27.3863362	-80.88944347	1	0	0	0	Okeechobee, Florida, US
40109	Oklahoma	Oklahoma	US	4/2/20 23:25	35.55140095	-97.40716948	216	10	0	0	Oklahoma, Oklahoma, US
40111	Okmulgee	Oklahoma	US	4/2/20 23:25	35.64661916	-95.96432828	5	0	0	0	Okmulgee, Oklahoma, US
28105	Oktibbeha	Mississippi	US	4/2/20 23:25	33.42491685	-88.87905132	20	0	0	0	Oktibbeha, Mississippi, US
21185	Oldham	Kentucky	US	4/2/20 23:25	38.39791089	-85.448222	6	0	0	0	Oldham, Kentucky, US
48359	Oldham	Texas	US	4/2/20 23:25	35.40425596	-102.6027606	2	1	0	0	Oldham, Texas, US
38065	Oliver	North Dakota	US	4/2/20 23:25	47.11530482	-101.3406158	1	0	0	0	Oliver, North Dakota, US
27109	Olmsted	Minnesota	US	4/2/20 23:25	44.00374114	-92.40209944	66	0	0	0	Olmsted, Minnesota, US
36065	Oneida	New York	US	4/2/20 23:25	43.24375382	-75.43710392	61	1	0	0	Oneida, New York, US
55085	Oneida	Wisconsin	US	4/2/20 23:25	45.70677897	-89.51944105	3	0	0	0	Oneida, Wisconsin, US
36067	Onondaga	New York	US	4/2/20 23:25	43.00491923	-76.19971155	301	2	0	0	Onondaga, New York, US
37133	Onslow	North Carolina	US	4/2/20 23:25	34.72607366	-77.42908179	8	1	0	0	Onslow, North Carolina, US
36069	Ontario	New York	US	4/2/20 23:25	42.85145728	-77.30874425	26	0	0	0	Ontario, New York, US
6059	Orange	California	US	4/2/20 23:25	33.70147516	-117.7645998	656	13	0	0	Orange, California, US
12095	Orange	Florida	US	4/2/20 23:25	28.51367621	-81.31799498	541	5	0	0	Orange, Florida, US
18117	Orange	Indiana	US	4/2/20 23:25	38.5411892	-86.49523093	3	0	0	0	Orange, Indiana, US
36071	Orange	New York	US	4/2/20 23:25	41.40337468	-74.30240757	1993	19	0	0	Orange, New York, US
37135	Orange	North Carolina	US	4/2/20 23:25	36.06092947	-79.12167935	37	0	0	0	Orange, North Carolina, US
48361	Orange	Texas	US	4/2/20 23:25	30.11879481	-93.89412775	7	0	0	0	Orange, Texas, US
50017	Orange	Vermont	US	4/2/20 23:25	44.00470222	-72.37640104	4	0	0	0	Orange, Vermont, US
51137	Orange	Virginia	US	4/2/20 23:25	38.24530219	-78.015604	4	0	0	0	Orange, Virginia, US
45075	Orangeburg	South Carolina	US	4/2/20 23:25	33.4391073	-80.79886287	24	0	0	0	Orangeburg, South Carolina, US
22071	Orleans	Louisiana	US	4/2/20 23:25	30.06971951	-89.92660315	3148	125	0	0	Orleans, Louisiana, US
36073	Orleans	New York	US	4/2/20 23:25	43.2516977	-78.2320066	6	0	0	0	Orleans, New York, US
50019	Orleans	Vermont	US	4/2/20 23:25	44.82964024	-72.24562697	7	0	0	0	Orleans, Vermont, US
20139	Osage	Kansas	US	4/2/20 23:25	38.65235984	-95.72707998	3	0	0	0	Osage, Kansas, US
29151	Osage	Missouri	US	4/2/20 23:25	38.46036182	-91.8613635	2	0	0	0	Osage, Missouri, US
40113	Osage	Oklahoma	US	4/2/20 23:25	36.62888819	-96.39635704	22	1	0	0	Osage, Oklahoma, US
12097	Osceola	Florida	US	4/2/20 23:25	28.06312234	-81.14882926	170	4	0	0	Osceola, Florida, US
26133	Osceola	Michigan	US	4/2/20 23:25	43.98992088	-85.32566756	3	0	0	0	Osceola, Michigan, US
26135	Oscoda	Michigan	US	4/2/20 23:25	44.68192279	-84.12939244	2	0	0	0	Oscoda, Michigan, US
36075	Oswego	New York	US	4/2/20 23:25	43.42778894	-76.14635194	23	0	0	0	Oswego, New York, US
8089	Otero	Colorado	US	4/2/20 23:25	37.9014485	-103.7173385	3	0	0	0	Otero, Colorado, US
35035	Otero	New Mexico	US	4/2/20 23:25	32.61348406	-105.7417604	1	0	0	0	Otero, New Mexico, US
31131	Otoe	Nebraska	US	4/2/20 23:25	40.64843556	-96.13374142	1	0	0	0	Otoe, Nebraska, US
26137	Otsego	Michigan	US	4/2/20 23:25	45.02085831	-84.59898295	19	0	0	0	Otsego, Michigan, US
36077	Otsego	New York	US	4/2/20 23:25	42.63492579	-75.03151402	21	1	0	0	Otsego, New York, US
20143	Ottawa	Kansas	US	4/2/20 23:25	39.13237408	-97.65020313	1	0	0	0	Ottawa, Kansas, US
26139	Ottawa	Michigan	US	4/2/20 23:25	42.95996803	-85.9969107	35	0	0	0	Ottawa, Michigan, US
39123	Ottawa	Ohio	US	4/2/20 23:25	41.53781826	-83.0940185	5	0	0	0	Ottawa, Ohio, US
40115	Ottawa	Oklahoma	US	4/2/20 23:25	36.83532655	-94.81011909	8	0	0	0	Ottawa, Oklahoma, US
27111	Otter Tail	Minnesota	US	4/2/20 23:25	46.40846929	-95.70835255	1	0	0	0	Otter Tail, Minnesota, US
22073	Ouachita	Louisiana	US	4/2/20 23:25	32.47645559	-92.15704172	94	1	0	0	Ouachita, Louisiana, US
80008	Out of CO	Colorado	US	4/2/20 23:25			0	1	0	0	Out of CO,Colorado,US
	Out of MI	Michigan	US	4/2/20 23:25			48	1	0	0	Out of MI,Michigan,US
	Out of OK	Oklahoma	US	4/2/20 23:25			2	0	0	0	Out of OK,Oklahoma,US
	Out of TN	Tennessee	US	4/2/20 23:25			243	1	0	0	Out of TN,Tennessee,US
	Out of UT	Utah	US	4/2/20 23:25			22	0	0	0	Out of UT,Utah,US
55087	Outagamie	Wisconsin	US	4/2/20 23:25	44.41578887	-88.46565023	14	0	0	0	Outagamie, Wisconsin, US
47133	Overton	Tennessee	US	4/2/20 23:25	36.34117832	-85.28989535	2	0	0	0	Overton, Tennessee, US
18119	Owen	Indiana	US	4/2/20 23:25	39.31145587	-86.83900724	12	0	0	0	Owen, Indiana, US
16073	Owyhee	Idaho	US	4/2/20 23:25	42.58016894	-116.1693871	1	0	0	0	Owyhee, Idaho, US
23017	Oxford	Maine	US	4/2/20 23:25	44.49952995	-70.75682123	9	0	0	0	Oxford, Maine, US
55089	Ozaukee	Wisconsin	US	4/2/20 23:25	43.38352225	-87.94625009	47	5	0	0	Ozaukee, Wisconsin, US
19145	Page	Iowa	US	4/2/20 23:25	40.7393172	-95.1497813	2	0	0	0	Page, Iowa, US
51139	Page	Virginia	US	4/2/20 23:25	38.61807452	-78.48797204	1	0	0	0	Page, Virginia, US
12099	Palm Beach	Florida	US	4/2/20 23:25	26.64676272	-80.46536002	737	27	0	0	Palm Beach, Florida, US
48363	Palo Pinto	Texas	US	4/2/20 23:25	32.75310985	-98.31319001	1	0	0	0	Palo Pinto, Texas, US
37137	Pamlico	North Carolina	US	4/2/20 23:25	35.15253315	-76.66559823	2	0	0	0	Pamlico, North Carolina, US
28107	Panola	Mississippi	US	4/2/20 23:25	34.36398677	-89.95064249	8	1	0	0	Panola, Mississippi, US
48365	Panola	Texas	US	4/2/20 23:25	32.1639596	-94.30552481	3	0	0	0	Panola, Texas, US
8093	Park	Colorado	US	4/2/20 23:25	39.120926	-105.7182065	3	0	0	0	Park, Colorado, US
30067	Park	Montana	US	4/2/20 23:25	45.48965095	-110.5264394	6	0	0	0	Park, Montana, US
56029	Park	Wyoming	US	4/2/20 23:25	44.52157546	-109.5852825	1	0	0	0	Park, Wyoming, US
48367	Parker	Texas	US	4/2/20 23:25	32.77757172	-97.80500621	4	0	0	0	Parker, Texas, US
12101	Pasco	Florida	US	4/2/20 23:25	28.30810945	-82.40227529	66	2	0	0	Pasco, Florida, US
37139	Pasquotank	North Carolina	US	4/2/20 23:25	36.26723798	-76.25134778	7	0	0	0	Pasquotank, North Carolina, US
34031	Passaic	New Jersey	US	4/2/20 23:25	41.03238628	-74.29954144	1750	22	0	0	Passaic, New Jersey, US
13223	Paulding	Georgia	US	4/2/20 23:25	33.91969522	-84.86848792	33	0	0	0	Paulding, Georgia, US
40117	Pawnee	Oklahoma	US	4/2/20 23:25	36.31743373	-96.7033176	15	1	0	0	Pawnee, Oklahoma, US
16075	Payette	Idaho	US	4/2/20 23:25	44.00545243	-116.7647695	3	0	0	0	Payette, Idaho, US
40119	Payne	Oklahoma	US	4/2/20 23:25	36.07695283	-96.97584944	18	0	0	0	Payne, Oklahoma, US
13225	Peach	Georgia	US	4/2/20 23:25	32.56934316	-83.82937	7	1	0	0	Peach, Georgia, US
28109	Pearl River	Mississippi	US	4/2/20 23:25	30.77090935	-89.58677275	36	0	0	0	Pearl River, Mississippi, US
29155	Pemiscot	Missouri	US	4/2/20 23:25	36.2130572	-89.78742322	3	0	0	0	Pemiscot, Missouri, US
21191	Pendleton	Kentucky	US	4/2/20 23:25	38.69607718	-84.35599463	1	0	0	0	Pendleton, Kentucky, US
46103	Pennington	South Dakota	US	4/2/20 23:25	44.0025835	-102.8240777	6	1	0	0	Pennington, South Dakota, US
23019	Penobscot	Maine	US	4/2/20 23:25	45.40194593	-68.65020455	16	0	0	0	Penobscot, Maine, US
17143	Peoria	Illinois	US	4/2/20 23:25	40.78702156	-89.76078901	11	0	0	0	Peoria, Illinois, US
37143	Perquimans	North Carolina	US	4/2/20 23:25	36.17847453	-76.40603143	1	0	0	0	Perquimans, North Carolina, US
5105	Perry	Arkansas	US	4/2/20 23:25	34.9459153	-92.94372564	1	0	0	0	Perry, Arkansas, US
28111	Perry	Mississippi	US	4/2/20 23:25	31.17161885	-88.99281835	6	1	0	0	Perry, Mississippi, US
29157	Perry	Missouri	US	4/2/20 23:25	37.70660776	-89.82741088	19	0	0	0	Perry, Missouri, US
39127	Perry	Ohio	US	4/2/20 23:25	39.73508655	-82.23804971	2	0	0	0	Perry, Ohio, US
42099	Perry	Pennsylvania	US	4/2/20 23:25	40.40206612	-77.26297447	3	0	0	0	Perry, Pennsylvania, US
47135	Perry	Tennessee	US	4/2/20 23:25	35.63708728	-87.86139634	2	0	0	0	Perry, Tennessee, US
37145	Person	North Carolina	US	4/2/20 23:25	36.38989032	-78.97217358	2	0	0	0	Person, North Carolina, US
51730	Petersburg	Virginia	US	4/2/20 23:25	37.20530399	-77.39368102	4	0	0	0	Petersburg, Virginia, US
29159	Pettis	Missouri	US	4/2/20 23:25	38.72798918	-93.28471706	1	0	0	0	Pettis, Missouri, US
42101	Philadelphia	Pennsylvania	US	4/2/20 23:25	40.00338507	-75.1379271	2100	13	0	0	Philadelphia, Pennsylvania, US
8095	Phillips	Colorado	US	4/2/20 23:25	40.59414277	-102.3577703	1	0	0	0	Phillips, Colorado, US
17147	Piatt	Illinois	US	4/2/20 23:25	40.01360584	-88.59319339	1	0	0	0	Piatt, Illinois, US
39129	Pickaway	Ohio	US	4/2/20 23:25	39.64170392	-83.0243386	11	0	0	0	Pickaway, Ohio, US
1107	Pickens	Alabama	US	4/2/20 23:25	33.28094866	-88.08818103	9	0	0	0	Pickens, Alabama, US
13227	Pickens	Georgia	US	4/2/20 23:25	34.46589159	-84.46406611	8	1	0	0	Pickens, Georgia, US
45077	Pickens	South Carolina	US	4/2/20 23:25	34.88807695	-82.72791551	15	0	0	0	Pickens, South Carolina, US
13229	Pierce	Georgia	US	4/2/20 23:25	31.35928155	-82.21598442	10	0	0	0	Pierce, Georgia, US
38069	Pierce	North Dakota	US	4/2/20 23:25	48.24977025	-99.96407787	2	0	0	0	Pierce, North Dakota, US
53053	Pierce	Washington	US	4/2/20 23:25	47.03892768	-122.1405958	498	7	0	0	Pierce, Washington, US
55093	Pierce	Wisconsin	US	4/2/20 23:25	44.71850291	-92.4224416	7	0	0	0	Pierce, Wisconsin, US
1109	Pike	Alabama	US	4/2/20 23:25	31.80396383	-85.9408295	7	0	0	0	Pike, Alabama, US
5109	Pike	Arkansas	US	4/2/20 23:25	34.16250414	-93.65789349	1	0	0	0	Pike, Arkansas, US
13231	Pike	Georgia	US	4/2/20 23:25	33.09310242	-84.38790389	2	0	0	0	Pike, Georgia, US
28113	Pike	Mississippi	US	4/2/20 23:25	31.17507789	-90.40392572	21	0	0	0	Pike, Mississippi, US
29163	Pike	Missouri	US	4/2/20 23:25	39.34310674	-91.16980779	1	0	0	0	Pike, Missouri, US
39131	Pike	Ohio	US	4/2/20 23:25	39.07634001	-83.06769584	1	0	0	0	Pike, Ohio, US
42103	Pike	Pennsylvania	US	4/2/20 23:25	41.33155042	-75.03208106	68	1	0	0	Pike, Pennsylvania, US
4019	Pima	Arizona	US	4/2/20 23:25	32.0971334	-111.7890033	237	11	0	0	Pima, Arizona, US
4021	Pinal	Arizona	US	4/2/20 23:25	32.90525627	-111.3449483	69	0	0	0	Pinal, Arizona, US
12103	Pinellas	Florida	US	4/2/20 23:25	27.93130349	-82.72239666	273	6	0	0	Pinellas, Florida, US
8097	Pitkin	Colorado	US	4/2/20 23:25	39.21720112	-106.9310027	33	2	0	0	Pitkin, Colorado, US
37147	Pitt	North Carolina	US	4/2/20 23:25	35.59535426	-77.37353178	29	0	0	0	Pitt, North Carolina, US
40121	Pittsburg	Oklahoma	US	4/2/20 23:25	34.92065823	-95.7513432	2	0	0	0	Pittsburg, Oklahoma, US
51143	Pittsylvania	Virginia	US	4/2/20 23:25	36.81980341	-79.39731264	1	0	0	0	Pittsylvania, Virginia, US
6061	Placer	California	US	4/2/20 23:25	39.06167234	-120.7240569	90	2	0	0	Placer, California, US
22075	Plaquemines	Louisiana	US	4/2/20 23:25	29.42245447	-89.60322085	68	3	0	0	Plaquemines, Louisiana, US
29165	Platte	Missouri	US	4/2/20 23:25	39.38154439	-94.77068479	13	0	0	0	Platte, Missouri, US
31141	Platte	Nebraska	US	4/2/20 23:25	41.57246836	-97.52144359	3	0	0	0	Platte, Nebraska, US
54073	Pleasants	West Virginia	US	4/2/20 23:25	39.37091679	-81.16771771	1	0	0	0	Pleasants, West Virginia, US
6063	Plumas	California	US	4/2/20 23:25	40.00355989	-120.8395236	1	0	0	0	Plumas, California, US
25023	Plymouth	Massachusetts	US	4/2/20 23:25	41.94070556	-70.80802823	621	6	0	0	Plymouth, Massachusetts, US
5111	Poinsett	Arkansas	US	4/2/20 23:25	35.57433534	-90.66268713	5	0	0	0	Poinsett, Arkansas, US
22077	Pointe Coupee	Louisiana	US	4/2/20 23:25	30.71409502	-91.60209535	12	0	0	0	Pointe Coupee, Louisiana, US
5113	Polk	Arkansas	US	4/2/20 23:25	34.48254879	-94.22728802	5	0	0	0	Polk, Arkansas, US
12105	Polk	Florida	US	4/2/20 23:25	27.95027105	-81.69732947	103	2	0	0	Polk, Florida, US
13233	Polk	Georgia	US	4/2/20 23:25	34.00267074	-85.18677781	16	0	0	0	Polk, Georgia, US
19153	Polk	Iowa	US	4/2/20 23:25	41.68679484	-93.57767461	87	1	0	0	Polk, Iowa, US
37149	Polk	North Carolina	US	4/2/20 23:25	35.27820615	-82.16812354	4	0	0	0	Polk, North Carolina, US
41053	Polk	Oregon	US	4/2/20 23:25	44.90322804	-123.4128888	18	0	0	0	Polk, Oregon, US
47139	Polk	Tennessee	US	4/2/20 23:25	35.12245443	-84.52075859	1	0	0	0	Polk, Tennessee, US
48373	Polk	Texas	US	4/2/20 23:25	30.79472531	-94.8276624	4	0	0	0	Polk, Texas, US
28115	Pontotoc	Mississippi	US	4/2/20 23:25	34.226046	-89.03636807	10	0	0	0	Pontotoc, Mississippi, US
40123	Pontotoc	Oklahoma	US	4/2/20 23:25	34.72959848	-96.68337199	5	0	0	0	Pontotoc, Oklahoma, US
5115	Pope	Arkansas	US	4/2/20 23:25	35.44871474	-93.03212219	6	0	0	0	Pope, Arkansas, US
51735	Poquoson	Virginia	US	4/2/20 23:25	37.14259351	-76.35798148	3	0	0	0	Poquoson, Virginia, US
39133	Portage	Ohio	US	4/2/20 23:25	41.16793482	-81.19735782	59	2	0	0	Portage, Ohio, US
55097	Portage	Wisconsin	US	4/2/20 23:25	44.47558711	-89.50152965	2	0	0	0	Portage, Wisconsin, US
18127	Porter	Indiana	US	4/2/20 23:25	41.45986947	-87.06848888	35	0	0	0	Porter, Indiana, US
51740	Portsmouth	Virginia	US	4/2/20 23:25	36.85914825	-76.35971629	16	0	0	0	Portsmouth, Virginia, US
18129	Posey	Indiana	US	4/2/20 23:25	38.02097333	-87.86480429	4	0	0	0	Posey, Indiana, US
20149	Pottawatomie	Kansas	US	4/2/20 23:25	39.37925655	-96.34564657	2	0	0	0	Pottawatomie, Kansas, US
40125	Pottawatomie	Oklahoma	US	4/2/20 23:25	35.20614018	-96.94923008	9	0	0	0	Pottawatomie, Oklahoma, US
19155	Pottawattamie	Iowa	US	4/2/20 23:25	41.33640314	-95.53907776	5	0	0	0	Pottawattamie, Iowa, US
42105	Potter	Pennsylvania	US	4/2/20 23:25	41.74471626	-77.89559864	2	0	0	0	Potter, Pennsylvania, US
48375	Potter	Texas	US	4/2/20 23:25	35.40133773	-101.893964	16	0	0	0	Potter, Texas, US
21197	Powell	Kentucky	US	4/2/20 23:25	37.83218794	-83.82553961	1	0	0	0	Powell, Kentucky, US
19157	Poweshiek	Iowa	US	4/2/20 23:25	41.68625425	-92.53155731	7	1	0	0	Poweshiek, Iowa, US
51145	Powhatan	Virginia	US	4/2/20 23:25	37.55016038	-77.91267882	3	0	0	0	Powhatan, Virginia, US
20151	Pratt	Kansas	US	4/2/20 23:25	37.64780729	-98.73922153	1	0	0	0	Pratt, Kansas, US
39135	Preble	Ohio	US	4/2/20 23:25	39.7420247	-84.64787018	1	0	0	0	Preble, Ohio, US
28117	Prentiss	Mississippi	US	4/2/20 23:25	34.61810501	-88.51986294	4	0	0	0	Prentiss, Mississippi, US
54077	Preston	West Virginia	US	4/2/20 23:25	39.46770987	-79.66712803	3	0	0	0	Preston, West Virginia, US
51147	Prince Edward	Virginia	US	4/2/20 23:25	37.22554789	-78.43597949	2	0	0	0	Prince Edward, Virginia, US
51149	Prince George	Virginia	US	4/2/20 23:25	37.18497668	-77.22922187	8	0	0	0	Prince George, Virginia, US
24033	Prince George's	Maryland	US	4/2/20 23:25	38.83070039	-76.8496441	473	9	0	0	Prince George's, Maryland, US
51153	Prince William	Virginia	US	4/2/20 23:25	38.70916224	-77.48713689	117	1	0	0	Prince William, Virginia, US
44007	Providence	Rhode Island	US	4/2/20 23:25	41.87064746	-71.57753536	418	0	0	0	Providence, Rhode Island, US
8101	Pueblo	Colorado	US	4/2/20 23:25	38.17359144	-104.5127437	22	2	0	0	Pueblo, Colorado, US
5119	Pulaski	Arkansas	US	4/2/20 23:25	34.77054088	-92.31355101	115	2	0	0	Pulaski, Arkansas, US
13235	Pulaski	Georgia	US	4/2/20 23:25	32.23334561	-83.4754996	4	0	0	0	Pulaski, Georgia, US
21199	Pulaski	Kentucky	US	4/2/20 23:25	37.10466131	-84.57629079	8	0	0	0	Pulaski, Kentucky, US
29169	Pulaski	Missouri	US	4/2/20 23:25	37.82462075	-92.20783203	8	0	0	0	Pulaski, Missouri, US
12107	Putnam	Florida	US	4/2/20 23:25	29.60779729	-81.74230285	14	0	0	0	Putnam, Florida, US
13237	Putnam	Georgia	US	4/2/20 23:25	33.32056115	-83.37552891	2	0	0	0	Putnam, Georgia, US
18133	Putnam	Indiana	US	4/2/20 23:25	39.66437981	-86.84517605	11	1	0	0	Putnam, Indiana, US
36079	Putnam	New York	US	4/2/20 23:25	41.42630093	-73.74965532	216	0	0	0	Putnam, New York, US
47141	Putnam	Tennessee	US	4/2/20 23:25	36.14005459	-85.50646123	37	0	0	0	Putnam, Tennessee, US
54079	Putnam	West Virginia	US	4/2/20 23:25	38.50782345	-81.9082131	5	0	0	0	Putnam, West Virginia, US
24035	Queen Anne's	Maryland	US	4/2/20 23:25	39.06198912	-76.03530977	8	0	0	0	Queen Anne's, Maryland, US
28119	Quitman	Mississippi	US	4/2/20 23:25	34.25157572	-90.28908	4	0	0	0	Quitman, Mississippi, US
13241	Rabun	Georgia	US	4/2/20 23:25	34.88389445	-83.40304637	2	0	0	0	Rabun, Georgia, US
55101	Racine	Wisconsin	US	4/2/20 23:25	42.74753117	-88.05941254	35	0	0	0	Racine, Wisconsin, US
51750	Radford	Virginia	US	4/2/20 23:25	37.12222899	-80.5602732	1	0	0	0	Radford, Virginia, US
54081	Raleigh	West Virginia	US	4/2/20 23:25	37.76936795	-81.2456041	3	0	0	0	Raleigh, West Virginia, US
29173	Ralls	Missouri	US	4/2/20 23:25	39.52817427	-91.51838643	1	0	0	0	Ralls, Missouri, US
27123	Ramsey	Minnesota	US	4/2/20 23:25	45.01625271	-93.09872295	67	2	0	0	Ramsey, Minnesota, US
38071	Ramsey	North Dakota	US	4/2/20 23:25	48.26886249	-98.72223879	3	0	0	0	Ramsey, North Dakota, US
48381	Randall	Texas	US	4/2/20 23:25	34.96585996	-101.8971322	17	0	0	0	Randall, Texas, US
1111	Randolph	Alabama	US	4/2/20 23:25	33.29526734	-85.45708831	6	0	0	0	Randolph, Alabama, US
5121	Randolph	Arkansas	US	4/2/20 23:25	36.3415714	-91.02455531	1	0	0	0	Randolph, Arkansas, US
13243	Randolph	Georgia	US	4/2/20 23:25	31.76622818	-84.75732369	4	0	0	0	Randolph, Georgia, US
17157	Randolph	Illinois	US	4/2/20 23:25	38.05095369	-89.82512254	8	0	0	0	Randolph, Illinois, US
18135	Randolph	Indiana	US	4/2/20 23:25	40.15734772	-85.01139319	3	0	0	0	Randolph, Indiana, US
29175	Randolph	Missouri	US	4/2/20 23:25	39.44007257	-92.4971374	2	0	0	0	Randolph, Missouri, US
37151	Randolph	North Carolina	US	4/2/20 23:25	35.71015088	-79.80570339	19	0	0	0	Randolph, North Carolina, US
54083	Randolph	West Virginia	US	4/2/20 23:25	38.769899	-79.87919615	2	0	0	0	Randolph, West Virginia, US
28121	Rankin	Mississippi	US	4/2/20 23:25	32.26469147	-89.94537876	50	1	0	0	Rankin, Mississippi, US
22079	Rapides	Louisiana	US	4/2/20 23:25	31.19778499	-92.52997303	77	3	0	0	Rapides, Louisiana, US
30081	Ravalli	Montana	US	4/2/20 23:25	46.08520862	-114.1189164	1	0	0	0	Ravalli, Montana, US
29177	Ray	Missouri	US	4/2/20 23:25	39.3537468	-93.98905745	1	0	0	0	Ray, Missouri, US
22081	Red River	Louisiana	US	4/2/20 23:25	32.09530039	-93.34213308	1	0	0	0	Red River, Louisiana, US
20155	Reno	Kansas	US	4/2/20 23:25	37.95230263	-98.08607292	8	0	0	0	Reno, Kansas, US
36083	Rensselaer	New York	US	4/2/20 23:25	42.71348136	-73.51089874	60	0	0	0	Rensselaer, New York, US
27129	Renville	Minnesota	US	4/2/20 23:25	44.72836381	-94.94553734	2	0	0	0	Renville, Minnesota, US
29179	Reynolds	Missouri	US	4/2/20 23:25	37.36085952	-90.97009925	2	0	0	0	Reynolds, Missouri, US
47143	Rhea	Tennessee	US	4/2/20 23:25	35.60536161	-84.93076643	0	0	0	0	Rhea, Tennessee, US
27131	Rice	Minnesota	US	4/2/20 23:25	44.3543376	-93.29658715	3	0	0	0	Rice, Minnesota, US
22083	Richland	Louisiana	US	4/2/20 23:25	32.41391005	-91.76634876	4	0	0	0	Richland, Louisiana, US
39139	Richland	Ohio	US	4/2/20 23:25	40.77180308	-82.5379961	8	0	0	0	Richland, Ohio, US
45079	Richland	South Carolina	US	4/2/20 23:25	34.01791263	-80.90267209	200	3	0	0	Richland, South Carolina, US
55103	Richland	Wisconsin	US	4/2/20 23:25	43.3762778	-90.43012729	2	0	0	0	Richland, Wisconsin, US
13245	Richmond	Georgia	US	4/2/20 23:25	33.35777107	-82.07026432	41	1	0	0	Richmond, Georgia, US
51760	Richmond City	Virginia	US	4/2/20 23:25	37.53255773	-77.47966921	52	0	0	0	Richmond City, Virginia, US
20161	Riley	Kansas	US	4/2/20 23:25	39.28935726	-96.73420026	6	0	0	0	Riley, Kansas, US
35039	Rio Arriba	New Mexico	US	4/2/20 23:25	36.51072137	-106.6931674	4	0	0	0	Rio Arriba, New Mexico, US
8105	Rio Grande	Colorado	US	4/2/20 23:25	37.5836865	-106.3847838	5	0	0	0	Rio Grande, Colorado, US
18137	Ripley	Indiana	US	4/2/20 23:25	39.10235626	-85.26212744	39	1	0	0	Ripley, Indiana, US
29181	Ripley	Missouri	US	4/2/20 23:25	36.65460667	-90.85990261	2	0	0	0	Ripley, Missouri, US
6065	Riverside	California	US	4/2/20 23:25	33.74314981	-115.9933578	493	14	0	0	Riverside, California, US
47145	Roane	Tennessee	US	4/2/20 23:25	35.84923189	-84.52458689	3	0	0	0	Roane, Tennessee, US
54087	Roane	West Virginia	US	4/2/20 23:25	38.71622686	-81.35243568	2	0	0	0	Roane, West Virginia, US
51161	Roanoke	Virginia	US	4/2/20 23:25	37.26865804	-80.06396753	4	0	0	0	Roanoke, Virginia, US
51770	Roanoke City	Virginia	US	4/2/20 23:25	37.27791025	-79.96189766	9	0	0	0	Roanoke City, Virginia, US
46109	Roberts	South Dakota	US	4/2/20 23:25	45.62975048	-96.94672673	2	0	0	0	Roberts, South Dakota, US
47147	Robertson	Tennessee	US	4/2/20 23:25	36.52454807	-86.87346725	41	0	0	0	Robertson, Tennessee, US
48395	Robertson	Texas	US	4/2/20 23:25	31.02539637	-96.51272246	2	0	0	0	Robertson, Texas, US
37155	Robeson	North Carolina	US	4/2/20 23:25	34.64244496	-79.1025053	3	0	0	0	Robeson, North Carolina, US
55105	Rock	Wisconsin	US	4/2/20 23:25	42.67151616	-89.071479	19	1	0	0	Rock, Wisconsin, US
17161	Rock Island	Illinois	US	4/2/20 23:25	41.46613806	-90.57042164	21	0	0	0	Rock Island, Illinois, US
51163	Rockbridge	Virginia	US	4/2/20 23:25	37.81204314	-79.44605905	2	0	0	0	Rockbridge, Virginia, US
21203	Rockcastle	Kentucky	US	4/2/20 23:25	37.36642393	-84.31176452	1	0	0	0	Rockcastle, Kentucky, US
13247	Rockdale	Georgia	US	4/2/20 23:25	33.65145002	-84.02202167	54	2	0	0	Rockdale, Georgia, US
33015	Rockingham	New Hampshire	US	4/2/20 23:25	42.98499744	-71.12883377	170	1	0	0	Rockingham, New Hampshire, US
37157	Rockingham	North Carolina	US	4/2/20 23:25	36.39593137	-79.77504841	2	1	0	0	Rockingham, North Carolina, US
51165	Rockingham	Virginia	US	4/2/20 23:25	38.51006137	-78.87260325	11	0	0	0	Rockingham, Virginia, US
36087	Rockland	New York	US	4/2/20 23:25	41.15027894	-74.02560498	3751	18	0	0	Rockland, New York, US
48397	Rockwall	Texas	US	4/2/20 23:25	32.89779518	-96.40771592	10	0	0	0	Rockwall, Texas, US
40131	Rogers	Oklahoma	US	4/2/20 23:25	36.37004357	-95.60406759	8	0	0	0	Rogers, Oklahoma, US
38079	Rolette	North Dakota	US	4/2/20 23:25	48.77245354	-99.84097493	0	0	0	0	Rolette, North Dakota, US
30085	Roosevelt	Montana	US	4/2/20 23:25	48.29607488	-105.0079268	1	0	0	0	Roosevelt, Montana, US
35041	Roosevelt	New Mexico	US	4/2/20 23:25	34.02097406	-103.4799493	1	0	0	0	Roosevelt, New Mexico, US
26143	Roscommon	Michigan	US	4/2/20 23:25	44.33473082	-84.61067651	1	0	0	0	Roscommon, Michigan, US
39141	Ross	Ohio	US	4/2/20 23:25	39.33705391	-83.06000914	3	0	0	0	Ross, Ohio, US
8107	Routt	Colorado	US	4/2/20 23:25	40.48596505	-106.9905548	19	0	0	0	Routt, Colorado, US
37159	Rowan	North Carolina	US	4/2/20 23:25	35.64003916	-80.52446628	31	1	0	0	Rowan, North Carolina, US
18139	Rush	Indiana	US	4/2/20 23:25	39.62002287	-85.4655599	7	0	0	0	Rush, Indiana, US
48401	Rusk	Texas	US	4/2/20 23:25	32.10773545	-94.76176432	6	0	0	0	Rusk, Texas, US
1113	Russell	Alabama	US	4/2/20 23:25	32.28725256	-85.18415324	2	0	0	0	Russell, Alabama, US
37161	Rutherford	North Carolina	US	4/2/20 23:25	35.40114178	-81.92112099	9	0	0	0	Rutherford, North Carolina, US
47149	Rutherford	Tennessee	US	4/2/20 23:25	35.84591405	-86.4107263	113	1	0	0	Rutherford, Tennessee, US
50021	Rutland	Vermont	US	4/2/20 23:25	43.57723578	-73.03741676	12	0	0	0	Rutland, Vermont, US
22085	Sabine	Louisiana	US	4/2/20 23:25	31.56388699	-93.55433981	4	0	0	0	Sabine, Louisiana, US
6067	Sacramento	California	US	4/2/20 23:25	38.45106826	-121.3425374	314	9	0	0	Sacramento, California, US
23023	Sagadahoc	Maine	US	4/2/20 23:25	43.95415864	-69.85074999	10	0	0	0	Sagadahoc, Maine, US
26145	Saginaw	Michigan	US	4/2/20 23:25	43.33433923	-84.0513121	82	0	0	0	Saginaw, Michigan, US
8109	Saguache	Colorado	US	4/2/20 23:25	38.08054629	-106.282466	1	0	0	0	Saguache, Colorado, US
34033	Salem	New Jersey	US	4/2/20 23:25	39.58719656	-75.3469663	20	1	0	0	Salem, New Jersey, US
51775	Salem	Virginia	US	4/2/20 23:25	37.2836193	-80.06219455	1	0	0	0	Salem, Virginia, US
5125	Saline	Arkansas	US	4/2/20 23:25	34.64916145	-92.67583224	16	0	0	0	Saline, Arkansas, US
17165	Saline	Illinois	US	4/2/20 23:25	37.75332999	-88.54119706	1	0	0	0	Saline, Illinois, US
20169	Saline	Kansas	US	4/2/20 23:25	38.78369175	-97.65185177	3	0	0	0	Saline, Kansas, US
49035	Salt Lake	Utah	US	4/2/20 23:25	40.66616532	-111.9216011	476	4	0	0	Salt Lake, Utah, US
45081	Saluda	South Carolina	US	4/2/20 23:25	34.00795823	-81.72713237	2	0	0	0	Saluda, South Carolina, US
37163	Sampson	North Carolina	US	4/2/20 23:25	34.98820368	-78.36914061	1	0	0	0	Sampson, North Carolina, US
48405	San Augustine	Texas	US	4/2/20 23:25	31.39457611	-94.17000399	1	0	0	0	San Augustine, Texas, US
6069	San Benito	California	US	4/2/20 23:25	36.60308176	-121.069975	23	1	0	0	San Benito, California, US
6071	San Bernardino	California	US	4/2/20 23:25	34.84060306	-116.1774685	254	6	0	0	San Bernardino, California, US
6073	San Diego	California	US	4/2/20 23:25	33.03484597	-116.7365326	849	15	0	0	San Diego, California, US
6075	San Francisco	California	US	4/2/20 23:25	37.75215114	-122.4385672	450	7	0	0	San Francisco, California, US
48407	San Jacinto	Texas	US	4/2/20 23:25	30.57933681	-95.16260304	1	0	0	0	San Jacinto, Texas, US
6077	San Joaquin	California	US	4/2/20 23:25	37.93433732	-121.2730061	173	9	0	0	San Joaquin, California, US
35045	San Juan	New Mexico	US	4/2/20 23:25	36.3882	-108.2378	52	0	0	0	San Juan,New Mexico,US
49037	San Juan	Utah	US	4/2/20 23:25	37.62762978	-109.8033714	11	0	0	0	San Juan,Utah,US
53055	San Juan	Washington	US	4/2/20 23:25	48.60182783	-122.96745	6	0	0	0	San Juan, Washington, US
6079	San Luis Obispo	California	US	4/2/20 23:25	35.38822029	-120.4039028	89	0	0	0	San Luis Obispo, California, US
6081	San Mateo	California	US	4/2/20 23:25	37.4228808	-122.3275546	453	10	0	0	San Mateo, California, US
8113	San Miguel	Colorado	US	4/2/20 23:25	38.00450883	-108.4020725	4	0	0	0	San Miguel, Colorado, US
35047	San Miguel	New Mexico	US	4/2/20 23:25	35.48014807	-104.8163562	1	0	0	0	San Miguel, New Mexico, US
48409	San Patricio	Texas	US	4/2/20 23:25	28.00880118	-97.51763891	2	0	0	0	San Patricio, Texas, US
35043	Sandoval	New Mexico	US	4/2/20 23:25	35.68862401	-106.8687803	32	1	0	0	Sandoval, New Mexico, US
39143	Sandusky	Ohio	US	4/2/20 23:25	41.35624126	-83.137872	5	0	0	0	Sandusky, Ohio, US
17167	Sangamon	Illinois	US	4/2/20 23:25	39.75836914	-89.65872023	18	2	0	0	Sangamon, Illinois, US
26151	Sanilac	Michigan	US	4/2/20 23:25	43.42406072	-82.82055898	8	1	0	0	Sanilac, Michigan, US
6083	Santa Barbara	California	US	4/2/20 23:25	34.65329488	-120.0188492	111	1	0	0	Santa Barbara, California, US
6085	Santa Clara	California	US	4/2/20 23:25	37.23104908	-121.6970462	1019	36	0	0	Santa Clara, California, US
4023	Santa Cruz	Arizona	US	4/2/20 23:25	31.52508998	-110.8479088	3	0	0	0	Santa Cruz, Arizona, US
6087	Santa Cruz	California	US	4/2/20 23:25	37.05580291	-122.0066524	54	1	0	0	Santa Cruz, California, US
35049	Santa Fe	New Mexico	US	4/2/20 23:25	35.50708973	-105.9774716	48	0	0	0	Santa Fe, New Mexico, US
12113	Santa Rosa	Florida	US	4/2/20 23:25	30.6934145	-87.02458128	47	2	0	0	Santa Rosa, Florida, US
12115	Sarasota	Florida	US	4/2/20 23:25	27.18546175	-82.33174248	110	7	0	0	Sarasota, Florida, US
36091	Saratoga	New York	US	4/2/20 23:25	43.10904162	-73.86653895	132	1	0	0	Saratoga, New York, US
31153	Sarpy	Nebraska	US	4/2/20 23:25	41.11314181	-96.11156432	20	0	0	0	Sarpy, Nebraska, US
55111	Sauk	Wisconsin	US	4/2/20 23:25	43.42574087	-89.94966132	16	2	0	0	Sauk, Wisconsin, US
31155	Saunders	Nebraska	US	4/2/20 23:25	41.2278103	-96.63773905	3	0	0	0	Saunders, Nebraska, US
36093	Schenectady	New York	US	4/2/20 23:25	42.81668777	-74.05278291	101	1	0	0	Schenectady, New York, US
13249	Schley	Georgia	US	4/2/20 23:25	32.2654021	-84.31258912	3	0	0	0	Schley, Georgia, US
36095	Schoharie	New York	US	4/2/20 23:25	42.58831742	-74.4433903	9	0	0	0	Schoharie, New York, US
26153	Schoolcraft	Michigan	US	4/2/20 23:25	46.19235734	-86.19972234	0	0	0	0	Schoolcraft, Michigan, US
36097	Schuyler	New York	US	4/2/20 23:25	42.39184015	-76.8773299	3	0	0	0	Schuyler, New York, US
42107	Schuylkill	Pennsylvania	US	4/2/20 23:25	40.70497338	-76.2150785	54	0	0	0	Schuylkill, Pennsylvania, US
37165	Scotland	North Carolina	US	4/2/20 23:25	34.8386299	-79.4757978	2	0	0	0	Scotland, North Carolina, US
5127	Scott	Arkansas	US	4/2/20 23:25	34.85588887	-94.0632176	1	0	0	0	Scott, Arkansas, US
18143	Scott	Indiana	US	4/2/20 23:25	38.68672078	-85.74627859	5	1	0	0	Scott, Indiana, US
19163	Scott	Iowa	US	4/2/20 23:25	41.63935978	-90.61959493	25	0	0	0	Scott, Iowa, US
21209	Scott	Kentucky	US	4/2/20 23:25	38.29622293	-84.5816631	6	0	0	0	Scott, Kentucky, US
27139	Scott	Minnesota	US	4/2/20 23:25	44.6490231	-93.53340251	10	0	0	0	Scott, Minnesota, US
28123	Scott	Mississippi	US	4/2/20 23:25	32.4067041	-89.53789439	13	0	0	0	Scott, Mississippi, US
29201	Scott	Missouri	US	4/2/20 23:25	37.05588075	-89.56474493	6	0	0	0	Scott, Missouri, US
47151	Scott	Tennessee	US	4/2/20 23:25	36.42325673	-84.50360494	3	0	0	0	Scott, Tennessee, US
31157	Scotts Bluff	Nebraska	US	4/2/20 23:25	41.85070896	-103.7080986	3	0	0	0	Scotts Bluff, Nebraska, US
13251	Screven	Georgia	US	4/2/20 23:25	32.74976524	-81.60779441	2	0	0	0	Screven, Georgia, US
5129	Searcy	Arkansas	US	4/2/20 23:25	35.9109364	-92.69936482	2	0	0	0	Searcy, Arkansas, US
5131	Sebastian	Arkansas	US	4/2/20 23:25	35.19605503	-94.27162713	8	0	0	0	Sebastian, Arkansas, US
20173	Sedgwick	Kansas	US	4/2/20 23:25	37.6842718	-97.4608198	79	1	0	0	Sedgwick, Kansas, US
12117	Seminole	Florida	US	4/2/20 23:25	28.7158582	-81.24060348	145	0	0	0	Seminole, Florida, US
13253	Seminole	Georgia	US	4/2/20 23:25	30.93464824	-84.86823924	6	0	0	0	Seminole, Georgia, US
40133	Seminole	Oklahoma	US	4/2/20 23:25	35.16478725	-96.61686741	1	0	0	0	Seminole, Oklahoma, US
36099	Seneca	New York	US	4/2/20 23:25	42.78081007	-76.82497064	4	0	0	0	Seneca, New York, US
39147	Seneca	Ohio	US	4/2/20 23:25	41.12351311	-83.12783209	4	1	0	0	Seneca, Ohio, US
47153	Sequatchie	Tennessee	US	4/2/20 23:25	35.36979721	-85.41022136	2	0	0	0	Sequatchie, Tennessee, US
40135	Sequoyah	Oklahoma	US	4/2/20 23:25	35.49447108	-94.75463785	4	1	0	0	Sequoyah, Oklahoma, US
5133	Sevier	Arkansas	US	4/2/20 23:25	33.99780401	-94.2424869	1	0	0	0	Sevier, Arkansas, US
47155	Sevier	Tennessee	US	4/2/20 23:25	35.78077323	-83.52244332	10	0	0	0	Sevier, Tennessee, US
28125	Sharkey	Mississippi	US	4/2/20 23:25	32.88149103	-90.8159538	2	0	0	0	Sharkey, Mississippi, US
6089	Shasta	California	US	4/2/20 23:25	40.76391419	-122.0396884	7	1	0	0	Shasta, California, US
20177	Shawnee	Kansas	US	4/2/20 23:25	39.04100763	-95.7557264	20	2	0	0	Shawnee, Kansas, US
55117	Sheboygan	Wisconsin	US	4/2/20 23:25	43.72099677	-87.94579284	16	0	0	0	Sheboygan, Wisconsin, US
1117	Shelby	Alabama	US	4/2/20 23:25	33.26879845	-86.66232561	98	3	0	0	Shelby, Alabama, US
18145	Shelby	Indiana	US	4/2/20 23:25	39.52305623	-85.7915857	24	0	0	0	Shelby, Indiana, US
19165	Shelby	Iowa	US	4/2/20 23:25	41.6850066	-95.31015553	3	0	0	0	Shelby, Iowa, US
21211	Shelby	Kentucky	US	4/2/20 23:25	38.21476019	-85.194223	2	0	0	0	Shelby, Kentucky, US
29205	Shelby	Missouri	US	4/2/20 23:25	39.79742518	-92.07634971	1	0	0	0	Shelby, Missouri, US
39149	Shelby	Ohio	US	4/2/20 23:25	40.33163494	-84.20258189	6	0	0	0	Shelby, Ohio, US
47157	Shelby	Tennessee	US	4/2/20 23:25	35.1864775	-89.89692423	638	7	0	0	Shelby, Tennessee, US
48419	Shelby	Texas	US	4/2/20 23:25	31.79211404	-94.14550696	4	0	0	0	Shelby, Texas, US
51171	Shenandoah	Virginia	US	4/2/20 23:25	38.85905135	-78.56813762	9	0	0	0	Shenandoah, Virginia, US
27141	Sherburne	Minnesota	US	4/2/20 23:25	45.44447208	-93.77617511	8	0	0	0	Sherburne, Minnesota, US
56033	Sheridan	Wyoming	US	4/2/20 23:25	44.79048913	-106.8862389	10	0	0	0	Sheridan, Wyoming, US
26155	Shiawassee	Michigan	US	4/2/20 23:25	42.953928	-84.14585902	17	0	0	0	Shiawassee, Michigan, US
27143	Sibley	Minnesota	US	4/2/20 23:25	44.5796592	-94.23164924	1	0	0	0	Sibley, Minnesota, US
30093	Silver Bow	Montana	US	4/2/20 23:25	45.90018933	-112.6620092	11	0	0	0	Silver Bow, Montana, US
21213	Simpson	Kentucky	US	4/2/20 23:25	36.74058474	-86.58047435	9	0	0	0	Simpson, Kentucky, US
28127	Simpson	Mississippi	US	4/2/20 23:25	31.91282117	-89.91716179	4	0	0	0	Simpson, Mississippi, US
19167	Sioux	Iowa	US	4/2/20 23:25	43.08221074	-96.1767568	4	0	0	0	Sioux, Iowa, US
38085	Sioux	North Dakota	US	4/2/20 23:25	46.11323337	-101.0440149	1	0	0	0	Sioux, North Dakota, US
6093	Siskiyou	California	US	4/2/20 23:25	41.59198861	-122.5407434	3	0	0	0	Siskiyou, California, US
53057	Skagit	Washington	US	4/2/20 23:25	48.48171488	-121.766131	143	4	0	0	Skagit, Washington, US
53059	Skamania	Washington	US	4/2/20 23:25	46.02408726	-121.9164403	1	0	0	0	Skamania, Washington, US
28129	Smith	Mississippi	US	4/2/20 23:25	32.01744532	-89.50644846	6	0	0	0	Smith, Mississippi, US
47159	Smith	Tennessee	US	4/2/20 23:25	36.25359775	-85.95411046	3	0	0	0	Smith, Tennessee, US
48423	Smith	Texas	US	4/2/20 23:25	32.37474036	-95.2717568	42	1	0	0	Smith, Texas, US
51173	Smyth	Virginia	US	4/2/20 23:25	36.84455636	-81.53344948	2	0	0	0	Smyth, Virginia, US
53061	Snohomish	Washington	US	4/2/20 23:25	48.04615983	-121.7170703	1376	41	0	0	Snohomish, Washington, US
42109	Snyder	Pennsylvania	US	4/2/20 23:25	40.77129231	-77.06840691	3	1	0	0	Snyder, Pennsylvania, US
35053	Socorro	New Mexico	US	4/2/20 23:25	34.00715494	-106.9298354	3	0	0	0	Socorro, New Mexico, US
6095	Solano	California	US	4/2/20 23:25	38.26827353	-121.9357113	54	0	0	0	Solano, California, US
23025	Somerset	Maine	US	4/2/20 23:25	45.51229767	-69.95995554	2	0	0	0	Somerset, Maine, US
24039	Somerset	Maryland	US	4/2/20 23:25	38.1163542	-75.75118623	4	0	0	0	Somerset, Maryland, US
34035	Somerset	New Jersey	US	4/2/20 23:25	40.56465737	-74.61683016	549	17	0	0	Somerset, New Jersey, US
42111	Somerset	Pennsylvania	US	4/2/20 23:25	39.97172723	-79.02699593	3	0	0	0	Somerset, Pennsylvania, US
6097	Sonoma	California	US	4/2/20 23:25	38.52746429	-122.8862506	91	2	0	0	Sonoma, California, US
51175	Southampton	Virginia	US	4/2/20 23:25	36.72231125	-77.10642712	2	0	0	0	Southampton, Virginia, US
13255	Spalding	Georgia	US	4/2/20 23:25	33.26310031	-84.28013991	18	1	0	0	Spalding, Georgia, US
45083	Spartanburg	South Carolina	US	4/2/20 23:25	34.92960077	-81.99225984	50	0	0	0	Spartanburg, South Carolina, US
18147	Spencer	Indiana	US	4/2/20 23:25	38.01519732	-87.0079644	1	0	0	0	Spencer, Indiana, US
21215	Spencer	Kentucky	US	4/2/20 23:25	38.03223971	-85.32749335	2	0	0	0	Spencer, Kentucky, US
46115	Spink	South Dakota	US	4/2/20 23:25	44.93837606	-98.34626602	1	0	0	0	Spink, South Dakota, US
53063	Spokane	Washington	US	4/2/20 23:25	47.62113146	-117.4046494	182	5	0	0	Spokane, Washington, US
51177	Spotsylvania	Virginia	US	4/2/20 23:25	38.18574462	-77.655399	9	0	0	0	Spotsylvania, Virginia, US
22087	St. Bernard	Louisiana	US	4/2/20 23:25	29.87761636	-89.51887093	181	5	0	0	St. Bernard, Louisiana, US
22089	St. Charles	Louisiana	US	4/2/20 23:25	29.90709658	-90.35555967	180	8	0	0	St. Charles, Louisiana, US
29183	St. Charles	Missouri	US	4/2/20 23:25	38.77875681	-90.66662425	105	4	0	0	St. Charles, Missouri, US
1115	St. Clair	Alabama	US	4/2/20 23:25	33.71902176	-86.31029372	19	0	0	0	St. Clair, Alabama, US
17163	St. Clair	Illinois	US	4/2/20 23:25	38.46996033	-89.93063427	55	2	0	0	St. Clair, Illinois, US
26147	St. Clair	Michigan	US	4/2/20 23:25	42.92655373	-82.67937954	53	0	0	0	St. Clair, Michigan, US
55109	St. Croix	Wisconsin	US	4/2/20 23:25	45.03437474	-92.45000068	6	0	0	0	St. Croix, Wisconsin, US
5123	St. Francis	Arkansas	US	4/2/20 23:25	35.02201976	-90.74828138	1	0	0	0	St. Francis, Arkansas, US
29187	St. Francois	Missouri	US	4/2/20 23:25	37.81214171	-90.47598685	9	0	0	0	St. Francois, Missouri, US
22091	St. Helena	Louisiana	US	4/2/20 23:25	30.82210324	-90.71013176	1	0	0	0	St. Helena, Louisiana, US
22093	St. James	Louisiana	US	4/2/20 23:25	30.02531716	-90.80212061	110	4	0	0	St. James, Louisiana, US
22095	St. John the Baptist	Louisiana	US	4/2/20 23:25	30.12597499	-90.4753503	274	14	0	0	St. John the Baptist, Louisiana, US
12109	St. Johns	Florida	US	4/2/20 23:25	29.90096506	-81.43589967	102	2	0	0	St. Johns, Florida, US
18141	St. Joseph	Indiana	US	4/2/20 23:25	41.61756781	-86.29040834	65	1	0	0	St. Joseph, Indiana, US
26149	St. Joseph	Michigan	US	4/2/20 23:25	41.91441767	-85.52797979	8	0	0	0	St. Joseph, Michigan, US
22097	St. Landry	Louisiana	US	4/2/20 23:25	30.59724262	-92.00135806	56	1	0	0	St. Landry, Louisiana, US
36089	St. Lawrence	New York	US	4/2/20 23:25	44.4976179	-75.06550039	39	0	0	0	St. Lawrence, New York, US
27137	St. Louis	Minnesota	US	4/2/20 23:25	47.6048407	-92.46879855	13	0	0	0	St. Louis, Minnesota, US
29189	St. Louis	Missouri	US	4/2/20 23:25	38.6377004	-90.4458375	712	4	0	0	St. Louis, Missouri, US
29510	St. Louis City	Missouri	US	4/2/20 23:25	38.63555736	-90.24349225	239	1	0	0	St. Louis City, Missouri, US
12111	St. Lucie	Florida	US	4/2/20 23:25	27.37763908	-80.47106649	48	3	0	0	St. Lucie, Florida, US
22099	St. Martin	Louisiana	US	4/2/20 23:25	30.13112107	-91.61403569	58	3	0	0	St. Martin, Louisiana, US
22101	St. Mary	Louisiana	US	4/2/20 23:25	29.69262097	-91.44702164	42	0	0	0	St. Mary, Louisiana, US
24037	St. Mary's	Maryland	US	4/2/20 23:25	38.30058422	-76.6062928	27	0	0	0	St. Mary's, Maryland, US
22103	St. Tammany	Louisiana	US	4/2/20 23:25	30.40942847	-89.95642711	399	9	0	0	St. Tammany, Louisiana, US
20185	Stafford	Kansas	US	4/2/20 23:25	38.03100851	-98.71762001	1	0	0	0	Stafford, Kansas, US
51179	Stafford	Virginia	US	4/2/20 23:25	38.41758738	-77.45917053	27	0	0	0	Stafford, Virginia, US
6099	Stanislaus	California	US	4/2/20 23:25	37.55862499	-120.9970722	44	0	0	0	Stanislaus, California, US
37167	Stanly	North Carolina	US	4/2/20 23:25	35.31647813	-80.25093221	5	0	0	0	Stanly, North Carolina, US
38089	Stark	North Dakota	US	4/2/20 23:25	46.80851182	-102.6576326	18	0	0	0	Stark, North Dakota, US
39151	Stark	Ohio	US	4/2/20 23:25	40.81482476	-81.36437305	67	3	0	0	Stark, Ohio, US
18149	Starke	Indiana	US	4/2/20 23:25	41.27890281	-86.64686895	2	0	0	0	Starke, Indiana, US
48427	Starr	Texas	US	4/2/20 23:25	26.56150059	-98.73892358	5	0	0	0	Starr, Texas, US
	Staunton	Virginia	US	4/2/20 23:25	38.15965544	-79.05979937	1	0	0	0	Staunton,Virginia,US
29186	Ste. Genevieve	Missouri	US	4/2/20 23:25	37.89090059	-90.1949941	3	0	0	0	Ste. Genevieve, Missouri, US
27145	Stearns	Minnesota	US	4/2/20 23:25	45.55192576	-94.61078221	5	0	0	0	Stearns, Minnesota, US
27147	Steele	Minnesota	US	4/2/20 23:25	44.02240351	-93.22627088	6	0	0	0	Steele, Minnesota, US
13257	Stephens	Georgia	US	4/2/20 23:25	34.55151201	-83.29405315	5	0	0	0	Stephens, Georgia, US
40137	Stephens	Oklahoma	US	4/2/20 23:25	34.48556989	-97.85141892	7	1	0	0	Stephens, Oklahoma, US
17177	Stephenson	Illinois	US	4/2/20 23:25	42.35129217	-89.662598	3	0	0	0	Stephenson, Illinois, US
18151	Steuben	Indiana	US	4/2/20 23:25	41.64423868	-85.00101094	2	0	0	0	Steuben, Indiana, US
36101	Steuben	New York	US	4/2/20 23:25	42.2689144	-77.3829924	43	0	0	0	Steuben, New York, US
20189	Stevens	Kansas	US	4/2/20 23:25	37.1923008	-101.3118967	2	0	0	0	Stevens, Kansas, US
53065	Stevens	Washington	US	4/2/20 23:25	48.40035475	-117.8542701	5	0	0	0	Stevens, Washington, US
13259	Stewart	Georgia	US	4/2/20 23:25	32.07996777	-84.83208037	1	0	0	0	Stewart, Georgia, US
29207	Stoddard	Missouri	US	4/2/20 23:25	36.85571651	-89.9444155	3	0	0	0	Stoddard, Missouri, US
37169	Stokes	North Carolina	US	4/2/20 23:25	36.4017975	-80.23893369	3	0	0	0	Stokes, North Carolina, US
5137	Stone	Arkansas	US	4/2/20 23:25	35.86251946	-92.15684085	5	0	0	0	Stone, Arkansas, US
29209	Stone	Missouri	US	4/2/20 23:25	36.75000327	-93.45256475	2	0	0	0	Stone, Missouri, US
19169	Story	Iowa	US	4/2/20 23:25	42.03621213	-93.46499005	4	0	0	0	Story, Iowa, US
33017	Strafford	New Hampshire	US	4/2/20 23:25	43.291833	-71.02336013	35	0	0	0	Strafford, New Hampshire, US
56035	Sublette	Wyoming	US	4/2/20 23:25	42.76558279	-109.9130922	1	0	0	0	Sublette, Wyoming, US
25025	Suffolk	Massachusetts	US	4/2/20 23:25	42.3279514	-71.07850442	1896	19	0	0	Suffolk, Massachusetts, US
36103	Suffolk	New York	US	4/2/20 23:25	40.88320119	-72.8012172	8746	69	0	0	Suffolk, New York, US
51800	Suffolk	Virginia	US	4/2/20 23:25	36.70155394	-76.63603554	6	0	0	0	Suffolk, Virginia, US
18153	Sullivan	Indiana	US	4/2/20 23:25	39.08952258	-87.41414469	3	0	0	0	Sullivan, Indiana, US
33019	Sullivan	New Hampshire	US	4/2/20 23:25	43.36094111	-72.22203125	5	0	0	0	Sullivan, New Hampshire, US
36105	Sullivan	New York	US	4/2/20 23:25	41.71579493	-74.76394559	143	4	0	0	Sullivan, New York, US
47163	Sullivan	Tennessee	US	4/2/20 23:25	36.51240691	-82.30412917	17	0	0	0	Sullivan, Tennessee, US
8117	Summit	Colorado	US	4/2/20 23:25	39.63803232	-106.1150762	34	0	0	0	Summit, Colorado, US
39153	Summit	Ohio	US	4/2/20 23:25	41.12464734	-81.53123079	155	7	0	0	Summit, Ohio, US
49043	Summit	Utah	US	4/2/20 23:25	40.86688146	-110.9535882	204	0	0	0	Summit, Utah, US
20191	Sumner	Kansas	US	4/2/20 23:25	37.23682549	-97.47721621	1	0	0	0	Sumner, Kansas, US
47165	Sumner	Tennessee	US	4/2/20 23:25	36.46824103	-86.45917204	268	11	0	0	Sumner, Tennessee, US
1119	Sumter	Alabama	US	4/2/20 23:25	32.59117397	-88.19916205	4	0	0	0	Sumter, Alabama, US
12119	Sumter	Florida	US	4/2/20 23:25	28.70181754	-82.0794267	66	2	0	0	Sumter, Florida, US
13261	Sumter	Georgia	US	4/2/20 23:25	32.03650571	-84.19821492	45	3	0	0	Sumter, Georgia, US
45085	Sumter	South Carolina	US	4/2/20 23:25	33.91826534	-80.37942316	66	3	0	0	Sumter, South Carolina, US
28133	Sunflower	Mississippi	US	4/2/20 23:25	33.60192578	-90.58882684	12	1	0	0	Sunflower, Mississippi, US
37171	Surry	North Carolina	US	4/2/20 23:25	36.41689489	-80.69102283	2	0	0	0	Surry, North Carolina, US
51181	Surry	Virginia	US	4/2/20 23:25	37.11781893	-76.88450012	1	0	0	0	Surry, Virginia, US
42115	Susquehanna	Pennsylvania	US	4/2/20 23:25	41.82147784	-75.80071959	3	0	0	0	Susquehanna, Pennsylvania, US
10005	Sussex	Delaware	US	4/2/20 23:25	38.66143781	-75.39031349	105	3	0	0	Sussex, Delaware, US
34037	Sussex	New Jersey	US	4/2/20 23:25	41.13891592	-74.69118243	179	7	0	0	Sussex, New Jersey, US
51183	Sussex	Virginia	US	4/2/20 23:25	36.92432914	-77.25791182	1	0	0	0	Sussex, Virginia, US
6101	Sutter	California	US	4/2/20 23:25	39.03417539	-121.6945899	14	1	0	0	Sutter, California, US
12121	Suwannee	Florida	US	4/2/20 23:25	30.19746066	-82.9909967	7	0	0	0	Suwannee, Florida, US
56037	Sweetwater	Wyoming	US	4/2/20 23:25	41.65943896	-108.8827882	3	0	0	0	Sweetwater, Wyoming, US
48437	Swisher	Texas	US	4/2/20 23:25	34.53028891	-101.7349174	1	0	0	0	Swisher, Texas, US
18155	Switzerland	Indiana	US	4/2/20 23:25	38.82767338	-85.03022429	4	0	0	0	Switzerland, Indiana, US
13263	Talbot	Georgia	US	4/2/20 23:25	32.69642758	-84.53351366	1	0	0	0	Talbot, Georgia, US
24041	Talbot	Maryland	US	4/2/20 23:25	38.76618159	-76.10882561	4	0	0	0	Talbot, Maryland, US
1121	Talladega	Alabama	US	4/2/20 23:25	33.37823223	-86.16886178	8	0	0	0	Talladega, Alabama, US
28135	Tallahatchie	Mississippi	US	4/2/20 23:25	33.95339918	-90.1729398	2	0	0	0	Tallahatchie, Mississippi, US
1123	Tallapoosa	Alabama	US	4/2/20 23:25	32.86698258	-85.79833053	17	1	0	0	Tallapoosa, Alabama, US
19171	Tama	Iowa	US	4/2/20 23:25	42.07991767	-92.53266945	17	0	0	0	Tama, Iowa, US
29213	Taney	Missouri	US	4/2/20 23:25	36.65465345	-93.04075153	2	0	0	0	Taney, Missouri, US
22105	Tangipahoa	Louisiana	US	4/2/20 23:25	30.62888673	-90.40664996	42	1	0	0	Tangipahoa, Louisiana, US
35055	Taos	New Mexico	US	4/2/20 23:25	36.58006022	-105.6310198	12	0	0	0	Taos, New Mexico, US
48439	Tarrant	Texas	US	4/2/20 23:25	32.77143818	-97.29101614	325	6	0	0	Tarrant, Texas, US
28137	Tate	Mississippi	US	4/2/20 23:25	34.65133709	-89.94485778	12	0	0	0	Tate, Mississippi, US
13267	Tattnall	Georgia	US	4/2/20 23:25	32.04785085	-82.05539188	2	0	0	0	Tattnall, Georgia, US
13269	Taylor	Georgia	US	4/2/20 23:25	32.55792548	-84.25077141	2	0	0	0	Taylor, Georgia, US
19173	Taylor	Iowa	US	4/2/20 23:25	40.73710579	-94.69778563	1	0	0	0	Taylor, Iowa, US
21217	Taylor	Kentucky	US	4/2/20 23:25	37.3677562	-85.3329931	2	0	0	0	Taylor, Kentucky, US
48441	Taylor	Texas	US	4/2/20 23:25	32.30163422	-99.89007449	18	0	0	0	Taylor, Texas, US
17179	Tazewell	Illinois	US	4/2/20 23:25	40.50716185	-89.51404662	5	0	0	0	Tazewell, Illinois, US
51185	Tazewell	Virginia	US	4/2/20 23:25	37.12191123	-81.56685568	2	0	0	0	Tazewell, Virginia, US
8119	Teller	Colorado	US	4/2/20 23:25	38.88133511	-105.1614893	7	1	0	0	Teller, Colorado, US
22109	Terrebonne	Louisiana	US	4/2/20 23:25	29.37343766	-90.82626855	97	1	0	0	Terrebonne, Louisiana, US
13273	Terrell	Georgia	US	4/2/20 23:25	31.77527543	-84.44069698	46	2	0	0	Terrell, Georgia, US
48445	Terry	Texas	US	4/2/20 23:25	33.17402785	-102.3354521	4	0	0	0	Terry, Texas, US
16081	Teton	Idaho	US	4/2/20 23:25	43.75303583	-111.2056773	3	0	0	0	Teton, Idaho, US
56039	Teton	Wyoming	US	4/2/20 23:25	43.93522482	-110.5890801	29	0	0	0	Teton, Wyoming, US
29215	Texas	Missouri	US	4/2/20 23:25	37.31728859	-91.96564727	1	0	0	0	Texas, Missouri, US
40139	Texas	Oklahoma	US	4/2/20 23:25	36.74777635	-101.4889765	1	0	0	0	Texas, Oklahoma, US
[truncated: 570 more rows]
