# Supplementary material for: Effectiveness of COVID-19 shelter-in-place orders varied by state
Source: PLoS One. 2020 Dec 31;15(12):e0245008. doi: 10.1371/journal.pone.0245008 (PMC7775080; doi:10.1371/journal.pone.0245008)
Supplement: S1 File — (ZIP) [file pone.0245008.s008.zip › csse_covid_19_data/csse_covid_19_daily_reports/04-10-2020.csv]

FIPS	Admin2	Province_State	Country_Region	Last_Update	Lat	Long_	Confirmed	Deaths	Recovered	Active	Combined_Key
45001	Abbeville	South Carolina	US	2020-04-10 22:54:07	34.22333378	-82.46170658	7	0	0	0	Abbeville, South Carolina, US
22001	Acadia	Louisiana	US	2020-04-10 22:54:07	30.295064899999996	-92.41419698	94	4	0	0	Acadia, Louisiana, US
51001	Accomack	Virginia	US	2020-04-10 22:54:07	37.76707161	-75.63234615	12	0	0	0	Accomack, Virginia, US
16001	Ada	Idaho	US	2020-04-10 22:54:07	43.4526575	-116.24155159999998	495	6	0	0	Ada, Idaho, US
19001	Adair	Iowa	US	2020-04-10 22:54:07	41.33075609	-94.47105874	1	0	0	0	Adair, Iowa, US
21001	Adair	Kentucky	US	2020-04-10 22:54:07	37.10459774	-85.28129668	6	0	0	0	Adair, Kentucky, US
29001	Adair	Missouri	US	2020-04-10 22:54:07	40.19058551	-92.60078167	11	0	0	0	Adair, Missouri, US
40001	Adair	Oklahoma	US	2020-04-10 22:54:07	35.88494195	-94.65859267	26	2	0	0	Adair, Oklahoma, US
08001	Adams	Colorado	US	2020-04-10 22:54:07	39.87432092	-104.3362578	475	14	0	0	Adams, Colorado, US
16003	Adams	Idaho	US	2020-04-10 22:54:07	44.89333571	-116.4545247	1	0	0	0	Adams, Idaho, US
17001	Adams	Illinois	US	2020-04-10 22:54:07	39.98815591	-91.18786813	24	0	0	0	Adams, Illinois, US
18001	Adams	Indiana	US	2020-04-10 22:54:07	40.7457653	-84.93671406	4	0	0	0	Adams, Indiana, US
28001	Adams	Mississippi	US	2020-04-10 22:54:07	31.47669768	-91.35326037	42	1	0	0	Adams, Mississippi, US
31001	Adams	Nebraska	US	2020-04-10 22:54:07	40.52449420000001	-98.50117804	38	0	0	0	Adams, Nebraska, US
39001	Adams	Ohio	US	2020-04-10 22:54:07	38.84541072	-83.4718964	3	0	0	0	Adams,Ohio,US
42001	Adams	Pennsylvania	US	2020-04-10 22:54:07	39.87140411	-77.21610347	43	1	0	0	Adams, Pennsylvania, US
53001	Adams	Washington	US	2020-04-10 22:54:07	46.98299757	-118.56017340000001	30	0	0	0	Adams, Washington, US
55001	Adams	Wisconsin	US	2020-04-10 22:54:07	43.96974651	-89.76782777	2	0	0	0	Adams, Wisconsin, US
50001	Addison	Vermont	US	2020-04-10 22:54:07	44.03217337	-73.14130877	50	0	0	0	Addison, Vermont, US
45003	Aiken	South Carolina	US	2020-04-10 22:54:07	33.54338026	-81.63645384	48	1	0	0	Aiken, South Carolina, US
12001	Alachua	Florida	US	2020-04-10 22:54:07	29.67866525	-82.35928158	167	0	0	0	Alachua, Florida, US
37001	Alamance	North Carolina	US	2020-04-10 22:54:07	36.0434701	-79.39976137	33	0	0	0	Alamance, North Carolina, US
06001	Alameda	California	US	2020-04-10 22:54:07	37.64629437	-121.8929271	766	20	0	0	Alameda, California, US
08003	Alamosa	Colorado	US	2020-04-10 22:54:07	37.57250606	-105.7885451	5	0	0	0	Alamosa, Colorado, US
36001	Albany	New York	US	2020-04-10 22:54:07	42.60060306	-73.97723916	426	11	0	0	Albany, New York, US
56001	Albany	Wyoming	US	2020-04-10 22:54:07	41.65498705	-105.72354150000001	4	0	0	0	Albany, Wyoming, US
51003	Albemarle	Virginia	US	2020-04-10 22:54:07	38.02080697	-78.55481085	43	0	0	0	Albemarle, Virginia, US
28003	Alcorn	Mississippi	US	2020-04-10 22:54:07	34.88084463	-88.57996173	7	0	0	0	Alcorn, Mississippi, US
37003	Alexander	North Carolina	US	2020-04-10 22:54:07	35.922379600000006	-81.17751948	2	0	0	0	Alexander, North Carolina, US
51510	Alexandria	Virginia	US	2020-04-10 22:54:07	38.814003	-77.08183073	174	1	0	0	Alexandria, Virginia, US
19005	Allamakee	Iowa	US	2020-04-10 22:54:07	43.28383218	-91.37860922	20	1	0	0	Allamakee, Iowa, US
26005	Allegan	Michigan	US	2020-04-10 22:54:07	42.59147037	-85.89102866	19	0	0	0	Allegan, Michigan, US
24001	Allegany	Maryland	US	2020-04-10 22:54:07	39.62357628	-78.69280486	10	0	0	0	Allegany, Maryland, US
36003	Allegany	New York	US	2020-04-10 22:54:07	42.25748406	-78.02750466	26	1	0	0	Allegany, New York, US
37005	Alleghany	North Carolina	US	2020-04-10 22:54:07	36.49360862	-81.12857041	2	0	0	0	Alleghany, North Carolina, US
51005	Alleghany	Virginia	US	2020-04-10 22:54:07	37.78636074	-80.00222498	2	0	0	0	Alleghany, Virginia, US
42003	Allegheny	Pennsylvania	US	2020-04-10 22:54:07	40.46809875	-79.98167747	788	18	0	0	Allegheny, Pennsylvania, US
18003	Allen	Indiana	US	2020-04-10 22:54:07	41.09194313	-85.06800636	119	9	0	0	Allen, Indiana, US
21003	Allen	Kentucky	US	2020-04-10 22:54:07	36.75197631	-86.19457544	3	0	0	0	Allen, Kentucky, US
22003	Allen	Louisiana	US	2020-04-10 22:54:07	30.65385745	-92.82442028	67	5	0	0	Allen, Louisiana, US
39003	Allen	Ohio	US	2020-04-10 22:54:07	40.77285242	-84.10802343	24	1	0	0	Allen, Ohio, US
45005	Allendale	South Carolina	US	2020-04-10 22:54:07	32.98837386	-81.35321066	4	0	0	0	Allendale, South Carolina, US
06003	Alpine	California	US	2020-04-10 22:54:07	38.59678594	-119.82235940000001	1	0	0	0	Alpine, California, US
06005	Amador	California	US	2020-04-10 22:54:07	38.44583082	-120.65696000000001	7	0	0	0	Amador, California, US
51007	Amelia	Virginia	US	2020-04-10 22:54:07	37.34081025	-77.98584649	9	0	0	0	Amelia, Virginia, US
51009	Amherst	Virginia	US	2020-04-10 22:54:07	37.60308293	-79.14548696	9	0	0	0	Amherst, Virginia, US
28005	Amite	Mississippi	US	2020-04-10 22:54:07	31.17467303	-90.80501621	10	1	0	0	Amite, Mississippi, US
02020	Anchorage	Alaska	US	2020-04-10 22:54:07	61.14998174	-149.14269860000005	112	4	0	0	Anchorage, Alaska, US
20003	Anderson	Kansas	US	2020-04-10 22:54:07	38.21413251	-95.29272815	0	0	0	0	Anderson, Kansas, US
21005	Anderson	Kentucky	US	2020-04-10 22:54:07	38.00671029	-84.99171713	3	1	0	0	Anderson, Kentucky, US
45007	Anderson	South Carolina	US	2020-04-10 22:54:07	34.51828081	-82.63959517	100	5	0	0	Anderson, South Carolina, US
47001	Anderson	Tennessee	US	2020-04-10 22:54:07	36.12684348	-84.19965764	11	1	0	0	Anderson, Tennessee, US
48001	Anderson	Texas	US	2020-04-10 22:54:07	31.81534745	-95.65354823	3	0	0	0	Anderson, Texas, US
48003	Andrews	Texas	US	2020-04-10 22:54:07	32.30468633	-102.63765479999999	11	0	0	0	Andrews, Texas, US
23001	Androscoggin	Maine	US	2020-04-10 22:54:07	44.1664747	-70.20380627	24	0	0	0	Androscoggin, Maine, US
48005	Angelina	Texas	US	2020-04-10 22:54:07	31.25457347	-94.60901487	16	0	0	0	Angelina, Texas, US
24003	Anne Arundel	Maryland	US	2020-04-10 22:54:07	39.00670238	-76.60329337	554	16	0	0	Anne Arundel, Maryland, US
27003	Anoka	Minnesota	US	2020-04-10 22:54:07	45.27476015	-93.24604565	55	0	0	0	Anoka, Minnesota, US
37007	Anson	North Carolina	US	2020-04-10 22:54:07	34.97403241	-80.09953279	9	0	0	0	Anson, North Carolina, US
31003	Antelope	Nebraska	US	2020-04-10 22:54:07	42.17695516	-98.06662829999999	1	0	0	0	Antelope, Nebraska, US
26009	Antrim	Michigan	US	2020-04-10 22:54:07	44.99690221	-85.15503082	6	0	0	0	Antrim, Michigan, US
04001	Apache	Arizona	US	2020-04-10 22:54:07	35.39465006	-109.4892383	55	0	0	0	Apache, Arizona, US
19007	Appanoose	Iowa	US	2020-04-10 22:54:07	40.74324454	-92.86865906	1	1	0	0	Appanoose, Iowa, US
13001	Appling	Georgia	US	2020-04-10 22:54:07	31.74847232	-82.28909114	7	0	0	0	Appling, Georgia, US
51011	Appomattox	Virginia	US	2020-04-10 22:54:07	37.37569884	-78.81340003	5	0	0	0	Appomattox, Virginia, US
48007	Aransas	Texas	US	2020-04-10 22:54:07	28.10556197	-96.9995047	2	0	0	0	Aransas, Texas, US
08005	Arapahoe	Colorado	US	2020-04-10 22:54:07	39.64977461	-104.3353617	877	19	0	0	Arapahoe, Colorado, US
08007	Archuleta	Colorado	US	2020-04-10 22:54:07	37.19474156	-107.04768670000001	6	0	0	0	Archuleta, Colorado, US
26011	Arenac	Michigan	US	2020-04-10 22:54:07	44.0636262	-83.89277559	4	0	0	0	Arenac, Michigan, US
05001	Arkansas	Arkansas	US	2020-04-10 22:54:07	34.29145151	-91.37277296	2	0	0	0	Arkansas, Arkansas, US
51013	Arlington	Virginia	US	2020-04-10 22:54:07	38.8767675	-77.10139853	312	2	0	0	Arlington, Virginia, US
42005	Armstrong	Pennsylvania	US	2020-04-10 22:54:07	40.81665618	-79.46290811	22	0	0	0	Armstrong, Pennsylvania, US
23003	Aroostook	Maine	US	2020-04-10 22:54:07	46.65926321	-68.59841248	2	0	0	0	Aroostook, Maine, US
22005	Ascension	Louisiana	US	2020-04-10 22:54:07	30.20406249	-90.91328409999998	397	19	0	0	Ascension, Louisiana, US
37009	Ashe	North Carolina	US	2020-04-10 22:54:07	36.43296207	-81.49862729	3	0	0	0	Ashe, North Carolina, US
39005	Ashland	Ohio	US	2020-04-10 22:54:07	40.84772277	-82.27280781	5	0	0	0	Ashland, Ohio, US
55003	Ashland	Wisconsin	US	2020-04-10 22:54:07	46.31956891	-90.67837132	1	0	0	0	Ashland, Wisconsin, US
05003	Ashley	Arkansas	US	2020-04-10 22:54:07	33.19153461	-91.76984709999999	9	0	0	0	Ashley, Arkansas, US
39007	Ashtabula	Ohio	US	2020-04-10 22:54:07	41.70860332	-80.74830218	19	0	0	0	Ashtabula, Ohio, US
53003	Asotin	Washington	US	2020-04-10 22:54:07	46.18894415	-117.2022851	4	0	0	0	Asotin, Washington, US
22007	Assumption	Louisiana	US	2020-04-10 22:54:07	29.89946234	-91.06461642	105	1	0	0	Assumption, Louisiana, US
48013	Atascosa	Texas	US	2020-04-10 22:54:07	28.89333001	-98.52730485	7	0	0	0	Atascosa, Texas, US
20005	Atchison	Kansas	US	2020-04-10 22:54:07	39.53185661	-95.30870026	2	0	0	0	Atchison, Kansas, US
29005	Atchison	Missouri	US	2020-04-10 22:54:07	40.43238737	-95.42970639	1	0	0	0	Atchison, Missouri, US
39009	Athens	Ohio	US	2020-04-10 22:54:07	39.33425634	-82.04278644	3	1	0	0	Athens, Ohio, US
13003	Atkinson	Georgia	US	2020-04-10 22:54:07	31.29633502	-82.87545866	4	0	0	0	Atkinson, Georgia, US
34001	Atlantic	New Jersey	US	2020-04-10 22:54:07	39.47538693	-74.65848483	211	6	0	0	Atlantic, New Jersey, US
40005	Atoka	Oklahoma	US	2020-04-10 22:54:07	34.37366573	-96.03802487	1	0	0	0	Atoka, Oklahoma, US
28007	Attala	Mississippi	US	2020-04-10 22:54:07	33.08658803	-89.57838564	17	0	0	0	Attala, Mississippi, US
19009	Audubon	Iowa	US	2020-04-10 22:54:07	41.6844628	-94.90581859	1	0	0	0	Audubon, Iowa, US
39011	Auglaize	Ohio	US	2020-04-10 22:54:07	40.55998859	-84.22421429999999	9	0	0	0	Auglaize, Ohio, US
51015	Augusta	Virginia	US	2020-04-10 22:54:07	38.16404586	-79.12461614	15	0	0	0	Augusta, Virginia, US
46003	Aurora	South Dakota	US	2020-04-10 22:54:07	43.71757685	-98.56050467	1	0	0	0	Aurora, South Dakota, US
48015	Austin	Texas	US	2020-04-10 22:54:07	29.88548725	-96.27736949	8	0	0	0	Austin, Texas, US
01001	Autauga	Alabama	US	2020-04-10 22:54:07	32.53952745	-86.64408227	17	1	0	0	Autauga, Alabama, US
22009	Avoyelles	Louisiana	US	2020-04-10 22:54:07	31.07796211	-92.00079449	56	1	0	0	Avoyelles, Louisiana, US
08009	Baca	Colorado	US	2020-04-10 22:54:07	37.31940883	-102.5603223	9	0	0	0	Baca, Colorado, US
13005	Bacon	Georgia	US	2020-04-10 22:54:07	31.55456473	-82.45936528	14	0	0	0	Bacon, Georgia, US
12003	Baker	Florida	US	2020-04-10 22:54:07	30.33060121	-82.28467476	16	2	0	0	Baker, Florida, US
13007	Baker	Georgia	US	2020-04-10 22:54:07	31.32669878	-84.44218806	11	2	0	0	Baker, Georgia, US
01003	Baldwin	Alabama	US	2020-04-10 22:54:07	30.72774991	-87.72207058	59	1	0	0	Baldwin, Alabama, US
13009	Baldwin	Georgia	US	2020-04-10 22:54:07	33.06882326	-83.24701748	32	1	0	0	Baldwin, Georgia, US
21007	Ballard	Kentucky	US	2020-04-10 22:54:07	37.05842757	-88.99427697	1	0	0	0	Ballard, Kentucky, US
24005	Baltimore	Maryland	US	2020-04-10 22:54:07	39.45784712	-76.62911955	1072	21	0	0	Baltimore, Maryland, US
24510	Baltimore City	Maryland	US	2020-04-10 22:54:07	39.30211911	-76.61151012	689	17	0	0	Baltimore City, Maryland, US
45009	Bamberg	South Carolina	US	2020-04-10 22:54:07	33.21927586	-81.05659969	6	0	0	0	Bamberg, South Carolina, US
48019	Bandera	Texas	US	2020-04-10 22:54:07	29.74619598	-99.24598147	2	0	0	0	Bandera, Texas, US
13011	Banks	Georgia	US	2020-04-10 22:54:07	34.35607081	-83.49644388	7	0	0	0	Banks, Georgia, US
16005	Bannock	Idaho	US	2020-04-10 22:54:07	42.67002716	-112.2233311	5	0	0	0	Bannock, Idaho, US
20007	Barber	Kansas	US	2020-04-10 22:54:07	37.2288586	-98.68460053	1	0	0	0	Barber, Kansas, US
01005	Barbour	Alabama	US	2020-04-10 22:54:07	31.868263	-85.3871286	9	0	0	0	Barbour, Alabama, US
54001	Barbour	West Virginia	US	2020-04-10 22:54:07	39.1307219	-80.00350858	4	0	0	0	Barbour, West Virginia, US
38003	Barnes	North Dakota	US	2020-04-10 22:54:07	46.93579637	-98.06605978	2	0	0	0	Barnes, North Dakota, US
25001	Barnstable	Massachusetts	US	2020-04-10 22:54:07	41.72980578	-70.28854339	464	11	0	0	Barnstable, Massachusetts, US
45011	Barnwell	South Carolina	US	2020-04-10 22:54:07	33.26679302	-81.43584352	5	0	0	0	Barnwell, South Carolina, US
21009	Barren	Kentucky	US	2020-04-10 22:54:07	36.96469836	-85.93338945	1	0	0	0	Barren, Kentucky, US
55005	Barron	Wisconsin	US	2020-04-10 22:54:07	45.42372701	-91.84833627	6	0	0	0	Barron, Wisconsin, US
13013	Barrow	Georgia	US	2020-04-10 22:54:07	33.99148694	-83.71436292	48	3	0	0	Barrow, Georgia, US
26015	Barry	Michigan	US	2020-04-10 22:54:07	42.59513984	-85.30834519	7	0	0	0	Barry, Michigan, US
29009	Barry	Missouri	US	2020-04-10 22:54:07	36.70978521	-93.82919888	2	0	0	0	Barry, Missouri, US
18005	Bartholomew	Indiana	US	2020-04-10 22:54:07	39.20744865	-85.89558181	83	4	0	0	Bartholomew, Indiana, US
20009	Barton	Kansas	US	2020-04-10 22:54:07	38.47889676	-98.75636726	4	0	0	0	Barton, Kansas, US
13015	Bartow	Georgia	US	2020-04-10 22:54:07	34.23732119	-84.83887523	207	15	0	0	Bartow, Georgia, US
48021	Bastrop	Texas	US	2020-04-10 22:54:07	30.10370699	-97.31206354	23	1	0	0	Bastrop, Texas, US
29013	Bates	Missouri	US	2020-04-10 22:54:07	38.25271289	-94.34113157	6	0	0	0	Bates, Missouri, US
21011	Bath	Kentucky	US	2020-04-10 22:54:07	38.14735938	-83.74588932	1	0	0	0	Bath, Kentucky, US
51017	Bath	Virginia	US	2020-04-10 22:54:07	38.05852573	-79.73912095	0	0	0	0	Bath, Virginia, US
05005	Baxter	Arkansas	US	2020-04-10 22:54:07	36.28784385	-92.33782872	4	0	0	0	Baxter, Arkansas, US
12005	Bay	Florida	US	2020-04-10 22:54:07	30.26548745	-85.62122584	36	1	0	0	Bay, Florida, US
26017	Bay	Michigan	US	2020-04-10 22:54:07	43.70639106	-83.98731479	48	0	0	0	Bay, Michigan, US
55007	Bayfield	Wisconsin	US	2020-04-10 22:54:07	46.52868768	-91.19716729	3	0	0	0	Bayfield, Wisconsin, US
46005	Beadle	South Dakota	US	2020-04-10 22:54:07	44.41464384	-98.27858469	22	2	0	0	Beadle, South Dakota, US
37013	Beaufort	North Carolina	US	2020-04-10 22:54:07	35.48531943	-76.84325809	12	0	0	0	Beaufort, North Carolina, US
45013	Beaufort	South Carolina	US	2020-04-10 22:54:07	32.39226291	-80.72619758	186	5	0	0	Beaufort, South Carolina, US
22011	Beauregard	Louisiana	US	2020-04-10 22:54:07	30.64836518	-93.34173616	27	1	0	0	Beauregard, Louisiana, US
40007	Beaver	Oklahoma	US	2020-04-10 22:54:07	36.7496847	-100.4758872	1	0	0	0	Beaver, Oklahoma, US
42007	Beaver	Pennsylvania	US	2020-04-10 22:54:07	40.6825484	-80.34921611	139	13	0	0	Beaver, Pennsylvania, US
30001	Beaverhead	Montana	US	2020-04-10 22:54:07	45.13434354	-112.89846940000001	1	0	0	0	Beaverhead, Montana, US
40009	Beckham	Oklahoma	US	2020-04-10 22:54:07	35.26862449	-99.68128023	1	0	0	0	Beckham, Oklahoma, US
42009	Bedford	Pennsylvania	US	2020-04-10 22:54:07	40.00522157	-78.48998442	3	0	0	0	Bedford, Pennsylvania, US
47003	Bedford	Tennessee	US	2020-04-10 22:54:07	35.51123746	-86.45549096	15	1	0	0	Bedford, Tennessee, US
51019	Bedford	Virginia	US	2020-04-10 22:54:07	37.3080028	-79.5281964	15	0	0	0	Bedford, Virginia, US
48025	Bee	Texas	US	2020-04-10 22:54:07	28.41761668	-97.74215593	2	0	0	0	Bee, Texas, US
33001	Belknap	New Hampshire	US	2020-04-10 22:54:07	43.51637314	-71.41684235	21	0	0	0	Belknap, New Hampshire, US
48027	Bell	Texas	US	2020-04-10 22:54:07	31.03736027	-97.4785025	84	3	0	0	Bell, Texas, US
39013	Belmont	Ohio	US	2020-04-10 22:54:07	40.01625942	-80.9924051	42	1	0	0	Belmont, Ohio, US
27007	Beltrami	Minnesota	US	2020-04-10 22:54:07	47.97373527	-94.93732139	5	0	0	0	Beltrami, Minnesota, US
13017	Ben Hill	Georgia	US	2020-04-10 22:54:07	31.76095874	-83.22145359	8	0	0	0	Ben Hill, Georgia, US
50003	Bennington	Vermont	US	2020-04-10 22:54:07	43.03519828	-73.09048868	31	1	0	0	Bennington, Vermont, US
05007	Benton	Arkansas	US	2020-04-10 22:54:07	36.33644656	-94.25680817	47	0	0	0	Benton, Arkansas, US
18007	Benton	Indiana	US	2020-04-10 22:54:07	40.60626947	-87.31093999	0	0	0	0	Benton, Indiana, US
19011	Benton	Iowa	US	2020-04-10 22:54:07	42.08011739	-92.06463573	15	1	0	0	Benton, Iowa, US
27009	Benton	Minnesota	US	2020-04-10 22:54:07	45.69804958	-93.99514135	1	0	0	0	Benton, Minnesota, US
28009	Benton	Mississippi	US	2020-04-10 22:54:07	34.81681228	-89.18945516	5	0	0	0	Benton, Mississippi, US
29015	Benton	Missouri	US	2020-04-10 22:54:07	38.29503305	-93.28756116	3	0	0	0	Benton, Missouri, US
41003	Benton	Oregon	US	2020-04-10 22:54:07	44.49167306	-123.4316987	21	1	0	0	Benton, Oregon, US
47005	Benton	Tennessee	US	2020-04-10 22:54:07	36.07110411	-88.06849355	4	0	0	0	Benton, Tennessee, US
53005	Benton	Washington	US	2020-04-10 22:54:07	46.23946995	-119.51208340000001	233	25	0	0	Benton, Washington, US
26019	Benzie	Michigan	US	2020-04-10 22:54:07	44.63899297	-86.01608482	0	0	0	0	Benzie, Michigan, US
34003	Bergen	New Jersey	US	2020-04-10 22:54:07	40.96010917	-74.07164325	8928	390	0	0	Bergen, New Jersey, US
45015	Berkeley	South Carolina	US	2020-04-10 22:54:07	33.20222596	-79.94654523	67	1	0	0	Berkeley, South Carolina, US
54003	Berkeley	West Virginia	US	2020-04-10 22:54:07	39.46704621	-78.02414609	89	0	0	0	Berkeley, West Virginia, US
42011	Berks	Pennsylvania	US	2020-04-10 22:54:07	40.41570541	-75.92457766	720	12	0	0	Berks, Pennsylvania, US
25003	Berkshire	Massachusetts	US	2020-04-10 22:54:07	42.37428441	-73.20524838	329	18	0	0	Berkshire, Massachusetts, US
35001	Bernalillo	New Mexico	US	2020-04-10 22:54:07	35.05163625	-106.6703554	407	12	0	0	Bernalillo, New Mexico, US
13019	Berrien	Georgia	US	2020-04-10 22:54:07	31.27590016	-83.22529920000002	6	0	0	0	Berrien, Georgia, US
26021	Berrien	Michigan	US	2020-04-10 22:54:07	41.95447397	-86.41313079999998	88	2	0	0	Berrien, Michigan, US
37015	Bertie	North Carolina	US	2020-04-10 22:54:07	36.0688473	-76.96545943	12	1	0	0	Bertie, North Carolina, US
02050	Bethel	Alaska	US	2020-04-10 22:54:07	60.90980451	-159.8561831	1	0	0	0	Bethel, Alaska, US
48029	Bexar	Texas	US	2020-04-10 22:54:07	29.44928723	-98.52019748	615	22	0	0	Bexar, Texas, US
01007	Bibb	Alabama	US	2020-04-10 22:54:07	32.99642064	-87.12511459999996	11	0	0	0	Bibb, Alabama, US
13021	Bibb	Georgia	US	2020-04-10 22:54:07	32.80904227	-83.70489165	56	1	0	0	Bibb, Georgia, US
22013	Bienville	Louisiana	US	2020-04-10 22:54:07	32.34569994	-93.05398492	27	1	0	0	Bienville, Louisiana, US
30003	Big Horn	Montana	US	2020-04-10 22:54:07	45.42335905	-107.492347	1	0	0	0	Big Horn, Montana, US
27011	Big Stone	Minnesota	US	2020-04-10 22:54:07	45.42712824	-96.41403739	1	0	0	0	Big Stone, Minnesota, US
16011	Bingham	Idaho	US	2020-04-10 22:54:07	43.21672879999999	-112.3978437	2	0	0	0	Bingham, Idaho, US
19013	Black Hawk	Iowa	US	2020-04-10 22:54:07	42.4704581	-92.30524729	35	0	0	0	Black Hawk, Iowa, US
18009	Blackford	Indiana	US	2020-04-10 22:54:07	40.47388153	-85.32499702	4	0	0	0	Blackford, Indiana, US
37017	Bladen	North Carolina	US	2020-04-10 22:54:07	34.61296243	-78.56180059	1	0	0	0	Bladen, North Carolina, US
16013	Blaine	Idaho	US	2020-04-10 22:54:07	43.4085812	-113.9752658	446	5	0	0	Blaine, Idaho, US
42013	Blair	Pennsylvania	US	2020-04-10 22:54:07	40.47961444	-78.34917412	9	0	0	0	Blair, Pennsylvania, US
48031	Blanco	Texas	US	2020-04-10 22:54:07	30.26640707	-98.3999852	4	0	0	0	Blanco, Texas, US
51021	Bland	Virginia	US	2020-04-10 22:54:07	37.13128068	-81.13599391	0	0	0	0	Bland, Virginia, US
13023	Bleckley	Georgia	US	2020-04-10 22:54:07	32.43829035	-83.33035166	1	0	0	0	Bleckley, Georgia, US
47007	Bledsoe	Tennessee	US	2020-04-10 22:54:07	35.59942968	-85.20611967	3	0	0	0	Bledsoe, Tennessee, US
01009	Blount	Alabama	US	2020-04-10 22:54:07	33.98210918	-86.56790593	12	0	0	0	Blount, Alabama, US
47009	Blount	Tennessee	US	2020-04-10 22:54:07	35.68938198	-83.92847788	45	3	0	0	Blount, Tennessee, US
27013	Blue Earth	Minnesota	US	2020-04-10 22:54:07	44.03554215	-94.06699781	22	0	0	0	Blue Earth, Minnesota, US
28011	Bolivar	Mississippi	US	2020-04-10 22:54:07	33.79696941	-90.87372121	61	3	0	0	Bolivar, Mississippi, US
29017	Bollinger	Missouri	US	2020-04-10 22:54:07	37.32449052	-90.02725304	3	0	0	0	Bollinger, Missouri, US
46009	Bon Homme	South Dakota	US	2020-04-10 22:54:07	42.98914167	-97.88592746	3	0	0	0	Bon Homme, South Dakota, US
17005	Bond	Illinois	US	2020-04-10 22:54:07	38.88829622	-89.43534887	4	0	0	0	Bond, Illinois, US
16017	Bonner	Idaho	US	2020-04-10 22:54:07	48.29996017	-116.6017932	3	0	0	0	Bonner, Idaho, US
16019	Bonneville	Idaho	US	2020-04-10 22:54:07	43.38713372	-111.6161537	11	0	0	0	Bonneville, Idaho, US
05009	Boone	Arkansas	US	2020-04-10 22:54:07	36.3084504	-93.09374925	3	0	0	0	Boone, Arkansas, US
17007	Boone	Illinois	US	2020-04-10 22:54:07	42.32359279	-88.82345779	7	1	0	0	Boone, Illinois, US
18011	Boone	Indiana	US	2020-04-10 22:54:07	40.0509304	-86.46841646	90	2	0	0	Boone, Indiana, US
19015	Boone	Iowa	US	2020-04-10 22:54:07	42.03657094	-93.9313999	4	0	0	0	Boone, Iowa, US
21015	Boone	Kentucky	US	2020-04-10 22:54:07	38.97065142	-84.72615357	23	1	0	0	Boone, Kentucky, US
29019	Boone	Missouri	US	2020-04-10 22:54:07	38.99186229	-92.30723575	78	1	0	0	Boone, Missouri, US
54005	Boone	West Virginia	US	2020-04-10 22:54:07	38.01974191	-81.69888019	1	0	0	0	Boone, West Virginia, US
22015	Bossier	Louisiana	US	2020-04-10 22:54:07	32.67932307	-93.60460152	175	7	0	0	Bossier, Louisiana, US
51023	Botetourt	Virginia	US	2020-04-10 22:54:07	37.55531756	-79.80982182	21	0	0	0	Botetourt, Virginia, US
08013	Boulder	Colorado	US	2020-04-10 22:54:07	40.09313619	-105.3546767	217	3	0	0	Boulder, Colorado, US
20011	Bourbon	Kansas	US	2020-04-10 22:54:07	37.85508555	-94.84865997	7	1	0	0	Bourbon, Kansas, US
21017	Bourbon	Kentucky	US	2020-04-10 22:54:07	38.2054607	-84.21827874	4	1	0	0	Bourbon, Kentucky, US
48037	Bowie	Texas	US	2020-04-10 22:54:07	33.44626922	-94.41834132	29	1	0	0	Bowie, Texas, US
38011	Bowman	North Dakota	US	2020-04-10 22:54:07	46.11285362	-103.5203343	1	0	0	0	Bowman, North Dakota, US
49003	Box Elder	Utah	US	2020-04-10 22:54:07	41.52106798	-113.08328159999999	12	0	0	0	Box Elder, Utah, US
21019	Boyd	Kentucky	US	2020-04-10 22:54:07	38.36176608	-82.68652187	17	2	0	0	Boyd, Kentucky, US
21021	Boyle	Kentucky	US	2020-04-10 22:54:07	37.62680923	-84.8633779	9	0	0	0	Boyle, Kentucky, US
21023	Bracken	Kentucky	US	2020-04-10 22:54:07	38.69158994	-84.08532444	1	0	0	0	Bracken, Kentucky, US
12007	Bradford	Florida	US	2020-04-10 22:54:07	29.95079741	-82.16611613	22	0	0	0	Bradford, Florida, US
42015	Bradford	Pennsylvania	US	2020-04-10 22:54:07	41.78869215	-76.51570822	16	0	0	0	Bradford, Pennsylvania, US
05011	Bradley	Arkansas	US	2020-04-10 22:54:07	33.46755808	-92.15980837	6	0	0	0	Bradley, Arkansas, US
47011	Bradley	Tennessee	US	2020-04-10 22:54:07	35.15739424	-84.857186	31	0	0	0	Bradley, Tennessee, US
26023	Branch	Michigan	US	2020-04-10 22:54:07	41.91600556	-85.05929476	25	2	0	0	Branch, Michigan, US
13025	Brantley	Georgia	US	2020-04-10 22:54:07	31.19576557	-81.97743999	6	1	0	0	Brantley, Georgia, US
54007	Braxton	West Virginia	US	2020-04-10 22:54:07	38.70036159	-80.72011184	1	0	0	0	Braxton, West Virginia, US
48039	Brazoria	Texas	US	2020-04-10 22:54:07	29.18757369	-95.44563172	199	2	0	0	Brazoria, Texas, US
48041	Brazos	Texas	US	2020-04-10 22:54:07	30.663644800000004	-96.30205577	116	9	0	0	Brazos, Texas, US
21025	Breathitt	Kentucky	US	2020-04-10 22:54:07	37.52333168	-83.31959161	1	0	0	0	Breathitt, Kentucky, US
21027	Breckinridge	Kentucky	US	2020-04-10 22:54:07	37.77377239	-86.42885017	3	0	0	0	Breckinridge, Kentucky, US
19017	Bremer	Iowa	US	2020-04-10 22:54:07	42.77461496	-92.31795937	2	0	0	0	Bremer, Iowa, US
12009	Brevard	Florida	US	2020-04-10 22:54:07	28.29409504	-80.73091022	115	2	0	0	Brevard, Florida, US
25005	Bristol	Massachusetts	US	2020-04-10 22:54:07	41.79228404	-71.10872211	1086	23	0	0	Bristol, Massachusetts, US
44001	Bristol	Rhode Island	US	2020-04-10 22:54:07	41.71018079	-71.28652315	37	0	0	0	Bristol, Rhode Island, US
51520	Bristol	Virginia	US	2020-04-10 22:54:07	36.616302399999995	-82.16359122	1	0	0	0	Bristol, Virginia, US
30007	Broadwater	Montana	US	2020-04-10 22:54:07	46.33277565	-111.49558130000001	4	0	0	0	Broadwater, Montana, US
54009	Brooke	West Virginia	US	2020-04-10 22:54:07	40.27367263	-80.57915332	3	0	0	0	Brooke, West Virginia, US
46011	Brookings	South Dakota	US	2020-04-10 22:54:07	44.36974375	-96.79079945	7	0	0	0	Brookings, South Dakota, US
13027	Brooks	Georgia	US	2020-04-10 22:54:07	30.83922642	-83.58303423	17	1	0	0	Brooks, Georgia, US
36007	Broome	New York	US	2020-04-10 22:54:07	42.15903158	-75.81326086	112	6	0	0	Broome, New York, US
08014	Broomfield	Colorado	US	2020-04-10 22:54:07	39.95998787	-105.0566324	61	2	0	0	Broomfield, Colorado, US
12011	Broward	Florida	US	2020-04-10 22:54:07	26.15184651	-80.48725556	2645	72	0	0	Broward, Florida, US
18013	Brown	Indiana	US	2020-04-10 22:54:07	39.19605589	-86.22868909	9	1	0	0	Brown, Indiana, US
27015	Brown	Minnesota	US	2020-04-10 22:54:07	44.24205652	-94.72562874	7	1	0	0	Brown, Minnesota, US
39015	Brown	Ohio	US	2020-04-10 22:54:07	38.93416837	-83.86788395	4	1	0	0	Brown, Ohio, US
46013	Brown	South Dakota	US	2020-04-10 22:54:07	45.58994323	-98.35165355	14	0	0	0	Brown, South Dakota, US
48049	Brown	Texas	US	2020-04-10 22:54:07	31.77430356	-98.99907113	8	0	0	0	Brown, Texas, US
55009	Brown	Wisconsin	US	2020-04-10 22:54:07	44.452655299999996	-88.00411844	55	1	0	0	Brown, Wisconsin, US
37019	Brunswick	North Carolina	US	2020-04-10 22:54:07	34.070565	-78.22814204	30	1	0	0	Brunswick, North Carolina, US
51025	Brunswick	Virginia	US	2020-04-10 22:54:07	36.76366949	-77.8593436	2	0	0	0	Brunswick, Virginia, US
13029	Bryan	Georgia	US	2020-04-10 22:54:07	32.00979311	-81.44002948	29	2	0	0	Bryan, Georgia, US
40013	Bryan	Oklahoma	US	2020-04-10 22:54:07	33.96472458	-96.25903472	3	0	0	0	Bryan, Oklahoma, US
19019	Buchanan	Iowa	US	2020-04-10 22:54:07	42.4709188	-91.83510825	6	0	0	0	Buchanan, Iowa, US
29021	Buchanan	Missouri	US	2020-04-10 22:54:07	39.65816401	-94.80138942	20	1	0	0	Buchanan, Missouri, US
51027	Buchanan	Virginia	US	2020-04-10 22:54:07	37.26818323	-82.03749726	1	0	0	0	Buchanan, Virginia, US
51029	Buckingham	Virginia	US	2020-04-10 22:54:07	37.57242268	-78.52518834	10	0	0	0	Buckingham, Virginia, US
42017	Bucks	Pennsylvania	US	2020-04-10 22:54:07	40.33682119	-75.10836643	1022	28	0	0	Bucks, Pennsylvania, US
19021	Buena Vista	Iowa	US	2020-04-10 22:54:07	42.73545875	-95.15100162	1	0	0	0	Buena Vista, Iowa, US
51530	Buena Vista	Virginia	US	2020-04-10 22:54:07	37.73484642	-79.35296097	4	0	0	0	Buena Vista,Virginia,US
31019	Buffalo	Nebraska	US	2020-04-10 22:54:07	40.85486962	-99.07500296	31	1	0	0	Buffalo, Nebraska, US
55011	Buffalo	Wisconsin	US	2020-04-10 22:54:07	44.37835084	-91.75332578	2	1	0	0	Buffalo, Wisconsin, US
21029	Bullitt	Kentucky	US	2020-04-10 22:54:07	37.97162523	-85.68955617	14	2	0	0	Bullitt, Kentucky, US
13031	Bulloch	Georgia	US	2020-04-10 22:54:07	32.39577406	-81.74811421	16	0	0	0	Bulloch, Georgia, US
01011	Bullock	Alabama	US	2020-04-10 22:54:07	32.10030533	-85.71265535	4	0	0	0	Bullock, Alabama, US
37021	Buncombe	North Carolina	US	2020-04-10 22:54:07	35.61113393	-82.53305	36	2	0	0	Buncombe, North Carolina, US
17011	Bureau	Illinois	US	2020-04-10 22:54:07	41.40385234	-89.5283051	4	0	0	0	Bureau, Illinois, US
13033	Burke	Georgia	US	2020-04-10 22:54:07	33.05917989	-81.99928721	21	0	0	0	Burke, Georgia, US
37023	Burke	North Carolina	US	2020-04-10 22:54:07	35.74989637	-81.70755735	44	2	0	0	Burke, North Carolina, US
38013	Burke	North Dakota	US	2020-04-10 22:54:07	48.79094471	-102.51821170000001	2	0	0	0	Burke, North Dakota, US
38015	Burleigh	North Dakota	US	2020-04-10 22:54:07	46.97847375	-100.46452140000001	48	0	0	0	Burleigh, North Dakota, US
48051	Burleson	Texas	US	2020-04-10 22:54:07	30.49273808	-96.62158484	6	0	0	0	Burleson, Texas, US
34005	Burlington	New Jersey	US	2020-04-10 22:54:07	39.87681124	-74.66927768	954	22	0	0	Burlington, New Jersey, US
48053	Burnet	Texas	US	2020-04-10 22:54:07	30.78801353	-98.181887	6	0	0	0	Burnet, Texas, US
31021	Burt	Nebraska	US	2020-04-10 22:54:07	41.85056773	-96.32605633	1	0	0	0	Burt, Nebraska, US
01013	Butler	Alabama	US	2020-04-10 22:54:07	31.75300095	-86.68057478	3	0	0	0	Butler, Alabama, US
19023	Butler	Iowa	US	2020-04-10 22:54:07	42.73172833	-92.79015971	1	0	0	0	Butler, Iowa, US
20015	Butler	Kansas	US	2020-04-10 22:54:07	37.78134351	-96.83878537	8	0	0	0	Butler, Kansas, US
21031	Butler	Kentucky	US	2020-04-10 22:54:07	37.20946153	-86.68748787	2	0	0	0	Butler, Kentucky, US
29023	Butler	Missouri	US	2020-04-10 22:54:07	36.71462476	-90.40421163	10	0	0	0	Butler, Missouri, US
39017	Butler	Ohio	US	2020-04-10 22:54:07	39.44012838	-84.57388716	112	2	0	0	Butler, Ohio, US
42019	Butler	Pennsylvania	US	2020-04-10 22:54:07	40.91152759	-79.91351055	123	3	0	0	Butler, Pennsylvania, US
06007	Butte	California	US	2020-04-10 22:54:07	39.66727762	-121.6005252	13	0	0	0	Butte, California, US
46019	Butte	South Dakota	US	2020-04-10 22:54:07	44.90608745	-103.5079318	0	0	0	0	Butte, South Dakota, US
13035	Butts	Georgia	US	2020-04-10 22:54:07	33.283094500000004	-83.95435040000002	27	0	0	0	Butts, Georgia, US
37025	Cabarrus	North Carolina	US	2020-04-10 22:54:07	35.3877799	-80.55267168	94	1	0	0	Cabarrus, North Carolina, US
54011	Cabell	West Virginia	US	2020-04-10 22:54:07	38.42424062	-82.23855912	21	0	0	0	Cabell, West Virginia, US
49005	Cache	Utah	US	2020-04-10 22:54:07	41.72330587	-111.74436670000001	30	0	0	0	Cache, Utah, US
22017	Caddo	Louisiana	US	2020-04-10 22:54:07	32.57991587	-93.88375652	950	39	0	0	Caddo, Louisiana, US
40015	Caddo	Oklahoma	US	2020-04-10 22:54:07	35.17364557	-98.37534464	8	0	0	0	Caddo, Oklahoma, US
06009	Calaveras	California	US	2020-04-10 22:54:07	38.20537103	-120.55291299999999	8	0	0	0	Calaveras, California, US
22019	Calcasieu	Louisiana	US	2020-04-10 22:54:07	30.22931235	-93.35400434	228	5	0	0	Calcasieu, Louisiana, US
21033	Caldwell	Kentucky	US	2020-04-10 22:54:07	37.14749129	-87.86948214	5	0	0	0	Caldwell, Kentucky, US
22021	Caldwell	Louisiana	US	2020-04-10 22:54:07	32.0902519	-92.11752148	18	0	0	0	Caldwell, Louisiana, US
29025	Caldwell	Missouri	US	2020-04-10 22:54:07	39.65620858	-93.98308093	1	0	0	0	Caldwell, Missouri, US
37027	Caldwell	North Carolina	US	2020-04-10 22:54:07	35.95204977	-81.54799522	14	0	0	0	Caldwell, North Carolina, US
48055	Caldwell	Texas	US	2020-04-10 22:54:07	29.83668859	-97.61814775	6	0	0	0	Caldwell, Texas, US
50005	Caledonia	Vermont	US	2020-04-10 22:54:07	44.46548598	-72.10314651	8	0	0	0	Caledonia, Vermont, US
01015	Calhoun	Alabama	US	2020-04-10 22:54:07	33.77483727	-85.82630386	54	0	0	0	Calhoun, Alabama, US
12013	Calhoun	Florida	US	2020-04-10 22:54:07	30.40666734	-85.19394153	5	0	0	0	Calhoun, Florida, US
13037	Calhoun	Georgia	US	2020-04-10 22:54:07	31.53169785	-84.62725131	37	2	0	0	Calhoun, Georgia, US
17013	Calhoun	Illinois	US	2020-04-10 22:54:07	39.16840183	-90.66330078	1	0	0	0	Calhoun, Illinois, US
26025	Calhoun	Michigan	US	2020-04-10 22:54:07	42.24633834	-85.00493569	65	1	0	0	Calhoun, Michigan, US
28013	Calhoun	Mississippi	US	2020-04-10 22:54:07	33.93683395	-89.33686647	13	0	0	0	Calhoun, Mississippi, US
45017	Calhoun	South Carolina	US	2020-04-10 22:54:07	33.66926881	-80.77722168	6	1	0	0	Calhoun, South Carolina, US
48057	Calhoun	Texas	US	2020-04-10 22:54:07	28.47048236	-96.61633945	14	0	0	0	Calhoun, Texas, US
48059	Callahan	Texas	US	2020-04-10 22:54:07	32.29760619	-99.37326312	1	0	0	0	Callahan, Texas, US
29027	Callaway	Missouri	US	2020-04-10 22:54:07	38.83674754	-91.92186505	21	1	0	0	Callaway, Missouri, US
21035	Calloway	Kentucky	US	2020-04-10 22:54:07	36.62093411	-88.2731593	8	1	0	0	Calloway, Kentucky, US
55015	Calumet	Wisconsin	US	2020-04-10 22:54:07	44.0816316	-88.21780273	4	0	0	0	Calumet, Wisconsin, US
24009	Calvert	Maryland	US	2020-04-10 22:54:07	38.53961642	-76.56820632	76	1	0	0	Calvert, Maryland, US
16025	Camas	Idaho	US	2020-04-10 22:54:07	43.46665742	-114.8065892	1	0	0	0	Camas, Idaho, US
42021	Cambria	Pennsylvania	US	2020-04-10 22:54:07	40.49527404	-78.71377428	11	1	0	0	Cambria, Pennsylvania, US
13039	Camden	Georgia	US	2020-04-10 22:54:07	30.92951916	-81.66601818	19	0	0	0	Camden, Georgia, US
29029	Camden	Missouri	US	2020-04-10 22:54:07	38.02199522	-92.76083747	26	1	0	0	Camden, Missouri, US
34007	Camden	New Jersey	US	2020-04-10 22:54:07	39.80343818	-74.96388753	1072	29	0	0	Camden, New Jersey, US
22023	Cameron	Louisiana	US	2020-04-10 22:54:07	29.87592238	-93.19310676	1	0	0	0	Cameron, Louisiana, US
42023	Cameron	Pennsylvania	US	2020-04-10 22:54:07	41.43625568	-78.20376845	1	0	0	0	Cameron, Pennsylvania, US
48061	Cameron	Texas	US	2020-04-10 22:54:07	26.14524221	-97.48140372	147	3	0	0	Cameron, Texas, US
48063	Camp	Texas	US	2020-04-10 22:54:07	32.97195142	-94.97790104	3	0	0	0	Camp, Texas, US
21037	Campbell	Kentucky	US	2020-04-10 22:54:07	38.94384345	-84.37875208	29	3	0	0	Campbell, Kentucky, US
47013	Campbell	Tennessee	US	2020-04-10 22:54:07	36.40355516	-84.15108559999999	10	0	0	0	Campbell, Tennessee, US
51031	Campbell	Virginia	US	2020-04-10 22:54:07	37.20553386	-79.09678609	7	0	0	0	Campbell, Virginia, US
56005	Campbell	Wyoming	US	2020-04-10 22:54:07	44.24886082	-105.54744040000001	9	0	0	0	Campbell, Wyoming, US
40017	Canadian	Oklahoma	US	2020-04-10 22:54:07	35.5426055	-97.98465569	52	1	0	0	Canadian, Oklahoma, US
13043	Candler	Georgia	US	2020-04-10 22:54:07	32.40209349	-82.07702563	4	0	0	0	Candler, Georgia, US
47015	Cannon	Tennessee	US	2020-04-10 22:54:07	35.80990797	-86.05738983	7	0	0	0	Cannon, Tennessee, US
16027	Canyon	Idaho	US	2020-04-10 22:54:07	43.61970148	-116.70954990000001	139	4	0	0	Canyon, Idaho, US
29031	Cape Girardeau	Missouri	US	2020-04-10 22:54:07	37.38489388	-89.6843587	26	1	0	0	Cape Girardeau, Missouri, US
34009	Cape May	New Jersey	US	2020-04-10 22:54:07	39.15008829	-74.80170244	116	5	0	0	Cape May, New Jersey, US
30009	Carbon	Montana	US	2020-04-10 22:54:07	45.22850116	-109.0274047	6	0	0	0	Carbon, Montana, US
42025	Carbon	Pennsylvania	US	2020-04-10 22:54:07	40.91545395	-75.7068525	93	3	0	0	Carbon, Pennsylvania, US
49007	Carbon	Utah	US	2020-04-10 22:54:07	39.64834818	-110.58725120000001	2	0	0	0	Carbon, Utah, US
56007	Carbon	Wyoming	US	2020-04-10 22:54:07	41.69357844	-106.9326084	4	0	0	0	Carbon, Wyoming, US
16029	Caribou	Idaho	US	2020-04-10 22:54:07	42.77149116	-111.5597683	1	0	0	0	Caribou, Idaho, US
27017	Carlton	Minnesota	US	2020-04-10 22:54:07	46.59180601	-92.67601019	18	0	0	0	Carlton, Minnesota, US
24011	Caroline	Maryland	US	2020-04-10 22:54:07	38.87172293	-75.82904158	12	0	0	0	Caroline, Maryland, US
51033	Caroline	Virginia	US	2020-04-10 22:54:07	38.02679129	-77.34901405	6	0	0	0	Caroline, Virginia, US
05015	Carroll	Arkansas	US	2020-04-10 22:54:07	36.34038560000001	-93.54270261	2	0	0	0	Carroll, Arkansas, US
13045	Carroll	Georgia	US	2020-04-10 22:54:07	33.58138199	-85.07976677	197	5	0	0	Carroll, Georgia, US
17015	Carroll	Illinois	US	2020-04-10 22:54:07	42.06823429	-89.93395545	5	1	0	0	Carroll, Illinois, US
18015	Carroll	Indiana	US	2020-04-10 22:54:07	40.580783200000006	-86.56198812	4	0	0	0	Carroll, Indiana, US
19027	Carroll	Iowa	US	2020-04-10 22:54:07	42.03617207	-94.86032705	1	0	0	0	Carroll, Iowa, US
21041	Carroll	Kentucky	US	2020-04-10 22:54:07	38.66599534	-85.12601074	2	0	0	0	Carroll, Kentucky, US
24013	Carroll	Maryland	US	2020-04-10 22:54:07	39.56453592	-77.02373735	214	19	0	0	Carroll, Maryland, US
28015	Carroll	Mississippi	US	2020-04-10 22:54:07	33.44834567	-89.91994479	7	0	0	0	Carroll, Mississippi, US
33003	Carroll	New Hampshire	US	2020-04-10 22:54:07	43.87498583	-71.20430216	23	0	0	0	Carroll, New Hampshire, US
39019	Carroll	Ohio	US	2020-04-10 22:54:07	40.578968599999996	-81.09178213	10	0	0	0	Carroll, Ohio, US
47017	Carroll	Tennessee	US	2020-04-10 22:54:07	35.97366108	-88.45189331	10	0	0	0	Carroll, Tennessee, US
51035	Carroll	Virginia	US	2020-04-10 22:54:07	36.73066666	-80.73455942	3	0	0	0	Carroll, Virginia, US
32510	Carson City	Nevada	US	2020-04-10 22:54:07	39.15509045	-119.7480219	15	0	0	0	Carson City, Nevada, US
21043	Carter	Kentucky	US	2020-04-10 22:54:07	38.31690743	-83.05092385	1	0	0	0	Carter, Kentucky, US
29035	Carter	Missouri	US	2020-04-10 22:54:07	36.94160441	-90.96051322	3	1	0	0	Carter, Missouri, US
40019	Carter	Oklahoma	US	2020-04-10 22:54:07	34.25103751	-97.28552485	1	0	0	0	Carter, Oklahoma, US
47019	Carter	Tennessee	US	2020-04-10 22:54:07	36.28969086	-82.12588974	3	0	0	0	Carter, Tennessee, US
37031	Carteret	North Carolina	US	2020-04-10 22:54:07	34.8932941	-76.54120135	20	1	0	0	Carteret, North Carolina, US
27019	Carver	Minnesota	US	2020-04-10 22:54:07	44.82017001	-93.80099179999999	12	0	0	0	Carver, Minnesota, US
30013	Cascade	Montana	US	2020-04-10 22:54:07	47.30797024	-111.3467922	12	0	0	0	Cascade, Montana, US
18017	Cass	Indiana	US	2020-04-10 22:54:07	40.76135835	-86.34830753	18	1	0	0	Cass, Indiana, US
26027	Cass	Michigan	US	2020-04-10 22:54:07	41.91522292	-85.99405727	12	1	0	0	Cass, Michigan, US
27021	Cass	Minnesota	US	2020-04-10 22:54:07	46.95043611	-94.32603968	3	0	0	0	Cass, Minnesota, US
29037	Cass	Missouri	US	2020-04-10 22:54:07	38.64789422	-94.353399	27	1	0	0	Cass, Missouri, US
31025	Cass	Nebraska	US	2020-04-10 22:54:07	40.90899107	-96.13971217	3	0	0	0	Cass, Nebraska, US
38017	Cass	North Dakota	US	2020-04-10 22:54:07	46.93201724	-97.24447190000001	88	1	0	0	Cass, North Dakota, US
48067	Cass	Texas	US	2020-04-10 22:54:07	33.07499881	-94.34646905	4	0	0	0	Cass, Texas, US
16031	Cassia	Idaho	US	2020-04-10 22:54:07	42.28347888	-113.6012409	6	1	0	0	Cassia, Idaho, US
48069	Castro	Texas	US	2020-04-10 22:54:07	34.53016752	-102.2617243	11	1	0	0	Castro, Texas, US
37033	Caswell	North Carolina	US	2020-04-10 22:54:07	36.39312665	-79.33353281	3	0	0	0	Caswell, North Carolina, US
22025	Catahoula	Louisiana	US	2020-04-10 22:54:07	31.66778967	-91.84526385	18	1	0	0	Catahoula, Louisiana, US
37035	Catawba	North Carolina	US	2020-04-10 22:54:07	35.66211129	-81.2132617	29	1	0	0	Catawba, North Carolina, US
13047	Catoosa	Georgia	US	2020-04-10 22:54:07	34.89872298	-85.13757014	11	0	0	0	Catoosa, Georgia, US
35003	Catron	New Mexico	US	2020-04-10 22:54:07	33.91514144	-108.4046587	1	0	0	0	Catron, New Mexico, US
36009	Cattaraugus	New York	US	2020-04-10 22:54:07	42.24778241	-78.67923096	18	0	0	0	Cattaraugus, New York, US
36011	Cayuga	New York	US	2020-04-10 22:54:07	42.91261714	-76.55731592	27	1	0	0	Cayuga, New York, US
24015	Cecil	Maryland	US	2020-04-10 22:54:07	39.56647682	-75.94627411	64	1	0	0	Cecil, Maryland, US
19031	Cedar	Iowa	US	2020-04-10 22:54:07	41.77233777	-91.13246684	20	0	0	0	Cedar, Iowa, US
29039	Cedar	Missouri	US	2020-04-10 22:54:07	37.72391475	-93.85445441	5	0	0	0	Cedar, Missouri, US
42027	Centre	Pennsylvania	US	2020-04-10 22:54:07	40.92058903	-77.82200624	61	0	0	0	Centre, Pennsylvania, US
19033	Cerro Gordo	Iowa	US	2020-04-10 22:54:07	43.08177563	-93.2612239	13	0	0	0	Cerro Gordo, Iowa, US
08015	Chaffee	Colorado	US	2020-04-10 22:54:07	38.74745778	-106.19265729999998	26	2	0	0	Chaffee, Colorado, US
01017	Chambers	Alabama	US	2020-04-10 22:54:07	32.91360079	-85.39072749	168	8	0	0	Chambers, Alabama, US
48071	Chambers	Texas	US	2020-04-10 22:54:07	29.70972016	-94.67154501	24	0	0	0	Chambers, Texas, US
17019	Champaign	Illinois	US	2020-04-10 22:54:07	40.13919438	-88.20046615	79	2	0	0	Champaign, Illinois, US
39021	Champaign	Ohio	US	2020-04-10 22:54:07	40.13923427	-83.76875242	6	0	0	0	Champaign, Ohio, US
29041	Chariton	Missouri	US	2020-04-10 22:54:07	39.51499357	-92.9629191	4	0	0	0	Chariton, Missouri, US
24017	Charles	Maryland	US	2020-04-10 22:54:07	38.51092331	-76.98580666	220	4	0	0	Charles, Maryland, US
51036	Charles City	Virginia	US	2020-04-10 22:54:07	37.35358063	-77.05634116	7	0	0	0	Charles City, Virginia, US
46023	Charles Mix	South Dakota	US	2020-04-10 22:54:07	43.20660134	-98.58856175	3	0	0	0	Charles Mix, South Dakota, US
45019	Charleston	South Carolina	US	2020-04-10 22:54:07	32.82487866	-79.96512315	328	1	0	0	Charleston, South Carolina, US
26029	Charlevoix	Michigan	US	2020-04-10 22:54:07	45.37790017	-85.19614053	10	0	0	0	Charlevoix, Michigan, US
12015	Charlotte	Florida	US	2020-04-10 22:54:07	26.90131002	-81.92949121	85	4	0	0	Charlotte, Florida, US
51037	Charlotte	Virginia	US	2020-04-10 22:54:07	37.01909701	-78.66314092	2	0	0	0	Charlotte, Virginia, US
51540	Charlottesville	Virginia	US	2020-04-10 22:54:07	38.03527919	-78.48569588	28	1	0	0	Charlottesville, Virginia, US
13049	Charlton	Georgia	US	2020-04-10 22:54:07	30.78371028	-82.13951596	2	0	0	0	Charlton, Georgia, US
13051	Chatham	Georgia	US	2020-04-10 22:54:07	32.00043026	-81.12489526	136	5	0	0	Chatham, Georgia, US
37037	Chatham	North Carolina	US	2020-04-10 22:54:07	35.70394416	-79.25541492	26	0	0	0	Chatham, North Carolina, US
13053	Chattahoochee	Georgia	US	2020-04-10 22:54:07	32.34341231	-84.78809239	3	0	0	0	Chattahoochee, Georgia, US
13055	Chattooga	Georgia	US	2020-04-10 22:54:07	34.47197698	-85.34535662	4	1	0	0	Chattooga, Georgia, US
20019	Chautauqua	Kansas	US	2020-04-10 22:54:07	37.14994405	-96.2454192	3	0	0	0	Chautauqua, Kansas, US
36013	Chautauqua	New York	US	2020-04-10 22:54:07	42.22769210000001	-79.36691763	22	2	0	0	Chautauqua, New York, US
35005	Chaves	New Mexico	US	2020-04-10 22:54:07	33.36406072	-104.4665365	18	0	0	0	Chaves, New Mexico, US
47021	Cheatham	Tennessee	US	2020-04-10 22:54:07	36.26136216	-87.08903581	17	0	0	0	Cheatham, Tennessee, US
26031	Cheboygan	Michigan	US	2020-04-10 22:54:07	45.44787015	-84.50122149	10	1	0	0	Cheboygan, Michigan, US
53007	Chelan	Washington	US	2020-04-10 22:54:07	47.87046092	-120.6173956	45	3	0	0	Chelan, Washington, US
36015	Chemung	New York	US	2020-04-10 22:54:07	42.13891056	-76.7638805	59	1	0	0	Chemung, New York, US
36017	Chenango	New York	US	2020-04-10 22:54:07	42.49430041	-75.60887553	60	0	0	0	Chenango, New York, US
01019	Cherokee	Alabama	US	2020-04-10 22:54:07	34.17805983	-85.60638968	7	0	0	0	Cherokee, Alabama, US
13057	Cherokee	Georgia	US	2020-04-10 22:54:07	34.24393976	-84.47431861	170	7	0	0	Cherokee, Georgia, US
20021	Cherokee	Kansas	US	2020-04-10 22:54:07	37.16928494	-94.8462897	5	0	0	0	Cherokee, Kansas, US
37039	Cherokee	North Carolina	US	2020-04-10 22:54:07	35.1349263	-84.05970864	10	1	0	0	Cherokee, North Carolina, US
40021	Cherokee	Oklahoma	US	2020-04-10 22:54:07	35.90692775	-94.99980896	18	1	0	0	Cherokee, Oklahoma, US
45021	Cherokee	South Carolina	US	2020-04-10 22:54:07	35.05122251	-81.61828622	8	0	0	0	Cherokee, South Carolina, US
48073	Cherokee	Texas	US	2020-04-10 22:54:07	31.837258000000002	-95.16559897	6	0	0	0	Cherokee, Texas, US
31031	Cherry	Nebraska	US	2020-04-10 22:54:07	42.54502621	-101.1244332	1	0	0	0	Cherry, Nebraska, US
51550	Chesapeake	Virginia	US	2020-04-10 22:54:07	36.67670048	-76.30545744	109	0	0	0	Chesapeake, Virginia, US
33005	Cheshire	New Hampshire	US	2020-04-10 22:54:07	42.92015988	-72.25311043	14	0	0	0	Cheshire, New Hampshire, US
42029	Chester	Pennsylvania	US	2020-04-10 22:54:07	39.97291773	-75.74768357	485	9	0	0	Chester, Pennsylvania, US
45023	Chester	South Carolina	US	2020-04-10 22:54:07	34.69249168	-81.1583216	17	0	0	0	Chester, South Carolina, US
47023	Chester	Tennessee	US	2020-04-10 22:54:07	35.42527478	-88.6095842	6	0	0	0	Chester, Tennessee, US
45025	Chesterfield	South Carolina	US	2020-04-10 22:54:07	34.64137396	-80.15640140000002	22	0	0	0	Chesterfield, South Carolina, US
51041	Chesterfield	Virginia	US	2020-04-10 22:54:07	37.37373208	-77.58680140000001	179	0	0	0	Chesterfield, Virginia, US
31033	Cheyenne	Nebraska	US	2020-04-10 22:54:07	41.21999357	-102.9941693	1	0	0	0	Cheyenne, Nebraska, US
19037	Chickasaw	Iowa	US	2020-04-10 22:54:07	43.06001295	-92.31773347	2	0	0	0	Chickasaw, Iowa, US
28017	Chickasaw	Mississippi	US	2020-04-10 22:54:07	33.91983202	-88.9481545	21	2	0	0	Chickasaw, Mississippi, US
05017	Chicot	Arkansas	US	2020-04-10 22:54:07	33.26458973	-91.29539209	4	0	0	0	Chicot, Arkansas, US
01021	Chilton	Alabama	US	2020-04-10 22:54:07	32.85044126	-86.7173256	26	0	0	0	Chilton, Alabama, US
26033	Chippewa	Michigan	US	2020-04-10 22:54:07	46.29552653	-84.54353449	1	1	0	0	Chippewa, Michigan, US
55017	Chippewa	Wisconsin	US	2020-04-10 22:54:07	45.06939744	-91.28068855	18	0	0	0	Chippewa, Wisconsin, US
27025	Chisago	Minnesota	US	2020-04-10 22:54:07	45.5021011	-92.90861945	6	1	0	0	Chisago, Minnesota, US
50007	Chittenden	Vermont	US	2020-04-10 22:54:07	44.46322849	-73.08359212	336	15	0	0	Chittenden, Vermont, US
01023	Choctaw	Alabama	US	2020-04-10 22:54:07	32.02227341	-88.26564429999998	6	0	0	0	Choctaw, Alabama, US
28019	Choctaw	Mississippi	US	2020-04-10 22:54:07	33.34598242	-89.24809382	9	1	0	0	Choctaw, Mississippi, US
40023	Choctaw	Oklahoma	US	2020-04-10 22:54:07	34.02807439	-95.54771129	2	0	0	0	Choctaw, Oklahoma, US
37041	Chowan	North Carolina	US	2020-04-10 22:54:07	36.12908077	-76.60118385	2	0	0	0	Chowan, North Carolina, US
17021	Christian	Illinois	US	2020-04-10 22:54:07	39.54581621	-89.27780482	23	3	0	0	Christian, Illinois, US
21047	Christian	Kentucky	US	2020-04-10 22:54:07	36.89267803	-87.49055367	45	3	0	0	Christian, Kentucky, US
29043	Christian	Missouri	US	2020-04-10 22:54:07	36.9711783	-93.18537118	17	0	0	0	Christian, Missouri, US
35006	Cibola	New Mexico	US	2020-04-10 22:54:07	34.91131525	-107.998876	24	0	0	0	Cibola, New Mexico, US
12017	Citrus	Florida	US	2020-04-10 22:54:07	28.84804315	-82.47614748	60	6	0	0	Citrus, Florida, US
41005	Clackamas	Oregon	US	2020-04-10 22:54:07	45.18787398	-122.2179634	109	3	0	0	Clackamas, Oregon, US
22027	Claiborne	Louisiana	US	2020-04-10 22:54:07	32.82308512	-92.99526883	40	2	0	0	Claiborne, Louisiana, US
28021	Claiborne	Mississippi	US	2020-04-10 22:54:07	31.97061673	-90.90702196	3	0	0	0	Claiborne, Mississippi, US
47025	Claiborne	Tennessee	US	2020-04-10 22:54:07	36.48319149	-83.65947309	3	0	0	0	Claiborne, Tennessee, US
53009	Clallam	Washington	US	2020-04-10 22:54:07	48.04754642	-123.92263190000001	11	0	0	0	Clallam, Washington, US
26035	Clare	Michigan	US	2020-04-10 22:54:07	43.98794227	-84.84819859999998	3	1	0	0	Clare, Michigan, US
45027	Clarendon	South Carolina	US	2020-04-10 22:54:07	33.66610974	-80.21647898	80	3	0	0	Clarendon, South Carolina, US
42031	Clarion	Pennsylvania	US	2020-04-10 22:54:07	41.19265812	-79.42413524	10	0	0	0	Clarion, Pennsylvania, US
05019	Clark	Arkansas	US	2020-04-10 22:54:07	34.04613432	-93.17484713	27	0	0	0	Clark, Arkansas, US
17023	Clark	Illinois	US	2020-04-10 22:54:07	39.33425789	-87.78705622	3	0	0	0	Clark, Illinois, US
18019	Clark	Indiana	US	2020-04-10 22:54:07	38.48015445	-85.70510334	104	8	0	0	Clark, Indiana, US
21049	Clark	Kentucky	US	2020-04-10 22:54:07	37.9689263	-84.14615986	11	0	0	0	Clark, Kentucky, US
29045	Clark	Missouri	US	2020-04-10 22:54:07	40.41040752	-91.73661677	1	0	0	0	Clark, Missouri, US
32003	Clark	Nevada	US	2020-04-10 22:54:07	36.21458855	-115.0130241	2144	75	0	0	Clark, Nevada, US
39023	Clark	Ohio	US	2020-04-10 22:54:07	39.91592258	-83.78498252	14	0	0	0	Clark, Ohio, US
46025	Clark	South Dakota	US	2020-04-10 22:54:07	44.85834507	-97.72925109	1	0	0	0	Clark, South Dakota, US
53011	Clark	Washington	US	2020-04-10 22:54:07	45.77568046	-122.48292040000001	206	14	0	0	Clark, Washington, US
55019	Clark	Wisconsin	US	2020-04-10 22:54:07	44.73483377	-90.61207486	7	0	0	0	Clark, Wisconsin, US
01025	Clarke	Alabama	US	2020-04-10 22:54:07	31.68099859	-87.83548597	13	0	0	0	Clarke, Alabama, US
13059	Clarke	Georgia	US	2020-04-10 22:54:07	33.95436462	-83.37124007	81	10	0	0	Clarke, Georgia, US
19039	Clarke	Iowa	US	2020-04-10 22:54:07	41.02868181	-93.78499767	2	0	0	0	Clarke, Iowa, US
28023	Clarke	Mississippi	US	2020-04-10 22:54:07	32.04158545	-88.68896219999998	13	1	0	0	Clarke, Mississippi, US
51043	Clarke	Virginia	US	2020-04-10 22:54:07	39.11271747	-77.99199425	3	0	0	0	Clarke, Virginia, US
41007	Clatsop	Oregon	US	2020-04-10 22:54:07	45.99712889	-123.660711	5	0	0	0	Clatsop, Oregon, US
01027	Clay	Alabama	US	2020-04-10 22:54:07	33.26984193	-85.85836077	11	0	0	0	Clay, Alabama, US
05021	Clay	Arkansas	US	2020-04-10 22:54:07	36.36826212	-90.4148172	1	0	0	0	Clay, Arkansas, US
12019	Clay	Florida	US	2020-04-10 22:54:07	29.98319144	-81.85609986	114	7	0	0	Clay, Florida, US
13061	Clay	Georgia	US	2020-04-10 22:54:07	31.62221166	-84.97713865	15	1	0	0	Clay, Georgia, US
18021	Clay	Indiana	US	2020-04-10 22:54:07	39.39561833	-87.11723506	11	0	0	0	Clay, Indiana, US
19041	Clay	Iowa	US	2020-04-10 22:54:07	43.08247182	-95.15096481	2	0	0	0	Clay, Iowa, US
20027	Clay	Kansas	US	2020-04-10 22:54:07	39.34948772	-97.16518128	1	0	0	0	Clay, Kansas, US
27027	Clay	Minnesota	US	2020-04-10 22:54:07	46.89289518	-96.48761922	29	0	0	0	Clay, Minnesota, US
28025	Clay	Mississippi	US	2020-04-10 22:54:07	33.65358105	-88.77784255	17	0	0	0	Clay, Mississippi, US
29047	Clay	Missouri	US	2020-04-10 22:54:07	39.31132056	-94.41850862	42	1	0	0	Clay, Missouri, US
37043	Clay	North Carolina	US	2020-04-10 22:54:07	35.05704275	-83.74353633	3	0	0	0	Clay, North Carolina, US
46027	Clay	South Dakota	US	2020-04-10 22:54:07	42.91296147	-96.97656917	6	0	0	0	Clay, South Dakota, US
47027	Clay	Tennessee	US	2020-04-10 22:54:07	36.55151008	-85.53930419	2	0	0	0	Clay, Tennessee, US
48077	Clay	Texas	US	2020-04-10 22:54:07	33.78686685	-98.20771198	1	0	0	0	Clay, Texas, US
13063	Clayton	Georgia	US	2020-04-10 22:54:07	33.54187245	-84.35594188	310	11	0	0	Clayton, Georgia, US
19043	Clayton	Iowa	US	2020-04-10 22:54:07	42.84443388	-91.34133693	6	0	0	0	Clayton, Iowa, US
08019	Clear Creek	Colorado	US	2020-04-10 22:54:07	39.68864463	-105.6463118	10	0	0	0	Clear Creek, Colorado, US
42033	Clearfield	Pennsylvania	US	2020-04-10 22:54:07	41.00110782	-78.47592663	8	0	0	0	Clearfield, Pennsylvania, US
27029	Clearwater	Minnesota	US	2020-04-10 22:54:07	47.57992111	-95.37790562	2	0	0	0	Clearwater, Minnesota, US
01029	Cleburne	Alabama	US	2020-04-10 22:54:07	33.67679204	-85.52005899	12	0	0	0	Cleburne, Alabama, US
05023	Cleburne	Arkansas	US	2020-04-10 22:54:07	35.53864922	-92.02640019	69	4	0	0	Cleburne, Arkansas, US
39025	Clermont	Ohio	US	2020-04-10 22:54:07	39.04847534	-84.15375786	36	1	0	0	Clermont, Ohio, US
05025	Cleveland	Arkansas	US	2020-04-10 22:54:07	33.89723187	-92.18537045	8	0	0	0	Cleveland, Arkansas, US
37045	Cleveland	North Carolina	US	2020-04-10 22:54:07	35.33553364	-81.55204486	32	0	0	0	Cleveland, North Carolina, US
40027	Cleveland	Oklahoma	US	2020-04-10 22:54:07	35.20413532	-97.32519562	236	14	0	0	Cleveland, Oklahoma, US
13065	Clinch	Georgia	US	2020-04-10 22:54:07	30.91395822	-82.70432472	3	0	0	0	Clinch, Georgia, US
17027	Clinton	Illinois	US	2020-04-10 22:54:07	38.60704876	-89.42385254	32	0	0	0	Clinton, Illinois, US
18023	Clinton	Indiana	US	2020-04-10 22:54:07	40.30319754	-86.47277257	11	1	0	0	Clinton, Indiana, US
19045	Clinton	Iowa	US	2020-04-10 22:54:07	41.89981633	-90.53275096	24	0	0	0	Clinton, Iowa, US
21053	Clinton	Kentucky	US	2020-04-10 22:54:07	36.72581156	-85.13377529	1	0	0	0	Clinton, Kentucky, US
26037	Clinton	Michigan	US	2020-04-10 22:54:07	42.94400871	-84.60145248	90	3	0	0	Clinton, Michigan, US
29049	Clinton	Missouri	US	2020-04-10 22:54:07	39.6013098	-94.40465394	10	0	0	0	Clinton, Missouri, US
36019	Clinton	New York	US	2020-04-10 22:54:07	44.74530905	-73.67875352	43	0	0	0	Clinton, New York, US
39027	Clinton	Ohio	US	2020-04-10 22:54:07	39.41485808	-83.80852286	15	1	0	0	Clinton, Ohio, US
42035	Clinton	Pennsylvania	US	2020-04-10 22:54:07	41.23255967	-77.63785995	6	0	0	0	Clinton, Pennsylvania, US
20029	Cloud	Kansas	US	2020-04-10 22:54:07	39.48028352	-97.64925343	3	0	0	0	Cloud, Kansas, US
28027	Coahoma	Mississippi	US	2020-04-10 22:54:07	34.22772299	-90.60415045	37	1	0	0	Coahoma, Mississippi, US
13067	Cobb	Georgia	US	2020-04-10 22:54:07	33.94243204	-84.5761255	662	33	0	0	Cobb, Georgia, US
04003	Cochise	Arizona	US	2020-04-10 22:54:07	31.87934684	-109.7516088	11	0	0	0	Cochise, Arizona, US
47029	Cocke	Tennessee	US	2020-04-10 22:54:07	35.9278914	-83.11828725	3	0	0	0	Cocke, Tennessee, US
04005	Coconino	Arizona	US	2020-04-10 22:54:07	35.83883429	-111.77071780000001	214	15	0	0	Coconino, Arizona, US
46029	Codington	South Dakota	US	2020-04-10 22:54:07	44.97788119	-97.18827677	12	0	0	0	Codington, South Dakota, US
01031	Coffee	Alabama	US	2020-04-10 22:54:07	31.39932826	-85.98901039	14	0	0	0	Coffee, Alabama, US
13069	Coffee	Georgia	US	2020-04-10 22:54:07	31.54892966	-82.85492059999999	53	2	0	0	Coffee, Georgia, US
47031	Coffee	Tennessee	US	2020-04-10 22:54:07	35.49090731	-86.07311784	10	0	0	0	Coffee, Tennessee, US
20031	Coffey	Kansas	US	2020-04-10 22:54:07	38.2365018	-95.73379515	36	1	0	0	Coffey, Kansas, US
01033	Colbert	Alabama	US	2020-04-10 22:54:07	34.69847452	-87.80168544	8	1	0	0	Colbert, Alabama, US
29051	Cole	Missouri	US	2020-04-10 22:54:07	38.50455671	-92.27860244	35	1	0	0	Cole, Missouri, US
17029	Coles	Illinois	US	2020-04-10 22:54:07	39.51949084	-88.22358557	2	0	0	0	Coles, Illinois, US
31037	Colfax	Nebraska	US	2020-04-10 22:54:07	41.57486951	-97.0868542	3	0	0	0	Colfax, Nebraska, US
35007	Colfax	New Mexico	US	2020-04-10 22:54:07	36.60569702	-104.64726740000002	1	0	0	0	Colfax, New Mexico, US
45029	Colleton	South Carolina	US	2020-04-10 22:54:07	32.87582989	-80.67641292	15	0	0	0	Colleton, South Carolina, US
12021	Collier	Florida	US	2020-04-10 22:54:07	26.11091986	-81.34687065	318	3	0	0	Collier, Florida, US
48085	Collin	Texas	US	2020-04-10 22:54:07	33.18820114	-96.57264368	406	6	0	0	Collin, Texas, US
51570	Colonial Heights	Virginia	US	2020-04-10 22:54:07	37.26420587	-77.39609676	4	0	0	0	Colonial Heights, Virginia, US
48089	Colorado	Texas	US	2020-04-10 22:54:07	29.622097999999998	-96.5273805	6	0	0	0	Colorado, Texas, US
13071	Colquitt	Georgia	US	2020-04-10 22:54:07	31.18810588	-83.7677946	80	5	0	0	Colquitt, Georgia, US
05027	Columbia	Arkansas	US	2020-04-10 22:54:07	33.21230701	-93.22642793	3	0	0	0	Columbia, Arkansas, US
12023	Columbia	Florida	US	2020-04-10 22:54:07	30.22509788	-82.62160164	23	0	0	0	Columbia, Florida, US
13073	Columbia	Georgia	US	2020-04-10 22:54:07	33.54534185	-82.263524	59	0	0	0	Columbia, Georgia, US
36021	Columbia	New York	US	2020-04-10 22:54:07	42.24819348	-73.63089095	84	5	0	0	Columbia, New York, US
41009	Columbia	Oregon	US	2020-04-10 22:54:07	45.94464254	-123.08908980000001	10	0	0	0	Columbia, Oregon, US
42037	Columbia	Pennsylvania	US	2020-04-10 22:54:07	41.04821986	-76.40565017	81	2	0	0	Columbia, Pennsylvania, US
53013	Columbia	Washington	US	2020-04-10 22:54:07	46.29442881	-117.9051983	1	0	0	0	Columbia, Washington, US
55021	Columbia	Wisconsin	US	2020-04-10 22:54:07	43.46492199	-89.33589004	24	1	0	0	Columbia, Wisconsin, US
39029	Columbiana	Ohio	US	2020-04-10 22:54:07	40.76932373	-80.78094576	92	6	0	0	Columbiana, Ohio, US
37047	Columbus	North Carolina	US	2020-04-10 22:54:07	34.26744084	-78.65801424	20	1	0	0	Columbus, North Carolina, US
06011	Colusa	California	US	2020-04-10 22:54:07	39.17881957	-122.2331726	3	0	0	0	Colusa, California, US
48091	Comal	Texas	US	2020-04-10 22:54:07	29.80811278	-98.27647225	34	4	0	0	Comal, Texas, US
40031	Comanche	Oklahoma	US	2020-04-10 22:54:07	34.65973764	-98.47195055	47	0	0	0	Comanche, Oklahoma, US
48093	Comanche	Texas	US	2020-04-10 22:54:07	31.94854689	-98.55876441	3	0	0	0	Comanche, Texas, US
48095	Concho	Texas	US	2020-04-10 22:54:07	31.32635934	-99.86473038	1	0	0	0	Concho, Texas, US
22029	Concordia	Louisiana	US	2020-04-10 22:54:07	31.44817835	-91.63814433	16	1	0	0	Concordia, Louisiana, US
01035	Conecuh	Alabama	US	2020-04-10 22:54:07	31.43401703	-86.99320044	3	0	0	0	Conecuh, Alabama, US
06013	Contra Costa	California	US	2020-04-10 22:54:07	37.91923498	-121.9289527	511	9	0	0	Contra Costa, California, US
56009	Converse	Wyoming	US	2020-04-10 22:54:07	42.97272268	-105.5081848	4	0	0	0	Converse, Wyoming, US
05029	Conway	Arkansas	US	2020-04-10 22:54:07	35.26205537	-92.70506566	4	1	0	0	Conway, Arkansas, US
13075	Cook	Georgia	US	2020-04-10 22:54:07	31.16068491	-83.42947229	6	0	0	0	Cook, Georgia, US
17031	Cook	Illinois	US	2020-04-10 22:54:07	41.84144849	-87.81658794	12472	399	0	0	Cook, Illinois, US
48097	Cooke	Texas	US	2020-04-10 22:54:07	33.63979567	-97.21240912	1	0	0	0	Cooke, Texas, US
29053	Cooper	Missouri	US	2020-04-10 22:54:07	38.844478	-92.80896081	3	0	0	0	Cooper, Missouri, US
33007	Coos	New Hampshire	US	2020-04-10 22:54:07	44.69063265	-71.30633239	1	0	0	0	Coos, New Hampshire, US
01037	Coosa	Alabama	US	2020-04-10 22:54:07	32.93690146	-86.24847739	10	0	0	0	Coosa, Alabama, US
28029	Copiah	Mississippi	US	2020-04-10 22:54:07	31.86977774	-90.44565118	30	0	0	0	Copiah, Mississippi, US
46031	Corson	South Dakota	US	2020-04-10 22:54:07	45.70889983	-101.1970473	1	0	0	0	Corson, South Dakota, US
36023	Cortland	New York	US	2020-04-10 22:54:07	42.59509207	-76.07048931	17	0	0	0	Cortland, New York, US
48099	Coryell	Texas	US	2020-04-10 22:54:07	31.39078397	-97.79936155	18	0	0	0	Coryell, Texas, US
39031	Coshocton	Ohio	US	2020-04-10 22:54:07	40.30096166	-81.91729018	15	0	0	0	Coshocton, Ohio, US
08023	Costilla	Colorado	US	2020-04-10 22:54:07	37.27732493	-105.4276548	3	0	0	0	Costilla, Colorado, US
40033	Cotton	Oklahoma	US	2020-04-10 22:54:07	34.28845626	-98.37053567	4	0	0	0	Cotton, Oklahoma, US
27033	Cottonwood	Minnesota	US	2020-04-10 22:54:07	44.00715262	-95.18138802	5	0	0	0	Cottonwood, Minnesota, US
01039	Covington	Alabama	US	2020-04-10 22:54:07	31.247785399999998	-86.45050893	10	0	0	0	Covington, Alabama, US
28031	Covington	Mississippi	US	2020-04-10 22:54:07	31.63225413	-89.55389939	8	0	0	0	Covington, Mississippi, US
51580	Covington	Virginia	US	2020-04-10 22:54:07	37.7824656	-79.98631446	1	0	0	0	Covington, Virginia, US
13077	Coweta	Georgia	US	2020-04-10 22:54:07	33.35334302	-84.76129976	90	2	0	0	Coweta, Georgia, US
20035	Cowley	Kansas	US	2020-04-10 22:54:07	37.23781842	-96.83776647	1	0	0	0	Cowley, Kansas, US
53015	Cowlitz	Washington	US	2020-04-10 22:54:07	46.19074721	-122.6782231	23	0	0	0	Cowlitz, Washington, US
40035	Craig	Oklahoma	US	2020-04-10 22:54:07	36.76268118	-95.20916602	6	0	0	0	Craig, Oklahoma, US
51045	Craig	Virginia	US	2020-04-10 22:54:07	37.48133648	-80.21072274	2	0	0	0	Craig, Virginia, US
05031	Craighead	Arkansas	US	2020-04-10 22:54:07	35.83018283	-90.63235729	29	0	0	0	Craighead, Arkansas, US
48103	Crane	Texas	US	2020-04-10 22:54:07	31.43052248	-102.5143314	2	0	0	0	Crane, Texas, US
37049	Craven	North Carolina	US	2020-04-10 22:54:07	35.11833364	-77.08398081	23	1	0	0	Craven, North Carolina, US
05033	Crawford	Arkansas	US	2020-04-10 22:54:07	35.58928601	-94.2446814	3	0	0	0	Crawford, Arkansas, US
13079	Crawford	Georgia	US	2020-04-10 22:54:07	32.71391813	-83.98061238	3	0	0	0	Crawford, Georgia, US
17033	Crawford	Illinois	US	2020-04-10 22:54:07	39.0032229	-87.75954624	4	0	0	0	Crawford, Illinois, US
18025	Crawford	Indiana	US	2020-04-10 22:54:07	38.28814402	-86.44518825	12	0	0	0	Crawford, Indiana, US
19047	Crawford	Iowa	US	2020-04-10 22:54:07	42.03718237	-95.3819718	6	0	0	0	Crawford, Iowa, US
20037	Crawford	Kansas	US	2020-04-10 22:54:07	37.50675523	-94.85245778	6	1	0	0	Crawford, Kansas, US
26039	Crawford	Michigan	US	2020-04-10 22:54:07	44.68255561	-84.61006219	5	1	0	0	Crawford, Michigan, US
29055	Crawford	Missouri	US	2020-04-10 22:54:07	37.97663738	-91.30528104	4	0	0	0	Crawford, Missouri, US
39033	Crawford	Ohio	US	2020-04-10 22:54:07	40.85065156	-82.91989099	13	0	0	0	Crawford, Ohio, US
42039	Crawford	Pennsylvania	US	2020-04-10 22:54:07	41.68447709	-80.10760592	13	0	0	0	Crawford, Pennsylvania, US
55023	Crawford	Wisconsin	US	2020-04-10 22:54:07	43.23870316	-90.93073686	3	0	0	0	Crawford, Wisconsin, US
40037	Creek	Oklahoma	US	2020-04-10 22:54:07	35.90230551	-96.37086028	53	3	0	0	Creek, Oklahoma, US
01041	Crenshaw	Alabama	US	2020-04-10 22:54:07	31.72941803	-86.31593104	2	0	0	0	Crenshaw, Alabama, US
13081	Crisp	Georgia	US	2020-04-10 22:54:07	31.92289565	-83.76811843	61	0	0	0	Crisp, Georgia, US
05035	Crittenden	Arkansas	US	2020-04-10 22:54:07	35.21247318	-90.30839406	86	2	0	0	Crittenden, Arkansas, US
21055	Crittenden	Kentucky	US	2020-04-10 22:54:07	37.35839237	-88.08826090000002	3	0	0	0	Crittenden, Kentucky, US
47033	Crockett	Tennessee	US	2020-04-10 22:54:07	35.81830662	-89.14916269	0	0	0	0	Crockett, Tennessee, US
41013	Crook	Oregon	US	2020-04-10 22:54:07	44.14230227	-120.356297	1	0	0	0	Crook, Oregon, US
56011	Crook	Wyoming	US	2020-04-10 22:54:07	44.58855102	-104.56977049999999	3	0	0	0	Crook, Wyoming, US
48107	Crosby	Texas	US	2020-04-10 22:54:07	33.61431553	-101.30003640000001	1	0	0	0	Crosby, Texas, US
05037	Cross	Arkansas	US	2020-04-10 22:54:07	35.29631396	-90.77185818	6	0	0	0	Cross, Arkansas, US
27035	Crow Wing	Minnesota	US	2020-04-10 22:54:07	46.48096553	-94.06755609	13	0	0	0	Crow Wing, Minnesota, US
08025	Crowley	Colorado	US	2020-04-10 22:54:07	38.32608609	-103.7844965	1	1	0	0	Crowley, Colorado, US
01043	Cullman	Alabama	US	2020-04-10 22:54:07	34.13020303	-86.86888037	30	1	0	0	Cullman, Alabama, US
51047	Culpeper	Virginia	US	2020-04-10 22:54:07	38.48199985	-77.95630870000002	14	0	0	0	Culpeper, Virginia, US
17035	Cumberland	Illinois	US	2020-04-10 22:54:07	39.27432424	-88.2401158	2	0	0	0	Cumberland, Illinois, US
21057	Cumberland	Kentucky	US	2020-04-10 22:54:07	36.78926125	-85.39050034	1	0	0	0	Cumberland, Kentucky, US
23005	Cumberland	Maine	US	2020-04-10 22:54:07	43.8370751	-70.37226999	276	11	0	0	Cumberland, Maine, US
34011	Cumberland	New Jersey	US	2020-04-10 22:54:07	39.37199394	-75.10712559	138	3	0	0	Cumberland, New Jersey, US
37051	Cumberland	North Carolina	US	2020-04-10 22:54:07	35.04762133	-78.82623165	75	1	0	0	Cumberland, North Carolina, US
42041	Cumberland	Pennsylvania	US	2020-04-10 22:54:07	40.1625372	-77.26130755	96	2	0	0	Cumberland, Pennsylvania, US
47035	Cumberland	Tennessee	US	2020-04-10 22:54:07	35.95271721	-84.99840585	39	0	0	0	Cumberland, Tennessee, US
51049	Cumberland	Virginia	US	2020-04-10 22:54:07	37.51328851	-78.24398086	8	0	0	0	Cumberland, Virginia, US
31039	Cuming	Nebraska	US	2020-04-10 22:54:07	41.91637624	-96.78730772	2	0	0	0	Cuming, Nebraska, US
37053	Currituck	North Carolina	US	2020-04-10 22:54:07	36.36123664	-75.95876401	3	0	0	0	Currituck, North Carolina, US
35009	Curry	New Mexico	US	2020-04-10 22:54:07	34.57421077	-103.34688759999999	9	0	0	0	Curry, New Mexico, US
41015	Curry	Oregon	US	2020-04-10 22:54:07	42.45911325	-124.15728200000001	3	0	0	0	Curry, Oregon, US
08027	Custer	Colorado	US	2020-04-10 22:54:07	38.10883162	-105.3683478	2	0	0	0	Custer, Colorado, US
16037	Custer	Idaho	US	2020-04-10 22:54:07	44.24186819	-114.2855494	2	0	0	0	Custer, Idaho, US
31041	Custer	Nebraska	US	2020-04-10 22:54:07	41.39374521	-99.72805369	3	0	0	0	Custer, Nebraska, US
40039	Custer	Oklahoma	US	2020-04-10 22:54:07	35.63853802	-99.00170785	5	0	0	0	Custer, Oklahoma, US
39035	Cuyahoga	Ohio	US	2020-04-10 22:54:07	41.424119	-81.65918339	1052	23	0	0	Cuyahoga, Ohio, US
13083	Dade	Georgia	US	2020-04-10 22:54:07	34.854916700000004	-85.50490424	2	1	0	0	Dade, Georgia, US
27037	Dakota	Minnesota	US	2020-04-10 22:54:07	44.67172617	-93.06299363	85	4	0	0	Dakota, Minnesota, US
01045	Dale	Alabama	US	2020-04-10 22:54:07	31.43037123	-85.61095742	6	0	0	0	Dale, Alabama, US
48111	Dallam	Texas	US	2020-04-10 22:54:07	36.27787176	-102.60207249999999	1	0	0	0	Dallam, Texas, US
01047	Dallas	Alabama	US	2020-04-10 22:54:07	32.32688101	-87.10866709999998	11	0	0	0	Dallas, Alabama, US
05039	Dallas	Arkansas	US	2020-04-10 22:54:07	33.97042763	-92.65167437	1	0	0	0	Dallas, Arkansas, US
19049	Dallas	Iowa	US	2020-04-10 22:54:07	41.68560356	-94.04127625	36	0	0	0	Dallas, Iowa, US
29059	Dallas	Missouri	US	2020-04-10 22:54:07	37.681135499999996	-93.02127031	2	0	0	0	Dallas, Missouri, US
48113	Dallas	Texas	US	2020-04-10 22:54:07	32.76670599	-96.77796049999999	1537	25	0	0	Dallas, Texas, US
55025	Dane	Wisconsin	US	2020-04-10 22:54:07	43.06601594	-89.41733797	313	12	0	0	Dane, Wisconsin, US
51590	Danville	Virginia	US	2020-04-10 22:54:07	36.58022376	-79.40395668	20	0	0	0	Danville, Virginia, US
37055	Dare	North Carolina	US	2020-04-10 22:54:07	35.66520691	-75.71767334	13	1	0	0	Dare, North Carolina, US
39037	Darke	Ohio	US	2020-04-10 22:54:07	40.13412966	-84.6194517	40	7	0	0	Darke, Ohio, US
45031	Darlington	South Carolina	US	2020-04-10 22:54:07	34.33358335	-79.96027485	33	0	0	0	Darlington, South Carolina, US
42043	Dauphin	Pennsylvania	US	2020-04-10 22:54:07	40.41377078	-76.77993242	199	2	0	0	Dauphin, Pennsylvania, US
37057	Davidson	North Carolina	US	2020-04-10 22:54:07	35.79115496	-80.21256572	81	2	0	0	Davidson, North Carolina, US
47037	Davidson	Tennessee	US	2020-04-10 22:54:07	36.17007426	-86.78646056	1048	13	0	0	Davidson, Tennessee, US
37059	Davie	North Carolina	US	2020-04-10 22:54:07	35.93099927	-80.54496571	21	2	0	0	Davie, North Carolina, US
18027	Daviess	Indiana	US	2020-04-10 22:54:07	38.70186039	-87.07185406	9	1	0	0	Daviess, Indiana, US
21059	Daviess	Kentucky	US	2020-04-10 22:54:07	37.73028906	-87.09019479999998	79	2	0	0	Daviess, Kentucky, US
49011	Davis	Utah	US	2020-04-10 22:54:07	40.99001837	-112.1139997	180	2	0	0	Davis, Utah, US
46035	Davison	South Dakota	US	2020-04-10 22:54:07	43.67490933	-98.14458906	3	0	0	0	Davison, South Dakota, US
13085	Dawson	Georgia	US	2020-04-10 22:54:07	34.44244079	-84.16964071	24	1	0	0	Dawson, Georgia, US
31047	Dawson	Nebraska	US	2020-04-10 22:54:07	40.87028216	-99.82014609999999	3	0	0	0	Dawson, Nebraska, US
48115	Dawson	Texas	US	2020-04-10 22:54:07	32.74255572	-101.94772420000001	7	1	0	0	Dawson, Texas, US
22031	De Soto	Louisiana	US	2020-04-10 22:54:07	32.05457447	-93.74130302	107	7	0	0	De Soto, Louisiana, US
17039	De Witt	Illinois	US	2020-04-10 22:54:07	40.17514519	-88.90959682	1	0	0	0	De Witt,Illinois,US
01049	DeKalb	Alabama	US	2020-04-10 22:54:07	34.45946862	-85.80782906	17	0	0	0	DeKalb, Alabama, US
13089	DeKalb	Georgia	US	2020-04-10 22:54:07	33.76944049	-84.22396017	795	13	0	0	DeKalb, Georgia, US
17037	DeKalb	Illinois	US	2020-04-10 22:54:07	41.89373302	-88.76958483	32	1	0	0	DeKalb, Illinois, US
18033	DeKalb	Indiana	US	2020-04-10 22:54:07	41.39804622	-84.99906934	5	0	0	0	DeKalb,Indiana,US
29063	DeKalb	Missouri	US	2020-04-10 22:54:07	39.89201062	-94.40476508	3	0	0	0	DeKalb, Missouri, US
	DeKalb	Tennessee	US	2020-04-10 22:54:07	35.97616272	-85.83689361	8	0	0	0	DeKalb,Tennessee,US
12027	DeSoto	Florida	US	2020-04-10 22:54:07	27.18677893	-81.80941373	20	3	0	0	DeSoto, Florida, US
28033	DeSoto	Mississippi	US	2020-04-10 22:54:07	34.87625235	-89.99091418	158	1	0	0	DeSoto, Mississippi, US
48123	DeWitt	Texas	US	2020-04-10 22:54:07	29.08101855	-97.35681170000001	8	0	0	0	DeWitt, Texas, US
48117	Deaf Smith	Texas	US	2020-04-10 22:54:07	34.96522957	-102.6054267	7	0	0	0	Deaf Smith, Texas, US
18029	Dearborn	Indiana	US	2020-04-10 22:54:07	39.14647946	-84.97333539	59	3	0	0	Dearborn, Indiana, US
13087	Decatur	Georgia	US	2020-04-10 22:54:07	30.87967778	-84.57619536	26	0	0	0	Decatur, Georgia, US
18031	Decatur	Indiana	US	2020-04-10 22:54:07	39.30712658	-85.50087166	118	8	0	0	Decatur, Indiana, US
47039	Decatur	Tennessee	US	2020-04-10 22:54:07	35.60048904	-88.11043779	1	0	0	0	Decatur, Tennessee, US
30023	Deer Lodge	Montana	US	2020-04-10 22:54:07	46.05953325	-113.073353	3	0	0	0	Deer Lodge, Montana, US
39039	Defiance	Ohio	US	2020-04-10 22:54:07	41.32398837	-84.49076944	11	0	0	0	Defiance, Ohio, US
06015	Del Norte	California	US	2020-04-10 22:54:07	41.74228275	-123.89740630000001	2	0	0	0	Del Norte, California, US
18035	Delaware	Indiana	US	2020-04-10 22:54:07	40.22787247	-85.39732772	56	1	0	0	Delaware, Indiana, US
19055	Delaware	Iowa	US	2020-04-10 22:54:07	42.47104597	-91.3664492	1	0	0	0	Delaware, Iowa, US
36025	Delaware	New York	US	2020-04-10 22:54:07	42.19837623	-74.96709306	39	2	0	0	Delaware, New York, US
39041	Delaware	Ohio	US	2020-04-10 22:54:07	40.27942393	-83.00457058	88	2	0	0	Delaware, Ohio, US
40041	Delaware	Oklahoma	US	2020-04-10 22:54:07	36.40823634	-94.80325046	23	0	0	0	Delaware, Oklahoma, US
42045	Delaware	Pennsylvania	US	2020-04-10 22:54:07	39.91680171	-75.40243663	1377	30	0	0	Delaware, Pennsylvania, US
08029	Delta	Colorado	US	2020-04-10 22:54:07	38.86246243	-107.86313419999999	6	1	0	0	Delta, Colorado, US
26041	Delta	Michigan	US	2020-04-10 22:54:07	45.90484910000001	-86.9080745	9	1	0	0	Delta, Michigan, US
48119	Delta	Texas	US	2020-04-10 22:54:07	33.38570922	-95.66921122	1	0	0	0	Delta, Texas, US
48121	Denton	Texas	US	2020-04-10 22:54:07	33.20521901	-97.11691153	426	9	0	0	Denton, Texas, US
08031	Denver	Colorado	US	2020-04-10 22:54:07	39.76018276	-104.87256950000001	1031	33	0	0	Denver, Colorado, US
19057	Des Moines	Iowa	US	2020-04-10 22:54:07	40.92012606	-91.18326592	3	0	0	0	Des Moines, Iowa, US
41017	Deschutes	Oregon	US	2020-04-10 22:54:07	43.91570171	-121.2289121	50	0	0	0	Deschutes, Oregon, US
05041	Desha	Arkansas	US	2020-04-10 22:54:07	33.83011025	-91.25500948	6	0	0	0	Desha, Arkansas, US
46039	Deuel	South Dakota	US	2020-04-10 22:54:07	44.75994309	-96.66943645	1	0	0	0	Deuel, South Dakota, US
40043	Dewey	Oklahoma	US	2020-04-10 22:54:07	35.98772922	-99.00730714	1	0	0	0	Dewey, Oklahoma, US
48125	Dickens	Texas	US	2020-04-10 22:54:07	33.61616822	-100.7788855	1	0	0	0	Dickens, Texas, US
51051	Dickenson	Virginia	US	2020-04-10 22:54:07	37.12560977	-82.35124171	0	0	0	0	Dickenson, Virginia, US
19059	Dickinson	Iowa	US	2020-04-10 22:54:07	43.37787725	-95.1510206	1	0	0	0	Dickinson, Iowa, US
26043	Dickinson	Michigan	US	2020-04-10 22:54:07	46.00999672	-87.86961634	3	1	0	0	Dickinson, Michigan, US
47043	Dickson	Tennessee	US	2020-04-10 22:54:07	36.14669837	-87.35891709	29	0	0	0	Dickson, Tennessee, US
45033	Dillon	South Carolina	US	2020-04-10 22:54:07	34.39007791	-79.37741872	5	0	0	0	Dillon, South Carolina, US
51053	Dinwiddie	Virginia	US	2020-04-10 22:54:07	37.07544585	-77.63451754	3	0	0	0	Dinwiddie, Virginia, US
11001	District of Columbia	District of Columbia	US	2020-04-10 22:54:07	38.90417773	-77.01655992	1660	38	0	0	District of Columbia,District of Columbia,US
38023	Divide	North Dakota	US	2020-04-10 22:54:07	48.814938700000006	-103.48736109999999	1	0	0	0	Divide, North Dakota, US
12029	Dixie	Florida	US	2020-04-10 22:54:07	29.60631086	-83.15724673	1	0	0	0	Dixie, Florida, US
13091	Dodge	Georgia	US	2020-04-10 22:54:07	32.17265114	-83.16948926	9	0	0	0	Dodge, Georgia, US
27039	Dodge	Minnesota	US	2020-04-10 22:54:07	44.02238415	-92.86244324	14	0	0	0	Dodge, Minnesota, US
31053	Dodge	Nebraska	US	2020-04-10 22:54:07	41.58071748	-96.65598179	7	0	0	0	Dodge, Nebraska, US
55027	Dodge	Wisconsin	US	2020-04-10 22:54:07	43.41576662	-88.70928178	18	0	0	0	Dodge, Wisconsin, US
35013	Dona Ana	New Mexico	US	2020-04-10 22:54:07	32.35275771	-106.8329387	44	0	0	0	Dona Ana,New Mexico,US
20043	Doniphan	Kansas	US	2020-04-10 22:54:07	39.79067154	-95.14056866	1	0	0	0	Doniphan, Kansas, US
48129	Donley	Texas	US	2020-04-10 22:54:07	34.96517499	-100.8140093	21	0	0	0	Donley, Texas, US
13093	Dooly	Georgia	US	2020-04-10 22:54:07	32.15630737	-83.79746561	35	1	0	0	Dooly, Georgia, US
55029	Door	Wisconsin	US	2020-04-10 22:54:07	44.95856458	-87.30002707	8	0	0	0	Door, Wisconsin, US
24019	Dorchester	Maryland	US	2020-04-10 22:54:07	38.45413522	-76.02752426	7	0	0	0	Dorchester, Maryland, US
45035	Dorchester	South Carolina	US	2020-04-10 22:54:07	33.0794369	-80.40502652	65	0	0	0	Dorchester, South Carolina, US
13095	Dougherty	Georgia	US	2020-04-10 22:54:07	31.53328528	-84.21722377	1062	67	0	0	Dougherty, Georgia, US
08035	Douglas	Colorado	US	2020-04-10 22:54:07	39.33133796	-104.930001	270	8	0	0	Douglas, Colorado, US
13097	Douglas	Georgia	US	2020-04-10 22:54:07	33.70291126	-84.77026156	142	5	0	0	Douglas, Georgia, US
17041	Douglas	Illinois	US	2020-04-10 22:54:07	39.76768052	-88.21854195	11	0	0	0	Douglas, Illinois, US
20045	Douglas	Kansas	US	2020-04-10 22:54:07	38.88503636	-95.2925121	38	0	0	0	Douglas, Kansas, US
27041	Douglas	Minnesota	US	2020-04-10 22:54:07	45.93348491	-95.45335469	1	0	0	0	Douglas, Minnesota, US
31055	Douglas	Nebraska	US	2020-04-10 22:54:07	41.29518299	-96.15085305	214	5	0	0	Douglas, Nebraska, US
32005	Douglas	Nevada	US	2020-04-10 22:54:07	38.912862	-119.61713329999999	9	0	0	0	Douglas, Nevada, US
41019	Douglas	Oregon	US	2020-04-10 22:54:07	43.27941273	-123.16729099999999	12	0	0	0	Douglas, Oregon, US
53017	Douglas	Washington	US	2020-04-10 22:54:07	47.7361335	-119.69293700000001	13	0	0	0	Douglas, Washington, US
55031	Douglas	Wisconsin	US	2020-04-10 22:54:07	46.43222285	-91.91595768	7	0	0	0	Douglas, Wisconsin, US
05043	Drew	Arkansas	US	2020-04-10 22:54:07	33.59035001	-91.71777921	5	0	0	0	Drew, Arkansas, US
17043	DuPage	Illinois	US	2020-04-10 22:54:07	41.85116968	-88.08642662	1008	41	0	0	DuPage, Illinois, US
18037	Dubois	Indiana	US	2020-04-10 22:54:07	38.36597551	-86.87924170000002	10	0	0	0	Dubois, Indiana, US
19061	Dubuque	Iowa	US	2020-04-10 22:54:07	42.46815349	-90.88181925	32	1	0	0	Dubuque, Iowa, US
49013	Duchesne	Utah	US	2020-04-10 22:54:07	40.29772254	-110.42523700000001	3	0	0	0	Duchesne, Utah, US
	Dukes and Nantucket	Massachusetts	US	2020-04-10 22:54:07	41.40674725	-70.68763497	21	1	0	0	Dukes and Nantucket,Massachusetts,US
29069	Dunklin	Missouri	US	2020-04-10 22:54:07	36.27167174	-90.09122243	12	0	0	0	Dunklin, Missouri, US
38025	Dunn	North Dakota	US	2020-04-10 22:54:07	47.35423935	-102.61604679999999	2	0	0	0	Dunn, North Dakota, US
55033	Dunn	Wisconsin	US	2020-04-10 22:54:07	44.94562799	-91.8962481	8	0	0	0	Dunn, Wisconsin, US
37061	Duplin	North Carolina	US	2020-04-10 22:54:07	34.93449805	-77.93140529	12	0	0	0	Duplin, North Carolina, US
37063	Durham	North Carolina	US	2020-04-10 22:54:07	36.03638492	-78.87608331	259	1	0	0	Durham, North Carolina, US
36027	Dutchess	New York	US	2020-04-10 22:54:07	41.76486060000001	-73.74356679	1598	10	0	0	Dutchess, New York, US
12031	Duval	Florida	US	2020-04-10 22:54:07	30.33225875	-81.66976468	609	11	0	0	Duval, Florida, US
47045	Dyer	Tennessee	US	2020-04-10 22:54:07	36.05931946	-89.41542855	15	0	0	0	Dyer, Tennessee, US
08037	Eagle	Colorado	US	2020-04-10 22:54:07	39.62754308	-106.6933637	394	5	0	0	Eagle, Colorado, US
13099	Early	Georgia	US	2020-04-10 22:54:07	31.32155345	-84.90255207	105	5	0	0	Early, Georgia, US
22033	East Baton Rouge	Louisiana	US	2020-04-10 22:54:07	30.53842039	-91.09777565	1088	39	0	0	East Baton Rouge, Louisiana, US
22035	East Carroll	Louisiana	US	2020-04-10 22:54:07	32.73926954	-91.23425694	1	0	0	0	East Carroll, Louisiana, US
22037	East Feliciana	Louisiana	US	2020-04-10 22:54:07	30.84425359	-91.04976723	65	2	0	0	East Feliciana, Louisiana, US
48133	Eastland	Texas	US	2020-04-10 22:54:07	32.32743996	-98.83243566	3	0	0	0	Eastland, Texas, US
26045	Eaton	Michigan	US	2020-04-10 22:54:07	42.59599185	-84.83740035	69	4	0	0	Eaton, Michigan, US
55035	Eau Claire	Wisconsin	US	2020-04-10 22:54:07	44.726614	-91.28609183	21	0	0	0	Eau Claire, Wisconsin, US
13101	Echols	Georgia	US	2020-04-10 22:54:07	30.71101099	-82.89687287	2	0	0	0	Echols, Georgia, US
48135	Ector	Texas	US	2020-04-10 22:54:07	31.86898877	-102.54294279999999	39	1	0	0	Ector, Texas, US
35015	Eddy	New Mexico	US	2020-04-10 22:54:07	32.47167456	-104.3053527	6	1	0	0	Eddy, New Mexico, US
38027	Eddy	North Dakota	US	2020-04-10 22:54:07	47.71701474	-98.90432337	1	0	0	0	Eddy, North Dakota, US
37065	Edgecombe	North Carolina	US	2020-04-10 22:54:07	35.91230639	-77.59436892	18	1	0	0	Edgecombe, North Carolina, US
45037	Edgefield	South Carolina	US	2020-04-10 22:54:07	33.77221995	-81.96231108	10	0	0	0	Edgefield, South Carolina, US
21061	Edmonson	Kentucky	US	2020-04-10 22:54:07	37.21218923	-86.23955613	5	0	0	0	Edmonson, Kentucky, US
13103	Effingham	Georgia	US	2020-04-10 22:54:07	32.36616021	-81.34280942	19	1	0	0	Effingham, Georgia, US
17049	Effingham	Illinois	US	2020-04-10 22:54:07	39.05935711	-88.58969584	3	1	0	0	Effingham, Illinois, US
06017	El Dorado	California	US	2020-04-10 22:54:07	38.77965956	-120.5233166	30	0	0	0	El Dorado, California, US
08041	El Paso	Colorado	US	2020-04-10 22:54:07	38.83240149	-104.5251411	534	30	0	0	El Paso, Colorado, US
48141	El Paso	Texas	US	2020-04-10 22:54:07	31.76980765	-106.23632749999999	225	1	0	0	El Paso, Texas, US
08039	Elbert	Colorado	US	2020-04-10 22:54:07	39.28656773	-104.13587209999999	10	1	0	0	Elbert, Colorado, US
13105	Elbert	Georgia	US	2020-04-10 22:54:07	34.11302332	-82.83936148	3	0	0	0	Elbert, Georgia, US
42047	Elk	Pennsylvania	US	2020-04-10 22:54:07	41.42822061	-78.64524744	2	0	0	0	Elk, Pennsylvania, US
18039	Elkhart	Indiana	US	2020-04-10 22:54:07	41.59761169	-85.85875695	61	3	0	0	Elkhart, Indiana, US
32007	Elko	Nevada	US	2020-04-10 22:54:07	41.14531606	-115.3577619	11	1	0	0	Elko, Nevada, US
20051	Ellis	Kansas	US	2020-04-10 22:54:07	38.91458712	-99.31751551	1	0	0	0	Ellis, Kansas, US
48139	Ellis	Texas	US	2020-04-10 22:54:07	32.34894117	-96.79371841	58	2	0	0	Ellis, Texas, US
01051	Elmore	Alabama	US	2020-04-10 22:54:07	32.59785413	-86.14415284	29	0	0	0	Elmore, Alabama, US
16039	Elmore	Idaho	US	2020-04-10 22:54:07	43.3507101	-115.4701578	16	0	0	0	Elmore, Idaho, US
13107	Emanuel	Georgia	US	2020-04-10 22:54:07	32.59221302	-82.30239915	7	0	0	0	Emanuel, Georgia, US
49015	Emery	Utah	US	2020-04-10 22:54:07	38.99617072	-110.70139579999999	2	0	0	0	Emery, Utah, US
26047	Emmet	Michigan	US	2020-04-10 22:54:07	45.52625509	-84.89083249	17	2	0	0	Emmet, Michigan, US
38029	Emmons	North Dakota	US	2020-04-10 22:54:07	46.28398398	-100.2389766	1	1	0	0	Emmons, North Dakota, US
51595	Emporia	Virginia	US	2020-04-10 22:54:07	36.69455571	-77.53406129	5	0	0	0	Emporia, Virginia, US
48143	Erath	Texas	US	2020-04-10 22:54:07	32.23602653	-98.21773417	13	1	0	0	Erath, Texas, US
36029	Erie	New York	US	2020-04-10 22:54:07	42.76249024	-78.73063652	1498	53	0	0	Erie, New York, US
39043	Erie	Ohio	US	2020-04-10 22:54:07	41.36796058	-82.62904521	10	1	0	0	Erie, Ohio, US
42049	Erie	Pennsylvania	US	2020-04-10 22:54:07	41.99253829	-80.03301954	36	0	0	0	Erie, Pennsylvania, US
01053	Escambia	Alabama	US	2020-04-10 22:54:07	31.1256789	-87.15918694	5	0	0	0	Escambia, Alabama, US
12033	Escambia	Florida	US	2020-04-10 22:54:07	30.67652764	-87.37284571	197	3	0	0	Escambia, Florida, US
25009	Essex	Massachusetts	US	2020-04-10 22:54:07	42.6687626	-70.94687179	2670	50	0	0	Essex, Massachusetts, US
34013	Essex	New Jersey	US	2020-04-10 22:54:07	40.78681335	-74.24657979	6580	352	0	0	Essex, New Jersey, US
36031	Essex	New York	US	2020-04-10 22:54:07	44.11630765	-73.77297842	10	0	0	0	Essex, New York, US
50009	Essex	Vermont	US	2020-04-10 22:54:07	44.72736416	-71.73579864	1	0	0	0	Essex, Vermont, US
51057	Essex	Virginia	US	2020-04-10 22:54:07	37.93357639	-76.94230311	0	0	0	0	Essex, Virginia, US
01055	Etowah	Alabama	US	2020-04-10 22:54:07	34.04567266	-86.04051873	63	5	0	0	Etowah, Alabama, US
22039	Evangeline	Louisiana	US	2020-04-10 22:54:07	30.72985248	-92.39915924	35	0	0	0	Evangeline, Louisiana, US
02090	Fairbanks North Star	Alaska	US	2020-04-10 22:54:07	64.80726247	-146.5692662	76	1	0	0	Fairbanks North Star, Alaska, US
51059	Fairfax	Virginia	US	2020-04-10 22:54:07	38.83677558	-77.27565836	777	19	0	0	Fairfax, Virginia, US
51600	Fairfax City	Virginia	US	2020-04-10 22:54:07	38.85157547	-77.29779640000002	1	0	0	0	Fairfax City, Virginia, US
09001	Fairfield	Connecticut	US	2020-04-10 22:54:07	41.26809896	-73.3881171	5180	203	0	0	Fairfield, Connecticut, US
39045	Fairfield	Ohio	US	2020-04-10 22:54:07	39.75107189	-82.63088163	73	0	0	0	Fairfield, Ohio, US
45039	Fairfield	South Carolina	US	2020-04-10 22:54:07	34.39287073	-81.1195624	18	0	0	0	Fairfield, South Carolina, US
46047	Fall River	South Dakota	US	2020-04-10 22:54:07	43.23929297	-103.5275691	1	0	0	0	Fall River, South Dakota, US
48145	Falls	Texas	US	2020-04-10 22:54:07	31.25350609	-96.93630086	1	0	0	0	Falls, Texas, US
51610	Falls Church	Virginia	US	2020-04-10 22:54:07	38.88485255	-77.17560759	0	0	0	0	Falls Church, Virginia, US
13111	Fannin	Georgia	US	2020-04-10 22:54:07	34.86430205	-84.316964	9	0	0	0	Fannin, Georgia, US
48147	Fannin	Texas	US	2020-04-10 22:54:07	33.59564294	-96.10751083	5	0	0	0	Fannin, Texas, US
27043	Faribault	Minnesota	US	2020-04-10 22:54:07	43.67381499	-93.94787458	4	0	0	0	Faribault, Minnesota, US
46049	Faulk	South Dakota	US	2020-04-10 22:54:07	45.07082625	-99.14535601	1	0	0	0	Faulk, South Dakota, US
05045	Faulkner	Arkansas	US	2020-04-10 22:54:07	35.14719007	-92.33717519	56	1	0	0	Faulkner, Arkansas, US
51061	Fauquier	Virginia	US	2020-04-10 22:54:07	38.73564842	-77.80647472	23	0	0	0	Fauquier, Virginia, US
01057	Fayette	Alabama	US	2020-04-10 22:54:07	33.72076938	-87.73886638	2	0	0	0	Fayette, Alabama, US
13113	Fayette	Georgia	US	2020-04-10 22:54:07	33.41357794	-84.49089434	92	4	0	0	Fayette, Georgia, US
17051	Fayette	Illinois	US	2020-04-10 22:54:07	39.00072038	-89.02452658	7	0	0	0	Fayette, Illinois, US
18041	Fayette	Indiana	US	2020-04-10 22:54:07	39.63684962	-85.17797541	19	3	0	0	Fayette, Indiana, US
19065	Fayette	Iowa	US	2020-04-10 22:54:07	42.86271799	-91.84412309999999	4	0	0	0	Fayette, Iowa, US
21067	Fayette	Kentucky	US	2020-04-10 22:54:07	38.0368225	-84.45576892	148	8	0	0	Fayette, Kentucky, US
39047	Fayette	Ohio	US	2020-04-10 22:54:07	39.56021306	-83.4562016	5	0	0	0	Fayette, Ohio, US
42051	Fayette	Pennsylvania	US	2020-04-10 22:54:07	39.92041012	-79.64291195	49	1	0	0	Fayette, Pennsylvania, US
47047	Fayette	Tennessee	US	2020-04-10 22:54:07	35.19615831	-89.41399032	28	0	0	0	Fayette, Tennessee, US
48149	Fayette	Texas	US	2020-04-10 22:54:07	29.87788372	-96.92076062	9	0	0	0	Fayette, Texas, US
54019	Fayette	West Virginia	US	2020-04-10 22:54:07	38.02974928	-81.08286634	3	0	0	0	Fayette, West Virginia, US
47049	Fentress	Tennessee	US	2020-04-10 22:54:07	36.38128818	-84.92870012	2	0	0	0	Fentress, Tennessee, US
53019	Ferry	Washington	US	2020-04-10 22:54:07	48.471143100000006	-118.5154041	1	0	0	0	Ferry, Washington, US
	Fillmore	Minnesota	US	2020-04-10 22:54:07	43.67394126	-92.08980382	10	0	0	0	Fillmore,Minnesota,US
20055	Finney	Kansas	US	2020-04-10 22:54:07	38.04340344	-100.73819379999999	12	0	0	0	Finney, Kansas, US
12035	Flagler	Florida	US	2020-04-10 22:54:07	29.45933576	-81.31508595	44	1	0	0	Flagler, Florida, US
30029	Flathead	Montana	US	2020-04-10 22:54:07	48.29575866	-114.05205690000001	34	0	0	0	Flathead, Montana, US
45041	Florence	South Carolina	US	2020-04-10 22:54:07	34.02361754	-79.70189312	64	6	0	0	Florence, South Carolina, US
55037	Florence	Wisconsin	US	2020-04-10 22:54:07	45.84963535	-88.39804137	2	0	0	0	Florence, Wisconsin, US
13115	Floyd	Georgia	US	2020-04-10 22:54:07	34.26268279	-85.21577392	99	5	0	0	Floyd, Georgia, US
18043	Floyd	Indiana	US	2020-04-10 22:54:07	38.32117957	-85.90385377	93	3	0	0	Floyd, Indiana, US
48153	Floyd	Texas	US	2020-04-10 22:54:07	34.07227468	-101.3031546	1	0	0	0	Floyd, Texas, US
51063	Floyd	Virginia	US	2020-04-10 22:54:07	36.9302126	-80.36738849	0	0	0	0	Floyd, Virginia, US
51065	Fluvanna	Virginia	US	2020-04-10 22:54:07	37.84157909	-78.27715475	15	0	0	0	Fluvanna, Virginia, US
55039	Fond du Lac	Wisconsin	US	2020-04-10 22:54:07	43.75354908	-88.48885325	52	2	0	0	Fond du Lac, Wisconsin, US
17053	Ford	Illinois	US	2020-04-10 22:54:07	40.59706922	-88.22350769	4	1	0	0	Ford, Illinois, US
20057	Ford	Kansas	US	2020-04-10 22:54:07	37.69200114	-99.88825298	2	0	0	0	Ford, Kansas, US
42053	Forest	Pennsylvania	US	2020-04-10 22:54:07	41.51095103	-79.23229292	5	0	0	0	Forest, Pennsylvania, US
28035	Forrest	Mississippi	US	2020-04-10 22:54:07	31.18961454	-89.25832496	76	2	0	0	Forrest, Mississippi, US
13117	Forsyth	Georgia	US	2020-04-10 22:54:07	34.22604035	-84.12315129999998	113	2	0	0	Forsyth, Georgia, US
37067	Forsyth	North Carolina	US	2020-04-10 22:54:07	36.12859861	-80.25459052	111	3	0	0	Forsyth, North Carolina, US
48157	Fort Bend	Texas	US	2020-04-10 22:54:07	29.52704478	-95.77219463	485	10	0	0	Fort Bend, Texas, US
38031	Foster	North Dakota	US	2020-04-10 22:54:07	47.457108399999996	-98.88279923	1	0	0	0	Foster, North Dakota, US
18045	Fountain	Indiana	US	2020-04-10 22:54:07	40.12361933	-87.24217689	3	1	0	0	Fountain, Indiana, US
01059	Franklin	Alabama	US	2020-04-10 22:54:07	34.44235334	-87.84289505	8	0	0	0	Franklin, Alabama, US
05047	Franklin	Arkansas	US	2020-04-10 22:54:07	35.51202821	-93.89299569	1	0	0	0	Franklin, Arkansas, US
12037	Franklin	Florida	US	2020-04-10 22:54:07	29.83791238	-84.82731662	2	0	0	0	Franklin, Florida, US
13119	Franklin	Georgia	US	2020-04-10 22:54:07	34.37525597	-83.23159927	3	0	0	0	Franklin, Georgia, US
17055	Franklin	Illinois	US	2020-04-10 22:54:07	37.99189086	-88.92567818	3	0	0	0	Franklin, Illinois, US
18047	Franklin	Indiana	US	2020-04-10 22:54:07	39.4142482	-85.06062647	66	7	0	0	Franklin, Indiana, US
19069	Franklin	Iowa	US	2020-04-10 22:54:07	42.73270384	-93.26256925	1	0	0	0	Franklin, Iowa, US
20059	Franklin	Kansas	US	2020-04-10 22:54:07	38.56443815	-95.28644341	10	0	0	0	Franklin, Kansas, US
21073	Franklin	Kentucky	US	2020-04-10 22:54:07	38.2379395	-84.87962551	10	0	0	0	Franklin, Kentucky, US
22041	Franklin	Louisiana	US	2020-04-10 22:54:07	32.13675181	-91.67589857	40	1	0	0	Franklin, Louisiana, US
23007	Franklin	Maine	US	2020-04-10 22:54:07	44.97330019	-70.44381045	7	0	0	0	Franklin, Maine, US
25011	Franklin	Massachusetts	US	2020-04-10 22:54:07	42.58119713	-72.58602547	135	21	0	0	Franklin, Massachusetts, US
28037	Franklin	Mississippi	US	2020-04-10 22:54:07	31.47786634	-90.89672989	9	0	0	0	Franklin, Mississippi, US
29071	Franklin	Missouri	US	2020-04-10 22:54:07	38.41127108	-91.07522826	68	3	0	0	Franklin, Missouri, US
36033	Franklin	New York	US	2020-04-10 22:54:07	44.59040891	-74.29926032	11	0	0	0	Franklin, New York, US
37069	Franklin	North Carolina	US	2020-04-10 22:54:07	36.081519	-78.28708884	33	1	0	0	Franklin, North Carolina, US
39049	Franklin	Ohio	US	2020-04-10 22:54:07	39.96995815	-83.01115755	850	14	0	0	Franklin, Ohio, US
42055	Franklin	Pennsylvania	US	2020-04-10 22:54:07	39.92956518	-77.72157791	57	0	0	0	Franklin, Pennsylvania, US
47051	Franklin	Tennessee	US	2020-04-10 22:54:07	35.15634626	-86.09201039	17	1	0	0	Franklin, Tennessee, US
48159	Franklin	Texas	US	2020-04-10 22:54:07	33.17653242	-95.21917243	1	0	0	0	Franklin, Texas, US
50011	Franklin	Vermont	US	2020-04-10 22:54:07	44.85627605	-72.91249563	35	3	0	0	Franklin, Vermont, US
51067	Franklin	Virginia	US	2020-04-10 22:54:07	36.99536167	-79.88023649	13	0	0	0	Franklin, Virginia, US
53021	Franklin	Washington	US	2020-04-10 22:54:07	46.53351425	-118.9018212	97	2	0	0	Franklin, Washington, US
51620	Franklin City	Virginia	US	2020-04-10 22:54:07	36.6831435	-76.93859681	6	0	0	0	Franklin City, Virginia, US
24021	Frederick	Maryland	US	2020-04-10 22:54:07	39.47296601	-77.39999394	289	9	0	0	Frederick, Maryland, US
51069	Frederick	Virginia	US	2020-04-10 22:54:07	39.20172582	-78.25974949	62	0	0	0	Frederick, Virginia, US
51630	Fredericksburg	Virginia	US	2020-04-10 22:54:07	38.2977863	-77.4922454	10	0	0	0	Fredericksburg, Virginia, US
27047	Freeborn	Minnesota	US	2020-04-10 22:54:07	43.67385583	-93.34884422	21	0	0	0	Freeborn, Minnesota, US
08043	Fremont	Colorado	US	2020-04-10 22:54:07	38.47362326	-105.43996670000001	5	0	0	0	Fremont, Colorado, US
16043	Fremont	Idaho	US	2020-04-10 22:54:07	44.22800938	-111.48099429999999	2	0	0	0	Fremont, Idaho, US
56013	Fremont	Wyoming	US	2020-04-10 22:54:07	43.04183996	-108.6296893	38	0	0	0	Fremont, Wyoming, US
06019	Fresno	California	US	2020-04-10 22:54:07	36.75733899	-119.6466953	173	3	0	0	Fresno, California, US
48163	Frio	Texas	US	2020-04-10 22:54:07	28.86751206	-99.10804207	1	0	0	0	Frio, Texas, US
13121	Fulton	Georgia	US	2020-04-10 22:54:07	33.79216944	-84.46319413	1364	48	0	0	Fulton, Georgia, US
17057	Fulton	Illinois	US	2020-04-10 22:54:07	40.47289135	-90.20862357	2	0	0	0	Fulton, Illinois, US
18049	Fulton	Indiana	US	2020-04-10 22:54:07	41.0469907	-86.26252745	3	0	0	0	Fulton, Indiana, US
36035	Fulton	New York	US	2020-04-10 22:54:07	43.11363907	-74.41798804	18	0	0	0	Fulton, New York, US
39051	Fulton	Ohio	US	2020-04-10 22:54:07	41.60213491	-84.12571393	5	0	0	0	Fulton, Ohio, US
42057	Fulton	Pennsylvania	US	2020-04-10 22:54:07	39.92913544	-78.11163677	1	0	0	0	Fulton, Pennsylvania, US
12039	Gadsden	Florida	US	2020-04-10 22:54:07	30.57796289	-84.61915825	14	0	0	0	Gadsden, Florida, US
31067	Gage	Nebraska	US	2020-04-10 22:54:07	40.26186809	-96.68946704	24	1	0	0	Gage, Nebraska, US
48165	Gaines	Texas	US	2020-04-10 22:54:07	32.74055318	-102.6353295	1	0	0	0	Gaines, Texas, US
51640	Galax	Virginia	US	2020-04-10 22:54:07	36.66601852	-80.91703124	1	0	0	0	Galax, Virginia, US
17059	Gallatin	Illinois	US	2020-04-10 22:54:07	37.76430935	-88.22953869	1	0	0	0	Gallatin, Illinois, US
30031	Gallatin	Montana	US	2020-04-10 22:54:07	45.54486106	-111.1692571	134	0	0	0	Gallatin, Montana, US
39053	Gallia	Ohio	US	2020-04-10 22:54:07	38.82708533	-82.31647569	4	1	0	0	Gallia, Ohio, US
48167	Galveston	Texas	US	2020-04-10 22:54:07	29.40167322	-94.90469073	308	7	0	0	Galveston, Texas, US
08045	Garfield	Colorado	US	2020-04-10 22:54:07	39.59921777	-107.902708	50	1	0	0	Garfield, Colorado, US
40047	Garfield	Oklahoma	US	2020-04-10 22:54:07	36.3791334	-97.78265517	5	1	0	0	Garfield, Oklahoma, US
49017	Garfield	Utah	US	2020-04-10 22:54:07	37.85447192	-111.4418764	1	0	0	0	Garfield, Utah, US
05051	Garland	Arkansas	US	2020-04-10 22:54:07	34.57692074	-93.14921604	66	0	0	0	Garland, Arkansas, US
24023	Garrett	Maryland	US	2020-04-10 22:54:07	39.52786077	-79.27355126	4	0	0	0	Garrett, Maryland, US
40049	Garvin	Oklahoma	US	2020-04-10 22:54:07	34.70418038	-97.30811132	11	0	0	0	Garvin, Oklahoma, US
29073	Gasconade	Missouri	US	2020-04-10 22:54:07	38.43947277	-91.50847147	2	0	0	0	Gasconade, Missouri, US
37071	Gaston	North Carolina	US	2020-04-10 22:54:07	35.29373559	-81.17477045	73	3	0	0	Gaston, North Carolina, US
37073	Gates	North Carolina	US	2020-04-10 22:54:07	36.44667547	-76.69749701	4	0	0	0	Gates, North Carolina, US
20061	Geary	Kansas	US	2020-04-10 22:54:07	38.99871131	-96.7577178	5	0	0	0	Geary, Kansas, US
39055	Geauga	Ohio	US	2020-04-10 22:54:07	41.49952319	-81.17935342	49	1	0	0	Geauga, Ohio, US
16045	Gem	Idaho	US	2020-04-10 22:54:07	44.06482372	-116.398376	8	0	0	0	Gem, Idaho, US
26049	Genesee	Michigan	US	2020-04-10 22:54:07	43.02244215	-83.70589709	828	57	0	0	Genesee, Michigan, US
36037	Genesee	New York	US	2020-04-10 22:54:07	43.0022601	-78.19135193	65	1	0	0	Genesee, New York, US
29075	Gentry	Missouri	US	2020-04-10 22:54:07	40.21097916	-94.40944419	1	0	0	0	Gentry, Missouri, US
28039	George	Mississippi	US	2020-04-10 22:54:07	30.86259065	-88.64436789	7	0	0	0	George, Mississippi, US
45043	Georgetown	South Carolina	US	2020-04-10 22:54:07	33.43443342	-79.33202141	28	1	0	0	Georgetown, South Carolina, US
18051	Gibson	Indiana	US	2020-04-10 22:54:07	38.30393723	-87.58054938	4	0	0	0	Gibson, Indiana, US
47053	Gibson	Tennessee	US	2020-04-10 22:54:07	35.99438059	-88.93358327	18	0	0	0	Gibson, Tennessee, US
04007	Gila	Arizona	US	2020-04-10 22:54:07	33.80190085	-110.8132779	3	0	0	0	Gila, Arizona, US
12041	Gilchrist	Florida	US	2020-04-10 22:54:07	29.72856978	-82.79880657	4	0	0	0	Gilchrist, Florida, US
47055	Giles	Tennessee	US	2020-04-10 22:54:07	35.20222469	-87.03992678	3	0	0	0	Giles, Tennessee, US
51071	Giles	Virginia	US	2020-04-10 22:54:07	37.31234791	-80.70636931	2	0	0	0	Giles, Virginia, US
48171	Gillespie	Texas	US	2020-04-10 22:54:07	30.31824095	-98.94676915	1	0	0	0	Gillespie, Texas, US
13123	Gilmer	Georgia	US	2020-04-10 22:54:07	34.69316688	-84.45802506	4	0	0	0	Gilmer, Georgia, US
08047	Gilpin	Colorado	US	2020-04-10 22:54:07	39.85646523	-105.5252597	1	0	0	0	Gilpin, Colorado, US
30035	Glacier	Montana	US	2020-04-10 22:54:07	48.70513576	-112.9934235	3	0	0	0	Glacier, Montana, US
12043	Glades	Florida	US	2020-04-10 22:54:07	26.95635849	-81.18996211	4	1	0	0	Glades, Florida, US
26051	Gladwin	Michigan	US	2020-04-10 22:54:07	43.98901072	-84.38774817	4	0	0	0	Gladwin, Michigan, US
06021	Glenn	California	US	2020-04-10 22:54:07	39.59875897	-122.3938452	3	0	0	0	Glenn, California, US
34015	Gloucester	New Jersey	US	2020-04-10 22:54:07	39.71581067	-75.13995546	447	8	0	0	Gloucester, New Jersey, US
51073	Gloucester	Virginia	US	2020-04-10 22:54:07	37.40809042	-76.53524337	18	0	0	0	Gloucester, Virginia, US
13127	Glynn	Georgia	US	2020-04-10 22:54:07	31.23279254	-81.53811412	32	0	0	0	Glynn, Georgia, US
26053	Gogebic	Michigan	US	2020-04-10 22:54:07	46.40862701	-89.69377193	4	1	0	0	Gogebic, Michigan, US
48175	Goliad	Texas	US	2020-04-10 22:54:07	28.65696592	-97.42760647	4	0	0	0	Goliad, Texas, US
48177	Gonzales	Texas	US	2020-04-10 22:54:07	29.45634206	-97.49424032	2	0	0	0	Gonzales, Texas, US
51075	Goochland	Virginia	US	2020-04-10 22:54:07	37.71714806	-77.90381514	26	0	0	0	Goochland, Virginia, US
27049	Goodhue	Minnesota	US	2020-04-10 22:54:07	44.40849741	-92.72341949999999	14	0	0	0	Goodhue, Minnesota, US
16047	Gooding	Idaho	US	2020-04-10 22:54:07	42.96927962	-114.81083059999999	5	0	0	0	Gooding, Idaho, US
13129	Gordon	Georgia	US	2020-04-10 22:54:07	34.50487351	-84.87296253	28	3	0	0	Gordon, Georgia, US
56015	Goshen	Wyoming	US	2020-04-10 22:54:07	42.08798185	-104.3534743	3	0	0	0	Goshen, Wyoming, US
31073	Gosper	Nebraska	US	2020-04-10 22:54:07	40.51481965	-99.83020279	1	0	0	0	Gosper, Nebraska, US
20063	Gove	Kansas	US	2020-04-10 22:54:07	38.91588178	-100.4829321	1	0	0	0	Gove, Kansas, US
13131	Grady	Georgia	US	2020-04-10 22:54:07	30.87454847	-84.23418364	15	0	0	0	Grady, Georgia, US
40051	Grady	Oklahoma	US	2020-04-10 22:54:07	35.0167709	-97.88339847	11	0	0	0	Grady, Oklahoma, US
33009	Grafton	New Hampshire	US	2020-04-10 22:54:07	43.93779815	-71.82057197	43	0	0	0	Grafton, New Hampshire, US
04009	Graham	Arizona	US	2020-04-10 22:54:07	32.93166885	-109.8882178	2	0	0	0	Graham, Arizona, US
47057	Grainger	Tennessee	US	2020-04-10 22:54:07	36.27469206	-83.51254721	4	0	0	0	Grainger, Tennessee, US
08049	Grand	Colorado	US	2020-04-10 22:54:07	40.10603347	-106.11780420000001	4	0	0	0	Grand, Colorado, US
49019	Grand	Utah	US	2020-04-10 22:54:07	38.98103848	-109.5704487	1	0	0	0	Grand, Utah, US
38035	Grand Forks	North Dakota	US	2020-04-10 22:54:07	47.92093639	-97.45450447	11	0	0	0	Grand Forks, North Dakota, US
50013	Grand Isle	Vermont	US	2020-04-10 22:54:07	44.797582399999996	-73.29679772	3	0	0	0	Grand Isle, Vermont, US
26055	Grand Traverse	Michigan	US	2020-04-10 22:54:07	44.69565625	-85.55585247	16	3	0	0	Grand Traverse, Michigan, US
05053	Grant	Arkansas	US	2020-04-10 22:54:07	34.29017991	-92.42320562	7	0	0	0	Grant, Arkansas, US
18053	Grant	Indiana	US	2020-04-10 22:54:07	40.51587228	-85.65468702	32	2	0	0	Grant, Indiana, US
21081	Grant	Kentucky	US	2020-04-10 22:54:07	38.64962758	-84.62415957	3	1	0	0	Grant, Kentucky, US
22043	Grant	Louisiana	US	2020-04-10 22:54:07	31.59882456	-92.56124347	11	0	0	0	Grant, Louisiana, US
35017	Grant	New Mexico	US	2020-04-10 22:54:07	32.73911281	-108.3827845	7	0	0	0	Grant, New Mexico, US
38037	Grant	North Dakota	US	2020-04-10 22:54:07	46.35821257	-101.63900129999999	1	0	0	0	Grant, North Dakota, US
40053	Grant	Oklahoma	US	2020-04-10 22:54:07	36.796296999999996	-97.78638765	1	0	0	0	Grant, Oklahoma, US
41023	Grant	Oregon	US	2020-04-10 22:54:07	44.49024544	-119.0068631	1	0	0	0	Grant, Oregon, US
53025	Grant	Washington	US	2020-04-10 22:54:07	47.20753737	-119.4500749	101	2	0	0	Grant, Washington, US
55043	Grant	Wisconsin	US	2020-04-10 22:54:07	42.8671731	-90.7063218	4	1	0	0	Grant, Wisconsin, US
37077	Granville	North Carolina	US	2020-04-10 22:54:07	36.30337451	-78.65184241	87	0	0	0	Granville, North Carolina, US
26057	Gratiot	Michigan	US	2020-04-10 22:54:07	43.29265605	-84.60505416	6	0	0	0	Gratiot, Michigan, US
21083	Graves	Kentucky	US	2020-04-10 22:54:07	36.72292505	-88.65143315	5	0	0	0	Graves, Kentucky, US
48179	Gray	Texas	US	2020-04-10 22:54:07	35.40081878	-100.8129222	12	0	0	0	Gray, Texas, US
53027	Grays Harbor	Washington	US	2020-04-10 22:54:07	47.14003705	-123.7820567	8	0	0	0	Grays Harbor, Washington, US
21085	Grayson	Kentucky	US	2020-04-10 22:54:07	37.46231118	-86.34248968	2	0	0	0	Grayson, Kentucky, US
48181	Grayson	Texas	US	2020-04-10 22:54:07	33.62744998	-96.67753461	17	0	0	0	Grayson, Texas, US
51077	Grayson	Virginia	US	2020-04-10 22:54:07	36.65677234	-81.23215889	0	0	0	0	Grayson, Virginia, US
21087	Green	Kentucky	US	2020-04-10 22:54:07	37.26484328	-85.5540745	1	0	0	0	Green, Kentucky, US
55045	Green	Wisconsin	US	2020-04-10 22:54:07	42.6794956	-89.60243287	9	0	0	0	Green, Wisconsin, US
54025	Greenbrier	West Virginia	US	2020-04-10 22:54:07	37.9463652	-80.45335881	3	0	0	0	Greenbrier, West Virginia, US
01063	Greene	Alabama	US	2020-04-10 22:54:07	32.85504247	-87.95684022	13	0	0	0	Greene, Alabama, US
05055	Greene	Arkansas	US	2020-04-10 22:54:07	36.11735460000001	-90.55832668	6	0	0	0	Greene, Arkansas, US
13133	Greene	Georgia	US	2020-04-10 22:54:07	33.5769205	-83.17139104	25	1	0	0	Greene, Georgia, US
17061	Greene	Illinois	US	2020-04-10 22:54:07	39.35907414	-90.388865	2	0	0	0	Greene, Illinois, US
18055	Greene	Indiana	US	2020-04-10 22:54:07	39.03630547	-86.96223202	14	1	0	0	Greene, Indiana, US
19073	Greene	Iowa	US	2020-04-10 22:54:07	42.03614551	-94.39658081	1	0	0	0	Greene, Iowa, US
28041	Greene	Mississippi	US	2020-04-10 22:54:07	31.21444233	-88.63922281	1	0	0	0	Greene, Mississippi, US
29077	Greene	Missouri	US	2020-04-10 22:54:07	37.2575872	-93.34230916	76	8	0	0	Greene, Missouri, US
36039	Greene	New York	US	2020-04-10 22:54:07	42.275797	-74.12384884	34	0	0	0	Greene, New York, US
37079	Greene	North Carolina	US	2020-04-10 22:54:07	35.48544173	-77.67578087	10	0	0	0	Greene, North Carolina, US
39057	Greene	Ohio	US	2020-04-10 22:54:07	39.69116283	-83.89032084	22	1	0	0	Greene, Ohio, US
42059	Greene	Pennsylvania	US	2020-04-10 22:54:07	39.85746531	-80.22357106	21	0	0	0	Greene, Pennsylvania, US
47059	Greene	Tennessee	US	2020-04-10 22:54:07	36.17470125	-82.84691273	25	1	0	0	Greene, Tennessee, US
51079	Greene	Virginia	US	2020-04-10 22:54:07	38.29545894	-78.46525378	4	0	0	0	Greene, Virginia, US
04011	Greenlee	Arizona	US	2020-04-10 22:54:07	33.21498827	-109.2405279	1	0	0	0	Greenlee, Arizona, US
51081	Greensville	Virginia	US	2020-04-10 22:54:07	36.67878901	-77.56351439	7	0	0	0	Greensville, Virginia, US
21089	Greenup	Kentucky	US	2020-04-10 22:54:07	38.54332505	-82.9215658	2	0	0	0	Greenup, Kentucky, US
45045	Greenville	South Carolina	US	2020-04-10 22:54:07	34.89502264	-82.37295012	308	6	0	0	Greenville, South Carolina, US
20073	Greenwood	Kansas	US	2020-04-10 22:54:07	37.8774388	-96.23250453	1	0	0	0	Greenwood, Kansas, US
45047	Greenwood	South Carolina	US	2020-04-10 22:54:07	34.15272415	-82.12715789	16	0	0	0	Greenwood, South Carolina, US
40055	Greer	Oklahoma	US	2020-04-10 22:54:07	34.93535801	-99.56056120000001	46	4	0	0	Greer, Oklahoma, US
48183	Gregg	Texas	US	2020-04-10 22:54:07	32.47940482	-94.81591935	37	0	0	0	Gregg, Texas, US
28043	Grenada	Mississippi	US	2020-04-10 22:54:07	33.77036166	-89.80245083	10	0	0	0	Grenada, Mississippi, US
48185	Grimes	Texas	US	2020-04-10 22:54:07	30.54579585	-95.98902499	6	0	0	0	Grimes, Texas, US
17063	Grundy	Illinois	US	2020-04-10 22:54:07	41.28569601	-88.41905692	15	0	0	0	Grundy, Illinois, US
19075	Grundy	Iowa	US	2020-04-10 22:54:07	42.40183723	-92.78829551	1	0	0	0	Grundy, Iowa, US
47061	Grundy	Tennessee	US	2020-04-10 22:54:07	35.38433717	-85.72142731	19	0	0	0	Grundy, Tennessee, US
48187	Guadalupe	Texas	US	2020-04-10 22:54:07	29.58165339	-97.94786822	47	0	0	0	Guadalupe, Texas, US
39059	Guernsey	Ohio	US	2020-04-10 22:54:07	40.05026529	-81.49248905	5	0	0	0	Guernsey, Ohio, US
37081	Guilford	North Carolina	US	2020-04-10 22:54:07	36.07959451	-79.78824948	127	9	0	0	Guilford, North Carolina, US
12045	Gulf	Florida	US	2020-04-10 22:54:07	29.93543004	-85.24270990000002	1	0	0	0	Gulf, Florida, US
08051	Gunnison	Colorado	US	2020-04-10 22:54:07	38.66611652	-107.0320729	99	1	0	0	Gunnison, Colorado, US
19077	Guthrie	Iowa	US	2020-04-10 22:54:07	41.68378965	-94.50111014	1	0	0	0	Guthrie, Iowa, US
13135	Gwinnett	Georgia	US	2020-04-10 22:54:07	33.96044201	-84.02137802	646	17	0	0	Gwinnett, Georgia, US
13137	Habersham	Georgia	US	2020-04-10 22:54:07	34.63331566	-83.53094677	13	0	0	0	Habersham, Georgia, US
01065	Hale	Alabama	US	2020-04-10 22:54:07	32.76039258	-87.63284988	7	0	0	0	Hale, Alabama, US
48189	Hale	Texas	US	2020-04-10 22:54:07	34.07044901	-101.82681140000001	9	1	0	0	Hale, Texas, US
37083	Halifax	North Carolina	US	2020-04-10 22:54:07	36.25669272	-77.6556109	20	0	0	0	Halifax, North Carolina, US
51083	Halifax	Virginia	US	2020-04-10 22:54:07	36.76654925	-78.93512622	5	0	0	0	Halifax, Virginia, US
13139	Hall	Georgia	US	2020-04-10 22:54:07	34.32207823	-83.81896936	250	0	0	0	Hall, Georgia, US
31079	Hall	Nebraska	US	2020-04-10 22:54:07	40.87257079	-98.50218293	116	2	0	0	Hall, Nebraska, US
47063	Hamblen	Tennessee	US	2020-04-10 22:54:07	36.21990035	-83.26586179	4	1	0	0	Hamblen, Tennessee, US
12047	Hamilton	Florida	US	2020-04-10 22:54:07	30.49673973	-82.94998918	2	0	0	0	Hamilton, Florida, US
18057	Hamilton	Indiana	US	2020-04-10 22:54:07	40.07306535	-86.05244729	431	19	0	0	Hamilton, Indiana, US
19079	Hamilton	Iowa	US	2020-04-10 22:54:07	42.38382428	-93.70197703	2	0	0	0	Hamilton, Iowa, US
31081	Hamilton	Nebraska	US	2020-04-10 22:54:07	40.87349452	-98.02099117	9	0	0	0	Hamilton, Nebraska, US
36041	Hamilton	New York	US	2020-04-10 22:54:07	43.66146647	-74.49721957	3	0	0	0	Hamilton, New York, US
39061	Hamilton	Ohio	US	2020-04-10 22:54:07	39.19673558	-84.54502924	504	14	0	0	Hamilton, Ohio, US
47065	Hamilton	Tennessee	US	2020-04-10 22:54:07	35.17670231	-85.16652245	102	10	0	0	Hamilton, Tennessee, US
48193	Hamilton	Texas	US	2020-04-10 22:54:07	31.70470573	-98.11083887	2	0	0	0	Hamilton, Texas, US
46057	Hamlin	South Dakota	US	2020-04-10 22:54:07	44.67385954	-97.18829593	1	0	0	0	Hamlin, South Dakota, US
25013	Hampden	Massachusetts	US	2020-04-10 22:54:07	42.13440424	-72.63235561	1394	62	0	0	Hampden, Massachusetts, US
25015	Hampshire	Massachusetts	US	2020-04-10 22:54:07	42.33997957	-72.65898478	194	3	0	0	Hampshire, Massachusetts, US
54027	Hampshire	West Virginia	US	2020-04-10 22:54:07	39.32103553	-78.60826476	3	0	0	0	Hampshire, West Virginia, US
45049	Hampton	South Carolina	US	2020-04-10 22:54:07	32.77419582	-81.13845571	6	0	0	0	Hampton, South Carolina, US
51650	Hampton	Virginia	US	2020-04-10 22:54:07	37.03513786	-76.35879121	62	1	0	0	Hampton, Virginia, US
13141	Hancock	Georgia	US	2020-04-10 22:54:07	33.2721566	-82.99766919	1	0	0	0	Hancock, Georgia, US
17067	Hancock	Illinois	US	2020-04-10 22:54:07	40.40423981	-91.16313899	1	0	0	0	Hancock, Illinois, US
18059	Hancock	Indiana	US	2020-04-10 22:54:07	39.82304555	-85.77566351	109	4	0	0	Hancock, Indiana, US
19081	Hancock	Iowa	US	2020-04-10 22:54:07	43.08178477	-93.73454884	3	0	0	0	Hancock, Iowa, US
21091	Hancock	Kentucky	US	2020-04-10 22:54:07	37.83766422	-86.78280584	2	0	0	0	Hancock, Kentucky, US
23009	Hancock	Maine	US	2020-04-10 22:54:07	44.59816444	-68.38401854	4	0	0	0	Hancock, Maine, US
28045	Hancock	Mississippi	US	2020-04-10 22:54:07	30.41830223	-89.48851033	37	5	0	0	Hancock, Mississippi, US
39063	Hancock	Ohio	US	2020-04-10 22:54:07	41.00250487	-83.66838948	17	0	0	0	Hancock, Ohio, US
47067	Hancock	Tennessee	US	2020-04-10 22:54:07	36.52692871	-83.22375847	0	0	0	0	Hancock, Tennessee, US
54029	Hancock	West Virginia	US	2020-04-10 22:54:07	40.51943859	-80.57461608	7	0	0	0	Hancock, West Virginia, US
51085	Hanover	Virginia	US	2020-04-10 22:54:07	37.7583355	-77.49464673	31	0	0	0	Hanover, Virginia, US
48195	Hansford	Texas	US	2020-04-10 22:54:07	36.27743284	-101.3545796	1	0	0	0	Hansford, Texas, US
13143	Haralson	Georgia	US	2020-04-10 22:54:07	33.79602175	-85.21005667	15	0	0	0	Haralson, Georgia, US
12049	Hardee	Florida	US	2020-04-10 22:54:07	27.49293939	-81.80956574	3	0	0	0	Hardee, Florida, US
47069	Hardeman	Tennessee	US	2020-04-10 22:54:07	35.20772017	-88.99161161	7	0	0	0	Hardeman, Tennessee, US
19083	Hardin	Iowa	US	2020-04-10 22:54:07	42.38353877	-93.23654611	1	0	0	0	Hardin, Iowa, US
21093	Hardin	Kentucky	US	2020-04-10 22:54:07	37.6976111	-85.96319251	9	0	0	0	Hardin, Kentucky, US
39065	Hardin	Ohio	US	2020-04-10 22:54:07	40.66015414	-83.65929931	4	0	0	0	Hardin, Ohio, US
47071	Hardin	Tennessee	US	2020-04-10 22:54:07	35.19732531	-88.18593755	2	0	0	0	Hardin, Tennessee, US
48199	Hardin	Texas	US	2020-04-10 22:54:07	30.33364686	-94.38931817	41	1	0	0	Hardin, Texas, US
54031	Hardy	West Virginia	US	2020-04-10 22:54:07	39.00683177	-78.85855301	2	0	0	0	Hardy, West Virginia, US
24025	Harford	Maryland	US	2020-04-10 22:54:07	39.55010644	-76.30775940000002	110	0	0	0	Harford, Maryland, US
37085	Harnett	North Carolina	US	2020-04-10 22:54:07	35.36731853	-78.87243571	35	2	0	0	Harnett, North Carolina, US
13145	Harris	Georgia	US	2020-04-10 22:54:07	32.73709786	-84.90538572	17	1	0	0	Harris, Georgia, US
48201	Harris	Texas	US	2020-04-10 22:54:07	29.86	-95.39	3261	40	0	0	Harris,Texas,US
18061	Harrison	Indiana	US	2020-04-10 22:54:07	38.19467379	-86.10948271	50	1	0	0	Harrison, Indiana, US
19085	Harrison	Iowa	US	2020-04-10 22:54:07	41.68330137	-95.81558439	12	0	0	0	Harrison, Iowa, US
21097	Harrison	Kentucky	US	2020-04-10 22:54:07	38.44188174	-84.32869741	14	0	0	0	Harrison, Kentucky, US
28047	Harrison	Mississippi	US	2020-04-10 22:54:07	30.51359752	-89.12467576	99	4	0	0	Harrison, Mississippi, US
29081	Harrison	Missouri	US	2020-04-10 22:54:07	40.35570088	-93.99222144	6	0	0	0	Harrison, Missouri, US
48203	Harrison	Texas	US	2020-04-10 22:54:07	32.54935988	-94.36934071	12	1	0	0	Harrison, Texas, US
54033	Harrison	West Virginia	US	2020-04-10 22:54:07	39.2853852	-80.37919577	28	1	0	0	Harrison, West Virginia, US
51660	Harrisonburg	Virginia	US	2020-04-10 22:54:07	38.43542574	-78.87536254	57	0	0	0	Harrisonburg, Virginia, US
13147	Hart	Georgia	US	2020-04-10 22:54:07	34.34626973	-82.96567682	3	0	0	0	Hart, Georgia, US
21099	Hart	Kentucky	US	2020-04-10 22:54:07	37.29943898	-85.88461055	1	0	0	0	Hart, Kentucky, US
09003	Hartford	Connecticut	US	2020-04-10 22:54:07	41.80283011	-72.73103891	1615	88	0	0	Hartford, Connecticut, US
20079	Harvey	Kansas	US	2020-04-10 22:54:07	38.04293782	-97.42747573	4	0	0	0	Harvey, Kansas, US
15001	Hawaii	Hawaii	US	2020-04-10 22:54:07	19.60121157	-155.5210167	28	0	0	0	Hawaii, Hawaii, US
47073	Hawkins	Tennessee	US	2020-04-10 22:54:07	36.44355426	-82.94885298	22	1	0	0	Hawkins, Tennessee, US
48209	Hays	Texas	US	2020-04-10 22:54:07	30.05669873	-98.02944344	79	0	0	0	Hays, Texas, US
37087	Haywood	North Carolina	US	2020-04-10 22:54:07	35.55269063	-82.98196486	3	0	0	0	Haywood, North Carolina, US
47075	Haywood	Tennessee	US	2020-04-10 22:54:07	35.58332824	-89.28536625	13	1	0	0	Haywood, Tennessee, US
13149	Heard	Georgia	US	2020-04-10 22:54:07	33.29686567	-85.12886832	3	1	0	0	Heard, Georgia, US
48211	Hemphill	Texas	US	2020-04-10 22:54:07	35.83764858	-100.2703577	1	0	0	0	Hemphill, Texas, US
05057	Hempstead	Arkansas	US	2020-04-10 22:54:07	33.73325583	-93.66935133	3	1	0	0	Hempstead, Arkansas, US
21101	Henderson	Kentucky	US	2020-04-10 22:54:07	37.79344553	-87.57392021	23	0	0	0	Henderson, Kentucky, US
37089	Henderson	North Carolina	US	2020-04-10 22:54:07	35.33788927	-82.4766782	58	4	0	0	Henderson, North Carolina, US
47077	Henderson	Tennessee	US	2020-04-10 22:54:07	35.65581134	-88.38600175	2	0	0	0	Henderson, Tennessee, US
48213	Henderson	Texas	US	2020-04-10 22:54:07	32.21128872	-95.85846587	8	0	0	0	Henderson, Texas, US
18063	Hendricks	Indiana	US	2020-04-10 22:54:07	39.76719009	-86.51037283	287	8	0	0	Hendricks, Indiana, US
12051	Hendry	Florida	US	2020-04-10 22:54:07	26.55386945	-81.16469006	14	0	0	0	Hendry, Florida, US
27053	Hennepin	Minnesota	US	2020-04-10 22:54:07	45.00761521	-93.47694895	415	27	0	0	Hennepin, Minnesota, US
51087	Henrico	Virginia	US	2020-04-10 22:54:07	37.53460572	-77.39326555	342	2	0	0	Henrico, Virginia, US
01067	Henry	Alabama	US	2020-04-10 22:54:07	31.51148016	-85.24267944	10	0	0	0	Henry, Alabama, US
13151	Henry	Georgia	US	2020-04-10 22:54:07	33.4533428	-84.14814659999998	242	3	0	0	Henry, Georgia, US
17073	Henry	Illinois	US	2020-04-10 22:54:07	41.3533994	-90.13296166	21	0	0	0	Henry, Illinois, US
18065	Henry	Indiana	US	2020-04-10 22:54:07	39.93029017	-85.39625719	20	0	0	0	Henry, Indiana, US
19087	Henry	Iowa	US	2020-04-10 22:54:07	40.98767962	-91.54436349	17	1	0	0	Henry, Iowa, US
21103	Henry	Kentucky	US	2020-04-10 22:54:07	38.44942688	-85.11587507	3	0	0	0	Henry, Kentucky, US
29083	Henry	Missouri	US	2020-04-10 22:54:07	38.38482826	-93.79293734	2	1	0	0	Henry, Missouri, US
39069	Henry	Ohio	US	2020-04-10 22:54:07	41.333964200000004	-84.06830637	1	0	0	0	Henry, Ohio, US
47079	Henry	Tennessee	US	2020-04-10 22:54:07	36.33160906	-88.30121797	6	0	0	0	Henry, Tennessee, US
51089	Henry	Virginia	US	2020-04-10 22:54:07	36.68542395	-79.87634026	5	0	0	0	Henry, Virginia, US
36043	Herkimer	New York	US	2020-04-10 22:54:07	43.42034246	-74.96145307	36	3	0	0	Herkimer, New York, US
12053	Hernando	Florida	US	2020-04-10 22:54:07	28.55364461	-82.42700204	62	2	0	0	Hernando, Florida, US
37091	Hertford	North Carolina	US	2020-04-10 22:54:07	36.3607755	-76.98104134	5	1	0	0	Hertford, North Carolina, US
47081	Hickman	Tennessee	US	2020-04-10 22:54:07	35.80609681	-87.47643507	2	0	0	0	Hickman, Tennessee, US
48215	Hidalgo	Texas	US	2020-04-10 22:54:07	26.39418217	-98.18299696	146	1	0	0	Hidalgo, Texas, US
39071	Highland	Ohio	US	2020-04-10 22:54:07	39.1839264	-83.60331456	6	0	0	0	Highland, Ohio, US
51091	Highland	Virginia	US	2020-04-10 22:54:07	38.35799465	-79.56124594	0	0	0	0	Highland, Virginia, US
12055	Highlands	Florida	US	2020-04-10 22:54:07	27.34254618	-81.34071957	47	4	0	0	Highlands, Florida, US
30041	Hill	Montana	US	2020-04-10 22:54:07	48.62879827	-110.1129252	1	0	0	0	Hill, Montana, US
48217	Hill	Texas	US	2020-04-10 22:54:07	31.99045053	-97.13423143	8	0	0	0	Hill, Texas, US
12057	Hillsborough	Florida	US	2020-04-10 22:54:07	27.9276559	-82.32013172	671	9	0	0	Hillsborough, Florida, US
33011	Hillsborough	New Hampshire	US	2020-04-10 22:54:07	42.91537785	-71.7200253	303	2	0	0	Hillsborough,New Hampshire,US
26059	Hillsdale	Michigan	US	2020-04-10 22:54:07	41.88753639	-84.59312019	70	6	0	0	Hillsdale, Michigan, US
28049	Hinds	Mississippi	US	2020-04-10 22:54:07	32.2656285	-90.44435448	219	2	0	0	Hinds, Mississippi, US
08053	Hinsdale	Colorado	US	2020-04-10 22:54:07	37.82247444	-107.3004345	1	0	0	0	Hinsdale, Colorado, US
48219	Hockley	Texas	US	2020-04-10 22:54:07	33.60771256	-102.3431676	12	1	0	0	Hockley, Texas, US
37093	Hoke	North Carolina	US	2020-04-10 22:54:07	35.01888303	-79.23651674	16	0	0	0	Hoke, North Carolina, US
12059	Holmes	Florida	US	2020-04-10 22:54:07	30.86747479	-85.81319222	2	0	0	0	Holmes, Florida, US
28051	Holmes	Mississippi	US	2020-04-10 22:54:07	33.12345854	-90.08923538	39	3	0	0	Holmes, Mississippi, US
39075	Holmes	Ohio	US	2020-04-10 22:54:07	40.56163713	-81.92635677	3	0	0	0	Holmes, Ohio, US
15003	Honolulu	Hawaii	US	2020-04-10 22:54:07	21.45803166	-157.97121819999995	334	4	0	0	Honolulu, Hawaii, US
48221	Hood	Texas	US	2020-04-10 22:54:07	32.42990927	-97.83242024	12	1	0	0	Hood, Texas, US
41027	Hood River	Oregon	US	2020-04-10 22:54:07	45.51872811	-121.65520359999998	3	0	0	0	Hood River, Oregon, US
51670	Hopewell	Virginia	US	2020-04-10 22:54:07	37.29186313	-77.29754684	14	0	0	0	Hopewell, Virginia, US
21107	Hopkins	Kentucky	US	2020-04-10 22:54:07	37.30939025	-87.54670406	57	4	0	0	Hopkins, Kentucky, US
48223	Hopkins	Texas	US	2020-04-10 22:54:07	33.14875072	-95.56351139	4	0	0	0	Hopkins, Texas, US
45051	Horry	South Carolina	US	2020-04-10 22:54:07	33.9212828	-78.99555293	124	7	0	0	Horry, South Carolina, US
05059	Hot Spring	Arkansas	US	2020-04-10 22:54:07	34.31709259	-92.95396325	8	0	0	0	Hot Spring, Arkansas, US
26061	Houghton	Michigan	US	2020-04-10 22:54:07	46.89988536	-88.68495385	1	0	0	0	Houghton, Michigan, US
01069	Houston	Alabama	US	2020-04-10 22:54:07	31.15197924	-85.29939599	33	1	0	0	Houston, Alabama, US
13153	Houston	Georgia	US	2020-04-10 22:54:07	32.45802497	-83.66879087	111	7	0	0	Houston, Georgia, US
27055	Houston	Minnesota	US	2020-04-10 22:54:07	43.67129565	-91.49143057	1	0	0	0	Houston, Minnesota, US
47083	Houston	Tennessee	US	2020-04-10 22:54:07	36.28872054	-87.71878828	3	0	0	0	Houston, Tennessee, US
05061	Howard	Arkansas	US	2020-04-10 22:54:07	34.09007427	-93.9934871	6	0	0	0	Howard, Arkansas, US
18067	Howard	Indiana	US	2020-04-10 22:54:07	40.48527731	-86.11351892	46	4	0	0	Howard, Indiana, US
19089	Howard	Iowa	US	2020-04-10 22:54:07	43.35671042	-92.31702714	1	0	0	0	Howard, Iowa, US
24027	Howard	Maryland	US	2020-04-10 22:54:07	39.25305293	-76.93126208	319	5	0	0	Howard, Maryland, US
29089	Howard	Missouri	US	2020-04-10 22:54:07	39.1435761	-92.69756691	1	0	0	0	Howard, Missouri, US
48227	Howard	Texas	US	2020-04-10 22:54:07	32.30621324	-101.4356444	1	0	0	0	Howard, Texas, US
29091	Howell	Missouri	US	2020-04-10 22:54:07	36.77383887	-91.88683935	4	0	0	0	Howell, Missouri, US
34017	Hudson	New Jersey	US	2020-04-10 22:54:07	40.73766234	-74.07515667	6411	163	0	0	Hudson, New Jersey, US
08055	Huerfano	Colorado	US	2020-04-10 22:54:07	37.68473101	-104.9612585	1	0	0	0	Huerfano, Colorado, US
46065	Hughes	South Dakota	US	2020-04-10 22:54:07	44.39091534	-99.99661148	4	0	0	0	Hughes, South Dakota, US
06023	Humboldt	California	US	2020-04-10 22:54:07	40.69923009	-123.876044	50	0	0	0	Humboldt, California, US
32013	Humboldt	Nevada	US	2020-04-10 22:54:07	41.40692186	-118.11094270000001	16	0	0	0	Humboldt, Nevada, US
28053	Humphreys	Mississippi	US	2020-04-10 22:54:07	33.12825718	-90.52252707	9	1	0	0	Humphreys, Mississippi, US
47085	Humphreys	Tennessee	US	2020-04-10 22:54:07	36.03958805	-87.77992872	4	0	0	0	Humphreys, Tennessee, US
48231	Hunt	Texas	US	2020-04-10 22:54:07	33.12351514	-96.08551032	15	0	0	0	Hunt, Texas, US
34019	Hunterdon	New Jersey	US	2020-04-10 22:54:07	40.56335249	-74.91284156	293	7	0	0	Hunterdon, New Jersey, US
42061	Huntingdon	Pennsylvania	US	2020-04-10 22:54:07	40.42162652	-77.97673273	8	0	0	0	Huntingdon, Pennsylvania, US
18069	Huntington	Indiana	US	2020-04-10 22:54:07	40.82907273	-85.48822092	6	1	0	0	Huntington, Indiana, US
26063	Huron	Michigan	US	2020-04-10 22:54:07	43.83353985	-83.04078453	5	0	0	0	Huron, Michigan, US
39077	Huron	Ohio	US	2020-04-10 22:54:07	41.14651175	-82.59867951	10	1	0	0	Huron, Ohio, US
46067	Hutchinson	South Dakota	US	2020-04-10 22:54:07	43.33449012	-97.75536441	2	0	0	0	Hutchinson, South Dakota, US
48233	Hutchinson	Texas	US	2020-04-10 22:54:07	35.84006574	-101.3546643	2	0	0	0	Hutchinson, Texas, US
22045	Iberia	Louisiana	US	2020-04-10 22:54:07	29.86803617	-91.75871777	121	5	0	0	Iberia, Louisiana, US
22047	Iberville	Louisiana	US	2020-04-10 22:54:07	30.25734305	-91.3499598	198	10	0	0	Iberville, Louisiana, US
16049	Idaho	Idaho	US	2020-04-10 22:54:07	45.84721541	-115.4634436	3	0	0	0	Idaho, Idaho, US
06025	Imperial	California	US	2020-04-10 22:54:07	33.0393082	-115.36690420000001	79	3	0	0	Imperial, California, US
05063	Independence	Arkansas	US	2020-04-10 22:54:07	35.74242707	-91.57001641	5	0	0	0	Independence, Arkansas, US
12061	Indian River	Florida	US	2020-04-10 22:54:07	27.69308961	-80.60556721	68	1	0	0	Indian River, Florida, US
42063	Indiana	Pennsylvania	US	2020-04-10 22:54:07	40.65241041	-79.08963285	26	0	0	0	Indiana, Pennsylvania, US
26065	Ingham	Michigan	US	2020-04-10 22:54:07	42.59716886	-84.37472069	239	3	0	0	Ingham, Michigan, US
06027	Inyo	California	US	2020-04-10 22:54:07	36.51112084	-117.41119779999998	12	0	0	0	Inyo, California, US
26067	Ionia	Michigan	US	2020-04-10 22:54:07	42.94502238	-85.07413319	14	2	0	0	Ionia, Michigan, US
26069	Iosco	Michigan	US	2020-04-10 22:54:07	44.35486835	-83.63484895	4	1	0	0	Iosco, Michigan, US
19095	Iowa	Iowa	US	2020-04-10 22:54:07	41.68630265	-92.0643373	7	0	0	0	Iowa, Iowa, US
55049	Iowa	Wisconsin	US	2020-04-10 22:54:07	43.00050278	-90.13469017	4	0	0	0	Iowa, Wisconsin, US
37097	Iredell	North Carolina	US	2020-04-10 22:54:07	35.80950511	-80.8743128	63	1	0	0	Iredell, North Carolina, US
49021	Iron	Utah	US	2020-04-10 22:54:07	37.85903620000001	-113.28973810000001	13	0	0	0	Iron, Utah, US
55051	Iron	Wisconsin	US	2020-04-10 22:54:07	46.26302338	-90.24295041	1	1	0	0	Iron, Wisconsin, US
17075	Iroquois	Illinois	US	2020-04-10 22:54:07	40.74717633	-87.82466784	7	0	0	0	Iroquois, Illinois, US
13155	Irwin	Georgia	US	2020-04-10 22:54:07	31.60213036	-83.27501387	11	0	0	0	Irwin, Georgia, US
26073	Isabella	Michigan	US	2020-04-10 22:54:07	43.64060976	-84.84664923	37	2	0	0	Isabella, Michigan, US
27059	Isanti	Minnesota	US	2020-04-10 22:54:07	45.56181234	-93.29487636	4	0	0	0	Isanti, Minnesota, US
53029	Island	Washington	US	2020-04-10 22:54:07	48.14713305	-122.5216407	155	7	0	0	Island, Washington, US
51093	Isle of Wight	Virginia	US	2020-04-10 22:54:07	36.90579348	-76.70842863	24	0	0	0	Isle of Wight, Virginia, US
27061	Itasca	Minnesota	US	2020-04-10 22:54:07	47.51009045	-93.63092229	2	0	0	0	Itasca, Minnesota, US
28057	Itawamba	Mississippi	US	2020-04-10 22:54:07	34.27993475	-88.3606733	8	0	0	0	Itawamba, Mississippi, US
05065	Izard	Arkansas	US	2020-04-10 22:54:07	36.09604046	-91.90847954	1	0	0	0	Izard, Arkansas, US
48237	Jack	Texas	US	2020-04-10 22:54:07	33.23377248	-98.17283469	1	0	0	0	Jack, Texas, US
01071	Jackson	Alabama	US	2020-04-10 22:54:07	34.78144169	-85.99750489	22	2	0	0	Jackson, Alabama, US
12063	Jackson	Florida	US	2020-04-10 22:54:07	30.795459700000002	-85.21500423	5	0	0	0	Jackson, Florida, US
13157	Jackson	Georgia	US	2020-04-10 22:54:07	34.13794553	-83.56814788	26	1	0	0	Jackson, Georgia, US
17077	Jackson	Illinois	US	2020-04-10 22:54:07	37.78595185	-89.38232563	27	1	0	0	Jackson, Illinois, US
18071	Jackson	Indiana	US	2020-04-10 22:54:07	38.90915820000001	-86.03851889	57	0	0	0	Jackson, Indiana, US
19097	Jackson	Iowa	US	2020-04-10 22:54:07	42.17178824	-90.57354837	4	0	0	0	Jackson, Iowa, US
20085	Jackson	Kansas	US	2020-04-10 22:54:07	39.41673394	-95.79356799	1	0	0	0	Jackson, Kansas, US
21109	Jackson	Kentucky	US	2020-04-10 22:54:07	37.41866422	-83.99825483	3	0	0	0	Jackson, Kentucky, US
22049	Jackson	Louisiana	US	2020-04-10 22:54:07	32.30251776	-92.55692092	8	0	0	0	Jackson, Louisiana, US
26075	Jackson	Michigan	US	2020-04-10 22:54:07	42.24807035	-84.42258681	140	4	0	0	Jackson, Michigan, US
27063	Jackson	Minnesota	US	2020-04-10 22:54:07	43.67423373	-95.15398258	1	0	0	0	Jackson, Minnesota, US
28059	Jackson	Mississippi	US	2020-04-10 22:54:07	30.54020656	-88.64184064	135	5	0	0	Jackson, Mississippi, US
29095	Jackson	Missouri	US	2020-04-10 22:54:07	39.01002188	-94.34724536	199	5	0	0	Jackson, Missouri, US
37099	Jackson	North Carolina	US	2020-04-10 22:54:07	35.28814273	-83.14093385	3	0	0	0	Jackson, North Carolina, US
39079	Jackson	Ohio	US	2020-04-10 22:54:07	39.01914254	-82.61818559999998	2	0	0	0	Jackson, Ohio, US
40065	Jackson	Oklahoma	US	2020-04-10 22:54:07	34.58781741	-99.41138784	6	0	0	0	Jackson, Oklahoma, US
41029	Jackson	Oregon	US	2020-04-10 22:54:07	42.43201126	-122.72893090000001	44	0	0	0	Jackson, Oregon, US
47087	Jackson	Tennessee	US	2020-04-10 22:54:07	36.36380466	-85.67239905	5	0	0	0	Jackson, Tennessee, US
48239	Jackson	Texas	US	2020-04-10 22:54:07	28.95472367	-96.57749563	4	0	0	0	Jackson, Texas, US
54035	Jackson	West Virginia	US	2020-04-10 22:54:07	38.84263974	-81.68148753	23	1	0	0	Jackson, West Virginia, US
55053	Jackson	Wisconsin	US	2020-04-10 22:54:07	44.31864893	-90.80566792	10	0	0	0	Jackson, Wisconsin, US
51095	James City	Virginia	US	2020-04-10 22:54:07	37.31156958	-76.76950618	125	2	0	0	James City, Virginia, US
13159	Jasper	Georgia	US	2020-04-10 22:54:07	33.31535543	-83.68844964	6	0	0	0	Jasper, Georgia, US
17079	Jasper	Illinois	US	2020-04-10 22:54:07	39.01054275	-88.15437049	3	0	0	0	Jasper, Illinois, US
18073	Jasper	Indiana	US	2020-04-10 22:54:07	41.02078733	-87.11553319	15	1	0	0	Jasper, Indiana, US
19099	Jasper	Iowa	US	2020-04-10 22:54:07	41.68576082	-93.05567785	10	0	0	0	Jasper, Iowa, US
28061	Jasper	Mississippi	US	2020-04-10 22:54:07	32.01922104	-89.11786866	10	0	0	0	Jasper, Mississippi, US
29097	Jasper	Missouri	US	2020-04-10 22:54:07	37.20351921	-94.34050458	20	0	0	0	Jasper,Missouri,US
45053	Jasper	South Carolina	US	2020-04-10 22:54:07	32.43171982	-81.02487495	12	0	0	0	Jasper, South Carolina, US
48241	Jasper	Texas	US	2020-04-10 22:54:07	30.74685667	-94.02667579	6	1	0	0	Jasper, Texas, US
18075	Jay	Indiana	US	2020-04-10 22:54:07	40.43781032	-85.00576229	4	0	0	0	Jay, Indiana, US
13161	Jeff Davis	Georgia	US	2020-04-10 22:54:07	31.80405727	-82.63724870000001	1	0	0	0	Jeff Davis, Georgia, US
01073	Jefferson	Alabama	US	2020-04-10 22:54:07	33.55554728	-86.89506300000002	536	14	0	0	Jefferson, Alabama, US
05069	Jefferson	Arkansas	US	2020-04-10 22:54:07	34.26767081	-91.92619839	91	1	0	0	Jefferson, Arkansas, US
08059	Jefferson	Colorado	US	2020-04-10 22:54:07	39.58635604	-105.2517692	660	23	0	0	Jefferson, Colorado, US
12065	Jefferson	Florida	US	2020-04-10 22:54:07	30.43669112	-83.89442308	9	0	0	0	Jefferson, Florida, US
13163	Jefferson	Georgia	US	2020-04-10 22:54:07	33.05867328	-82.41609057	4	1	0	0	Jefferson, Georgia, US
16051	Jefferson	Idaho	US	2020-04-10 22:54:07	43.82078483	-112.3131749	4	0	0	0	Jefferson, Idaho, US
17081	Jefferson	Illinois	US	2020-04-10 22:54:07	38.29980057	-88.9240025	5	0	0	0	Jefferson, Illinois, US
18077	Jefferson	Indiana	US	2020-04-10 22:54:07	38.78576239	-85.43633383	10	0	0	0	Jefferson, Indiana, US
19101	Jefferson	Iowa	US	2020-04-10 22:54:07	41.03192394	-91.94849466	3	0	0	0	Jefferson, Iowa, US
20087	Jefferson	Kansas	US	2020-04-10 22:54:07	39.2347941	-95.38289232	5	0	0	0	Jefferson, Kansas, US
21111	Jefferson	Kentucky	US	2020-04-10 22:54:07	38.18664655	-85.65931031	380	26	0	0	Jefferson, Kentucky, US
22051	Jefferson	Louisiana	US	2020-04-10 22:54:07	29.74075478	-90.11115756	4678	165	0	0	Jefferson, Louisiana, US
28063	Jefferson	Mississippi	US	2020-04-10 22:54:07	31.73397872	-91.03764977	4	0	0	0	Jefferson, Mississippi, US
29099	Jefferson	Missouri	US	2020-04-10 22:54:07	38.25926778	-90.53870896	107	2	0	0	Jefferson, Missouri, US
30043	Jefferson	Montana	US	2020-04-10 22:54:07	46.14907081	-112.094396	2	0	0	0	Jefferson, Montana, US
36045	Jefferson	New York	US	2020-04-10 22:54:07	44.04200959	-75.94653457	43	0	0	0	Jefferson, New York, US
39081	Jefferson	Ohio	US	2020-04-10 22:54:07	40.38614126	-80.76259514	20	0	0	0	Jefferson, Ohio, US
40067	Jefferson	Oklahoma	US	2020-04-10 22:54:07	34.11130184	-97.83182974	1	0	0	0	Jefferson, Oklahoma, US
42065	Jefferson	Pennsylvania	US	2020-04-10 22:54:07	41.12913106	-78.9986361	1	0	0	0	Jefferson, Pennsylvania, US
47089	Jefferson	Tennessee	US	2020-04-10 22:54:07	36.04818632	-83.45148924	13	0	0	0	Jefferson, Tennessee, US
48245	Jefferson	Texas	US	2020-04-10 22:54:07	29.8832777	-94.16434171	94	5	0	0	Jefferson, Texas, US
53031	Jefferson	Washington	US	2020-04-10 22:54:07	47.75003077	-123.56097040000002	28	0	0	0	Jefferson, Washington, US
54037	Jefferson	West Virginia	US	2020-04-10 22:54:07	39.30776166	-77.86014147	46	0	0	0	Jefferson, West Virginia, US
55055	Jefferson	Wisconsin	US	2020-04-10 22:54:07	43.02054068	-88.77529134	21	0	0	0	Jefferson, Wisconsin, US
22053	Jefferson Davis	Louisiana	US	2020-04-10 22:54:07	30.26896765	-92.81210004	32	2	0	0	Jefferson Davis, Louisiana, US
28065	Jefferson Davis	Mississippi	US	2020-04-10 22:54:07	31.56884708	-89.82670990000004	5	0	0	0	Jefferson Davis, Mississippi, US
13165	Jenkins	Georgia	US	2020-04-10 22:54:07	32.79248718	-81.96040187	8	1	0	0	Jenkins, Georgia, US
18079	Jennings	Indiana	US	2020-04-10 22:54:07	38.99588883	-85.62710784	46	0	0	0	Jennings, Indiana, US
46073	Jerauld	South Dakota	US	2020-04-10 22:54:07	44.06637798	-98.62965972	1	0	0	0	Jerauld, South Dakota, US
16053	Jerome	Idaho	US	2020-04-10 22:54:07	42.68891267	-114.2655033	24	2	0	0	Jerome, Idaho, US
17083	Jersey	Illinois	US	2020-04-10 22:54:07	39.08869046	-90.35393073	6	0	0	0	Jersey, Illinois, US
21113	Jessamine	Kentucky	US	2020-04-10 22:54:07	37.87119786	-84.58252003	18	0	0	0	Jessamine, Kentucky, US
20089	Jewell	Kansas	US	2020-04-10 22:54:07	39.78470589	-98.21820662	2	0	0	0	Jewell, Kansas, US
48249	Jim Wells	Texas	US	2020-04-10 22:54:07	27.73103938	-98.0904705	2	0	0	0	Jim Wells, Texas, US
17085	Jo Daviess	Illinois	US	2020-04-10 22:54:07	42.36542373	-90.21094405	10	0	0	0	Jo Daviess, Illinois, US
05071	Johnson	Arkansas	US	2020-04-10 22:54:07	35.56759135	-93.46036368	12	0	0	0	Johnson, Arkansas, US
13167	Johnson	Georgia	US	2020-04-10 22:54:07	32.70211082	-82.66166794	14	1	0	0	Johnson, Georgia, US
18081	Johnson	Indiana	US	2020-04-10 22:54:07	39.48994426	-86.10149107	270	16	0	0	Johnson, Indiana, US
19103	Johnson	Iowa	US	2020-04-10 22:54:07	41.67169354	-91.58754744	185	1	0	0	Johnson, Iowa, US
20091	Johnson	Kansas	US	2020-04-10 22:54:07	38.88548175	-94.82250877	252	11	0	0	Johnson, Kansas, US
21115	Johnson	Kentucky	US	2020-04-10 22:54:07	37.85106355	-82.8264322	1	0	0	0	Johnson, Kentucky, US
29101	Johnson	Missouri	US	2020-04-10 22:54:07	38.74719601	-93.80691168	36	0	0	0	Johnson, Missouri, US
31097	Johnson	Nebraska	US	2020-04-10 22:54:07	40.39257596	-96.26522753	1	0	0	0	Johnson, Nebraska, US
47091	Johnson	Tennessee	US	2020-04-10 22:54:07	36.45523950000001	-81.84886538	2	0	0	0	Johnson, Tennessee, US
48251	Johnson	Texas	US	2020-04-10 22:54:07	32.37877812	-97.36615819	27	1	0	0	Johnson, Texas, US
56019	Johnson	Wyoming	US	2020-04-10 22:54:07	44.04057166	-106.58451740000001	9	0	0	0	Johnson, Wyoming, US
37101	Johnston	North Carolina	US	2020-04-10 22:54:07	35.51745004	-78.36622717	80	5	0	0	Johnston, North Carolina, US
13169	Jones	Georgia	US	2020-04-10 22:54:07	33.02512137	-83.56019163	9	0	0	0	Jones, Georgia, US
19105	Jones	Iowa	US	2020-04-10 22:54:07	42.12118609	-91.13139641	8	0	0	0	Jones, Iowa, US
28067	Jones	Mississippi	US	2020-04-10 22:54:07	31.62257767	-89.16896899999998	25	0	0	0	Jones, Mississippi, US
37103	Jones	North Carolina	US	2020-04-10 22:54:07	35.02254606	-77.35870791	3	0	0	0	Jones, North Carolina, US
48253	Jones	Texas	US	2020-04-10 22:54:07	32.73997145	-99.87861576	2	0	0	0	Jones, Texas, US
41033	Josephine	Oregon	US	2020-04-10 22:54:07	42.3665549	-123.5561938	16	0	0	0	Josephine, Oregon, US
02110	Juneau	Alaska	US	2020-04-10 22:54:07	58.45031811	-134.200436	15	0	0	0	Juneau, Alaska, US
55057	Juneau	Wisconsin	US	2020-04-10 22:54:07	43.92456975	-90.11120239	5	0	0	0	Juneau, Wisconsin, US
42067	Juniata	Pennsylvania	US	2020-04-10 22:54:07	40.53358749	-77.39975129999998	30	0	0	0	Juniata, Pennsylvania, US
26077	Kalamazoo	Michigan	US	2020-04-10 22:54:07	42.24542231	-85.53038622	77	7	0	0	Kalamazoo, Michigan, US
26079	Kalkaska	Michigan	US	2020-04-10 22:54:07	44.68512729	-85.09085699	10	2	0	0	Kalkaska, Michigan, US
54039	Kanawha	West Virginia	US	2020-04-10 22:54:07	38.33860077	-81.52857054	82	0	0	0	Kanawha, West Virginia, US
27067	Kandiyohi	Minnesota	US	2020-04-10 22:54:07	45.1526059	-95.00586446	2	0	0	0	Kandiyohi, Minnesota, US
17089	Kane	Illinois	US	2020-04-10 22:54:07	41.93842729	-88.42861412	339	22	0	0	Kane, Illinois, US
49025	Kane	Utah	US	2020-04-10 22:54:07	37.28507306	-111.88617520000001	3	0	0	0	Kane, Utah, US
17091	Kankakee	Illinois	US	2020-04-10 22:54:07	41.13746989	-87.86205334	167	7	0	0	Kankakee, Illinois, US
	Kansas City	Missouri	US	2020-04-10 22:54:07	39.0997	-94.5786	300	8	0	0	Kansas City,Missouri,US
48255	Karnes	Texas	US	2020-04-10 22:54:07	28.90705334	-97.85960149	2	0	0	0	Karnes, Texas, US
15007	Kauai	Hawaii	US	2020-04-10 22:54:07	22.03935037	-159.5966786	18	0	0	0	Kauai, Hawaii, US
48257	Kaufman	Texas	US	2020-04-10 22:54:07	32.599141700000004	-96.28734728	24	0	0	0	Kaufman, Texas, US
40071	Kay	Oklahoma	US	2020-04-10 22:54:07	36.81799745	-97.14421435	41	3	0	0	Kay, Oklahoma, US
31099	Kearney	Nebraska	US	2020-04-10 22:54:07	40.50663314	-98.94877182	3	0	0	0	Kearney, Nebraska, US
28069	Kemper	Mississippi	US	2020-04-10 22:54:07	32.75462946	-88.64105766	14	0	0	0	Kemper, Mississippi, US
02122	Kenai Peninsula	Alaska	US	2020-04-10 22:54:07	60.24429722	-151.53888840000005	15	0	0	0	Kenai Peninsula, Alaska, US
17093	Kendall	Illinois	US	2020-04-10 22:54:07	41.59081014	-88.42869583	92	2	0	0	Kendall, Illinois, US
48259	Kendall	Texas	US	2020-04-10 22:54:07	29.94414155	-98.7113588	10	0	0	0	Kendall, Texas, US
23011	Kennebec	Maine	US	2020-04-10 22:54:07	44.40759555	-69.76738544	29	1	0	0	Kennebec, Maine, US
55059	Kenosha	Wisconsin	US	2020-04-10 22:54:07	42.57639354	-88.04051686	147	1	0	0	Kenosha, Wisconsin, US
10001	Kent	Delaware	US	2020-04-10 22:54:07	39.08646628	-75.56884914	230	4	0	0	Kent, Delaware, US
24029	Kent	Maryland	US	2020-04-10 22:54:07	39.24976208	-76.04741541	9	0	0	0	Kent, Maryland, US
26081	Kent	Michigan	US	2020-04-10 22:54:07	43.03197711	-85.54934642	250	13	0	0	Kent, Michigan, US
44003	Kent	Rhode Island	US	2020-04-10 22:54:07	41.67106337	-71.57641596	151	0	0	0	Kent, Rhode Island, US
21117	Kenton	Kentucky	US	2020-04-10 22:54:07	38.93950319	-84.53241199	54	8	0	0	Kenton, Kentucky, US
19107	Keokuk	Iowa	US	2020-04-10 22:54:07	41.33649833	-92.1785067	2	0	0	0	Keokuk, Iowa, US
06029	Kern	California	US	2020-04-10 22:54:07	35.34329425	-118.72777959999999	337	3	0	0	Kern, California, US
48265	Kerr	Texas	US	2020-04-10 22:54:07	30.06040006	-99.34930144	2	0	0	0	Kerr, Texas, US
45055	Kershaw	South Carolina	US	2020-04-10 22:54:07	34.33988254	-80.58763164	177	3	0	0	Kershaw, South Carolina, US
02130	Ketchikan Gateway	Alaska	US	2020-04-10 22:54:07	55.57445008	-130.975561	14	0	0	0	Ketchikan Gateway, Alaska, US
55061	Kewaunee	Wisconsin	US	2020-04-10 22:54:07	44.51727459	-87.61468386	1	0	0	0	Kewaunee, Wisconsin, US
31105	Kimball	Nebraska	US	2020-04-10 22:54:07	41.19774275	-103.7148131	9	0	0	0	Kimball, Nebraska, US
53033	King	Washington	US	2020-04-10 22:54:07	47.49137892	-121.8346131	4117	277	0	0	King, Washington, US
51099	King George	Virginia	US	2020-04-10 22:54:07	38.26818502	-77.15852768	14	0	0	0	King George, Virginia, US
51101	King William	Virginia	US	2020-04-10 22:54:07	37.70965316	-77.09384941	2	0	0	0	King William, Virginia, US
51097	King and Queen	Virginia	US	2020-04-10 22:54:07	37.71044922	-76.88689628	2	0	0	0	King and Queen, Virginia, US
40073	Kingfisher	Oklahoma	US	2020-04-10 22:54:07	35.94530008	-97.94193268	5	0	0	0	Kingfisher, Oklahoma, US
06031	Kings	California	US	2020-04-10 22:54:07	36.07409056	-119.8159973	8	0	0	0	Kings, California, US
46077	Kingsbury	South Dakota	US	2020-04-10 22:54:07	44.36956169	-97.4913945	0	0	0	0	Kingsbury, South Dakota, US
40075	Kiowa	Oklahoma	US	2020-04-10 22:54:07	34.91671958	-98.97720696	1	0	0	0	Kiowa, Oklahoma, US
08063	Kit Carson	Colorado	US	2020-04-10 22:54:07	39.30497777	-102.60221990000001	6	0	0	0	Kit Carson, Colorado, US
53035	Kitsap	Washington	US	2020-04-10 22:54:07	47.63479026	-122.6436061	126	1	0	0	Kitsap, Washington, US
53037	Kittitas	Washington	US	2020-04-10 22:54:07	47.12521214	-120.67943899999999	15	1	0	0	Kittitas, Washington, US
41035	Klamath	Oregon	US	2020-04-10 22:54:07	42.68762984	-121.64964609999998	20	0	0	0	Klamath, Oregon, US
48273	Kleberg	Texas	US	2020-04-10 22:54:07	27.42435506	-97.69894948	2	0	0	0	Kleberg, Texas, US
53039	Klickitat	Washington	US	2020-04-10 22:54:07	45.87325839	-120.7913598	12	1	0	0	Klickitat, Washington, US
17095	Knox	Illinois	US	2020-04-10 22:54:07	40.93148779	-90.21330340000002	1	0	0	0	Knox, Illinois, US
18083	Knox	Indiana	US	2020-04-10 22:54:07	38.68861576	-87.4194665	13	0	0	0	Knox, Indiana, US
23013	Knox	Maine	US	2020-04-10 22:54:07	44.11486325	-69.10529169	10	0	0	0	Knox, Maine, US
31107	Knox	Nebraska	US	2020-04-10 22:54:07	42.63758421	-97.89178836	2	0	0	0	Knox, Nebraska, US
39083	Knox	Ohio	US	2020-04-10 22:54:07	40.39830217	-82.42027563	9	1	0	0	Knox, Ohio, US
47093	Knox	Tennessee	US	2020-04-10 22:54:07	35.99508821	-83.94635435	164	3	0	0	Knox, Tennessee, US
48275	Knox	Texas	US	2020-04-10 22:54:07	33.60519951	-99.74229059999999	1	0	0	0	Knox, Texas, US
27071	Koochiching	Minnesota	US	2020-04-10 22:54:07	48.24539665	-93.78352843	1	0	0	0	Koochiching, Minnesota, US
16055	Kootenai	Idaho	US	2020-04-10 22:54:07	47.67282258	-116.7020872	42	0	0	0	Kootenai, Idaho, US
18085	Kosciusko	Indiana	US	2020-04-10 22:54:07	41.24521668	-85.86312322	17	1	0	0	Kosciusko, Indiana, US
19109	Kossuth	Iowa	US	2020-04-10 22:54:07	43.20405458	-94.20691791	1	0	0	0	Kossuth, Iowa, US
55063	La Crosse	Wisconsin	US	2020-04-10 22:54:07	43.90632465	-91.11451093	25	0	0	0	La Crosse, Wisconsin, US
04012	La Paz	Arizona	US	2020-04-10 22:54:07	33.72854224	-113.98100290000001	4	0	0	0	La Paz, Arizona, US
08067	La Plata	Colorado	US	2020-04-10 22:54:07	37.28632032	-107.8429014	37	0	0	0	La Plata, Colorado, US
18087	LaGrange	Indiana	US	2020-04-10 22:54:07	41.64232188	-85.42674232	9	1	0	0	LaGrange, Indiana, US
18091	LaPorte	Indiana	US	2020-04-10 22:54:07	41.54366008	-86.74072188	31	3	0	0	LaPorte,Indiana,US
	LaSalle	Illinois	US	2020-04-10 22:54:07	41.34426129999999	-88.88633881	19	1	0	0	LaSalle,Illinois,US
	LaSalle	Louisiana	US	2020-04-10 22:54:07	31.67884782	-92.15907765	9	0	0	0	LaSalle,Louisiana,US
20099	Labette	Kansas	US	2020-04-10 22:54:07	37.19113093	-95.29849679	11	0	0	0	Labette, Kansas, US
	Lac qui Parle	Minnesota	US	2020-04-10 22:54:07	44.9973857	-96.17488219	1	0	0	0	Lac qui Parle,Minnesota,US
42069	Lackawanna	Pennsylvania	US	2020-04-10 22:54:07	41.43564672	-75.60379201	346	18	0	0	Lackawanna, Pennsylvania, US
05073	Lafayette	Arkansas	US	2020-04-10 22:54:07	33.24116713	-93.60677071	2	0	0	0	Lafayette, Arkansas, US
12067	Lafayette	Florida	US	2020-04-10 22:54:07	29.98484137	-83.18166636	1	0	0	0	Lafayette, Florida, US
22055	Lafayette	Louisiana	US	2020-04-10 22:54:07	30.2049055	-92.06959876	330	12	0	0	Lafayette, Louisiana, US
28071	Lafayette	Mississippi	US	2020-04-10 22:54:07	34.35687874	-89.48490961	28	1	0	0	Lafayette, Mississippi, US
29107	Lafayette	Missouri	US	2020-04-10 22:54:07	39.06986886	-93.78076396	28	1	0	0	Lafayette, Missouri, US
55065	Lafayette	Wisconsin	US	2020-04-10 22:54:07	42.66005229	-90.1317729	2	0	0	0	Lafayette, Wisconsin, US
22057	Lafourche	Louisiana	US	2020-04-10 22:54:07	29.52470226	-90.40976986	426	13	0	0	Lafourche, Louisiana, US
06033	Lake	California	US	2020-04-10 22:54:07	39.10124298	-122.75362439999999	4	0	0	0	Lake, California, US
08065	Lake	Colorado	US	2020-04-10 22:54:07	39.20278823	-106.35556969999999	4	0	0	0	Lake, Colorado, US
12069	Lake	Florida	US	2020-04-10 22:54:07	28.76202069	-81.7125123	147	2	0	0	Lake, Florida, US
17097	Lake	Illinois	US	2020-04-10 22:54:07	42.3224907	-88.00367925	1230	31	0	0	Lake, Illinois, US
18089	Lake	Indiana	US	2020-04-10 22:54:07	41.41874274	-87.38277575	576	23	0	0	Lake, Indiana, US
30047	Lake	Montana	US	2020-04-10 22:54:07	47.64514965	-114.0898013	5	0	0	0	Lake, Montana, US
39085	Lake	Ohio	US	2020-04-10 22:54:07	41.69710807	-81.23676539	108	5	0	0	Lake, Ohio, US
46079	Lake	South Dakota	US	2020-04-10 22:54:07	44.02193107	-97.12926365	2	0	0	0	Lake, South Dakota, US
47095	Lake	Tennessee	US	2020-04-10 22:54:07	36.34180170000001	-89.48921915	0	0	0	0	Lake, Tennessee, US
01075	Lamar	Alabama	US	2020-04-10 22:54:07	33.77995024	-88.09668032	7	0	0	0	Lamar, Alabama, US
13171	Lamar	Georgia	US	2020-04-10 22:54:07	33.07841647	-84.14263877	15	0	0	0	Lamar, Georgia, US
28073	Lamar	Mississippi	US	2020-04-10 22:54:07	31.20572971	-89.5077704	28	1	0	0	Lamar, Mississippi, US
48277	Lamar	Texas	US	2020-04-10 22:54:07	33.66981763	-95.57404777	8	0	0	0	Lamar, Texas, US
48279	Lamb	Texas	US	2020-04-10 22:54:07	34.06859623	-102.35162890000001	1	0	0	0	Lamb, Texas, US
50015	Lamoille	Vermont	US	2020-04-10 22:54:07	44.60353043	-72.64356694	19	1	0	0	Lamoille, Vermont, US
48281	Lampasas	Texas	US	2020-04-10 22:54:07	31.19531316	-98.24206613	3	0	0	0	Lampasas, Texas, US
31109	Lancaster	Nebraska	US	2020-04-10 22:54:07	40.78416049	-96.68777155	49	1	0	0	Lancaster, Nebraska, US
42071	Lancaster	Pennsylvania	US	2020-04-10 22:54:07	40.03904563	-76.24770128	648	21	0	0	Lancaster, Pennsylvania, US
45057	Lancaster	South Carolina	US	2020-04-10 22:54:07	34.68270843	-80.70513032	61	0	0	0	Lancaster, South Carolina, US
51103	Lancaster	Virginia	US	2020-04-10 22:54:07	37.71889653	-76.46400482	1	0	0	0	Lancaster, Virginia, US
41039	Lane	Oregon	US	2020-04-10 22:54:07	43.93727035	-122.847753	33	1	0	0	Lane, Oregon, US
13173	Lanier	Georgia	US	2020-04-10 22:54:07	31.03828570000001	-83.06472457	5	0	0	0	Lanier, Georgia, US
26087	Lapeer	Michigan	US	2020-04-10 22:54:07	43.09052506	-83.22153148	87	6	0	0	Lapeer, Michigan, US
56021	Laramie	Wyoming	US	2020-04-10 22:54:07	41.30702520000001	-104.6887497	54	0	0	0	Laramie, Wyoming, US
08069	Larimer	Colorado	US	2020-04-10 22:54:07	40.66671597	-105.4625784	174	8	0	0	Larimer, Colorado, US
21123	Larue	Kentucky	US	2020-04-10 22:54:07	37.54567114	-85.70138352	3	0	0	0	Larue, Kentucky, US
08071	Las Animas	Colorado	US	2020-04-10 22:54:07	37.3153406	-104.03764579999999	2	0	0	0	Las Animas, Colorado, US
16057	Latah	Idaho	US	2020-04-10 22:54:07	46.81587887	-116.71136979999999	3	0	0	0	Latah, Idaho, US
40077	Latimer	Oklahoma	US	2020-04-10 22:54:07	34.87844729	-95.25215049	4	1	0	0	Latimer, Oklahoma, US
01077	Lauderdale	Alabama	US	2020-04-10 22:54:07	34.90171875	-87.65624729	20	3	0	0	Lauderdale, Alabama, US
28075	Lauderdale	Mississippi	US	2020-04-10 22:54:07	32.40419769	-88.66229662	118	6	0	0	Lauderdale, Mississippi, US
47097	Lauderdale	Tennessee	US	2020-04-10 22:54:07	35.75893438	-89.63015909999999	8	0	0	0	Lauderdale, Tennessee, US
21125	Laurel	Kentucky	US	2020-04-10 22:54:07	37.10975748	-84.11321779	5	0	0	0	Laurel, Kentucky, US
13175	Laurens	Georgia	US	2020-04-10 22:54:07	32.46325233	-82.92221316	28	1	0	0	Laurens, Georgia, US
45059	Laurens	South Carolina	US	2020-04-10 22:54:07	34.48244419	-82.00490796	11	1	0	0	Laurens, South Carolina, US
48285	Lavaca	Texas	US	2020-04-10 22:54:07	29.38508402	-96.93186692	4	0	0	0	Lavaca, Texas, US
01079	Lawrence	Alabama	US	2020-04-10 22:54:07	34.52041498	-87.31069453	8	0	0	0	Lawrence, Alabama, US
05075	Lawrence	Arkansas	US	2020-04-10 22:54:07	36.04188196	-91.10867198	9	1	0	0	Lawrence, Arkansas, US
17101	Lawrence	Illinois	US	2020-04-10 22:54:07	38.71987914	-87.72884035	2	0	0	0	Lawrence, Illinois, US
18093	Lawrence	Indiana	US	2020-04-10 22:54:07	38.84112637	-86.48361629	59	7	0	0	Lawrence, Indiana, US
21127	Lawrence	Kentucky	US	2020-04-10 22:54:07	38.07136018	-82.72882223	1	0	0	0	Lawrence, Kentucky, US
28077	Lawrence	Mississippi	US	2020-04-10 22:54:07	31.55147224	-90.10841127	7	0	0	0	Lawrence, Mississippi, US
39087	Lawrence	Ohio	US	2020-04-10 22:54:07	38.59743452	-82.53466552	15	0	0	0	Lawrence, Ohio, US
42073	Lawrence	Pennsylvania	US	2020-04-10 22:54:07	40.99206278	-80.33393706	45	3	0	0	Lawrence, Pennsylvania, US
46081	Lawrence	South Dakota	US	2020-04-10 22:54:07	44.35919441	-103.79294279999999	9	0	0	0	Lawrence, South Dakota, US
47099	Lawrence	Tennessee	US	2020-04-10 22:54:07	35.21675201	-87.39787695	12	0	0	0	Lawrence, Tennessee, US
40079	Le Flore	Oklahoma	US	2020-04-10 22:54:07	34.89851864	-94.70392124	3	0	0	0	Le Flore, Oklahoma, US
27079	Le Sueur	Minnesota	US	2020-04-10 22:54:07	44.37136597	-93.72844721	20	0	0	0	Le Sueur, Minnesota, US
35025	Lea	New Mexico	US	2020-04-10 22:54:07	32.79215361	-103.4123733	2	0	0	0	Lea, New Mexico, US
28079	Leake	Mississippi	US	2020-04-10 22:54:07	32.7536828	-89.52402044	22	0	0	0	Leake, Mississippi, US
20103	Leavenworth	Kansas	US	2020-04-10 22:54:07	39.20183497	-95.03620809	61	1	0	0	Leavenworth, Kansas, US
42075	Lebanon	Pennsylvania	US	2020-04-10 22:54:07	40.36680311	-76.45651841	218	1	0	0	Lebanon, Pennsylvania, US
01081	Lee	Alabama	US	2020-04-10 22:54:07	32.60154883	-85.35132246	209	6	0	0	Lee, Alabama, US
05077	Lee	Arkansas	US	2020-04-10 22:54:07	34.78498904	-90.78383866	2	0	0	0	Lee, Arkansas, US
12071	Lee	Florida	US	2020-04-10 22:54:07	26.58410348	-81.88399313	547	14	0	0	Lee, Florida, US
13177	Lee	Georgia	US	2020-04-10 22:54:07	31.779330600000005	-84.14324253	222	15	0	0	Lee, Georgia, US
17103	Lee	Illinois	US	2020-04-10 22:54:07	41.74583951	-89.29977132	12	0	0	0	Lee, Illinois, US
19111	Lee	Iowa	US	2020-04-10 22:54:07	40.64181461	-91.48183025	1	0	0	0	Lee, Iowa, US
28081	Lee	Mississippi	US	2020-04-10 22:54:07	34.291877500000005	-88.68149954	41	2	0	0	Lee, Mississippi, US
37105	Lee	North Carolina	US	2020-04-10 22:54:07	35.47623147	-79.17569362	4	0	0	0	Lee, North Carolina, US
45061	Lee	South Carolina	US	2020-04-10 22:54:07	34.16393091	-80.25690731	27	3	0	0	Lee, South Carolina, US
48287	Lee	Texas	US	2020-04-10 22:54:07	30.31120597	-96.97045773	2	0	0	0	Lee, Texas, US
51105	Lee	Virginia	US	2020-04-10 22:54:07	36.70586667	-83.12606515	3	0	0	0	Lee, Virginia, US
26089	Leelanau	Michigan	US	2020-04-10 22:54:07	44.94430054	-85.80150326	4	0	0	0	Leelanau, Michigan, US
28083	Leflore	Mississippi	US	2020-04-10 22:54:07	33.55545125	-90.29900733	43	4	0	0	Leflore, Mississippi, US
42077	Lehigh	Pennsylvania	US	2020-04-10 22:54:07	40.6154815	-75.59435245	1562	16	0	0	Lehigh, Pennsylvania, US
26091	Lenawee	Michigan	US	2020-04-10 22:54:07	41.89475156	-84.06603727	39	0	0	0	Lenawee, Michigan, US
37107	Lenoir	North Carolina	US	2020-04-10 22:54:07	35.24032589999999	-77.64245615	14	0	0	0	Lenoir, North Carolina, US
12073	Leon	Florida	US	2020-04-10 22:54:07	30.45955727	-84.27491114	82	0	0	0	Leon, Florida, US
48289	Leon	Texas	US	2020-04-10 22:54:07	31.29872538	-95.9936328	3	0	0	0	Leon, Texas, US
21131	Leslie	Kentucky	US	2020-04-10 22:54:07	37.09246661	-83.37999606	1	0	0	0	Leslie, Kentucky, US
21133	Letcher	Kentucky	US	2020-04-10 22:54:07	37.12306748	-82.85346474	1	0	0	0	Letcher, Kentucky, US
12075	Levy	Florida	US	2020-04-10 22:54:07	29.31829741	-82.74007147	6	0	0	0	Levy, Florida, US
16061	Lewis	Idaho	US	2020-04-10 22:54:07	46.23315327	-116.434146	0	0	0	0	Lewis, Idaho, US
21135	Lewis	Kentucky	US	2020-04-10 22:54:07	38.53184419	-83.37735618	2	0	0	0	Lewis, Kentucky, US
36049	Lewis	New York	US	2020-04-10 22:54:07	43.784415700000004	-75.44903992	6	0	0	0	Lewis, New York, US
47101	Lewis	Tennessee	US	2020-04-10 22:54:07	35.52853208	-87.49022694	2	0	0	0	Lewis, Tennessee, US
53041	Lewis	Washington	US	2020-04-10 22:54:07	46.57756476	-122.39257690000001	18	2	0	0	Lewis, Washington, US
54041	Lewis	West Virginia	US	2020-04-10 22:54:07	38.9947249	-80.49988181	2	0	0	0	Lewis, West Virginia, US
30049	Lewis and Clark	Montana	US	2020-04-10 22:54:07	47.12610041	-112.39469799999999	16	0	0	0	Lewis and Clark, Montana, US
45063	Lexington	South Carolina	US	2020-04-10 22:54:07	33.89665987	-81.27146426	184	6	0	0	Lexington, South Carolina, US
51678	Lexington	Virginia	US	2020-04-10 22:54:07	37.78258621	-79.44262866	3	0	0	0	Lexington, Virginia, US
13179	Liberty	Georgia	US	2020-04-10 22:54:07	31.82588896	-81.49251135	14	0	0	0	Liberty, Georgia, US
30051	Liberty	Montana	US	2020-04-10 22:54:07	48.56084317	-111.02430700000001	1	0	0	0	Liberty, Montana, US
48291	Liberty	Texas	US	2020-04-10 22:54:07	30.15152688	-94.81205615	16	0	0	0	Liberty, Texas, US
39089	Licking	Ohio	US	2020-04-10 22:54:07	40.09136236	-82.48185785	79	3	0	0	Licking, Ohio, US
01083	Limestone	Alabama	US	2020-04-10 22:54:07	34.81185586	-86.98310072	36	0	0	0	Limestone, Alabama, US
48293	Limestone	Texas	US	2020-04-10 22:54:07	31.5454767	-96.58095444	9	1	0	0	Limestone, Texas, US
05079	Lincoln	Arkansas	US	2020-04-10 22:54:07	33.95317155	-91.74002806	10	0	0	0	Lincoln, Arkansas, US
08073	Lincoln	Colorado	US	2020-04-10 22:54:07	38.98749519	-103.51366490000001	1	0	0	0	Lincoln, Colorado, US
13181	Lincoln	Georgia	US	2020-04-10 22:54:07	33.79201475	-82.45024131	6	0	0	0	Lincoln, Georgia, US
16063	Lincoln	Idaho	US	2020-04-10 22:54:07	43.0012336	-114.1358773	14	0	0	0	Lincoln, Idaho, US
22061	Lincoln	Louisiana	US	2020-04-10 22:54:07	32.6003154	-92.66597409999999	33	0	0	0	Lincoln, Louisiana, US
23015	Lincoln	Maine	US	2020-04-10 22:54:07	44.05996956	-69.54227124	9	0	0	0	Lincoln, Maine, US
27081	Lincoln	Minnesota	US	2020-04-10 22:54:07	44.41311883	-96.26688165	2	0	0	0	Lincoln, Minnesota, US
28085	Lincoln	Mississippi	US	2020-04-10 22:54:07	31.53288662	-90.45391915	41	3	0	0	Lincoln, Mississippi, US
29113	Lincoln	Missouri	US	2020-04-10 22:54:07	39.05345619	-90.95588181	26	1	0	0	Lincoln, Missouri, US
30053	Lincoln	Montana	US	2020-04-10 22:54:07	48.54265777	-115.4046155	7	1	0	0	Lincoln, Montana, US
31111	Lincoln	Nebraska	US	2020-04-10 22:54:07	41.04658298	-100.74753740000001	17	1	0	0	Lincoln, Nebraska, US
32017	Lincoln	Nevada	US	2020-04-10 22:54:07	37.64268459	-114.8790388	1	0	0	0	Lincoln, Nevada, US
35027	Lincoln	New Mexico	US	2020-04-10 22:54:07	33.74526079	-105.4586166	1	0	0	0	Lincoln, New Mexico, US
37109	Lincoln	North Carolina	US	2020-04-10 22:54:07	35.48508185	-81.21740317	13	0	0	0	Lincoln, North Carolina, US
40081	Lincoln	Oklahoma	US	2020-04-10 22:54:07	35.70270942	-96.8812462	11	0	0	0	Lincoln, Oklahoma, US
41041	Lincoln	Oregon	US	2020-04-10 22:54:07	44.64252874	-123.86991200000001	4	0	0	0	Lincoln, Oregon, US
46083	Lincoln	South Dakota	US	2020-04-10 22:54:07	43.27841182	-96.72039050000001	38	0	0	0	Lincoln, South Dakota, US
47103	Lincoln	Tennessee	US	2020-04-10 22:54:07	35.13738622	-86.58910106	8	0	0	0	Lincoln, Tennessee, US
53043	Lincoln	Washington	US	2020-04-10 22:54:07	47.57705241	-118.41943880000001	1	0	0	0	Lincoln, Washington, US
56023	Lincoln	Wyoming	US	2020-04-10 22:54:07	42.26376367	-110.6563997	4	0	0	0	Lincoln, Wyoming, US
19113	Linn	Iowa	US	2020-04-10 22:54:07	42.07923082	-91.59809485	225	10	0	0	Linn, Iowa, US
20107	Linn	Kansas	US	2020-04-10 22:54:07	38.21267844	-94.84254089	5	0	0	0	Linn, Kansas, US
29115	Linn	Missouri	US	2020-04-10 22:54:07	39.87001769	-93.10704106	3	0	0	0	Linn, Missouri, US
41043	Linn	Oregon	US	2020-04-10 22:54:07	44.48899494	-122.53731540000001	49	4	0	0	Linn, Oregon, US
09005	Litchfield	Connecticut	US	2020-04-10 22:54:07	41.7937534	-73.2451475	346	16	0	0	Litchfield, Connecticut, US
48297	Live Oak	Texas	US	2020-04-10 22:54:07	28.35101362	-98.1246786	3	0	0	0	Live Oak, Texas, US
17105	Livingston	Illinois	US	2020-04-10 22:54:07	40.89188292	-88.55784752	14	0	0	0	Livingston, Illinois, US
22063	Livingston	Louisiana	US	2020-04-10 22:54:07	30.44143993	-90.73061664	107	1	0	0	Livingston, Louisiana, US
26093	Livingston	Michigan	US	2020-04-10 22:54:07	42.60302282	-83.91297209	196	3	0	0	Livingston, Michigan, US
29117	Livingston	Missouri	US	2020-04-10 22:54:07	39.78110272	-93.54645978	1	0	0	0	Livingston, Missouri, US
36051	Livingston	New York	US	2020-04-10 22:54:07	42.72596275	-77.77966158	29	2	0	0	Livingston, New York, US
48299	Llano	Texas	US	2020-04-10 22:54:07	30.70645047	-98.68475262	3	0	0	0	Llano, Texas, US
05083	Logan	Arkansas	US	2020-04-10 22:54:07	35.21413234	-93.71951016	1	0	0	0	Logan, Arkansas, US
08075	Logan	Colorado	US	2020-04-10 22:54:07	40.7249637	-103.110817	13	0	0	0	Logan, Colorado, US
17107	Logan	Illinois	US	2020-04-10 22:54:07	40.12581572	-89.36638784	2	0	0	0	Logan, Illinois, US
21141	Logan	Kentucky	US	2020-04-10 22:54:07	36.85949479	-86.877635	5	0	0	0	Logan, Kentucky, US
31113	Logan	Nebraska	US	2020-04-10 22:54:07	41.56650314	-100.4817851	0	0	0	0	Logan, Nebraska, US
39091	Logan	Ohio	US	2020-04-10 22:54:07	40.38996525	-83.76784341	7	0	0	0	Logan, Ohio, US
40083	Logan	Oklahoma	US	2020-04-10 22:54:07	35.91899576	-97.44352845	7	0	0	0	Logan, Oklahoma, US
54045	Logan	West Virginia	US	2020-04-10 22:54:07	37.8299889	-81.93528571	8	0	0	0	Logan, West Virginia, US
13183	Long	Georgia	US	2020-04-10 22:54:07	31.75218791	-81.74952375	1	0	0	0	Long, Georgia, US
05085	Lonoke	Arkansas	US	2020-04-10 22:54:07	34.75392199	-91.88742357	26	0	0	0	Lonoke, Arkansas, US
39093	Lorain	Ohio	US	2020-04-10 22:54:07	41.29553751	-82.15083537	150	5	0	0	Lorain, Ohio, US
35028	Los Alamos	New Mexico	US	2020-04-10 22:54:07	35.86631386	-106.31349850000001	4	0	0	0	Los Alamos, New Mexico, US
06037	Los Angeles	California	US	2020-04-10 22:54:07	34.30828379	-118.22824109999999	8443	242	0	0	Los Angeles, California, US
47105	Loudon	Tennessee	US	2020-04-10 22:54:07	35.73939663	-84.31145275	16	0	0	0	Loudon, Tennessee, US
51107	Loudoun	Virginia	US	2020-04-10 22:54:07	39.08990083	-77.63481877	274	5	0	0	Loudoun, Virginia, US
19115	Louisa	Iowa	US	2020-04-10 22:54:07	41.21842119	-91.26102611	56	0	0	0	Louisa, Iowa, US
51109	Louisa	Virginia	US	2020-04-10 22:54:07	37.97850256	-77.96274807	20	0	0	0	Louisa, Virginia, US
40085	Love	Oklahoma	US	2020-04-10 22:54:07	33.95273467	-97.23906784	2	0	0	0	Love, Oklahoma, US
01085	Lowndes	Alabama	US	2020-04-10 22:54:07	32.1597283	-86.65158371	12	0	0	0	Lowndes, Alabama, US
13185	Lowndes	Georgia	US	2020-04-10 22:54:07	30.83568832	-83.27056716	56	1	0	0	Lowndes, Georgia, US
28087	Lowndes	Mississippi	US	2020-04-10 22:54:07	33.47386518	-88.44191529999998	19	0	0	0	Lowndes, Mississippi, US
48303	Lubbock	Texas	US	2020-04-10 22:54:07	33.61008596	-101.82047890000001	234	9	0	0	Lubbock, Texas, US
39095	Lucas	Ohio	US	2020-04-10 22:54:07	41.62101218	-83.65468618	443	16	0	0	Lucas, Ohio, US
26095	Luce	Michigan	US	2020-04-10 22:54:07	46.47227431	-85.54471223	1	0	0	0	Luce, Michigan, US
13187	Lumpkin	Georgia	US	2020-04-10 22:54:07	34.57286511	-84.00425681	9	0	0	0	Lumpkin, Georgia, US
51111	Lunenburg	Virginia	US	2020-04-10 22:54:07	36.94618528	-78.24133319	2	0	0	0	Lunenburg, Virginia, US
42079	Luzerne	Pennsylvania	US	2020-04-10 22:54:07	41.17823008	-75.98447579	1325	15	0	0	Luzerne, Pennsylvania, US
42081	Lycoming	Pennsylvania	US	2020-04-10 22:54:07	41.34310539	-77.06629984	18	0	0	0	Lycoming, Pennsylvania, US
46085	Lyman	South Dakota	US	2020-04-10 22:54:07	43.89522709	-99.85201878	2	0	0	0	Lyman, South Dakota, US
51680	Lynchburg	Virginia	US	2020-04-10 22:54:07	37.40021399	-79.19888138	27	0	0	0	Lynchburg, Virginia, US
48305	Lynn	Texas	US	2020-04-10 22:54:07	33.17657705	-101.8162849	5	0	0	0	Lynn, Texas, US
19119	Lyon	Iowa	US	2020-04-10 22:54:07	43.38107862	-96.20926845	2	0	0	0	Lyon, Iowa, US
20111	Lyon	Kansas	US	2020-04-10 22:54:07	38.45576156	-96.15275715	27	0	0	0	Lyon, Kansas, US
21143	Lyon	Kentucky	US	2020-04-10 22:54:07	37.02080035	-88.07886257	6	0	0	0	Lyon, Kentucky, US
27083	Lyon	Minnesota	US	2020-04-10 22:54:07	44.41327865	-95.83806103	5	0	0	0	Lyon, Minnesota, US
32019	Lyon	Nevada	US	2020-04-10 22:54:07	39.01777974	-119.18704790000001	6	0	0	0	Lyon, Nevada, US
26097	Mackinac	Michigan	US	2020-04-10 22:54:07	46.07028979	-85.04980537	4	0	0	0	Mackinac, Michigan, US
26099	Macomb	Michigan	US	2020-04-10 22:54:07	42.69158356	-82.92752801	2973	197	0	0	Macomb, Michigan, US
01087	Macon	Alabama	US	2020-04-10 22:54:07	32.38759944	-85.69267724	9	1	0	0	Macon, Alabama, US
13193	Macon	Georgia	US	2020-04-10 22:54:07	32.35207048	-84.04234127	18	0	0	0	Macon, Georgia, US
17115	Macon	Illinois	US	2020-04-10 22:54:07	39.86064913	-88.96342505	14	1	0	0	Macon, Illinois, US
29121	Macon	Missouri	US	2020-04-10 22:54:07	39.83049768	-92.56453089	2	0	0	0	Macon, Missouri, US
37113	Macon	North Carolina	US	2020-04-10 22:54:07	35.14867843	-83.41696617	2	1	0	0	Macon, North Carolina, US
47111	Macon	Tennessee	US	2020-04-10 22:54:07	36.53157855	-86.00778595	19	2	0	0	Macon, Tennessee, US
17117	Macoupin	Illinois	US	2020-04-10 22:54:07	39.26119767	-89.92424028	14	0	0	0	Macoupin, Illinois, US
06039	Madera	California	US	2020-04-10 22:54:07	37.21513971	-119.76655890000002	30	2	0	0	Madera, California, US
01089	Madison	Alabama	US	2020-04-10 22:54:07	34.76327133	-86.55069633	178	3	0	0	Madison, Alabama, US
05087	Madison	Arkansas	US	2020-04-10 22:54:07	36.01038185	-93.72524943	1	0	0	0	Madison, Arkansas, US
12079	Madison	Florida	US	2020-04-10 22:54:07	30.44396917	-83.47398594	14	0	0	0	Madison, Florida, US
13195	Madison	Georgia	US	2020-04-10 22:54:07	34.12920917	-83.21218732	9	1	0	0	Madison, Georgia, US
16065	Madison	Idaho	US	2020-04-10 22:54:07	43.78141028	-111.65384740000002	5	0	0	0	Madison, Idaho, US
17119	Madison	Illinois	US	2020-04-10 22:54:07	38.83042506	-89.90422563	101	2	0	0	Madison, Illinois, US
18095	Madison	Indiana	US	2020-04-10 22:54:07	40.16143691	-85.71964711	204	13	0	0	Madison, Indiana, US
19121	Madison	Iowa	US	2020-04-10 22:54:07	41.33081904	-94.01554631	1	0	0	0	Madison, Iowa, US
21151	Madison	Kentucky	US	2020-04-10 22:54:07	37.71659336	-84.27220275	14	1	0	0	Madison, Kentucky, US
22065	Madison	Louisiana	US	2020-04-10 22:54:07	32.36918118	-91.23973355	2	0	0	0	Madison, Louisiana, US
28089	Madison	Mississippi	US	2020-04-10 22:54:07	32.63389156	-90.03513564	95	2	0	0	Madison, Mississippi, US
29123	Madison	Missouri	US	2020-04-10 22:54:07	37.47865134	-90.34671429999999	1	0	0	0	Madison, Missouri, US
30057	Madison	Montana	US	2020-04-10 22:54:07	45.30080065	-111.9173017	8	1	0	0	Madison, Montana, US
31119	Madison	Nebraska	US	2020-04-10 22:54:07	41.91676024	-97.6005481	6	2	0	0	Madison, Nebraska, US
36053	Madison	New York	US	2020-04-10 22:54:07	42.91653905	-75.67266639	102	3	0	0	Madison, New York, US
39097	Madison	Ohio	US	2020-04-10 22:54:07	39.89381073	-83.40178317	23	2	0	0	Madison, Ohio, US
47113	Madison	Tennessee	US	2020-04-10 22:54:07	35.61181957	-88.84076036	56	0	0	0	Madison, Tennessee, US
48313	Madison	Texas	US	2020-04-10 22:54:07	30.96694679	-95.93003775	1	0	0	0	Madison, Texas, US
51113	Madison	Virginia	US	2020-04-10 22:54:07	38.41531222	-78.28220331	5	0	0	0	Madison, Virginia, US
19123	Mahaska	Iowa	US	2020-04-10 22:54:07	41.33521503	-92.64083907	4	0	0	0	Mahaska, Iowa, US
27087	Mahnomen	Minnesota	US	2020-04-10 22:54:07	47.32557075	-95.80921485	1	0	0	0	Mahnomen, Minnesota, US
39099	Mahoning	Ohio	US	2020-04-10 22:54:07	41.01631101	-80.77287029	358	28	0	0	Mahoning, Ohio, US
40093	Major	Oklahoma	US	2020-04-10 22:54:07	36.31149996	-98.53467076	1	0	0	0	Major, Oklahoma, US
41045	Malheur	Oregon	US	2020-04-10 22:54:07	43.1937027	-117.62273950000001	2	0	0	0	Malheur, Oregon, US
	Manassas	Virginia	US	2020-04-10 22:54:07	38.7464321	-77.48509905	29	0	0	0	Manassas,Virginia,US
51685	Manassas Park	Virginia	US	2020-04-10 22:54:07	38.77058531	-77.44399307	7	0	0	0	Manassas Park, Virginia, US
12081	Manatee	Florida	US	2020-04-10 22:54:07	27.47196942	-82.31831044	198	11	0	0	Manatee, Florida, US
26101	Manistee	Michigan	US	2020-04-10 22:54:07	44.33352407	-86.05626916	9	0	0	0	Manistee, Michigan, US
55071	Manitowoc	Wisconsin	US	2020-04-10 22:54:07	44.11946801	-87.80928853	3	0	0	0	Manitowoc, Wisconsin, US
55073	Marathon	Wisconsin	US	2020-04-10 22:54:07	44.89792533	-89.75863384	12	0	0	0	Marathon, Wisconsin, US
01091	Marengo	Alabama	US	2020-04-10 22:54:07	32.24767634	-87.78796182	15	1	0	0	Marengo, Alabama, US
04013	Maricopa	Arizona	US	2020-04-10 22:54:07	33.34835867	-112.49181540000001	1741	39	0	0	Maricopa, Arizona, US
29125	Maries	Missouri	US	2020-04-10 22:54:07	38.16193985	-91.92249662	2	0	0	0	Maries, Missouri, US
06041	Marin	California	US	2020-04-10 22:54:07	38.07122463	-122.72106310000001	154	10	0	0	Marin, California, US
55075	Marinette	Wisconsin	US	2020-04-10 22:54:07	45.38553432	-88.03324599999998	3	0	0	0	Marinette, Wisconsin, US
01093	Marion	Alabama	US	2020-04-10 22:54:07	34.13697363	-87.88704173	39	3	0	0	Marion, Alabama, US
12083	Marion	Florida	US	2020-04-10 22:54:07	29.21227113	-82.05803627	82	2	0	0	Marion, Florida, US
13197	Marion	Georgia	US	2020-04-10 22:54:07	32.3483402	-84.52733571	9	0	0	0	Marion, Georgia, US
17121	Marion	Illinois	US	2020-04-10 22:54:07	38.64963204	-88.91899208	12	0	0	0	Marion, Illinois, US
18097	Marion	Indiana	US	2020-04-10 22:54:07	39.78163624	-86.13826325	2600	107	0	0	Marion, Indiana, US
19125	Marion	Iowa	US	2020-04-10 22:54:07	41.33445101	-93.09934783	2	0	0	0	Marion, Iowa, US
20115	Marion	Kansas	US	2020-04-10 22:54:07	38.35855394	-97.09852509999999	3	0	0	0	Marion, Kansas, US
21155	Marion	Kentucky	US	2020-04-10 22:54:07	37.55218078	-85.26898542	4	0	0	0	Marion, Kentucky, US
28091	Marion	Mississippi	US	2020-04-10 22:54:07	31.23132643	-89.8209217	17	0	0	0	Marion, Mississippi, US
39101	Marion	Ohio	US	2020-04-10 22:54:07	40.58610662	-83.15736305	42	0	0	0	Marion, Ohio, US
41047	Marion	Oregon	US	2020-04-10 22:54:07	44.90287942	-122.58151170000001	235	9	0	0	Marion, Oregon, US
45067	Marion	South Carolina	US	2020-04-10 22:54:07	34.07859748	-79.36400756	5	1	0	0	Marion, South Carolina, US
47115	Marion	Tennessee	US	2020-04-10 22:54:07	35.12997174	-85.62265895	22	1	0	0	Marion, Tennessee, US
54049	Marion	West Virginia	US	2020-04-10 22:54:07	39.50984542	-80.24244659	32	1	0	0	Marion, West Virginia, US
45069	Marlboro	South Carolina	US	2020-04-10 22:54:07	34.59905577	-79.67561152	11	0	0	0	Marlboro, South Carolina, US
26103	Marquette	Michigan	US	2020-04-10 22:54:07	46.4338914	-87.64043701	21	2	0	0	Marquette, Michigan, US
55077	Marquette	Wisconsin	US	2020-04-10 22:54:07	43.81911946	-89.40073763	2	0	0	0	Marquette, Wisconsin, US
01095	Marshall	Alabama	US	2020-04-10 22:54:07	34.36975964	-86.30486727	69	2	0	0	Marshall, Alabama, US
17123	Marshall	Illinois	US	2020-04-10 22:54:07	41.0327901	-89.34510444	1	0	0	0	Marshall, Illinois, US
18099	Marshall	Indiana	US	2020-04-10 22:54:07	41.32467367	-86.26185087	12	0	0	0	Marshall, Indiana, US
19127	Marshall	Iowa	US	2020-04-10 22:54:07	42.03586837	-92.99908190000001	20	0	0	0	Marshall, Iowa, US
21157	Marshall	Kentucky	US	2020-04-10 22:54:07	36.88007070000001	-88.32803576	8	0	0	0	Marshall, Kentucky, US
28093	Marshall	Mississippi	US	2020-04-10 22:54:07	34.76216286	-89.50299462	28	1	0	0	Marshall, Mississippi, US
40095	Marshall	Oklahoma	US	2020-04-10 22:54:07	34.02311222	-96.76855464	1	0	0	0	Marshall, Oklahoma, US
46091	Marshall	South Dakota	US	2020-04-10 22:54:07	45.75870838	-97.59855639	1	0	0	0	Marshall, South Dakota, US
47117	Marshall	Tennessee	US	2020-04-10 22:54:07	35.45798777	-86.76420988	9	1	0	0	Marshall, Tennessee, US
54051	Marshall	West Virginia	US	2020-04-10 22:54:07	39.86064362	-80.66591062	6	0	0	0	Marshall, West Virginia, US
12085	Martin	Florida	US	2020-04-10 22:54:07	27.0772071	-80.43109784	111	2	0	0	Martin, Florida, US
18101	Martin	Indiana	US	2020-04-10 22:54:07	38.7099921	-86.80373186	2	0	0	0	Martin, Indiana, US
21159	Martin	Kentucky	US	2020-04-10 22:54:07	37.79990579	-82.51247478	1	0	0	0	Martin, Kentucky, US
27091	Martin	Minnesota	US	2020-04-10 22:54:07	43.67429718	-94.55099908	36	4	0	0	Martin, Minnesota, US
37117	Martin	North Carolina	US	2020-04-10 22:54:07	35.84326734	-77.10860251	5	0	0	0	Martin, North Carolina, US
48317	Martin	Texas	US	2020-04-10 22:54:07	32.30600051	-101.9513518	2	0	0	0	Martin, Texas, US
51690	Martinsville	Virginia	US	2020-04-10 22:54:07	36.68212094	-79.86352771	0	0	0	0	Martinsville, Virginia, US
17125	Mason	Illinois	US	2020-04-10 22:54:07	40.23917274	-89.91824452	3	0	0	0	Mason, Illinois, US
21161	Mason	Kentucky	US	2020-04-10 22:54:07	38.59471935	-83.82151043	3	0	0	0	Mason, Kentucky, US
26105	Mason	Michigan	US	2020-04-10 22:54:07	43.99509218	-86.24988902	1	0	0	0	Mason, Michigan, US
48319	Mason	Texas	US	2020-04-10 22:54:07	30.71780434	-99.22629416	1	0	0	0	Mason, Texas, US
53045	Mason	Washington	US	2020-04-10 22:54:07	47.35007586	-123.1863685	18	0	0	0	Mason, Washington, US
54053	Mason	West Virginia	US	2020-04-10 22:54:07	38.77071799	-82.02524219	7	0	0	0	Mason, West Virginia, US
17127	Massac	Illinois	US	2020-04-10 22:54:07	37.22078441	-88.71036614	2	0	0	0	Massac, Illinois, US
48321	Matagorda	Texas	US	2020-04-10 22:54:07	28.81955746	-96.01230294	45	3	0	0	Matagorda, Texas, US
02170	Matanuska-Susitna	Alaska	US	2020-04-10 22:54:07	62.31305045	-149.5741743	9	0	0	0	Matanuska-Susitna, Alaska, US
51115	Mathews	Virginia	US	2020-04-10 22:54:07	37.44164146	-76.34098896	2	0	0	0	Mathews, Virginia, US
15009	Maui	Hawaii	US	2020-04-10 22:54:07	20.86399628	-156.56890969999995	57	1	0	0	Maui, Hawaii, US
47119	Maury	Tennessee	US	2020-04-10 22:54:07	35.618741299999996	-87.07462444	32	0	0	0	Maury, Tennessee, US
48323	Maverick	Texas	US	2020-04-10 22:54:07	28.7429195	-100.3157686	8	0	0	0	Maverick, Texas, US
40097	Mayes	Oklahoma	US	2020-04-10 22:54:07	36.30179091	-95.23175116	13	2	0	0	Mayes, Oklahoma, US
40087	McClain	Oklahoma	US	2020-04-10 22:54:07	35.01123903	-97.44572302	18	0	0	0	McClain, Oklahoma, US
46087	McCook	South Dakota	US	2020-04-10 22:54:07	43.6742571	-97.36863144	2	1	0	0	McCook, South Dakota, US
45065	McCormick	South Carolina	US	2020-04-10 22:54:07	33.90161443	-82.30794338	3	1	0	0	McCormick, South Carolina, US
21145	McCracken	Kentucky	US	2020-04-10 22:54:07	37.05350953	-88.70445755	16	1	0	0	McCracken, Kentucky, US
21147	McCreary	Kentucky	US	2020-04-10 22:54:07	36.73874143	-84.48102924	3	0	0	0	McCreary, Kentucky, US
48307	McCulloch	Texas	US	2020-04-10 22:54:07	31.1925468	-99.34682807	2	0	0	0	McCulloch, Texas, US
40089	McCurtain	Oklahoma	US	2020-04-10 22:54:07	34.11664328	-94.77222373	2	0	0	0	McCurtain, Oklahoma, US
29119	McDonald	Missouri	US	2020-04-10 22:54:07	36.62869595	-94.34867205	4	0	0	0	McDonald, Missouri, US
37111	McDowell	North Carolina	US	2020-04-10 22:54:07	35.67736232	-82.0482425	16	0	0	0	McDowell, North Carolina, US
54047	McDowell	West Virginia	US	2020-04-10 22:54:07	37.38002939	-81.65083669	4	0	0	0	McDowell, West Virginia, US
	McDuffie	Georgia	US	2020-04-10 22:54:07	33.47851918	-82.48252774	19	2	0	0	McDuffie,Georgia,US
17111	McHenry	Illinois	US	2020-04-10 22:54:07	42.32451172	-88.45248227	206	5	0	0	McHenry, Illinois, US
38049	McHenry	North Dakota	US	2020-04-10 22:54:07	48.23104458	-100.6324822	1	1	0	0	McHenry, North Dakota, US
	McIntosh	Georgia	US	2020-04-10 22:54:07			3	0	0	0	McIntosh,Georgia,US
38051	McIntosh	North Dakota	US	2020-04-10 22:54:07	46.11182017	-99.44145858	1	0	0	0	McIntosh, North Dakota, US
40091	McIntosh	Oklahoma	US	2020-04-10 22:54:07	35.37235506	-95.66599306	1	0	0	0	McIntosh, Oklahoma, US
42083	McKean	Pennsylvania	US	2020-04-10 22:54:07	41.80938602	-78.56478358	1	0	0	0	McKean, Pennsylvania, US
38053	McKenzie	North Dakota	US	2020-04-10 22:54:07	47.74133370000001	-103.395905	6	0	0	0	McKenzie, North Dakota, US
35031	McKinley	New Mexico	US	2020-04-10 22:54:07	35.58007720000001	-108.262245	113	2	0	0	McKinley, New Mexico, US
17113	McLean	Illinois	US	2020-04-10 22:54:07	40.48996987	-88.84621113	75	2	0	0	McLean, Illinois, US
21149	McLean	Kentucky	US	2020-04-10 22:54:07	37.5301951	-87.26803443	5	1	0	0	McLean, Kentucky, US
38055	McLean	North Dakota	US	2020-04-10 22:54:07	47.60766714	-101.3182418	2	0	0	0	McLean, North Dakota, US
48309	McLennan	Texas	US	2020-04-10 22:54:07	31.55255453	-97.20217694	66	2	0	0	McLennan, Texas, US
27085	McLeod	Minnesota	US	2020-04-10 22:54:07	44.82367677	-94.27287017	2	0	0	0	McLeod, Minnesota, US
47107	McMinn	Tennessee	US	2020-04-10 22:54:07	35.42812616	-84.61520715	4	0	0	0	McMinn, Tennessee, US
47109	McNairy	Tennessee	US	2020-04-10 22:54:07	35.17468549	-88.5647812	9	0	0	0	McNairy, Tennessee, US
20113	McPherson	Kansas	US	2020-04-10 22:54:07	38.39184858	-97.64769869	13	0	0	0	McPherson, Kansas, US
21163	Meade	Kentucky	US	2020-04-10 22:54:07	37.96163597	-86.21028219	2	0	0	0	Meade, Kentucky, US
46093	Meade	South Dakota	US	2020-04-10 22:54:07	44.56676791	-102.71627409999999	1	0	0	0	Meade, South Dakota, US
30059	Meagher	Montana	US	2020-04-10 22:54:07	46.59907074	-110.8898557	1	0	0	0	Meagher, Montana, US
37119	Mecklenburg	North Carolina	US	2020-04-10 22:54:07	35.24469268	-80.8317671	906	10	0	0	Mecklenburg, North Carolina, US
51117	Mecklenburg	Virginia	US	2020-04-10 22:54:07	36.67882005	-78.36131056	48	0	0	0	Mecklenburg, Virginia, US
26107	Mecosta	Michigan	US	2020-04-10 22:54:07	43.64064262	-85.32463223	11	1	0	0	Mecosta, Michigan, US
39103	Medina	Ohio	US	2020-04-10 22:54:07	41.11770589	-81.89986209999998	103	5	0	0	Medina, Ohio, US
48325	Medina	Texas	US	2020-04-10 22:54:07	29.355730100000002	-99.11030298	10	1	0	0	Medina, Texas, US
27093	Meeker	Minnesota	US	2020-04-10 22:54:07	45.12328869	-94.52839455	2	0	0	0	Meeker, Minnesota, US
39105	Meigs	Ohio	US	2020-04-10 22:54:07	39.09224872	-82.0305041	1	0	0	0	Meigs, Ohio, US
47121	Meigs	Tennessee	US	2020-04-10 22:54:07	35.51558739	-84.81482914	3	0	0	0	Meigs, Tennessee, US
17129	Menard	Illinois	US	2020-04-10 22:54:07	40.02742725	-89.80246001	2	0	0	0	Menard, Illinois, US
06045	Mendocino	California	US	2020-04-10 22:54:07	39.4381191	-123.39113130000001	4	0	0	0	Mendocino, California, US
21165	Menifee	Kentucky	US	2020-04-10 22:54:07	37.94090733	-83.59985712	3	0	0	0	Menifee, Kentucky, US
26109	Menominee	Michigan	US	2020-04-10 22:54:07	45.58038692	-87.55370409	1	0	0	0	Menominee, Michigan, US
55078	Menominee	Wisconsin	US	2020-04-10 22:54:07	45.00422544	-88.70950714	1	0	0	0	Menominee, Wisconsin, US
06047	Merced	California	US	2020-04-10 22:54:07	37.18922369	-120.72090349999999	52	3	0	0	Merced, California, US
17131	Mercer	Illinois	US	2020-04-10 22:54:07	41.20596782	-90.74290052	2	0	0	0	Mercer, Illinois, US
21167	Mercer	Kentucky	US	2020-04-10 22:54:07	37.81474237	-84.87488475	4	0	0	0	Mercer, Kentucky, US
34021	Mercer	New Jersey	US	2020-04-10 22:54:07	40.28047017	-74.70479631	1282	39	0	0	Mercer, New Jersey, US
38057	Mercer	North Dakota	US	2020-04-10 22:54:07	47.31213126	-101.8318399	0	0	0	0	Mercer, North Dakota, US
39107	Mercer	Ohio	US	2020-04-10 22:54:07	40.54043046	-84.62912742	12	1	0	0	Mercer, Ohio, US
42085	Mercer	Pennsylvania	US	2020-04-10 22:54:07	41.30248872	-80.25816981	36	0	0	0	Mercer, Pennsylvania, US
54055	Mercer	West Virginia	US	2020-04-10 22:54:07	37.40481169	-81.11023142	8	0	0	0	Mercer, West Virginia, US
13199	Meriwether	Georgia	US	2020-04-10 22:54:07	33.04163534	-84.68859732	18	0	0	0	Meriwether, Georgia, US
31121	Merrick	Nebraska	US	2020-04-10 22:54:07	41.16624273	-98.0374887	2	0	0	0	Merrick, Nebraska, US
33013	Merrimack	New Hampshire	US	2020-04-10 22:54:07	43.29662971	-71.6811573	60	0	0	0	Merrimack, New Hampshire, US
08077	Mesa	Colorado	US	2020-04-10 22:54:07	39.01787888	-108.469799	32	0	0	0	Mesa, Colorado, US
18103	Miami	Indiana	US	2020-04-10 22:54:07	40.76940965	-86.04525048	14	0	0	0	Miami, Indiana, US
20121	Miami	Kansas	US	2020-04-10 22:54:07	38.56383358	-94.83832189	3	0	0	0	Miami, Kansas, US
39109	Miami	Ohio	US	2020-04-10 22:54:07	40.0543329	-84.22871271	113	14	0	0	Miami, Ohio, US
12086	Miami-Dade	Florida	US	2020-04-10 22:54:07	25.6112362	-80.55170587	6119	74	0	0	Miami-Dade, Florida, US
09007	Middlesex	Connecticut	US	2020-04-10 22:54:07	41.45949668	-72.53714864	240	17	0	0	Middlesex, Connecticut, US
25017	Middlesex	Massachusetts	US	2020-04-10 22:54:07	42.48607732	-71.39049229	4447	80	0	0	Middlesex, Massachusetts, US
34023	Middlesex	New Jersey	US	2020-04-10 22:54:07	40.43629879	-74.41426991	5060	168	0	0	Middlesex, New Jersey, US
51119	Middlesex	Virginia	US	2020-04-10 22:54:07	37.63191998	-76.55064617	3	0	0	0	Middlesex, Virginia, US
26111	Midland	Michigan	US	2020-04-10 22:54:07	43.64330771	-84.38804374	28	1	0	0	Midland, Michigan, US
48329	Midland	Texas	US	2020-04-10 22:54:07	31.86904128	-102.03156820000001	31	1	0	0	Midland, Texas, US
42087	Mifflin	Pennsylvania	US	2020-04-10 22:54:07	40.61116939	-77.61070738	11	0	0	0	Mifflin, Pennsylvania, US
48331	Milam	Texas	US	2020-04-10 22:54:07	30.78581830000001	-96.97718698	7	0	0	0	Milam, Texas, US
05091	Miller	Arkansas	US	2020-04-10 22:54:07	33.31403423	-93.89285258	20	0	0	0	Miller, Arkansas, US
13201	Miller	Georgia	US	2020-04-10 22:54:07	31.16568912	-84.73151117	10	0	0	0	Miller, Georgia, US
19129	Mills	Iowa	US	2020-04-10 22:54:07	41.03299766	-95.61920963	1	0	0	0	Mills, Iowa, US
55079	Milwaukee	Wisconsin	US	2020-04-10 22:54:07	43.00486062	-87.96733172	1575	77	0	0	Milwaukee, Wisconsin, US
46097	Miner	South Dakota	US	2020-04-10 22:54:07	44.02197882	-97.60992207	1	0	0	0	Miner, South Dakota, US
08079	Mineral	Colorado	US	2020-04-10 22:54:07	37.66954283	-106.92816979999999	2	0	0	0	Mineral, Colorado, US
54057	Mineral	West Virginia	US	2020-04-10 22:54:07	39.41561583	-78.94104895	3	0	0	0	Mineral, West Virginia, US
16067	Minidoka	Idaho	US	2020-04-10 22:54:07	42.85518524	-113.6357257	4	0	0	0	Minidoka, Idaho, US
46099	Minnehaha	South Dakota	US	2020-04-10 22:54:07	43.67441641	-96.7910885	352	2	0	0	Minnehaha, South Dakota, US
26113	Missaukee	Michigan	US	2020-04-10 22:54:07	44.33772443	-85.09256478	1	1	0	0	Missaukee, Michigan, US
05093	Mississippi	Arkansas	US	2020-04-10 22:54:07	35.76271485	-90.05194370000002	6	0	0	0	Mississippi, Arkansas, US
30063	Missoula	Montana	US	2020-04-10 22:54:07	47.03728583	-113.92135079999998	26	1	0	0	Missoula, Montana, US
13205	Mitchell	Georgia	US	2020-04-10 22:54:07	31.22483255	-84.19381821	131	13	0	0	Mitchell, Georgia, US
19131	Mitchell	Iowa	US	2020-04-10 22:54:07	43.35638371	-92.78887719	2	0	0	0	Mitchell, Iowa, US
20123	Mitchell	Kansas	US	2020-04-10 22:54:07	39.39331582	-98.20906732	2	0	0	0	Mitchell, Kansas, US
37121	Mitchell	North Carolina	US	2020-04-10 22:54:07	36.01059309	-82.1582442	3	0	0	0	Mitchell, North Carolina, US
48335	Mitchell	Texas	US	2020-04-10 22:54:07	32.30623474	-100.9212058	1	0	0	0	Mitchell, Texas, US
01097	Mobile	Alabama	US	2020-04-10 22:54:07	30.78472347	-88.20842409	358	11	0	0	Mobile, Alabama, US
08081	Moffat	Colorado	US	2020-04-10 22:54:07	40.61810999	-108.2070876	3	0	0	0	Moffat, Colorado, US
04015	Mohave	Arizona	US	2020-04-10 22:54:07	35.70471703	-113.7577902	28	0	0	0	Mohave, Arizona, US
29135	Moniteau	Missouri	US	2020-04-10 22:54:07	38.63571781	-92.57976951	4	0	0	0	Moniteau, Missouri, US
34025	Monmouth	New Jersey	US	2020-04-10 22:54:07	40.26549699	-74.22240686	3496	107	0	0	Monmouth, New Jersey, US
06051	Mono	California	US	2020-04-10 22:54:07	37.93899289	-118.8872409	20	1	0	0	Mono, California, US
19133	Monona	Iowa	US	2020-04-10 22:54:07	42.05220391	-95.95743843	6	0	0	0	Monona, Iowa, US
54061	Monongalia	West Virginia	US	2020-04-10 22:54:07	39.63218457	-80.04766838	78	1	0	0	Monongalia, West Virginia, US
01099	Monroe	Alabama	US	2020-04-10 22:54:07	31.56729412	-87.36995001	6	1	0	0	Monroe, Alabama, US
05095	Monroe	Arkansas	US	2020-04-10 22:54:07	34.6815935	-91.20540287	1	0	0	0	Monroe, Arkansas, US
12087	Monroe	Florida	US	2020-04-10 22:54:07	25.20904673	-81.07812416	55	3	0	0	Monroe, Florida, US
13207	Monroe	Georgia	US	2020-04-10 22:54:07	33.014289	-83.92097166	12	1	0	0	Monroe, Georgia, US
17133	Monroe	Illinois	US	2020-04-10 22:54:07	38.27594376	-90.17761038	42	1	0	0	Monroe, Illinois, US
18105	Monroe	Indiana	US	2020-04-10 22:54:07	39.16130004	-86.52414358	70	0	0	0	Monroe, Indiana, US
21171	Monroe	Kentucky	US	2020-04-10 22:54:07	36.71225341	-85.71596443	2	0	0	0	Monroe, Kentucky, US
26115	Monroe	Michigan	US	2020-04-10 22:54:07	41.92734151	-83.53749864	174	4	0	0	Monroe, Michigan, US
28095	Monroe	Mississippi	US	2020-04-10 22:54:07	33.89236763	-88.4808438	25	1	0	0	Monroe, Mississippi, US
36055	Monroe	New York	US	2020-04-10 22:54:07	43.14638895	-77.69322942	742	40	0	0	Monroe, New York, US
39111	Monroe	Ohio	US	2020-04-10 22:54:07	39.72984936	-81.08464734	2	0	0	0	Monroe, Ohio, US
42089	Monroe	Pennsylvania	US	2020-04-10 22:54:07	41.05934058	-75.34031025	752	19	0	0	Monroe, Pennsylvania, US
47123	Monroe	Tennessee	US	2020-04-10 22:54:07	35.44550387	-84.24902965	8	0	0	0	Monroe, Tennessee, US
54063	Monroe	West Virginia	US	2020-04-10 22:54:07	37.56274716	-80.54577965	1	0	0	0	Monroe, West Virginia, US
55081	Monroe	Wisconsin	US	2020-04-10 22:54:07	43.94641218	-90.61881899999999	8	0	0	0	Monroe, Wisconsin, US
48337	Montague	Texas	US	2020-04-10 22:54:07	33.67521893	-97.72500958	1	0	0	0	Montague, Texas, US
26117	Montcalm	Michigan	US	2020-04-10 22:54:07	43.31082541	-85.15252824	20	1	0	0	Montcalm, Michigan, US
06053	Monterey	California	US	2020-04-10 22:54:07	36.21862405	-121.24133970000001	71	3	0	0	Monterey, California, US
08083	Montezuma	Colorado	US	2020-04-10 22:54:07	37.33859579	-108.59588570000001	8	1	0	0	Montezuma, Colorado, US
01101	Montgomery	Alabama	US	2020-04-10 22:54:07	32.2206831	-86.20969272	92	4	0	0	Montgomery, Alabama, US
17135	Montgomery	Illinois	US	2020-04-10 22:54:07	39.23198845	-89.47809254	8	1	0	0	Montgomery, Illinois, US
18107	Montgomery	Indiana	US	2020-04-10 22:54:07	40.04034823	-86.89335024	20	0	0	0	Montgomery, Indiana, US
19137	Montgomery	Iowa	US	2020-04-10 22:54:07	41.03018714	-95.15642896	1	0	0	0	Montgomery, Iowa, US
20125	Montgomery	Kansas	US	2020-04-10 22:54:07	37.19236568	-95.74329258	11	0	0	0	Montgomery, Kansas, US
21173	Montgomery	Kentucky	US	2020-04-10 22:54:07	38.03253032	-83.9145241	7	0	0	0	Montgomery, Kentucky, US
24031	Montgomery	Maryland	US	2020-04-10 22:54:07	39.13676329	-77.20358245	1388	34	0	0	Montgomery, Maryland, US
28097	Montgomery	Mississippi	US	2020-04-10 22:54:07	33.49419589	-89.61729103	14	1	0	0	Montgomery, Mississippi, US
29139	Montgomery	Missouri	US	2020-04-10 22:54:07	38.94022054	-91.47000721	6	0	0	0	Montgomery, Missouri, US
36057	Montgomery	New York	US	2020-04-10 22:54:07	42.90123494	-74.44011632	29	1	0	0	Montgomery, New York, US
37123	Montgomery	North Carolina	US	2020-04-10 22:54:07	35.33155144	-79.90416657	13	1	0	0	Montgomery, North Carolina, US
39113	Montgomery	Ohio	US	2020-04-10 22:54:07	39.75394919	-84.29050975	161	4	0	0	Montgomery, Ohio, US
42091	Montgomery	Pennsylvania	US	2020-04-10 22:54:07	40.21053671	-75.36652296	1889	50	0	0	Montgomery, Pennsylvania, US
47125	Montgomery	Tennessee	US	2020-04-10 22:54:07	36.49609412	-87.38550661	84	2	0	0	Montgomery, Tennessee, US
48339	Montgomery	Texas	US	2020-04-10 22:54:07	30.30079133	-95.50572772	231	4	0	0	Montgomery, Texas, US
51121	Montgomery	Virginia	US	2020-04-10 22:54:07	37.17746986	-80.37868691	18	0	0	0	Montgomery, Virginia, US
42093	Montour	Pennsylvania	US	2020-04-10 22:54:07	41.03023987	-76.66345939	37	0	0	0	Montour, Pennsylvania, US
08085	Montrose	Colorado	US	2020-04-10 22:54:07	38.40214114	-108.26390220000002	38	3	0	0	Montrose, Colorado, US
37125	Moore	North Carolina	US	2020-04-10 22:54:07	35.30885257	-79.48474178	74	2	0	0	Moore, North Carolina, US
47127	Moore	Tennessee	US	2020-04-10 22:54:07	35.27724699	-86.36230578	0	0	0	0	Moore, Tennessee, US
48341	Moore	Texas	US	2020-04-10 22:54:07	35.83769242	-101.8930281	21	0	0	0	Moore, Texas, US
22067	Morehouse	Louisiana	US	2020-04-10 22:54:07	32.81686191	-91.80421614	27	2	0	0	Morehouse, Louisiana, US
01103	Morgan	Alabama	US	2020-04-10 22:54:07	34.45500589	-86.85475946	36	0	0	0	Morgan, Alabama, US
08087	Morgan	Colorado	US	2020-04-10 22:54:07	40.26279810000001	-103.8093302	44	0	0	0	Morgan, Colorado, US
13211	Morgan	Georgia	US	2020-04-10 22:54:07	33.59232073	-83.49129491	14	0	0	0	Morgan, Georgia, US
17137	Morgan	Illinois	US	2020-04-10 22:54:07	39.71654544	-90.20255104	10	1	0	0	Morgan, Illinois, US
18109	Morgan	Indiana	US	2020-04-10 22:54:07	39.47899078	-86.44573375	89	3	0	0	Morgan, Indiana, US
29141	Morgan	Missouri	US	2020-04-10 22:54:07	38.4181765	-92.88791859	1	0	0	0	Morgan, Missouri, US
39115	Morgan	Ohio	US	2020-04-10 22:54:07	39.62081738	-81.85308173	2	0	0	0	Morgan, Ohio, US
47129	Morgan	Tennessee	US	2020-04-10 22:54:07	36.13248031	-84.64880098	5	0	0	0	Morgan, Tennessee, US
54065	Morgan	West Virginia	US	2020-04-10 22:54:07	39.55439028	-78.26311676	5	0	0	0	Morgan, West Virginia, US
20127	Morris	Kansas	US	2020-04-10 22:54:07	38.68827511	-96.65128437	2	0	0	0	Morris, Kansas, US
34027	Morris	New Jersey	US	2020-04-10 22:54:07	40.86095313	-74.54553709999998	2771	135	0	0	Morris, New Jersey, US
48343	Morris	Texas	US	2020-04-10 22:54:07	33.11304005	-94.73255695	3	0	0	0	Morris, Texas, US
39117	Morrow	Ohio	US	2020-04-10 22:54:07	40.52363560000001	-82.7892599	8	0	0	0	Morrow, Ohio, US
41049	Morrow	Oregon	US	2020-04-10 22:54:07	45.41846568	-119.584546	5	0	0	0	Morrow, Oregon, US
20129	Morton	Kansas	US	2020-04-10 22:54:07	37.19141121	-101.79925190000002	1	0	0	0	Morton, Kansas, US
38059	Morton	North Dakota	US	2020-04-10 22:54:07	46.71681782	-101.2822377	19	1	0	0	Morton, North Dakota, US
17139	Moultrie	Illinois	US	2020-04-10 22:54:07	39.64187451	-88.62099969	2	0	0	0	Moultrie, Illinois, US
38061	Mountrail	North Dakota	US	2020-04-10 22:54:07	48.20197971	-102.3555315	20	0	0	0	Mountrail, North Dakota, US
27099	Mower	Minnesota	US	2020-04-10 22:54:07	43.67142874	-92.75234549	22	0	0	0	Mower, Minnesota, US
21177	Muhlenberg	Kentucky	US	2020-04-10 22:54:07	37.21425819	-87.14632053	26	0	0	0	Muhlenberg, Kentucky, US
41051	Multnomah	Oregon	US	2020-04-10 22:54:07	45.54747959	-122.4169351	302	13	0	0	Multnomah, Oregon, US
13213	Murray	Georgia	US	2020-04-10 22:54:07	34.78897608	-84.74993177	12	0	0	0	Murray, Georgia, US
27101	Murray	Minnesota	US	2020-04-10 22:54:07	44.02216709	-95.76328482	1	0	0	0	Murray, Minnesota, US
19139	Muscatine	Iowa	US	2020-04-10 22:54:07	41.48370744	-91.11216970000001	80	1	0	0	Muscatine, Iowa, US
13215	Muscogee	Georgia	US	2020-04-10 22:54:07	32.50931999	-84.87142262	127	3	0	0	Muscogee, Georgia, US
26121	Muskegon	Michigan	US	2020-04-10 22:54:07	43.29123859	-86.15176712	57	4	0	0	Muskegon, Michigan, US
39119	Muskingum	Ohio	US	2020-04-10 22:54:07	39.96575964	-81.94363275	8	0	0	0	Muskingum, Ohio, US
40101	Muskogee	Oklahoma	US	2020-04-10 22:54:07	35.61318461	-95.37802952	21	2	0	0	Muskogee, Oklahoma, US
30065	Musselshell	Montana	US	2020-04-10 22:54:07	46.49684637	-108.39498	1	0	0	0	Musselshell, Montana, US
48347	Nacogdoches	Texas	US	2020-04-10 22:54:07	31.62017125	-94.61803994	31	3	0	0	Nacogdoches, Texas, US
06055	Napa	California	US	2020-04-10 22:54:07	38.50735751	-122.33283899999999	32	2	0	0	Napa, California, US
37127	Nash	North Carolina	US	2020-04-10 22:54:07	35.96575634	-77.98422508	29	1	0	0	Nash, North Carolina, US
12089	Nassau	Florida	US	2020-04-10 22:54:07	30.61037141	-81.80297522	33	0	0	0	Nassau, Florida, US
36059	Nassau	New York	US	2020-04-10 22:54:07	40.74066522	-73.58941873	21512	723	0	0	Nassau, New York, US
22069	Natchitoches	Louisiana	US	2020-04-10 22:54:07	31.72321584	-93.09816516	33	0	0	0	Natchitoches, Louisiana, US
56025	Natrona	Wyoming	US	2020-04-10 22:54:07	42.96180148	-106.79788500000001	27	0	0	0	Natrona, Wyoming, US
04017	Navajo	Arizona	US	2020-04-10 22:54:07	35.3997715	-110.3218983	287	1	0	0	Navajo, Arizona, US
48349	Navarro	Texas	US	2020-04-10 22:54:07	32.04620681	-96.47428766	11	2	0	0	Navarro, Texas, US
21179	Nelson	Kentucky	US	2020-04-10 22:54:07	37.80335779	-85.4657193	7	0	0	0	Nelson, Kentucky, US
51125	Nelson	Virginia	US	2020-04-10 22:54:07	37.78790447	-78.88498513	4	0	0	0	Nelson, Virginia, US
31127	Nemaha	Nebraska	US	2020-04-10 22:54:07	40.38514847	-95.85433992	1	0	0	0	Nemaha, Nebraska, US
20133	Neosho	Kansas	US	2020-04-10 22:54:07	37.55862897	-95.30670046	1	0	0	0	Neosho, Kansas, US
28099	Neshoba	Mississippi	US	2020-04-10 22:54:07	32.75339664	-89.11726492	21	0	0	0	Neshoba, Mississippi, US
05099	Nevada	Arkansas	US	2020-04-10 22:54:07	33.66340119	-93.30632432	1	0	0	0	Nevada, Arkansas, US
06057	Nevada	California	US	2020-04-10 22:54:07	39.30394768	-120.76272809999999	34	1	0	0	Nevada, California, US
10003	New Castle	Delaware	US	2020-04-10 22:54:07	39.57992638	-75.64054974	751	9	0	0	New Castle, Delaware, US
37129	New Hanover	North Carolina	US	2020-04-10 22:54:07	34.25758282	-77.87075626	55	0	0	0	New Hanover, North Carolina, US
09009	New Haven	Connecticut	US	2020-04-10 22:54:07	41.408032500000004	-72.93620426	2383	98	0	0	New Haven, Connecticut, US
51127	New Kent	Virginia	US	2020-04-10 22:54:07	37.50694406	-76.99828634	13	0	0	0	New Kent, Virginia, US
09011	New London	Connecticut	US	2020-04-10 22:54:07	41.48896435	-72.10430976	156	7	0	0	New London, Connecticut, US
29143	New Madrid	Missouri	US	2020-04-10 22:54:07	36.59666326	-89.66070007	6	0	0	0	New Madrid, Missouri, US
36061	New York City	New York	US	2020-04-10 22:54:07	40.76727260000001	-73.97152637	92384	5820	0	0	New York City, New York, US
26123	Newaygo	Michigan	US	2020-04-10 22:54:07	43.554373999999996	-85.80070107	4	0	0	0	Newaygo, Michigan, US
45071	Newberry	South Carolina	US	2020-04-10 22:54:07	34.28629098	-81.59935761	13	1	0	0	Newberry, South Carolina, US
44005	Newport	Rhode Island	US	2020-04-10 22:54:07	41.5642026	-71.26569799	56	0	0	0	Newport, Rhode Island, US
51700	Newport News	Virginia	US	2020-04-10 22:54:07	37.08166899	-76.51754109	68	1	0	0	Newport News, Virginia, US
05101	Newton	Arkansas	US	2020-04-10 22:54:07	35.91947491	-93.21612969	1	0	0	0	Newton, Arkansas, US
13217	Newton	Georgia	US	2020-04-10 22:54:07	33.55514538	-83.84547140000002	73	3	0	0	Newton, Georgia, US
18111	Newton	Indiana	US	2020-04-10 22:54:07	40.95610449	-87.39635768	7	1	0	0	Newton, Indiana, US
28101	Newton	Mississippi	US	2020-04-10 22:54:07	32.40021118	-89.11843336	10	0	0	0	Newton, Mississippi, US
29145	Newton	Missouri	US	2020-04-10 22:54:07	36.90519407	-94.3394104	7	0	0	0	Newton, Missouri, US
48351	Newton	Texas	US	2020-04-10 22:54:07	30.78548982	-93.74408813	1	0	0	0	Newton, Texas, US
16069	Nez Perce	Idaho	US	2020-04-10 22:54:07	46.32638236	-116.75009750000001	19	5	0	0	Nez Perce, Idaho, US
36063	Niagara	New York	US	2020-04-10 22:54:07	43.19898042	-78.74777412	156	4	0	0	Niagara, New York, US
21181	Nicholas	Kentucky	US	2020-04-10 22:54:07	38.33342292	-84.01889177	1	0	0	0	Nicholas, Kentucky, US
54067	Nicholas	West Virginia	US	2020-04-10 22:54:07	38.29617706	-80.79759588	2	0	0	0	Nicholas, West Virginia, US
27103	Nicollet	Minnesota	US	2020-04-10 22:54:07	44.35291112	-94.24710352	6	0	0	0	Nicollet, Minnesota, US
56027	Niobrara	Wyoming	US	2020-04-10 22:54:07	43.05607708	-104.47588959999999	1	0	0	0	Niobrara, Wyoming, US
18113	Noble	Indiana	US	2020-04-10 22:54:07	41.39672484	-85.41966713	14	1	0	0	Noble, Indiana, US
39121	Noble	Ohio	US	2020-04-10 22:54:07	39.76818851	-81.45937183	1	0	0	0	Noble, Ohio, US
40103	Noble	Oklahoma	US	2020-04-10 22:54:07	36.38953329	-97.22928674	6	0	0	0	Noble, Oklahoma, US
27105	Nobles	Minnesota	US	2020-04-10 22:54:07	43.67434621	-95.75329576	1	0	0	0	Nobles, Minnesota, US
29147	Nodaway	Missouri	US	2020-04-10 22:54:07	40.36079813	-94.88133008	2	0	0	0	Nodaway, Missouri, US
25021	Norfolk	Massachusetts	US	2020-04-10 22:54:07	42.16073095	-71.20530408	2216	41	0	0	Norfolk, Massachusetts, US
51710	Norfolk	Virginia	US	2020-04-10 22:54:07	36.89934014	-76.26420872	88	0	0	0	Norfolk, Virginia, US
37131	Northampton	North Carolina	US	2020-04-10 22:54:07	36.41736238	-77.39769443	57	1	0	0	Northampton, North Carolina, US
42095	Northampton	Pennsylvania	US	2020-04-10 22:54:07	40.75182733	-75.30471829	994	21	0	0	Northampton, Pennsylvania, US
51131	Northampton	Virginia	US	2020-04-10 22:54:07	37.34062933	-75.87751591	4	0	0	0	Northampton, Virginia, US
42097	Northumberland	Pennsylvania	US	2020-04-10 22:54:07	40.84785433	-76.70798222	29	0	0	0	Northumberland, Pennsylvania, US
51133	Northumberland	Virginia	US	2020-04-10 22:54:07	37.89202088	-76.41949732	3	0	0	0	Northumberland, Virginia, US
51720	Norton	Virginia	US	2020-04-10 22:54:07	36.93357076	-82.62750411	0	0	0	0	Norton, Virginia, US
51135	Nottoway	Virginia	US	2020-04-10 22:54:07	37.1435975	-78.05065922	3	0	0	0	Nottoway, Virginia, US
40105	Nowata	Oklahoma	US	2020-04-10 22:54:07	36.79843529	-95.61902331	10	0	0	0	Nowata, Oklahoma, US
28103	Noxubee	Mississippi	US	2020-04-10 22:54:07	33.11009499	-88.56949061	6	0	0	0	Noxubee, Mississippi, US
48355	Nueces	Texas	US	2020-04-10 22:54:07	27.736286	-97.5433285	72	0	0	0	Nueces, Texas, US
32023	Nye	Nevada	US	2020-04-10 22:54:07	38.04264256	-116.47227020000001	10	0	0	0	Nye, Nevada, US
19141	O'Brien	Iowa	US	2020-04-10 22:54:07	43.08310673	-95.62474482	3	0	0	0	O'Brien, Iowa, US
26125	Oakland	Michigan	US	2020-04-10 22:54:07	42.66090111	-83.38595416	4511	282	0	0	Oakland, Michigan, US
47131	Obion	Tennessee	US	2020-04-10 22:54:07	36.35732446	-89.14921589	5	1	0	0	Obion, Tennessee, US
34029	Ocean	New Jersey	US	2020-04-10 22:54:07	39.8895449	-74.28089251	3269	121	0	0	Ocean, New Jersey, US
26127	Oceana	Michigan	US	2020-04-10 22:54:07	43.64124435	-86.26726673	3	1	0	0	Oceana, Michigan, US
13219	Oconee	Georgia	US	2020-04-10 22:54:07	33.83749973	-83.43679568	35	1	0	0	Oconee, Georgia, US
45073	Oconee	South Carolina	US	2020-04-10 22:54:07	34.75225169	-83.06742317	12	0	0	0	Oconee, South Carolina, US
55083	Oconto	Wisconsin	US	2020-04-10 22:54:07	45.02715345	-88.26807503	3	0	0	0	Oconto, Wisconsin, US
26129	Ogemaw	Michigan	US	2020-04-10 22:54:07	44.33481032	-84.12725175	3	0	0	0	Ogemaw, Michigan, US
46102	Oglala Lakota	South Dakota	US	2020-04-10 22:54:07	43.33749164	-102.55554980000001	1	0	0	0	Oglala Lakota, South Dakota, US
17141	Ogle	Illinois	US	2020-04-10 22:54:07	42.04165196	-89.32184679	16	0	0	0	Ogle, Illinois, US
13221	Oglethorpe	Georgia	US	2020-04-10 22:54:07	33.878629600000004	-83.08278123	11	1	0	0	Oglethorpe, Georgia, US
18115	Ohio	Indiana	US	2020-04-10 22:54:07	38.955304999999996	-84.96515993	1	0	0	0	Ohio, Indiana, US
21183	Ohio	Kentucky	US	2020-04-10 22:54:07	37.47751843	-86.85368087	8	0	0	0	Ohio, Kentucky, US
54069	Ohio	West Virginia	US	2020-04-10 22:54:07	40.0955451	-80.62203992	21	0	0	0	Ohio, West Virginia, US
12091	Okaloosa	Florida	US	2020-04-10 22:54:07	30.69143028	-86.59267105	83	1	0	0	Okaloosa, Florida, US
53047	Okanogan	Washington	US	2020-04-10 22:54:07	48.54855019	-119.73872240000001	12	0	0	0	Okanogan, Washington, US
12093	Okeechobee	Florida	US	2020-04-10 22:54:07	27.386336199999995	-80.88944347	5	0	0	0	Okeechobee, Florida, US
40107	Okfuskee	Oklahoma	US	2020-04-10 22:54:07	35.46485198	-96.32639984	1	0	0	0	Okfuskee, Oklahoma, US
40109	Oklahoma	Oklahoma	US	2020-04-10 22:54:07	35.55140095	-97.40716948	413	17	0	0	Oklahoma, Oklahoma, US
40111	Okmulgee	Oklahoma	US	2020-04-10 22:54:07	35.64661916	-95.96432828	13	0	0	0	Okmulgee, Oklahoma, US
28105	Oktibbeha	Mississippi	US	2020-04-10 22:54:07	33.42491685	-88.87905132	36	1	0	0	Oktibbeha, Mississippi, US
21185	Oldham	Kentucky	US	2020-04-10 22:54:07	38.39791089	-85.448222	11	0	0	0	Oldham, Kentucky, US
48359	Oldham	Texas	US	2020-04-10 22:54:07	35.40425596	-102.6027606	3	1	0	0	Oldham, Texas, US
38065	Oliver	North Dakota	US	2020-04-10 22:54:07	47.11530482	-101.3406158	1	0	0	0	Oliver, North Dakota, US
27109	Olmsted	Minnesota	US	2020-04-10 22:54:07	44.00374114	-92.40209944	126	2	0	0	Olmsted, Minnesota, US
36065	Oneida	New York	US	2020-04-10 22:54:07	43.24375382	-75.43710392	172	3	0	0	Oneida, New York, US
55085	Oneida	Wisconsin	US	2020-04-10 22:54:07	45.70677897	-89.51944105	5	0	0	0	Oneida, Wisconsin, US
36067	Onondaga	New York	US	2020-04-10 22:54:07	43.00491923	-76.19971155	456	8	0	0	Onondaga, New York, US
37133	Onslow	North Carolina	US	2020-04-10 22:54:07	34.72607366	-77.42908179	28	1	0	0	Onslow, North Carolina, US
36069	Ontario	New York	US	2020-04-10 22:54:07	42.85145728	-77.30874425	51	0	0	0	Ontario, New York, US
26131	Ontonagon	Michigan	US	2020-04-10 22:54:07	46.665226200000006	-89.31390481	0	0	0	0	Ontonagon, Michigan, US
06059	Orange	California	US	2020-04-10 22:54:07	33.70147516	-117.76459979999998	1138	17	0	0	Orange, California, US
12095	Orange	Florida	US	2020-04-10 22:54:07	28.51367621	-81.31799498	895	13	0	0	Orange, Florida, US
18117	Orange	Indiana	US	2020-04-10 22:54:07	38.54118920000001	-86.49523093	13	2	0	0	Orange, Indiana, US
36071	Orange	New York	US	2020-04-10 22:54:07	41.40337468	-74.30240757	4532	115	0	0	Orange, New York, US
37135	Orange	North Carolina	US	2020-04-10 22:54:07	36.06092947	-79.12167935	104	1	0	0	Orange, North Carolina, US
48361	Orange	Texas	US	2020-04-10 22:54:07	30.11879481	-93.89412775	30	0	0	0	Orange, Texas, US
50017	Orange	Vermont	US	2020-04-10 22:54:07	44.00470222	-72.37640104	5	0	0	0	Orange, Vermont, US
51137	Orange	Virginia	US	2020-04-10 22:54:07	38.24530219	-78.01560400000002	14	0	0	0	Orange, Virginia, US
45075	Orangeburg	South Carolina	US	2020-04-10 22:54:07	33.4391073	-80.79886287	37	0	0	0	Orangeburg, South Carolina, US
29149	Oregon	Missouri	US	2020-04-10 22:54:07	36.68710164	-91.4033755	1	0	0	0	Oregon, Missouri, US
22071	Orleans	Louisiana	US	2020-04-10 22:54:07	30.06971951	-89.92660315	5416	225	0	0	Orleans, Louisiana, US
36073	Orleans	New York	US	2020-04-10 22:54:07	43.2516977	-78.2320066	24	0	0	0	Orleans, New York, US
50019	Orleans	Vermont	US	2020-04-10 22:54:07	44.82964024	-72.24562697	8	0	0	0	Orleans, Vermont, US
20139	Osage	Kansas	US	2020-04-10 22:54:07	38.65235984	-95.72707998	3	0	0	0	Osage, Kansas, US
29151	Osage	Missouri	US	2020-04-10 22:54:07	38.46036182	-91.8613635	4	0	0	0	Osage, Missouri, US
40113	Osage	Oklahoma	US	2020-04-10 22:54:07	36.62888819	-96.39635704	45	7	0	0	Osage, Oklahoma, US
20141	Osborne	Kansas	US	2020-04-10 22:54:07	39.3503437	-98.76753828	2	0	0	0	Osborne, Kansas, US
12097	Osceola	Florida	US	2020-04-10 22:54:07	28.06312234	-81.14882926	300	5	0	0	Osceola, Florida, US
19143	Osceola	Iowa	US	2020-04-10 22:54:07	43.37824276	-95.62422844	1	0	0	0	Osceola, Iowa, US
26133	Osceola	Michigan	US	2020-04-10 22:54:07	43.98992088	-85.32566756	3	0	0	0	Osceola, Michigan, US
26135	Oscoda	Michigan	US	2020-04-10 22:54:07	44.68192279	-84.12939244	3	0	0	0	Oscoda, Michigan, US
36075	Oswego	New York	US	2020-04-10 22:54:07	43.42778894	-76.14635194	36	2	0	0	Oswego, New York, US
08089	Otero	Colorado	US	2020-04-10 22:54:07	37.9014485	-103.7173385	5	0	0	0	Otero, Colorado, US
35035	Otero	New Mexico	US	2020-04-10 22:54:07	32.61348406	-105.7417604	3	0	0	0	Otero, New Mexico, US
31131	Otoe	Nebraska	US	2020-04-10 22:54:07	40.64843556	-96.13374142	1	0	0	0	Otoe, Nebraska, US
26137	Otsego	Michigan	US	2020-04-10 22:54:07	45.02085831	-84.59898295	29	2	0	0	Otsego, Michigan, US
36077	Otsego	New York	US	2020-04-10 22:54:07	42.63492579	-75.03151402	41	1	0	0	Otsego, New York, US
20143	Ottawa	Kansas	US	2020-04-10 22:54:07	39.13237408	-97.65020313	3	0	0	0	Ottawa, Kansas, US
26139	Ottawa	Michigan	US	2020-04-10 22:54:07	42.95996803	-85.9969107	61	1	0	0	Ottawa, Michigan, US
39123	Ottawa	Ohio	US	2020-04-10 22:54:07	41.53781826	-83.0940185	9	0	0	0	Ottawa, Ohio, US
40115	Ottawa	Oklahoma	US	2020-04-10 22:54:07	36.83532655	-94.81011909	17	0	0	0	Ottawa, Oklahoma, US
27111	Otter Tail	Minnesota	US	2020-04-10 22:54:07	46.40846929	-95.70835255	3	0	0	0	Otter Tail, Minnesota, US
05103	Ouachita	Arkansas	US	2020-04-10 22:54:07	33.58839816	-92.87795984	5	0	0	0	Ouachita, Arkansas, US
22073	Ouachita	Louisiana	US	2020-04-10 22:54:07	32.47645559	-92.15704172	326	5	0	0	Ouachita, Louisiana, US
08091	Ouray	Colorado	US	2020-04-10 22:54:07	38.14717457	-107.7675136	4	0	0	0	Ouray, Colorado, US
80008	Out of CO	Colorado	US	2020-04-10 22:54:07			0	1	0	0	Out of CO,Colorado,US
80015	Out of HI	Hawaii	US	2020-04-10 22:54:07			2	0	0	0	Out of HI,Hawaii,US
	Out of MI	Michigan	US	2020-04-10 22:54:07			137	1	0	0	Out of MI,Michigan,US
80040	Out of OK	Oklahoma	US	2020-04-10 22:54:07			0	0	0	0	Out of OK,Oklahoma,US
	Out of TN	Tennessee	US	2020-04-10 22:54:07			275	1	0	0	Out of TN,Tennessee,US
55087	Outagamie	Wisconsin	US	2020-04-10 22:54:07	44.41578887	-88.46565023	29	2	0	0	Outagamie, Wisconsin, US
47133	Overton	Tennessee	US	2020-04-10 22:54:07	36.34117832	-85.28989535	5	0	0	0	Overton, Tennessee, US
18119	Owen	Indiana	US	2020-04-10 22:54:07	39.31145587	-86.83900724	18	1	0	0	Owen, Indiana, US
16073	Owyhee	Idaho	US	2020-04-10 22:54:07	42.58016894	-116.16938710000001	4	0	0	0	Owyhee, Idaho, US
23017	Oxford	Maine	US	2020-04-10 22:54:07	44.49952995	-70.75682123	12	0	0	0	Oxford, Maine, US
55089	Ozaukee	Wisconsin	US	2020-04-10 22:54:07	43.38352225	-87.94625009	71	9	0	0	Ozaukee, Wisconsin, US
19145	Page	Iowa	US	2020-04-10 22:54:07	40.7393172	-95.1497813	3	0	0	0	Page, Iowa, US
51139	Page	Virginia	US	2020-04-10 22:54:07	38.61807452	-78.48797204	5	0	0	0	Page, Virginia, US
12099	Palm Beach	Florida	US	2020-04-10 22:54:07	26.64676272	-80.46536002	1388	76	0	0	Palm Beach, Florida, US
48363	Palo Pinto	Texas	US	2020-04-10 22:54:07	32.75310985	-98.31319001	4	0	0	0	Palo Pinto, Texas, US
37137	Pamlico	North Carolina	US	2020-04-10 22:54:07	35.15253315	-76.66559823	4	0	0	0	Pamlico, North Carolina, US
28107	Panola	Mississippi	US	2020-04-10 22:54:07	34.36398677	-89.95064249	22	1	0	0	Panola, Mississippi, US
48365	Panola	Texas	US	2020-04-10 22:54:07	32.163959600000005	-94.30552481	10	1	0	0	Panola, Texas, US
08093	Park	Colorado	US	2020-04-10 22:54:07	39.120926000000004	-105.7182065	5	0	0	0	Park, Colorado, US
30067	Park	Montana	US	2020-04-10 22:54:07	45.48965095	-110.52643940000002	7	0	0	0	Park, Montana, US
56029	Park	Wyoming	US	2020-04-10 22:54:07	44.52157546	-109.58528249999999	1	0	0	0	Park, Wyoming, US
18121	Parke	Indiana	US	2020-04-10 22:54:07	39.77202286	-87.20375833	6	0	0	0	Parke, Indiana, US
48367	Parker	Texas	US	2020-04-10 22:54:07	32.77757172	-97.80500621	11	0	0	0	Parker, Texas, US
12101	Pasco	Florida	US	2020-04-10 22:54:07	28.30810945	-82.40227529	141	2	0	0	Pasco, Florida, US
37139	Pasquotank	North Carolina	US	2020-04-10 22:54:07	36.26723798	-76.25134778	11	0	0	0	Pasquotank, North Carolina, US
34031	Passaic	New Jersey	US	2020-04-10 22:54:07	41.03238628	-74.29954144	5017	101	0	0	Passaic, New Jersey, US
51141	Patrick	Virginia	US	2020-04-10 22:54:07	36.680163799999995	-80.2865648	0	0	0	0	Patrick, Virginia, US
13223	Paulding	Georgia	US	2020-04-10 22:54:07	33.91969522	-84.86848792	69	2	0	0	Paulding, Georgia, US
39125	Paulding	Ohio	US	2020-04-10 22:54:07	41.11676341	-84.5801017	2	0	0	0	Paulding, Ohio, US
40117	Pawnee	Oklahoma	US	2020-04-10 22:54:07	36.31743373	-96.70331759999999	26	2	0	0	Pawnee, Oklahoma, US
16075	Payette	Idaho	US	2020-04-10 22:54:07	44.00545243	-116.7647695	8	0	0	0	Payette, Idaho, US
40119	Payne	Oklahoma	US	2020-04-10 22:54:07	36.07695283	-96.97584944	28	0	0	0	Payne, Oklahoma, US
13225	Peach	Georgia	US	2020-04-10 22:54:07	32.56934316	-83.82937	20	2	0	0	Peach, Georgia, US
28109	Pearl River	Mississippi	US	2020-04-10 22:54:07	30.77090935	-89.58677275	77	4	0	0	Pearl River, Mississippi, US
48371	Pecos	Texas	US	2020-04-10 22:54:07	30.78097267	-102.72412609999999	1	0	0	0	Pecos, Texas, US
29155	Pemiscot	Missouri	US	2020-04-10 22:54:07	36.2130572	-89.78742322	4	0	0	0	Pemiscot, Missouri, US
53051	Pend Oreille	Washington	US	2020-04-10 22:54:07	48.53234021	-117.2741804	1	0	0	0	Pend Oreille, Washington, US
37141	Pender	North Carolina	US	2020-04-10 22:54:07	34.52265624	-77.90352133	4	0	0	0	Pender, North Carolina, US
21191	Pendleton	Kentucky	US	2020-04-10 22:54:07	38.69607718	-84.35599463	3	0	0	0	Pendleton, Kentucky, US
54071	Pendleton	West Virginia	US	2020-04-10 22:54:07	38.68314479	-79.35084086	1	0	0	0	Pendleton, West Virginia, US
46103	Pennington	South Dakota	US	2020-04-10 22:54:07	44.0025835	-102.8240777	8	1	0	0	Pennington, South Dakota, US
23019	Penobscot	Maine	US	2020-04-10 22:54:07	45.40194593	-68.65020455	33	0	0	0	Penobscot, Maine, US
17143	Peoria	Illinois	US	2020-04-10 22:54:07	40.78702156	-89.76078901	20	1	0	0	Peoria, Illinois, US
55091	Pepin	Wisconsin	US	2020-04-10 22:54:07	44.58307413	-91.99949611	0	0	0	0	Pepin, Wisconsin, US
37143	Perquimans	North Carolina	US	2020-04-10 22:54:07	36.17847453	-76.40603143	3	0	0	0	Perquimans, North Carolina, US
01105	Perry	Alabama	US	2020-04-10 22:54:07	32.64048341	-87.29770589	3	0	0	0	Perry, Alabama, US
05105	Perry	Arkansas	US	2020-04-10 22:54:07	34.945915299999996	-92.94372564	2	0	0	0	Perry, Arkansas, US
18123	Perry	Indiana	US	2020-04-10 22:54:07	38.07809328	-86.63741946	3	0	0	0	Perry, Indiana, US
21193	Perry	Kentucky	US	2020-04-10 22:54:07	37.25023553	-83.22922731	3	0	0	0	Perry, Kentucky, US
28111	Perry	Mississippi	US	2020-04-10 22:54:07	31.17161885	-88.99281835	15	1	0	0	Perry, Mississippi, US
29157	Perry	Missouri	US	2020-04-10 22:54:07	37.70660776	-89.82741088	31	0	0	0	Perry, Missouri, US
39127	Perry	Ohio	US	2020-04-10 22:54:07	39.73508655	-82.23804971	7	0	0	0	Perry, Ohio, US
42099	Perry	Pennsylvania	US	2020-04-10 22:54:07	40.40206612	-77.26297447	16	1	0	0	Perry, Pennsylvania, US
47135	Perry	Tennessee	US	2020-04-10 22:54:07	35.63708728	-87.86139634	3	0	0	0	Perry, Tennessee, US
37145	Person	North Carolina	US	2020-04-10 22:54:07	36.38989032	-78.97217358	8	0	0	0	Person, North Carolina, US
02195	Petersburg	Alaska	US	2020-04-10 22:54:07	57.13978948	-132.9540995	2	0	0	0	Petersburg, Alaska, US
51730	Petersburg	Virginia	US	2020-04-10 22:54:07	37.20530399	-77.39368102	13	0	0	0	Petersburg, Virginia, US
29159	Pettis	Missouri	US	2020-04-10 22:54:07	38.72798918	-93.28471706	4	0	0	0	Pettis, Missouri, US
29161	Phelps	Missouri	US	2020-04-10 22:54:07	37.87736118	-91.79351727	1	0	0	0	Phelps, Missouri, US
31137	Phelps	Nebraska	US	2020-04-10 22:54:07	40.51156033	-99.41461667	1	0	0	0	Phelps, Nebraska, US
42101	Philadelphia	Pennsylvania	US	2020-04-10 22:54:07	40.00338507	-75.1379271	5521	110	0	0	Philadelphia, Pennsylvania, US
05107	Phillips	Arkansas	US	2020-04-10 22:54:07	34.43268455	-90.84800154	3	0	0	0	Phillips, Arkansas, US
08095	Phillips	Colorado	US	2020-04-10 22:54:07	40.59414277	-102.3577703	4	0	0	0	Phillips, Colorado, US
17147	Piatt	Illinois	US	2020-04-10 22:54:07	40.01360584	-88.59319339	6	0	0	0	Piatt, Illinois, US
39129	Pickaway	Ohio	US	2020-04-10 22:54:07	39.64170392	-83.0243386	44	0	0	0	Pickaway, Ohio, US
01107	Pickens	Alabama	US	2020-04-10 22:54:07	33.28094866	-88.08818103	19	0	0	0	Pickens, Alabama, US
13227	Pickens	Georgia	US	2020-04-10 22:54:07	34.46589159	-84.46406611	11	2	0	0	Pickens, Georgia, US
45077	Pickens	South Carolina	US	2020-04-10 22:54:07	34.88807695	-82.72791551	27	0	0	0	Pickens, South Carolina, US
13229	Pierce	Georgia	US	2020-04-10 22:54:07	31.35928155	-82.21598442	41	2	0	0	Pierce, Georgia, US
38069	Pierce	North Dakota	US	2020-04-10 22:54:07	48.24977025	-99.96407787	2	0	0	0	Pierce, North Dakota, US
53053	Pierce	Washington	US	2020-04-10 22:54:07	47.03892768	-122.14059579999999	875	19	0	0	Pierce, Washington, US
55093	Pierce	Wisconsin	US	2020-04-10 22:54:07	44.71850291	-92.4224416	7	0	0	0	Pierce, Wisconsin, US
01109	Pike	Alabama	US	2020-04-10 22:54:07	31.80396383	-85.9408295	18	0	0	0	Pike, Alabama, US
05109	Pike	Arkansas	US	2020-04-10 22:54:07	34.16250414	-93.65789349	2	0	0	0	Pike, Arkansas, US
13231	Pike	Georgia	US	2020-04-10 22:54:07	33.09310242	-84.38790389	15	0	0	0	Pike, Georgia, US
17149	Pike	Illinois	US	2020-04-10 22:54:07	39.62265059	-90.8877017	1	0	0	0	Pike, Illinois, US
21195	Pike	Kentucky	US	2020-04-10 22:54:07	37.47088263	-82.39487445	1	0	0	0	Pike, Kentucky, US
28113	Pike	Mississippi	US	2020-04-10 22:54:07	31.17507789	-90.40392572	39	1	0	0	Pike, Mississippi, US
29163	Pike	Missouri	US	2020-04-10 22:54:07	39.34310674	-91.16980779	5	0	0	0	Pike, Missouri, US
39131	Pike	Ohio	US	2020-04-10 22:54:07	39.07634001	-83.06769584	1	0	0	0	Pike, Ohio, US
42103	Pike	Pennsylvania	US	2020-04-10 22:54:07	41.33155042	-75.03208106	190	6	0	0	Pike, Pennsylvania, US
04019	Pima	Arizona	US	2020-04-10 22:54:07	32.0971334	-111.7890033	543	16	0	0	Pima, Arizona, US
04021	Pinal	Arizona	US	2020-04-10 22:54:07	32.90525627	-111.3449483	138	0	0	0	Pinal, Arizona, US
27115	Pine	Minnesota	US	2020-04-10 22:54:07	46.12105238	-92.74070188	3	0	0	0	Pine, Minnesota, US
12103	Pinellas	Florida	US	2020-04-10 22:54:07	27.93130349	-82.72239666	428	10	0	0	Pinellas, Florida, US
27117	Pipestone	Minnesota	US	2020-04-10 22:54:07	44.02301619	-96.25841142	1	0	0	0	Pipestone, Minnesota, US
08097	Pitkin	Colorado	US	2020-04-10 22:54:07	39.21720112	-106.9310027	39	2	0	0	Pitkin, Colorado, US
37147	Pitt	North Carolina	US	2020-04-10 22:54:07	35.59535426	-77.37353178	60	1	0	0	Pitt, North Carolina, US
40121	Pittsburg	Oklahoma	US	2020-04-10 22:54:07	34.92065823	-95.75134320000001	8	0	0	0	Pittsburg, Oklahoma, US
51143	Pittsylvania	Virginia	US	2020-04-10 22:54:07	36.81980341	-79.39731264	4	0	0	0	Pittsylvania, Virginia, US
06061	Placer	California	US	2020-04-10 22:54:07	39.06167234	-120.72405690000001	123	4	0	0	Placer, California, US
22075	Plaquemines	Louisiana	US	2020-04-10 22:54:07	29.42245447	-89.60322085	130	8	0	0	Plaquemines, Louisiana, US
29165	Platte	Missouri	US	2020-04-10 22:54:07	39.38154439	-94.77068479	25	0	0	0	Platte, Missouri, US
31141	Platte	Nebraska	US	2020-04-10 22:54:07	41.57246836	-97.52144359	5	0	0	0	Platte, Nebraska, US
56031	Platte	Wyoming	US	2020-04-10 22:54:07	42.13299116	-104.96633100000001	0	0	0	0	Platte, Wyoming, US
54073	Pleasants	West Virginia	US	2020-04-10 22:54:07	39.37091679	-81.16771771	1	0	0	0	Pleasants, West Virginia, US
06063	Plumas	California	US	2020-04-10 22:54:07	40.00355989	-120.8395236	3	0	0	0	Plumas, California, US
19149	Plymouth	Iowa	US	2020-04-10 22:54:07	42.737633	-96.21366621	4	0	0	0	Plymouth, Iowa, US
25023	Plymouth	Massachusetts	US	2020-04-10 22:54:07	41.94070556	-70.80802823	1677	33	0	0	Plymouth, Massachusetts, US
05111	Poinsett	Arkansas	US	2020-04-10 22:54:07	35.57433534	-90.66268713	7	0	0	0	Poinsett, Arkansas, US
22077	Pointe Coupee	Louisiana	US	2020-04-10 22:54:07	30.71409502	-91.60209535	38	2	0	0	Pointe Coupee, Louisiana, US
05113	Polk	Arkansas	US	2020-04-10 22:54:07	34.48254879	-94.22728802	6	0	0	0	Polk, Arkansas, US
12105	Polk	Florida	US	2020-04-10 22:54:07	27.95027105	-81.69732947	237	8	0	0	Polk, Florida, US
13233	Polk	Georgia	US	2020-04-10 22:54:07	34.00267074	-85.18677781	21	0	0	0	Polk, Georgia, US
19153	Polk	Iowa	US	2020-04-10 22:54:07	41.68679484	-93.57767461	147	4	0	0	Polk, Iowa, US
27119	Polk	Minnesota	US	2020-04-10 22:54:07	47.77372465	-96.40134647	1	0	0	0	Polk, Minnesota, US
29167	Polk	Missouri	US	2020-04-10 22:54:07	37.616229600000004	-93.39828174	1	0	0	0	Polk, Missouri, US
31143	Polk	Nebraska	US	2020-04-10 22:54:07	41.18813488	-97.56630712	1	0	0	0	Polk, Nebraska, US
37149	Polk	North Carolina	US	2020-04-10 22:54:07	35.27820615	-82.16812354	8	0	0	0	Polk, North Carolina, US
41053	Polk	Oregon	US	2020-04-10 22:54:07	44.90322804	-123.4128888	29	1	0	0	Polk, Oregon, US
47139	Polk	Tennessee	US	2020-04-10 22:54:07	35.12245443	-84.52075859	5	0	0	0	Polk, Tennessee, US
48373	Polk	Texas	US	2020-04-10 22:54:07	30.79472531	-94.82766240000001	8	0	0	0	Polk, Texas, US
55095	Polk	Wisconsin	US	2020-04-10 22:54:07	45.46130348	-92.44182875	1	0	0	0	Polk, Wisconsin, US
28115	Pontotoc	Mississippi	US	2020-04-10 22:54:07	34.226046000000004	-89.03636807	14	1	0	0	Pontotoc, Mississippi, US
40123	Pontotoc	Oklahoma	US	2020-04-10 22:54:07	34.72959848	-96.68337199	9	0	0	0	Pontotoc, Oklahoma, US
05115	Pope	Arkansas	US	2020-04-10 22:54:07	35.44871474	-93.03212219	23	0	0	0	Pope, Arkansas, US
51735	Poquoson	Virginia	US	2020-04-10 22:54:07	37.14259351	-76.35798148	6	0	0	0	Poquoson, Virginia, US
39133	Portage	Ohio	US	2020-04-10 22:54:07	41.16793482	-81.19735782	124	14	0	0	Portage, Ohio, US
55097	Portage	Wisconsin	US	2020-04-10 22:54:07	44.47558711	-89.50152965	4	0	0	0	Portage, Wisconsin, US
18127	Porter	Indiana	US	2020-04-10 22:54:07	41.45986947	-87.06848888	95	0	0	0	Porter, Indiana, US
51740	Portsmouth	Virginia	US	2020-04-10 22:54:07	36.85914825	-76.35971629	48	0	0	0	Portsmouth, Virginia, US
18129	Posey	Indiana	US	2020-04-10 22:54:07	38.02097333	-87.86480429	5	0	0	0	Posey, Indiana, US
20149	Pottawatomie	Kansas	US	2020-04-10 22:54:07	39.37925655	-96.34564657	5	0	0	0	Pottawatomie, Kansas, US
40125	Pottawatomie	Oklahoma	US	2020-04-10 22:54:07	35.20614018	-96.94923008	25	2	0	0	Pottawatomie, Oklahoma, US
19155	Pottawattamie	Iowa	US	2020-04-10 22:54:07	41.33640314	-95.53907776	12	0	0	0	Pottawattamie, Iowa, US
42105	Potter	Pennsylvania	US	2020-04-10 22:54:07	41.74471626	-77.89559864	3	0	0	0	Potter, Pennsylvania, US
48375	Potter	Texas	US	2020-04-10 22:54:07	35.40133773	-101.893964	59	1	0	0	Potter, Texas, US
21197	Powell	Kentucky	US	2020-04-10 22:54:07	37.83218794	-83.82553961	1	0	0	0	Powell, Kentucky, US
16077	Power	Idaho	US	2020-04-10 22:54:07	42.69254894	-112.83957420000002	2	0	0	0	Power, Idaho, US
19157	Poweshiek	Iowa	US	2020-04-10 22:54:07	41.68625425	-92.53155731	6	1	0	0	Poweshiek, Iowa, US
51145	Powhatan	Virginia	US	2020-04-10 22:54:07	37.55016038	-77.91267882	4	0	0	0	Powhatan, Virginia, US
05117	Prairie	Arkansas	US	2020-04-10 22:54:07	34.83624419	-91.55162157	2	0	0	0	Prairie, Arkansas, US
20151	Pratt	Kansas	US	2020-04-10 22:54:07	37.64780729	-98.73922153	1	0	0	0	Pratt, Kansas, US
39135	Preble	Ohio	US	2020-04-10 22:54:07	39.7420247	-84.64787018	10	1	0	0	Preble, Ohio, US
28117	Prentiss	Mississippi	US	2020-04-10 22:54:07	34.61810501	-88.51986294	12	0	0	0	Prentiss, Mississippi, US
26141	Presque Isle	Michigan	US	2020-04-10 22:54:07	45.34018577	-83.91498656	2	0	0	0	Presque Isle, Michigan, US
54077	Preston	West Virginia	US	2020-04-10 22:54:07	39.46770987	-79.66712803	6	0	0	0	Preston, West Virginia, US
51147	Prince Edward	Virginia	US	2020-04-10 22:54:07	37.22554789	-78.43597949	5	0	0	0	Prince Edward, Virginia, US
51149	Prince George	Virginia	US	2020-04-10 22:54:07	37.18497668	-77.22922187	26	0	0	0	Prince George, Virginia, US
24033	Prince George's	Maryland	US	2020-04-10 22:54:07	38.83070039	-76.8496441	1716	42	0	0	Prince George's, Maryland, US
51153	Prince William	Virginia	US	2020-04-10 22:54:07	38.70916224	-77.48713689	337	1	0	0	Prince William, Virginia, US
44007	Providence	Rhode Island	US	2020-04-10 22:54:07	41.87064746	-71.57753536	955	3	0	0	Providence, Rhode Island, US
08099	Prowers	Colorado	US	2020-04-10 22:54:07	37.95544985	-102.3926052	1	0	0	0	Prowers, Colorado, US
08101	Pueblo	Colorado	US	2020-04-10 22:54:07	38.17359144	-104.5127437	48	2	0	0	Pueblo, Colorado, US
05119	Pulaski	Arkansas	US	2020-04-10 22:54:07	34.77054088	-92.31355101	225	8	0	0	Pulaski, Arkansas, US
13235	Pulaski	Georgia	US	2020-04-10 22:54:07	32.23334561	-83.47549959999998	9	0	0	0	Pulaski, Georgia, US
17153	Pulaski	Illinois	US	2020-04-10 22:54:07	37.22631423	-89.13085001	4	0	0	0	Pulaski, Illinois, US
18131	Pulaski	Indiana	US	2020-04-10 22:54:07	41.04166107	-86.69890683	1	0	0	0	Pulaski, Indiana, US
21199	Pulaski	Kentucky	US	2020-04-10 22:54:07	37.10466131	-84.57629079	26	1	0	0	Pulaski, Kentucky, US
29169	Pulaski	Missouri	US	2020-04-10 22:54:07	37.82462075	-92.20783203	11	1	0	0	Pulaski, Missouri, US
51155	Pulaski	Virginia	US	2020-04-10 22:54:07	37.06474963	-80.71229738	4	0	0	0	Pulaski, Virginia, US
12107	Putnam	Florida	US	2020-04-10 22:54:07	29.60779729	-81.74230285	28	1	0	0	Putnam, Florida, US
13237	Putnam	Georgia	US	2020-04-10 22:54:07	33.32056115	-83.37552891	5	0	0	0	Putnam, Georgia, US
18133	Putnam	Indiana	US	2020-04-10 22:54:07	39.66437981	-86.84517605	31	3	0	0	Putnam, Indiana, US
36079	Putnam	New York	US	2020-04-10 22:54:07	41.42630093	-73.74965532	487	7	0	0	Putnam, New York, US
39137	Putnam	Ohio	US	2020-04-10 22:54:07	41.02094889	-84.1336111	0	0	0	0	Putnam, Ohio, US
47141	Putnam	Tennessee	US	2020-04-10 22:54:07	36.14005459	-85.50646123	84	0	0	0	Putnam, Tennessee, US
54079	Putnam	West Virginia	US	2020-04-10 22:54:07	38.50782345	-81.9082131	10	0	0	0	Putnam, West Virginia, US
24035	Queen Anne's	Maryland	US	2020-04-10 22:54:07	39.06198912	-76.03530977	17	0	0	0	Queen Anne's, Maryland, US
13239	Quitman	Georgia	US	2020-04-10 22:54:07	31.86728114	-85.01773177	4	0	0	0	Quitman, Georgia, US
28119	Quitman	Mississippi	US	2020-04-10 22:54:07	34.25157572	-90.28908	12	0	0	0	Quitman, Mississippi, US
13241	Rabun	Georgia	US	2020-04-10 22:54:07	34.88389445	-83.40304637	6	0	0	0	Rabun, Georgia, US
55101	Racine	Wisconsin	US	2020-04-10 22:54:07	42.74753117	-88.05941254	100	3	0	0	Racine, Wisconsin, US
51750	Radford	Virginia	US	2020-04-10 22:54:07	37.12222899	-80.56027320000003	1	0	0	0	Radford, Virginia, US
48379	Rains	Texas	US	2020-04-10 22:54:07	32.87109387	-95.79232691	1	0	0	0	Rains, Texas, US
54081	Raleigh	West Virginia	US	2020-04-10 22:54:07	37.76936795	-81.2456041	5	0	0	0	Raleigh, West Virginia, US
29173	Ralls	Missouri	US	2020-04-10 22:54:07	39.52817427	-91.51838643	1	0	0	0	Ralls, Missouri, US
27123	Ramsey	Minnesota	US	2020-04-10 22:54:07	45.01625271	-93.09872295	124	5	0	0	Ramsey, Minnesota, US
38071	Ramsey	North Dakota	US	2020-04-10 22:54:07	48.26886249	-98.72223879	3	0	0	0	Ramsey, North Dakota, US
48381	Randall	Texas	US	2020-04-10 22:54:07	34.96585996	-101.8971322	56	1	0	0	Randall, Texas, US
01111	Randolph	Alabama	US	2020-04-10 22:54:07	33.29526734	-85.45708831	22	3	0	0	Randolph, Alabama, US
05121	Randolph	Arkansas	US	2020-04-10 22:54:07	36.3415714	-91.02455531	7	0	0	0	Randolph, Arkansas, US
13243	Randolph	Georgia	US	2020-04-10 22:54:07	31.76622818	-84.75732369	98	5	0	0	Randolph, Georgia, US
17157	Randolph	Illinois	US	2020-04-10 22:54:07	38.05095369	-89.82512254	35	0	0	0	Randolph, Illinois, US
18135	Randolph	Indiana	US	2020-04-10 22:54:07	40.15734772	-85.01139319	8	1	0	0	Randolph, Indiana, US
29175	Randolph	Missouri	US	2020-04-10 22:54:07	39.44007257	-92.49713740000001	8	0	0	0	Randolph, Missouri, US
37151	Randolph	North Carolina	US	2020-04-10 22:54:07	35.71015088	-79.80570339	46	2	0	0	Randolph, North Carolina, US
54083	Randolph	West Virginia	US	2020-04-10 22:54:07	38.769899	-79.87919615	3	0	0	0	Randolph, West Virginia, US
28121	Rankin	Mississippi	US	2020-04-10 22:54:07	32.26469147	-89.94537876	88	2	0	0	Rankin, Mississippi, US
22079	Rapides	Louisiana	US	2020-04-10 22:54:07	31.19778499	-92.52997303	156	4	0	0	Rapides, Louisiana, US
51157	Rappahannock	Virginia	US	2020-04-10 22:54:07	38.68295619	-78.15826963	1	0	0	0	Rappahannock, Virginia, US
[truncated: 942 more rows]
