# Supplementary material for: Effectiveness of COVID-19 shelter-in-place orders varied by state
Source: PLoS One. 2020 Dec 31;15(12):e0245008. doi: 10.1371/journal.pone.0245008 (PMC7775080; doi:10.1371/journal.pone.0245008)
Supplement: S1 File — (ZIP) [file pone.0245008.s008.zip › csse_covid_19_data/csse_covid_19_daily_reports_us/04-12-2020.csv]

Province_State	Country_Region	Last_Update	Lat	Long_	Confirmed	Deaths	Recovered	Active	FIPS	Incident_Rate	People_Tested	People_Hospitalized	Mortality_Rate	UID	ISO3	Testing_Rate	Hospitalization_Rate
Alabama	US	2020-04-12 23:18:15	32.3182	-86.9023	3563	93		3470	1	75.98802021	21583	437	2.610159978	84000001	USA	460.3001516	12.26494527
Alaska	US	2020-04-12 23:18:15	61.3707	-152.4044	272	8	66	264	2	45.50404936	8038	31	2.941176471	84000002	USA	1344.711576	11.39705882
Arizona	US	2020-04-12 23:18:15	33.7298	-111.4312	3542	115		3427	4	48.66242224	42109		3.246753247	84000004	USA	578.5222863
Arkansas	US	2020-04-12 23:18:15	34.9697	-92.3731	1280	27	367	1253	5	49.43942261	19722	130	2.109375	84000005	USA	761.7533537	10.15625
California	US	2020-04-12 23:18:15	36.1162	-119.6816	22795	640		22155	6	58.13772584	190328	5234	2.81202018	84000006	USA	485.4238685	22.9611757
Colorado	US	2020-04-12 23:18:15	39.0598	-105.3111	7307	289		7018	8	128.943729	34873	1376	3.955111537	84000008	USA	615.3899908	18.8312577
Connecticut	US	2020-04-12 23:18:15	41.5978	-72.7554	12035	554		11481	9	337.5604825	41220	1654	4.603240548	84000009	USA	1156.148159	13.74324886
Delaware	US	2020-04-12 23:18:15	39.3185	-75.5071	1625	35	191	1590	10	166.8782169	11103	190	2.153846154	84000010	USA	1140.214672	11.69230769
Diamond Princess	US	2020-04-12 23:18:15			49	0	0	49	888				0	84088888	USA
District of Columbia	US	2020-04-12 23:18:15	38.8974	-77.0268	1875	50	493	1825	11	265.6751905	10640		2.666666667	84000011	USA	1507.618148
Florida	US	2020-04-12 23:18:15	27.7663	-81.6868	19895	461		19434	12	93.70022691	182753	2772	2.317165117	84000012	USA	860.7186513	13.93314903
Georgia	US	2020-04-12 23:18:15	33.0406	-83.6431	12452	433		12019	13	122.8081405	54453	2505	3.477353036	84000013	USA	537.0439828	20.11725024
Grand Princess	US	2020-04-12 23:18:15			103	0	0	103	999				0	84099999	USA
Guam	US	2020-04-12 23:18:15	13.4443	144.7937	133	5	58	128	66	80.98447899	826	13	3.759398496	316	GUM	502.9562379	9.77443609
Hawaii	US	2020-04-12 23:18:15	21.0943	-157.4983	499	9	300	490	15	35.24543964	17968	44	1.803607214	84000015	USA	1269.118355	8.817635271
Idaho	US	2020-04-12 23:18:15	44.2405	-114.4788	1407	27		1380	16	87.36433536	14308	131	1.918976546	84000016	USA	888.4214004	9.310589908
Illinois	US	2020-04-12 23:18:15	40.3495	-88.9861	20852	720		20132	17	177.6807818	100735	3680	3.452906196	84000017	USA	858.3672336	17.64818722
Indiana	US	2020-04-12 23:18:15	39.8494	-86.2583	7928	343		7585	18	121.1492553	42489		4.326437941	84000018	USA	649.2823801
Iowa	US	2020-04-12 23:18:15	42.0115	-93.2105	1587	41	674	1546	19	60.55603952	17592	129	2.583490863	84000019	USA	671.2677046	8.128544423
Kansas	US	2020-04-12 23:18:15	38.5266	-96.7265	1344	56		1288	20	55.11612114	13253	298	4.166666667	84000020	USA	543.4925249	22.17261905
Kentucky	US	2020-04-12 23:18:15	37.6681	-84.6701	1963	97	464	1866	21	57.34228025	24567	459	4.9414162	84000021	USA	717.6402439	23.38257769
Louisiana	US	2020-04-12 23:18:15	31.1695	-91.8678	20595	840		19755	22	447.9836494	104045	2084	4.078659869	84000022	USA	2263.19295	10.11896091
Maine	US	2020-04-12 23:18:15	44.6939	-69.3819	633	19	266	614	23	53.91795272	6721	120	3.001579779	84000023	USA	572.4842974	18.95734597
Maryland	US	2020-04-12 23:18:15	39.0639	-76.8021	8225	236	456	7989	24	138.3903145	49764	1860	2.869300912	84000024	USA	837.3076732	22.61398176
Massachusetts	US	2020-04-12 23:18:15	42.2302	-71.5301	25475	756		24719	25	371.1516059	116730	2235	2.967615309	84000025	USA	1700.668379	8.773307164
Michigan	US	2020-04-12 23:18:15	43.3266	-84.5361	24244	1479	433	22765	26	304.2953668	79437	3636	6.100478469	84000026	USA	997.0430232	14.99752516
Minnesota	US	2020-04-12 23:18:15	45.6945	-93.9002	1621	70	842	1551	27	32.77100367	37421	361	4.318322023	84000027	USA	756.5229662	22.27020358
Mississippi	US	2020-04-12 23:18:15	32.7416	-89.6787	2781	96		2685	28	96.05534114	21413	548	3.451995685	84000028	USA	739.6019489	19.70514204
Missouri	US	2020-04-12 23:18:15	38.4561	-92.2884	4269	118		4151	29	72.85659283	45200	988	2.764113375	84000029	USA	771.4026695	23.14359335
Montana	US	2020-04-12 23:18:15	46.9219	-110.4544	387	6	169	381	30	44.68889256	8913	47	1.550387597	84000030	USA	1029.230231	12.14470284
Nebraska	US	2020-04-12 23:18:15	41.1254	-98.2681	791	17		774	31	51.85960275	10691		2.149178255	84000031	USA	700.924163
Nevada	US	2020-04-12 23:18:15	38.3135	-117.0554	2836	112		2724	32	94.01010443	24611	282	3.94922426	84000032	USA	815.8260508	9.943582511
New Hampshire	US	2020-04-12 23:18:15	43.4525	-71.5639	929	23	236	906	33	69.94702398	10925	146	2.475780409	84000033	USA	822.5739902	15.71582347
New Jersey	US	2020-04-12 23:18:15	40.2989	-74.521	61850	2350		59500	34	696.3372772	126735	7604	3.799514956	84000034	USA	1426.844055	12.29426031
New Mexico	US	2020-04-12 23:18:15	34.8405	-106.2485	1245	26	235	1219	35	74.66119111	28692	78	2.088353414	84000035	USA	1720.625619	6.265060241
New York	US	2020-04-12 23:18:15	42.1657	-74.9481	189033	9385	23887	179648	36	1121.124012	461601	42594	4.964741606	84000036	USA	2737.680538	22.53257368
North Carolina	US	2020-04-12 23:18:15	35.6301	-79.8064	4570	89		4481	37	46.07841902	62139	331	1.947483589	84000037	USA	626.5354222	7.242888403
North Dakota	US	2020-04-12 23:18:15	47.5289	-99.784	308	7	121	301	38	50.79004911	10350	39	2.272727273	84000038	USA	1706.743533	12.66233766
Ohio	US	2020-04-12 23:18:15	40.3888	-82.7649	6604	253		6351	39	59.10222609	63243	1948	3.831011508	84000039	USA	565.9906245	29.49727438
Oklahoma	US	2020-04-12 23:18:15	35.5653	-96.9289	1970	96	865	1874	40	53.85995428	22760	446	4.873096447	84000040	USA	622.2601824	22.63959391
Oregon	US	2020-04-12 23:18:15	44.572	-122.0709	1527	52		1475	41	38.1076067	29758	359	3.405370007	84000041	USA	742.6366471	23.51015062
Pennsylvania	US	2020-04-12 23:18:15	40.5908	-77.2098	22938	557		22381	42	182.2284446	124890	2097	2.428284942	84000042	USA	992.175013	9.142035051
Puerto Rico	US	2020-04-12 23:18:15	18.2208	-66.5901	897	44		853	72	30.57876709	6716		4.905239688	630	PRI	228.9487177
Rhode Island	US	2020-04-12 23:18:15	41.6809	-71.5118	2665	63	35	2602	44	251.5667464	20350	201	2.363977486	84000044	USA	1920.969339	7.542213884
South Carolina	US	2020-04-12 23:18:15	33.8569	-80.945	3320	82		3238	45	65.87334263	31425	496	2.469879518	84000045	USA	623.5149976	14.93975904
South Dakota	US	2020-04-12 23:18:15	44.2998	-99.4388	730	6	197	724	46	99.19933903	8553	43	0.821917808	84000046	USA	1162.262941	5.890410959
Tennessee	US	2020-04-12 23:18:15	35.7478	-86.6923	5508	106	1504	5402	47	83.90037425	70677	567	1.924473493	84000047	USA	1076.584377	10.29411765
Texas	US	2020-04-12 23:18:15	31.0545	-97.5635	13677	283	2014	13394	48	59.50516088	124533	1338	2.069167215	84000048	USA	541.811523	9.782847116
Utah	US	2020-04-12 23:18:15	40.15	-111.8624	2303	18		2285	49	80.3592053	44234	195	0.781589231	84000049	USA	1543.468991	8.467216674
Vermont	US	2020-04-12 23:18:15	44.0459	-72.7107	727	27	15	700	50	119.0649715	9841	34	3.71389271	84000050	USA	1611.717172	4.676753783
Virginia	US	2020-04-12 23:18:15	37.7693	-78.17	5274	141		5133	51	66.69845192	39985	751	2.673492605	84000051	USA	505.6764505	14.23966629
Washington	US	2020-04-12 23:18:15	47.4009	-121.4905	10609	506		10103	53	140.5276682	93615	642	4.7695353	84000053	USA	1240.031828	6.051465737
West Virginia	US	2020-04-12 23:18:15	38.4912	-80.9545	593	6	83	587	54	44.82244115	16257	81	1.011804384	84000054	USA	1228.800044	13.65935919
Wisconsin	US	2020-04-12 23:18:15	44.2685	-89.6165	3341	144		3197	55	64.56573888	39257	974	4.3100868	84000055	USA	758.6522632	29.15294822
Wyoming	US	2020-04-12 23:18:15	42.756	-107.3025	270	0	137	270	56	54.29973453	5459	40	0	84000056	USA	1097.860188	14.81481481
American Samoa	US		-14.271	-170.1322	0	0		0	60	0	3			16	ASM	5.391707554
Northern Mariana Islands	US	2020-04-12 23:18:15	15.0979	145.6739	11	2		9	69	19.9477731	38		18.18181818	580	MNP	68.9104889
Recovered	US				0	0	32988	-32988						84070001	USA
Virgin Islands	US		18.3358	-64.8963	51	1	43	50		47.54446806	350	3	1.960784314	850	VIR	326.2855651	5.882352941
