# Supplementary material for: Effectiveness of COVID-19 shelter-in-place orders varied by state
Source: PLoS One. 2020 Dec 31;15(12):e0245008. doi: 10.1371/journal.pone.0245008 (PMC7775080; doi:10.1371/journal.pone.0245008)
Supplement: S1 File — (ZIP) [file pone.0245008.s008.zip › csse_covid_19_data/csse_covid_19_daily_reports_us/04-13-2020.csv]

Province_State	Country_Region	Last_Update	Lat	Long_	Confirmed	Deaths	Recovered	Active	FIPS	Incident_Rate	People_Tested	People_Hospitalized	Mortality_Rate	UID	ISO3	Testing_Rate	Hospitalization_Rate
Alabama	US	2020-04-13 23:07:54	32.3182	-86.9023	3734	99		3635.0	1	79.63493333293523	29182	457	2.6513122656668453	84000001	USA	622.3638523089759	12.23888591322978
Alaska	US	2020-04-13 23:07:54	61.3707	-152.4044	277	8	85	269.0	2	46.34052085407085	7830	32	2.888086642599278	84000002	USA	1309.9143620482844	11.552346570397113
American Samoa	US		-14.270999999999999	-170.132	0	0			60	0.0	3			16	ASM	5.3917075537822825
Arizona	US	2020-04-13 23:07:54	33.7298	-111.4312	3705	122		3583.0	4	50.90182789082197	43347	525	3.292847503373819	84000004	USA	595.5307782951309	14.17004048582996
Arkansas	US	2020-04-13 23:07:54	34.9697	-92.3731	1410	29	391	1381.0	5	54.46061396810462	20804	130	2.0567375886524824	84000005	USA	803.5451155974812	9.21985815602837
California	US	2020-04-13 23:07:54	36.1162	-119.6816	23931	714		23217.0	6	61.035047905282056	190882	3015	2.987756466507877	84000006	USA	486.8368231271593	12.598721323805941
Colorado	US	2020-04-13 23:07:54	39.0598	-105.3111	7691	306		7385.0	8	135.7200246417166	37534	1472	3.9786763749837473	84000008	USA	662.3476017295789	19.139253673124433
Connecticut	US	2020-04-13 23:07:54	41.5978	-72.7554	13381	602		12779.0	9	375.31340394195473	44309	1760	4.498916373963082	84000009	USA	1242.7891499337923	13.152978103280772
Delaware	US	2020-04-13 23:07:54	39.3185	-75.5071	1758	41	213	1717.0	10	180.53655711240094	11820	201	2.3321956769055747	84000010	USA	1213.8464761482248	11.433447098976108
Diamond Princess	US	2020-04-13 23:07:54			49	0	0	49.0	88888				0.0	84088888	USA
District of Columbia	US	2020-04-13 23:07:54	38.8974	-77.0268	1955	52	507	1903.0	11	277.0106652648463	10934	295	2.659846547314578	84000011	USA	1549.276017394286	15.089514066496164
Florida	US	2020-04-14 00:42:00	27.7663	-81.6868	21019	499		122520.0	12	579.3871934514303	196207	2833	0.40562839886521596	84000012	USA	924.083459185368	2.3028963005714562
Georgia	US	2020-04-13 23:07:54	33.0406	-83.6431	13315	465		12850.0	13	131.31949811985785	57021	2589	3.492301915133308	84000013	USA	562.3709427181686	19.444235824258357
Grand Princess	US	2020-04-13 23:07:54			103	0	0	103.0	99999				0.0	84099999	USA
Guam	US	2020-04-13 23:07:54	13.4443	144.7937	133	5	58	128.0	66	80.9844789897034	905	12	3.7593984962406015	316	GUM	551.0598006442224	9.022556390977444
Hawaii	US	2020-04-13 23:07:54	21.0943	-157.4983	504	9	310	495.0	15	35.598600353443246	18844	44	1.7857142857142858	84000015	USA	1330.9921132148502	8.73015873015873
Idaho	US	2020-04-13 23:07:54	44.2405	-114.4788	1426	27		1399.0	16	88.54409539415472	14881	132	1.8934081346423561	84000016	USA	924.0004793551308	9.256661991584853
Illinois	US	2020-04-13 23:07:54	40.3495	-88.9861	22025	798		21227.0	17	187.67596485683413	105768	3680	3.623155505107832	84000017	USA	901.2536413610729	16.708286038592508
Indiana	US	2020-04-13 23:07:54	39.8494	-86.2583	8359	350		8009.0	18	127.7354471902022	44539		4.187103720540734	84000018	USA	680.6088147391333
Iowa	US	2020-04-13 23:07:54	42.0115	-93.2105	1710	41	741	1669.0	19	65.249418765046	18696	142	2.3976608187134505	84000019	USA	713.3936451645029	8.304093567251462
Kansas	US	2020-04-13 23:07:54	38.5266	-96.7265	1390	62		1328.0	20	57.00253599771662	13864	309	4.460431654676259	84000020	USA	568.549035303844	22.230215827338128
Kentucky	US	2020-04-13 23:07:54	37.6681	-84.6701	2018	113	607	1905.0	21	58.948915710937655	25866	667	5.599603567888999	84000021	USA	755.5860524177965	33.052527254707634
Louisiana	US	2020-04-13 23:07:54	31.1695	-91.8678	21016	884		20132.0	22	457.1412661351334	108091	2134	4.206318995051389	84000022	USA	2351.20177949242	10.154168252759803
Maine	US	2020-04-13 23:07:54	44.6939	-69.3819	698	19	273	679.0	23	59.45455133960133	12306	124	2.7220630372492836	84000023	USA	1048.2058865116533	17.76504297994269
Maryland	US	2020-04-13 23:07:54	39.0639	-76.8021	8936	262	603	8674.0	24	150.3532949093396	51751	1975	2.9319606087735006	84000024	USA	870.7400811160737	22.10161145926589
Massachusetts	US	2020-04-13 23:07:54	42.2302	-71.5301	26867	844		26023.0	25	391.4319997808785	122049	2340	3.1414002307663678	84000025	USA	1778.1622116818567	8.709569360181636
Michigan	US	2020-04-13 23:07:54	43.3266	-84.5361	25635	1602	447	24033.0	26	321.7543197729608	82644	3986	6.249268578115857	84000026	USA	1037.2952605155676	15.549054027696508
Minnesota	US	2020-04-13 23:07:54	45.6945	-93.9002	1621	70	842	1551.0	27	32.771003666066505	38427	361	4.318322023442319	84000027	USA	776.8608006637493	22.27020357803825
Mississippi	US	2020-04-13 23:07:54	32.7416	-89.6787	2942	98		2844.0	28	101.61625804865008	30984	549	3.3310673011556764	84000028	USA	1070.1829161724588	18.66077498300476
Missouri	US	2020-04-13 23:07:54	38.4561	-92.2884	4515	123		4392.0	29	77.05493479258142	45428	988	2.7242524916943522	84000029	USA	775.2938156716255	21.882613510520486
Montana	US	2020-04-13 23:07:54	46.9219	-110.4544	394	7	171	387.0	30	45.49721878042049	9098	47	1.7766497461928934	84000030	USA	1050.5931382341766	11.928934010152284
Nebraska	US	2020-04-13 23:07:54	41.1254	-98.2681	814	17		797.0	31	53.36753051259054	10972		2.0884520884520885	84000031	USA	719.3471066144268
Nevada	US	2020-04-13 23:07:54	38.3135	-117.0554	2990	114		2876.0	32	99.11502547322452	25464		3.8127090301003346	84000032	USA	844.1020095820031
New Hampshire	US	2020-04-13 23:07:54	43.4525	-71.5639	985	23	239	962.0	33	74.16342154639392	11207	152	2.33502538071066	84000033	USA	843.8065637263317	15.431472081218274
New Jersey	US	2020-04-13 23:07:54	40.2989	-74.521	64584	2443		62141.0	34	727.1179742833693	129469	7781	3.7826706304967175	84000034	USA	1457.6247524540681	12.047875634832156
New Mexico	US	2020-04-13 23:07:54	34.8405	-106.2485	1262	26	295	1236.0	35	75.68066119231224	30515	80	2.0602218700475436	84000035	USA	1829.9487926175973	6.3391442155309035
New York	US	2020-04-13 23:07:54	42.1657	-74.9481	195749	10058	23887	185691.0	36	1160.9555172357552	478357	42712	5.138212711176047	84000036	USA	2837.057652188998	21.819779411389074
North Carolina	US	2020-04-13 23:07:54	35.6301	-79.8064	4886	94		4792.0	37	49.26458540766041	63388	313	1.9238641015145312	84000037	USA	639.1288456448584	6.406058125255833
North Dakota	US	2020-04-13 23:07:54	47.5289	-99.78399999999999	331	8	127	323.0	38	54.582812515459636	10781	40	2.416918429003021	84000038	USA	1777.816621538279	12.084592145015106
Northern Mariana Islands	US	2020-04-13 23:07:54	15.0979	145.6739	11	2		9.0	69	19.947773103148123	38		18.181818181818183	580	MNP	68.91048890178442
Ohio	US	2020-04-13 23:07:54	40.3888	-82.7649	6975	274		6701.0	39	62.422475312917825	65112	2033	3.92831541218638	84000039	USA	582.7171630931477	29.14695340501792
Oklahoma	US	2020-04-13 23:07:54	35.5653	-96.9289	2069	99	865	1970.0	40	56.56662202943214	22859	457	4.784920251329145	84000040	USA	624.9668501550456	22.08796520057999
Oregon	US	2020-04-13 23:07:54	44.571999999999996	-122.0709	1584	53		1531.0	41	39.53009103400636	31121	369	3.345959595959596	84000041	USA	776.6514918366868	23.295454545454547
Pennsylvania	US	2020-04-13 23:07:54	40.5908	-77.2098	24292	589		23703.0	42	192.98515026458398	129792	2243	2.4246665568911574	84000042	USA	1031.1184185386498	9.233492507821506
Puerto Rico	US	2020-04-13 23:07:54	18.2208	-66.5901	903	45		858.0	72	30.783307333995136	6863		4.983388704318937	630	PRI	233.9599537466319
Rhode Island	US	2020-04-13 23:07:54	41.6809	-71.5118	2665	63	135	2602.0	44	251.56674636880157	20661	331	2.3639774859287055	84000044	USA	1950.3266591841686	12.420262664165103
South Carolina	US	2020-04-13 23:07:54	33.8569	-80.945	3391	82		3309.0	45	67.2820797722211	31425	496	2.4181657328221764	84000045	USA	623.514997594234	14.626953700973164
South Dakota	US	2020-04-13 23:07:54	44.2998	-99.4388	868	6	207	862.0	46	117.95209079593201	9002	44	0.6912442396313364	84000046	USA	1223.2773287384562	5.0691244239631335
Tennessee	US	2020-04-13 23:07:54	35.7478	-86.6923	5610	109	1671	5501.0	47	85.45408488043054	76195	579	1.9429590017825311	84000047	USA	1160.6370761968637	10.320855614973262
Texas	US	2020-04-13 23:07:54	31.0545	-97.5635	14275	305	2269	13970.0	48	62.106907327923295	133226	1176	2.136602451838879	84000048	USA	579.6325629190829	8.238178633975481
Utah	US	2020-04-13 23:07:54	40.15	-111.8624	2363	13	218	2350.0	49	82.45280161569806	45787	201	0.5501481168006771	84000049	USA	1597.6582427329527	8.506136267456624
Vermont	US	2020-04-13 23:07:54	44.0459	-72.7107	748	28	15	720.0	50	122.50426226393773	10366	33	3.7433155080213902	84000050	USA	1697.699442016014	4.411764705882353
Virgin Islands	US	2020-04-13 23:07:54	18.3358	-64.8963	51	1	43	50.0	78	47.5444680613044	373		1.9607843137254901	850	VIR	347.7271879777753
Virginia	US	2020-04-13 23:07:54	37.7693	-78.17	5747	149		5598.0	51	72.68031915095425	41401	1238	2.592657038454846	84000051	USA	523.5841122618161	21.54167391682617
Washington	US	2020-04-13 23:07:54	47.4009	-121.4905	10635	513		10122.0	53	140.8720663077597	93802	527	4.823695345557122	84000053	USA	1242.5088447391138	4.955336154207805
West Virginia	US	2020-04-13 23:07:54	38.4912	-80.9545	611	8	85	603.0	54	46.18298742704071	16655	164	1.309328968903437	84000054	USA	1258.8832333835728	26.841243862520457
Wisconsin	US	2020-04-13 23:07:54	44.2685	-89.6165	3428	154		3274.0	55	66.24703767713304	40197	993	4.492415402567095	84000055	USA	776.8180202764635	28.96732788798133
Wyoming	US	2020-04-13 23:07:54	42.756	-107.3025	275	1	138	274.0	56	55.30528517416137	5964	41	0.36363636363636365	84000056	USA	1199.4208028316307	14.909090909090908
Recovered	US				0	0	43482	-43482.0						84070001	USA
