# Supplementary material for: Effectiveness of COVID-19 shelter-in-place orders varied by state
Source: PLoS One. 2020 Dec 31;15(12):e0245008. doi: 10.1371/journal.pone.0245008 (PMC7775080; doi:10.1371/journal.pone.0245008)
Supplement: S1 File — (ZIP) [file pone.0245008.s008.zip › csse_covid_19_data/csse_covid_19_daily_reports_us/04-14-2020.csv]

Province_State	Country_Region	Last_Update	Lat	Long_	Confirmed	Deaths	Recovered	Active	FIPS	Incident_Rate	People_Tested	People_Hospitalized	Mortality_Rate	UID	ISO3	Testing_Rate	Hospitalization_Rate
Alabama	US	2020-04-14 23:33:31	32.3182	-86.9023	3953	114		3839	1	84.30554137	33117	493	2.883885656	84000001	USA	706.2855081	12.4715406
Alaska	US	2020-04-14 23:33:31	61.3707	-152.4044	285	9	98	276	2	47.67887525	8348	32	3.157894737	84000002	USA	1396.572809	11.22807018
American Samoa	US		-14.271	-170.132	0	0			60	0	3			16	ASM	5.391707554
Arizona	US	2020-04-14 23:33:31	33.7298	-111.4312	3809	131	249	3678	4	52.33065113	44096	580	3.439222893	84000004	USA	605.8210534	15.22709373
Arkansas	US	2020-04-14 23:33:31	34.9697	-92.3731	1498	32	427	1466	5	57.85957427	21131	130	2.136181575	84000005	USA	816.1753431	8.67823765
California	US	2020-04-14 23:33:31	36.1162	-119.6816	25356	767		24589	6	64.66945279	202208	5163	3.028868907	84000006	USA	515.7233282	20.36204449
Colorado	US	2020-04-14 23:33:31	39.0598	-105.3111	7950	327		7623	8	140.290495	38742	1493	4.11320755	84000008	USA	683.6646983	18.7798742
Connecticut	US	2020-04-14 23:33:31	41.5978	-72.7554	13989	671		13318	9	392.3667295	45841	1779	4.79662592	84000009	USA	1285.759043	12.71713489
Delaware	US	2020-04-14 23:33:31	39.3185	-75.5071	1926	43	277	1883	10	197.7891974	12304	204	2.232606438	84000010	USA	1263.550511	10.59190031
Diamond Princess	US	2020-04-14 23:33:31			49	0	0	49	88888				0	84088888	USA
District of Columbia	US	2020-04-14 23:33:31	38.8974	-77.0268	2058	67	518	1991	11	291.6050891	11518	295	3.255587949	84000011	USA	1632.024983	14.33430515
Florida	US	2020-04-14 23:33:31	27.7663	-81.6868	21628	571		21057	12	101.8622019	203180	3060	2.640096172	84000012	USA	956.9244585	14.14832624
Georgia	US	2020-04-14 23:33:31	33.0406	-83.6431	14578	525		14053	13	143.7758651	61795	2769	3.601317053	84000013	USA	609.4546291	18.99437509
Grand Princess	US	2020-04-14 23:33:31			103	0	0	103	99999				0	84099999	USA
Guam	US	2020-04-14 23:33:31	13.4443	144.7937	133	5	66	128	66	80.98447899	946	13	3.759398496	316	GUM	576.0249408	9.77443609
Hawaii	US	2020-04-14 23:33:31	21.0943	-157.4983	511	9	315	502	15	36.09302536	19420	44	1.761252446	84000015	USA	1371.676228	8.610567515
Idaho	US	2020-04-14 23:33:31	44.2405	-114.4788	1464	33		1431	16	90.90361547	15114	135	2.254098361	84000016	USA	938.468063	9.221311475
Illinois	US	2020-04-14 23:33:31	40.3495	-88.9861	23248	868		22380	17	198.0972	110616	4283	3.733654508	84000017	USA	942.5636562	18.42309016
Indiana	US	2020-04-14 23:33:31	39.8494	-86.2583	8527	387		8140	18	130.3026867	46017		4.538524686	84000018	USA	703.19441
Iowa	US	2020-04-14 23:33:31	42.0115	-93.2105	1899	49	741	1850	19	72.46119663	18885	163	2.580305424	84000019	USA	720.605423	8.583464982
Kansas	US	2020-04-14 23:33:31	38.5266	-96.7265	1441	69		1372	20	59.09399595	14147	327	4.78834143	84000020	USA	580.1545876	22.6925746
Kentucky	US	2020-04-14 23:33:31	37.6681	-84.6701	2048	106	629	1942	21	59.82526233	26683	673	5.17578125	84000021	USA	779.4518919	32.86132813
Louisiana	US	2020-04-14 23:33:31	31.1695	-91.8678	21518	1013		20505	22	468.0607996	118422	1977	4.707686588	84000022	USA	2575.922298	9.187656845
Maine	US	2020-04-14 23:33:31	44.6939	-69.3819	735	20	292	715	23	62.60615363	12342	124	2.721088435	84000023	USA	1051.27231	16.8707483
Maryland	US	2020-04-14 23:33:31	39.0639	-76.8021	9472	302	607	9170	24	159.371801	53733	2122	3.18834459	84000024	USA	904.0883612	22.4028716
Massachusetts	US	2020-04-14 23:33:31	42.2302	-71.5301	28164	844		27320	25	410.3283151	126551	2340	2.996733419	84000025	USA	1843.752968	8.308478909
Michigan	US	2020-04-14 23:33:31	43.3266	-84.5361	27001	1768	452	25233	26	338.8994885	86226	3910	6.547905633	84000026	USA	1082.254261	14.48094515
Minnesota	US	2020-04-14 23:33:31	45.6945	-93.9002	1695	79	909	1616	27	34.26702728	39241	405	4.660766962	84000027	USA	793.3170604	23.89380531
Mississippi	US	2020-04-14 23:33:31	32.7416	-89.6787	3087	111		2976	28	106.6245373	37878	596	3.595724004	84000028	USA	1308.300687	19.30677033
Missouri	US	2020-04-14 23:33:31	38.4561	-92.2884	4746	149		4597	29	80.99728029	47978	1041	3.139485883	84000029	USA	818.8132141	21.93426043
Montana	US	2020-04-14 23:33:31	46.9219	-110.4544	399	7	197	392	30	46.07459465	9234	50	1.754385965	84000030	USA	1066.297762	12.53132832
Nebraska	US	2020-04-14 23:33:31	41.1254	-98.2681	897	20		877	31	58.80918289	11357		2.229654404	84000031	USA	744.5885062
Nevada	US	2020-04-14 23:33:31	38.3135	-117.0554	3134	126		3008	32	103.8884581	26661		4.020421187	84000032	USA	883.7811686
New Hampshire	US	2020-04-14 23:33:31	43.4525	-71.5639	922	25	249	897	33	69.41997428	11610	152	2.711496746	84000033	USA	874.1495677	16.48590022
New Jersey	US	2020-04-14 23:33:31	40.2989	-74.521	68824	2805		66019	34	774.8539493	139774	8185	4.075613158	84000034	USA	1573.643437	11.89265373
New Mexico	US	2020-04-14 23:33:31	34.8405	-106.2485	1345	31	304	1314	35	80.65807393	31970	181	2.304832714	84000035	USA	1917.203438	13.45724907
New York	US	2020-04-14 23:33:31	42.1657	-74.9481	203020	10842	23887	192178	36	1204.078637	499143	46201	5.340360556	84000036	USA	2960.336041	22.75687124
North Carolina	US	2020-04-14 23:33:31	35.6301	-79.8064	5113	112		5001	37	51.55338215	65039	418	2.190494817	84000037	USA	655.7755568	8.175239585
North Dakota	US	2020-04-14 23:33:31	47.5289	-99.784	341	8	138	333	38	56.23184008	10916	42	2.346041056	84000038	USA	1800.078494	12.31671554
Northern Mariana Islands	US	2020-04-14 23:33:31	15.0979	145.6739	11	2		9	69	19.9477731	40		18.18181818	580	MNP	72.53735674
Ohio	US	2020-04-14 23:33:31	40.3888	-82.7649	7285	324		6961	39	65.19680755	67874	2156	4.447494852	84000039	USA	607.4355684	29.59505834
Oklahoma	US	2020-04-14 23:33:31	35.5653	-96.9289	2184	108	1060	2076	40	59.71073104	28269	488	4.945054945	84000040	USA	772.8766738	22.34432234
Oregon	US	2020-04-14 23:33:31	44.572	-122.0709	1633	55		1578	41	40.75292845	32363	381	3.368034293	84000041	USA	807.6466769	23.3312921
Pennsylvania	US	2020-04-14 23:33:31	40.5908	-77.2098	25465	691		24774	42	202.3039211	133631	2317	2.713528372	84000042	USA	1061.616936	9.098763008
Puerto Rico	US	2020-04-14 23:33:31	18.2208	-66.5901	923	45		878	72	31.46510816	7207		4.875406284	630	PRI	245.686928
Rhode Island	US	2020-04-14 23:33:31	41.6809	-71.5118	3251	80	135	3171	44	306.8831116	22900	331	2.460781298	84000044	USA	2161.680485	10.18148262
South Carolina	US	2020-04-14 23:33:31	33.8569	-80.945	3553	97		3456	45	70.49638143	33872	675	2.73008725	84000045	USA	672.0668257	18.99802983
South Dakota	US	2020-04-14 23:33:31	44.2998	-99.4388	988	6	261	982	46	134.2588315	9296	45	0.607287449	84000046	USA	1263.228843	4.55465587
Tennessee	US	2020-04-14 23:33:31	35.7478	-86.6923	5827	124	1969	5703	47	88.75952809	78831	633	2.128024713	84000047	USA	1200.789833	10.86322293
Texas	US	2020-04-14 23:33:31	31.0545	-97.5635	15006	342	2580	14664	48	65.28730307	146467	1409	2.279088365	84000048	USA	637.2407983	9.389577502
Utah	US	2020-04-14 23:33:31	40.15	-111.8624	2417	18	218	2399	49	84.3370383	46476	213	0.744724866	84000049	USA	1621.699707	8.812577576
Vermont	US	2020-04-14 23:33:31	44.0459	-72.7107	752	29	15	723	50	123.1593653	10585	64	3.856382979	84000050	USA	1733.566332	8.510638298
Virgin Islands	US	2020-04-14 23:33:31	18.3358	-64.8963	51	1	44	50	78	47.54446806	377		1.960784314	850	VIR	351.4561659
Virginia	US	2020-04-14 23:33:31	37.7693	-78.17	6182	154	721	6028	51	78.18161354	42763	1282	2.491103203	84000051	USA	540.8088547	20.73762536
Washington	US	2020-04-14 23:33:31	47.4009	-121.4905	10799	530		10269	53	143.0444235	93929	387	4.907861839	84000053	USA	1244.191097	3.583665154
West Virginia	US	2020-04-14 23:33:31	38.4912	-80.9545	640	9	147	631	54	48.37497865	17038	164	1.40625	84000054	USA	1287.832635	25.625
Wisconsin	US	2020-04-14 23:33:31	44.2685	-89.6165	3555	170		3385	55	68.70134742	41552	1049	4.781997187	84000055	USA	803.0037659	29.50773558
Wyoming	US	2020-04-14 23:33:31	42.756	-107.3025	282	1	140	281	56	56.71305607	5964	43	0.354609929	84000056	USA	1199.420803	15.24822695
Recovered	US				0	0	47763	-47763						84070001	USA
