# Supplementary material for: Effectiveness of COVID-19 shelter-in-place orders varied by state
Source: PLoS One. 2020 Dec 31;15(12):e0245008. doi: 10.1371/journal.pone.0245008 (PMC7775080; doi:10.1371/journal.pone.0245008)
Supplement: S1 File — (ZIP) [file pone.0245008.s008.zip › csse_covid_19_data/csse_covid_19_daily_reports_us/04-15-2020.csv]

Province_State	Country_Region	Last_Update	Lat	Long_	Confirmed	Deaths	Recovered	Active	FIPS	Incident_Rate	People_Tested	People_Hospitalized	Mortality_Rate	UID	ISO3	Testing_Rate	Hospitalization_Rate
Alabama	US	2020-04-15 22:56:51	32.3182	-86.9023	4075	118		3957.0	1	86.90743260088674	34077	525	2.895705521472393	84000001	USA	726.7594063166669	12.883435582822086
Alaska	US	2020-04-15 22:56:51	61.3707	-152.4044	293	9	106	284.0	2	49.01722963986556	8664	34	3.0716723549488054	84000002	USA	1449.4378075078337	11.604095563139932
American Samoa	US		-14.270999999999999	-170.132	0	0			60	0.0	3			16	ASM	5.3917075537822825
Arizona	US	2020-04-15 22:56:51	33.7298	-111.4312	3964	142	385	3822.0	4	54.460147303432734	45310	590	3.5822401614530777	84000004	USA	622.4998169320226	14.883955600403633
Arkansas	US	2020-04-15 22:56:51	34.9697	-92.3731	1569	33	489	1536.0	5	60.60191724535897	21834	130	2.1032504780114722	84000005	USA	843.3284009784371	8.2855321861058
California	US	2020-04-15 22:56:51	36.1162	-119.6816	26686	860		25826.0	6	68.06156401321954	216486	5163	3.2264108521322044	84000006	USA	552.13878988855	19.34722326313423
Colorado	US	2020-04-15 22:56:51	39.0598	-105.3111	7956	328		7628.0	8	140.39637447009457	39580	1556	4.122674710910005	84000008	USA	698.4525517252819	19.557566616390147
Connecticut	US	2020-04-15 22:56:51	41.5978	-72.7554	14755	868		13887.0	9	413.8516758959377	50143	1908	5.882751609623856	84000009	USA	1406.4225404574722	12.931209759403592
Delaware	US	2020-04-15 22:56:51	39.3185	-75.5071	2014	46	354	1968.0	10	206.82629466688027	13102	208	2.284011916583913	84000010	USA	1345.5005524952658	10.327706057596822
Diamond Princess	US	2020-04-15 22:56:51			49	0	0	49.0	88888				0.0	84088888	USA
District of Columbia	US	2020-04-15 22:56:51	38.8974	-77.0268	2197	72	530	2125.0	11	311.3004765150216	11525	313	3.277196176604461	84000011	USA	1633.0168374308714	14.246700045516613
Florida	US	2020-04-15 22:56:51	27.7663	-81.6868	22511	596		21915.0	12	106.02090011937301	213509	3344	2.647594509350984	84000012	USA	1005.5713368391991	14.854959797432366
Georgia	US	2020-04-15 22:56:51	33.0406	-83.6431	14987	552		14435.0	13	147.8096371252204	64090	2922	3.683192099819844	84000013	USA	632.0891201278025	19.49689731100287
Grand Princess	US	2020-04-15 22:56:51			103	0	0	103.0	99999				0.0	84099999	USA
Guam	US	2020-04-15 22:56:51	13.4443	144.7937	135	5	73	130.0	66	82.20229070383428	978	9	3.7037037037037037	316	GUM	595.5099282099994	6.666666666666667
Hawaii	US	2020-04-15 22:56:51	21.0943	-157.4983	524	9	333	515.0	15	37.011243224611626	19803	45	1.717557251908397	84000015	USA	1398.7283388873743	8.587786259541986
Idaho	US	2020-04-15 22:56:51	44.2405	-114.4788	1473	39		1434.0	16	91.4624491694179	15398	141	2.6476578411405294	84000016	USA	956.1023708830255	9.572301425661914
Illinois	US	2020-04-15 22:56:51	40.3495	-88.9861	24593	949		23644.0	17	209.5580024392337	116929	4283	3.8588216159069653	84000017	USA	996.3569986263227	17.415524742812995
Indiana	US	2020-04-15 22:56:51	39.8494	-86.2583	8960	436		8524.0	18	136.9194409408077	48396		4.866071428571429	84000018	USA	739.5483553316217
Iowa	US	2020-04-15 22:56:51	42.0115	-93.2105	1995	53	908	1942.0	19	76.12432189255367	19869	171	2.656641604010025	84000019	USA	758.1524569840345	8.571428571428571
Kansas	US	2020-04-15 22:56:51	38.5266	-96.7265	1504	71		1433.0	20	61.67756412990345	14668	342	4.720744680851064	84000020	USA	601.5202863413722	22.73936170212766
Kentucky	US	2020-04-15 22:56:51	37.6681	-84.6701	2210	115	653	2095.0	21	64.55753405409921	27697	687	5.203619909502263	84000021	USA	809.0724075549258	31.085972850678733
Louisiana	US	2020-04-15 22:56:51	31.1695	-91.8678	21951	1103		20848.0	22	477.4794410416974	121928	1943	5.024828026058039	84000022	USA	2652.1850160508443	8.851532959774042
Maine	US	2020-04-15 22:56:51	44.6939	-69.3819	770	24	305	746.0	23	65.58739904225362	14846	126	3.116883116883117	84000023	USA	1264.5591249107756	16.363636363636363
Maryland	US	2020-04-15 22:56:51	39.0639	-76.8021	10032	311	607	9721.0	24	168.79411979974208	55763	2231	3.100079744816587	84000024	USA	938.2442685798461	22.23883572567783
Massachusetts	US	2020-04-15 22:56:51	42.2302	-71.5301	29918	1108		28810.0	25	435.88277699200967	132023	3454	3.7034561133765624	84000025	USA	1923.4758963438762	11.544889364262318
Michigan	US	2020-04-15 22:56:51	43.3266	-84.5361	28059	1921	452	26138.0	26	352.1788359083092	89697	3918	6.846288178481058	84000026	USA	1125.8200593202757	13.963434192237784
Minnesota	US	2020-04-15 22:56:51	45.6945	-93.9002	1809	87	940	1722.0	27	36.571712296060646	40242	445	4.8092868988391375	84000027	USA	813.5538121714055	24.599226091763406
Mississippi	US	2020-04-15 22:56:51	32.7416	-89.6787	3360	122		3238.0	28	116.0539180977105	38151	645	3.630952380952381	84000028	USA	1317.7300682576645	19.196428571428573
Missouri	US	2020-04-15 22:56:51	38.4561	-92.2884	4791	153		4638.0	29	81.76526967691198	49012	1024	3.1934877896055105	84000029	USA	836.4599034449615	21.3734084742225
Montana	US	2020-04-15 22:56:51	46.9219	-110.4544	404	7	209	397.0	30	46.65197052611644	9583	51	1.7326732673267327	84000030	USA	1106.5985979004304	12.623762376237623
Nebraska	US	2020-04-15 22:56:51	41.1254	-98.2681	901	20		881.0	31	59.07143119391164	11729		2.2197558268590454	84000031	USA	768.9775987496
Nevada	US	2020-04-15 22:56:51	38.3135	-117.0554	3211	131		3080.0	32	106.4409186603759	27655		4.07972594207412	84000032	USA	916.7311135324495
New Hampshire	US	2020-04-15 22:56:51	43.4525	-71.5639	1139	32	365	1107.0	33	85.75851486430729	12166	178	2.809482001755926	84000033	USA	916.0123721151558	15.62774363476734
New Jersey	US	2020-04-15 22:56:51	40.2989	-74.521	71030	3156		67874.0	34	799.6901665017299	144021	8270	4.443193017035056	84000034	USA	1621.458221452142	11.642967760101365
New Mexico	US	2020-04-15 22:56:51	34.8405	-106.2485	1484	36	340	1448.0	35	88.99374105340044	32850	181	2.4258760107816713	84000035	USA	1969.976006471836	12.196765498652292
New York	US	2020-04-15 22:56:51	42.1657	-74.9481	214454	11617	23887	202837.0	36	1271.891833384981	526012	46201	5.417012506178481	84000036	USA	3119.6917150647723	21.543547800460704
North Carolina	US	2020-04-15 22:56:51	35.6301	-79.8064	5340	130		5210.0	37	53.842178894168356	67827	431	2.4344569288389515	84000037	USA	683.8864172012654	8.071161048689138
North Dakota	US	2020-04-15 22:56:51	47.5289	-99.78399999999999	365	9	142	356.0	38	60.18950624816546	11317	44	2.4657534246575343	84000038	USA	1866.2044992068177	12.054794520547945
Northern Mariana Islands	US	2020-04-15 22:56:51	15.0979	145.6739	13	2		11.0	69	23.574640940084144	40		15.384615384615385	580	MNP	72.53735673872045
Ohio	US	2020-04-15 22:56:51	40.3888	-82.7649	7794	362		7432.0	39	69.75208209159592	71552	2237	4.644598409032589	84000039	USA	640.3516779340354	28.70156530664614
Oklahoma	US	2020-04-15 22:56:51	35.5653	-96.9289	2263	123	1115	2140.0	40	61.870597222138684	29219	510	5.435262925320371	84000040	USA	798.8497482252188	22.536456031816172
Oregon	US	2020-04-15 22:56:51	44.571999999999996	-122.0709	1663	58		1605.0	41	41.50160441259632	33351	401	3.4876728803367407	84000041	USA	832.3030720171377	24.11304870715574
Pennsylvania	US	2020-04-15 22:56:51	40.5908	-77.2098	26753	779		25974.0	42	212.53629693019985	137584	2395	2.9118229731245093	84000042	USA	1093.0211145234036	8.952267035472657
Puerto Rico	US	2020-04-15 22:56:51	18.2208	-66.5901	974	51		923.0	72	33.20370026944769	7799		5.236139630390143	630	PRI	265.8682324449923
Rhode Island	US	2020-04-15 22:56:51	41.6809	-71.5118	3251	80	168	3171.0	44	306.8831116116225	25897	331	2.460781298062135	84000044	USA	2444.586878316268	10.181482620732082
South Carolina	US	2020-04-15 22:56:51	33.8569	-80.945	3656	106		3550.0	45	72.54004236132124	34733	675	2.8993435448577682	84000045	USA	689.1502438008125	18.462800875273523
South Dakota	US	2020-04-15 22:56:51	44.2998	-99.4388	1168	6	329	1162.0	46	158.7189424535122	9859	51	0.5136986301369864	84000046	USA	1339.7346349736104	4.366438356164384
Tennessee	US	2020-04-15 22:56:51	35.7478	-86.6923	5827	124	2196	5703.0	47	88.75952809238302	80896	663	2.128024712545049	84000047	USA	1232.2448574843688	11.378067616269092
Texas	US	2020-04-15 22:56:51	31.0545	-97.5635	15907	375	3150	15532.0	48	69.20732573487047	151810	1538	2.3574526937826112	84000048	USA	660.4868372295647	9.668699314767084
Utah	US	2020-04-15 22:56:51	40.15	-111.8624	2548	20	218	2528.0	49	88.90805692627958	47614	221	0.7849293563579278	84000049	USA	1661.408250583939	8.673469387755102
Vermont	US	2020-04-15 22:56:51	44.0459	-72.7107	759	29	15	730.0	50	124.30579553252504	11081	63	3.820816864295125	84000050	USA	1814.7991044741898	8.300395256916996
Virgin Islands	US	2020-04-15 22:56:51	18.3358	-64.8963	51	1	44	50.0	78	47.5444680613044	382		1.9607843137254901	850	VIR	356.1173882238878
Virginia	US	2020-04-15 22:56:51	37.7693	-78.17	6500	195	752	6305.0	51	82.20324943121675	44169	1298	3.0	84000051	USA	558.5900498657558	19.96923076923077
Washington	US	2020-04-15 22:56:51	47.4009	-121.4905	10942	552		10390.0	53	144.9386130267519	122854	645	5.044781575580332	84000053	USA	1627.333975944853	5.894717601900932
West Virginia	US	2020-04-15 22:56:51	38.4912	-80.9545	702	10	211	692.0	54	53.06130470340847	17656	164	1.4245014245014245	84000054	USA	1334.5447234236183	23.36182336182336
Wisconsin	US	2020-04-15 22:56:51	44.2685	-89.6165	3721	183		3538.0	55	71.90934282281565	43047	1091	4.918032786885246	84000055	USA	831.8950498505094	29.320075248589088
Wyoming	US	2020-04-15 22:56:51	42.756	-107.3025	287	1	129	286.0	56	57.718606709033864	6329	43	0.34843205574912894	84000056	USA	1272.8259995173357	14.982578397212544
Recovered	US				0	0	52096	-52096.0						84070001	USA
