# Supplementary material for: Effectiveness of COVID-19 shelter-in-place orders varied by state
Source: PLoS One. 2020 Dec 31;15(12):e0245008. doi: 10.1371/journal.pone.0245008 (PMC7775080; doi:10.1371/journal.pone.0245008)
Supplement: S1 File — (ZIP) [file pone.0245008.s008.zip › csse_covid_19_data/csse_covid_19_daily_reports_us/04-16-2020.csv]

Province_State	Country_Region	Last_Update	Lat	Long_	Confirmed	Deaths	Recovered	Active	FIPS	Incident_Rate	People_Tested	People_Hospitalized	Mortality_Rate	UID	ISO3	Testing_Rate	Hospitalization_Rate
Alabama	US	2020-04-16 23:30:51	32.3182	-86.9023	4345	133		4212.0	1	92.6657164787369	36391	553	3.0609896432681243	84000001	USA	776.1100318475752	12.727272727272727
Alaska	US	2020-04-16 23:30:51	61.3707	-152.4044	300	9	110	291.0	2	50.18828973365075	8735	35	3.0	84000002	USA	1461.3157027447976	11.666666666666666
American Samoa	US		-14.270999999999999	-170.132	0	0			60	0.0	3			16	ASM	5.3917075537822825
Arizona	US	2020-04-16 23:30:51	33.7298	-111.4312	4237	150	460	4087.0	4	58.210808305914355	47398	578	3.540240736370073	84000004	USA	651.186191192761	13.641727637479349
Arkansas	US	2020-04-16 23:30:51	34.9697	-92.3731	1620	37	548	1583.0	5	62.57176923994999	22675	85	2.2839506172839505	84000005	USA	875.8116466147321	5.246913580246914
California	US	2020-04-16 23:30:51	36.1162	-119.6816	27677	956		26721.0	6	70.58906944442319	246400	5031	3.457744697763486	84000006	USA	628.4332373850444	18.177548144668858
Colorado	US	2020-04-16 23:30:51	39.0598	-105.3111	8286	355		7931.0	8	146.21975350165957	40533	1636	4.284335022930244	84000008	USA	715.2697645043166	19.744146753560223
Connecticut	US	2020-04-16 23:30:51	41.5978	-72.7554	15884	971		14913.0	9	445.51813079844624	53122	1926	6.113069755729035	84000009	USA	1489.9782261568284	12.125409216821959
Delaware	US	2020-04-16 23:30:51	39.3185	-75.5071	2070	55	378	2015.0	10	212.57717475692263	13350	209	2.657004830917874	84000010	USA	1370.9687357511677	10.096618357487923
Diamond Princess	US	2020-04-16 23:30:51			49	0	0	49.0	88888				0.0	84088888	USA
District of Columbia	US	2020-04-16 23:30:51	38.8974	-77.0268	2350	81	552	2269.0	11	332.97957205748787	12150	313	3.4468085106382977	84000011	USA	1721.5752342546714	13.319148936170214
Florida	US	2020-04-16 23:30:51	27.7663	-81.6868	23343	668		22675.0	12	109.93940169190725	219248	3460	2.861671593197104	84000012	USA	1032.6005201622447	14.822430707278412
Georgia	US	2020-04-16 23:30:51	33.0406	-83.6431	15669	587		15082.0	13	154.53587803530252	67939	3108	3.746250558427468	84000013	USA	670.0499724194535	19.835343672219032
Grand Princess	US	2020-04-16 23:30:51			103	0	0	103.0	99999				0.0	84099999	USA
Guam	US	2020-04-16 23:30:51	13.4443	144.7937	135	5	86	130.0	66	82.20229070383428	1005	9	3.7037037037037037	316	GUM	611.9503863507663	6.666666666666667
Hawaii	US	2020-04-16 23:30:51	21.0943	-157.4983	530	9	359	521.0	15	37.435036085962146	20700	45	1.6981132075471699	84000015	USA	1462.0853716592762	8.49056603773585
Idaho	US	2020-04-16 23:30:51	44.2405	-114.4788	1587	41		1546.0	16	98.54100939026897	15831	143	2.58349086326402	84000016	USA	982.9884811955563	9.010712035286705
Illinois	US	2020-04-16 23:30:51	40.3495	-88.9861	25734	1072		24662.0	17	219.28051212829828	122589	4423	4.165695189243802	84000017	USA	1044.5861001513933	17.187378565322142
Indiana	US	2020-04-16 23:30:51	39.8494	-86.2583	9542	477		9065.0	18	145.8130921269182	51115		4.998952001676797	84000018	USA	781.097904429619
Iowa	US	2020-04-16 23:30:51	42.0115	-93.2105	2141	60	987	2081.0	19	81.69532489822426	20675	175	2.802428771602055	84000019	USA	788.9074461797228	8.173750583839327
Kansas	US	2020-04-16 23:30:51	38.5266	-96.7265	1615	80		1535.0	20	66.2295652059801	16122	359	4.953560371517028	84000020	USA	661.147399536106	22.229102167182663
Kentucky	US	2020-04-16 23:30:51	37.6681	-84.6701	2435	129	862	2306.0	21	71.13013367499167	28324	807	5.297741273100616	84000021	USA	827.3880518318127	33.14168377823409
Louisiana	US	2020-04-16 23:30:51	31.1695	-91.8678	22532	1156		21376.0	22	490.1173871601078	126586	1914	5.130481093555832	84000022	USA	2753.506105585363	8.494585478430677
Maine	US	2020-04-16 23:30:51	44.6939	-69.3819	796	27	333	769.0	23	67.8020384904336	14872	130	3.391959798994975	84000023	USA	1266.7737643589555	16.331658291457288
Maryland	US	2020-04-16 23:30:51	39.0639	-76.8021	10784	319	736	10465.0	24	181.44694855666052	58843	2451	2.958086053412463	84000024	USA	990.0670246587143	22.72811572700297
Massachusetts	US	2020-04-16 23:30:51	42.2302	-71.5301	32181	1108		31073.0	25	468.85298637542155	140773	3454	3.4430253876510983	84000025	USA	2050.9568208267992	10.733041235511637
Michigan	US	2020-04-16 23:30:51	43.3266	-84.5361	28809	1996	617	26813.0	26	361.59236194028585	94286	3809	6.928390433545073	84000026	USA	1183.4182872679298	13.221562706098789
Minnesota	US	2020-04-16 23:30:51	45.6945	-93.9002	1809	87	1020	1722.0	27	36.571712296060646	41675	475	4.8092868988391375	84000027	USA	842.5241072074779	26.257600884466555
Mississippi	US	2020-04-16 23:30:51	32.7416	-89.6787	3624	129		3495.0	28	125.17244023395918	38415	682	3.5596026490066226	84000028	USA	1326.8485903939134	18.81898454746137
Missouri	US	2020-04-16 23:30:51	38.4561	-92.2884	5174	169		5005.0	29	88.30171265045766	50648	1043	3.2663316582914574	84000029	USA	864.3805841361383	20.158484731349052
Montana	US	2020-04-16 23:30:51	46.9219	-110.4544	415	7	218	408.0	30	47.922197446381986	9936	52	1.6867469879518073	84000030	USA	1147.3613345234974	12.53012048192771
Nebraska	US	2020-04-16 23:30:51	41.1254	-98.2681	952	21		931.0	31	62.41509711054815	12294		2.2058823529411766	84000031	USA	806.0201721397889
Nevada	US	2020-04-16 23:30:51	38.3135	-117.0554	3214	137		3077.0	32	106.54036517422864	28451		4.262601120099564	84000032	USA	943.1175885413749
New Hampshire	US	2020-04-16 23:30:51	43.4525	-71.5639	1139	32	365	1107.0	33	85.75851486430729	12166	178	2.809482001755926	84000033	USA	916.0123721151558	15.62774363476734
New Jersey	US	2020-04-16 23:30:51	40.2989	-74.521	75317	3518		71799.0	34	847.9552903056566	151830	8224	4.670924226934158	84000034	USA	1709.3757282832275	10.919181592469164
New Mexico	US	2020-04-16 23:30:51	34.8405	-106.2485	1484	36	353	1448.0	35	88.99374105340044	33394	215	2.4258760107816713	84000035	USA	2002.5990490143224	14.487870619946092
New York	US	2020-04-16 23:30:51	42.1657	-74.9481	223691	14832	23887	208859.0	36	1326.6749797239493	550579	50450	6.630575213128825	84000036	USA	3265.3946008620474	22.553433084031095
North Carolina	US	2020-04-16 23:30:51	35.6301	-79.8064	5639	150		5489.0	37	56.85693760004033	70917	452	2.660046107465863	84000037	USA	715.0422847636212	8.015605603830467
North Dakota	US	2020-04-16 23:30:51	47.5289	-99.78399999999999	393	9	163	384.0	38	64.80678343980554	11704	45	2.2900763358778624	84000038	USA	1930.0218661055576	11.450381679389313
Northern Mariana Islands	US	2020-04-16 23:30:51	15.0979	145.6739	13	2		11.0	69	23.574640940084144	40		15.384615384615385	580	MNP	72.53735673872045
Ohio	US	2020-04-16 23:30:51	40.3888	-82.7649	8414	407		8007.0	39	75.30074656385528	74840	2331	4.837176135013073	84000039	USA	669.7774985546624	27.703826955074874
Oklahoma	US	2020-04-16 23:30:51	35.5653	-96.9289	2357	131	1240	2226.0	40	64.4405645835532	30899	528	5.557912600763682	84000040	USA	844.781079790925	22.40135765803988
Oregon	US	2020-04-16 23:30:51	44.571999999999996	-122.0709	1736	64		1672.0	41	43.32338259787566	34938	414	3.686635944700461	84000041	USA	871.9080306477994	23.847926267281107
Pennsylvania	US	2020-04-16 23:30:51	40.5908	-77.2098	28258	841		27417.0	42	224.49260563875407	141470	2512	2.976148347370656	84000042	USA	1123.8930186040957	8.889518012598202
Puerto Rico	US	2020-04-16 23:30:51	18.2208	-66.5901	1043	56		987.0	72	35.555913122211436	8358		5.369127516778524	630	PRI	284.92456555651313
Rhode Island	US	2020-04-16 23:30:51	41.6809	-71.5118	3529	87	182	3442.0	44	333.12534631726106	28064	331	2.465287616888637	84000044	USA	2649.144153881444	9.379427599886654
South Carolina	US	2020-04-16 23:30:51	33.8569	-80.945	3931	111		3820.0	45	77.99641863302894	34733	675	2.8237089799033326	84000045	USA	689.1502438008125	17.171203256168912
South Dakota	US	2020-04-16 23:30:51	44.2998	-99.4388	1311	7	373	1304.0	46	178.15114174362543	10550	55	0.5339435545385202	84000046	USA	1433.63428329157	4.195270785659802
Tennessee	US	2020-04-16 23:30:51	35.7478	-86.6923	6375	136	2786	6239.0	47	97.10691463685289	85049	691	2.1333333333333333	84000047	USA	1295.505252227404	10.83921568627451
Texas	US	2020-04-16 23:30:51	31.0545	-97.5635	16876	414	3677	16462.0	48	73.42319916399535	158547	1459	2.4531879592320456	84000048	USA	689.7978168910862	8.645413605119696
Utah	US	2020-04-16 23:30:51	40.15	-111.8624	2683	20	357	2663.0	49	93.61864863940664	49678	238	0.7454342154304883	84000049	USA	1733.4279638868593	8.87066716362281
Vermont	US	2020-04-16 23:30:51	44.0459	-72.7107	774	33	15	741.0	50	126.7624318078714	11507	58	4.263565891472868	84000050	USA	1884.567574694026	7.493540051679586
Virgin Islands	US	2020-04-16 23:30:51	18.3358	-64.8963	51	1	46	50.0	78	47.5444680613044	408		1.9607843137254901	850	VIR	380.3557444904352
Virginia	US	2020-04-16 23:30:51	37.7693	-78.17	6889	208	951	6681.0	51	87.1227977433311	46444	1337	3.0193061402235446	84000051	USA	587.3611871666816	19.407751487879228
Washington	US	2020-04-16 23:30:51	47.4009	-121.4905	11057	579		10478.0	53	146.46191228630926	124283	595	5.236501763588677	84000053	USA	1646.2626250049177	5.381206475535859
West Virginia	US	2020-04-16 23:30:51	38.4912	-80.9545	728	12	223	716.0	54	55.02653821094212	18306	85	1.6483516483516483	84000054	USA	1383.6755611119593	11.675824175824175
Wisconsin	US	2020-04-16 23:30:51	44.2685	-89.6165	3875	197		3678.0	55	74.8854349471676	44849	1121	5.083870967741936	84000055	USA	866.7191927601341	28.929032258064517
Wyoming	US	2020-04-16 23:30:51	42.756	-107.3025	296	2	148	294.0	56	59.52859786018824	6427	43	0.6756756756756757	84000056	USA	1292.5347920521278	14.527027027027026
Recovered	US				0	0	54703	-54703.0						84070001	USA
