# Supplementary material for: Effectiveness of COVID-19 shelter-in-place orders varied by state
Source: PLoS One. 2020 Dec 31;15(12):e0245008. doi: 10.1371/journal.pone.0245008 (PMC7775080; doi:10.1371/journal.pone.0245008)
Supplement: S1 File — (ZIP) [file pone.0245008.s008.zip › csse_covid_19_data/csse_covid_19_daily_reports_us/04-17-2020.csv]

Province_State	Country_Region	Last_Update	Lat	Long_	Confirmed	Deaths	Recovered	Active	FIPS	Incident_Rate	People_Tested	People_Hospitalized	Mortality_Rate	UID	ISO3	Testing_Rate	Hospitalization_Rate
Alabama	US	2020-04-17 23:30:52	32.3182	-86.9023	4571	148		4423.0	1	97.48561335427074	37848	594	3.237803544082258	84000001	USA	807.1834378106407	12.994968278276088
Alaska	US	2020-04-17 23:30:52	61.3707	-152.4044	309	9	128	300.0	2	51.69393842566027	9450	36	2.912621359223301	84000002	USA	1580.9311266099985	11.650485436893204
American Samoa	US		-14.270999999999999	-170.132	0	0			60	0.0	3			16	ASM	5.3917075537822825
Arizona	US	2020-04-17 23:30:52	33.7298	-111.4312	4511	169	539	4342.0	4	61.975207993386746	49230	566	3.7463976945244957	84000004	USA	676.3554620958611	12.547107071602749
Arkansas	US	2020-04-17 23:30:52	34.9697	-92.3731	1695	37	593	1658.0	5	65.46861040846619	23494	83	2.1828908554572273	84000005	USA	907.445152174929	4.896755162241888
California	US	2020-04-17 23:30:52	36.1162	-119.6816	29157	1037		28120.0	6	74.36374960404115	258800	4892	3.556607332715986	84000006	USA	660.0589360196814	16.778132180951403
Colorado	US	2020-04-17 23:30:52	39.0598	-105.3111	8691	372		8319.0	8	153.3666277676712	41830	1693	4.280289955125992	84000008	USA	738.1574087586797	19.479921758140605
Connecticut	US	2020-04-17 23:30:52	41.5978	-72.7554	16809	1036		15773.0	9	471.46274619687	55462	1946	6.163364864060919	84000009	USA	1555.6110910566247	11.577131298709025
Delaware	US	2020-04-17 23:30:52	39.3185	-75.5071	2317	61	378	2256.0	10	237.94266372550229	13350	209	2.6327147173068624	84000010	USA	1370.9687357511677	9.02028485110056
Diamond Princess	US	2020-04-17 23:30:52			49	0	0	49.0	88888				0.0	84088888	USA
District of Columbia	US	2020-04-17 23:30:52	38.8974	-77.0268	2476	86	573	2390.0	11	350.83294485716596	12643	313	3.4733441033925687	84000011	USA	1791.4300976692846	12.64135702746365
Florida	US	2020-04-17 23:30:52	27.7663	-81.6868	24759	725		24034.0	12	116.60838994516264	234837	3665	2.9282281190678137	84000012	USA	1106.020617535125	14.80269800880488
Georgia	US	2020-04-17 23:30:52	33.0406	-83.6431	17194	650		16544.0	13	169.57622611136583	71684	3324	3.780388507618937	84000013	USA	706.9851222849336	19.332325229731303
Grand Princess	US	2020-04-17 23:30:52			103	0	0	103.0	99999				0.0	84099999	USA
Guam	US	2020-04-17 23:30:52	13.4443	144.7937	136	5	97	131.0	66	82.81119656089972	1076	6	3.676470588235294	316	GUM	655.1827022024124	4.411764705882353
Hawaii	US	2020-04-17 23:30:52	21.0943	-157.4983	541	9	374	532.0	15	38.21198966510475	21857	45	1.6635859519408502	84000015	USA	1543.8067617563672	8.317929759704251
Idaho	US	2020-04-17 23:30:52	44.2405	-114.4788	1609	41	390	1568.0	16	99.90704732762619	16183	148	2.54816656308266	84000016	USA	1004.845088193272	9.198259788688626
Illinois	US	2020-04-17 23:30:52	40.3495	-88.9861	27578	1132		26446.0	17	234.99331481597147	130163	4454	4.104721154543476	84000017	USA	1109.1244773511964	16.15055479005004
Indiana	US	2020-04-17 23:30:52	39.8494	-86.2583	10154	522		9632.0	18	155.16517894117874	54785		5.1408311995272795	84000018	USA	837.1798629399722
Iowa	US	2020-04-17 23:30:52	42.0115	-93.2105	2332	64	1007	2268.0	19	88.98341787139607	21792	183	2.7444253859348198	84000019	USA	831.5294349285863	7.847341337907376
Kansas	US	2020-04-17 23:30:52	38.5266	-96.7265	1730	82		1648.0	20	70.94560235687032	16901	375	4.7398843930635834	84000020	USA	693.0934251060493	21.67630057803468
Kentucky	US	2020-04-17 23:30:52	37.6681	-84.6701	2522	137	956	2385.0	21	73.67153886173675	29747	971	5.432196669310072	84000021	USA	868.9560929897236	38.501189532117365
Louisiana	US	2020-04-17 23:30:52	31.1695	-91.8678	23118	1213		21905.0	22	502.86409357213614	131987	1868	5.24699368457479	84000022	USA	2870.9889747515153	8.08028376157107
Maine	US	2020-04-17 23:30:52	44.6939	-69.3819	827	29	352	798.0	23	70.44257014018667	14903	133	3.506650544135429	84000023	USA	1269.4142960087086	16.08222490931076
Maryland	US	2020-04-17 23:30:52	39.0639	-76.8021	11572	334	736	11238.0	24	194.70549783917616	62009	2612	2.8862772208779814	84000024	USA	1043.3367797709536	22.571724853093674
Massachusetts	US	2020-04-17 23:30:52	42.2302	-71.5301	34402	1245		33157.0	25	501.21128732131547	148744	3729	3.6189756409511076	84000025	USA	2167.0883007186135	10.839486076390907
Michigan	US	2020-04-17 23:30:52	43.3266	-84.5361	30023	2227	629	27796.0	26	376.82972274404534	98959	3674	7.4176464710388705	84000026	USA	1242.0708301311656	12.23728474835959
Minnesota	US	2020-04-17 23:30:52	45.6945	-93.9002	2070	111	1066	1959.0	27	41.84822800046741	43053	518	5.36231884057971	84000027	USA	870.3824928039243	25.02415458937198
Mississippi	US	2020-04-17 23:30:52	32.7416	-89.6787	3793	140		3653.0	28	131.0096759954214	38584	736	3.691009754811495	84000028	USA	1332.6858261553755	19.404165568151857
Missouri	US	2020-04-17 23:30:52	38.4561	-92.2884	5371	184		5187.0	29	91.6637995063023	51717	1043	3.4258052504189163	84000029	USA	882.624598597549	19.419102587972446
Montana	US	2020-04-17 23:30:52	46.9219	-110.4544	422	8	233	414.0	30	48.73052366836916	10244	54	1.8957345971563981	84000030	USA	1182.9276882909328	12.796208530805687
Nebraska	US	2020-04-17 23:30:52	41.1254	-98.2681	1066	24		1042.0	31	69.8891738653827	13104		2.25140712945591	84000031	USA	859.1254543451922
Nevada	US	2020-04-17 23:30:52	38.3135	-117.0554	3524	142		3382.0	32	116.81650493901111	29762		4.029511918274688	84000032	USA	986.5757150950195
New Hampshire	US	2020-04-17 23:30:52	43.4525	-71.5639	1287	37	455	1250.0	33	96.90185129970455	12708	190	2.874902874902875	84000033	USA	956.8210771691107	14.763014763014763
New Jersey	US	2020-04-17 23:30:52	40.2989	-74.521	78467	3840		74627.0	34	883.4195170335244	157449	8011	4.893777001796933	84000034	USA	1772.6371536749382	10.20938738578001
New Mexico	US	2020-04-17 23:30:52	34.8405	-106.2485	1597	44	353	1553.0	35	95.77021864035075	34488	230	2.7551659361302443	84000035	USA	2068.204947068514	14.402003757044458
New York	US	2020-04-17 23:30:52	42.1657	-74.9481	230597	17131	23887	213466.0	36	1367.6333437617227	550579	52424	7.428977827118306	84000036	USA	3265.3946008620474	22.734033833918048
North Carolina	US	2020-04-17 23:30:52	35.6301	-79.8064	6045	177		5868.0	37	60.95055644480294	72981	429	2.9280397022332507	84000037	USA	735.8531943586706	7.096774193548387
North Dakota	US	2020-04-17 23:30:52	47.5289	-99.78399999999999	393	9	172	384.0	38	64.80678343980554	12342	47	2.2900763358778624	84000038	USA	2035.229824972214	11.959287531806616
Northern Mariana Islands	US	2020-04-17 23:30:52	15.0979	145.6739	13	2		11.0	69	23.574640940084144	55		15.384615384615385	580	MNP	99.73886551574061
Ohio	US	2020-04-17 23:30:52	40.3888	-82.7649	9107	418		8689.0	39	81.50272153042906	77677	2424	4.589875919622268	84000039	USA	695.1671132446621	26.616888108048755
Oklahoma	US	2020-04-17 23:30:52	35.5653	-96.9289	2465	136	1331	2329.0	40	67.39329304134858	33620	528	5.517241379310345	84000040	USA	919.1734328803811	21.419878296146045
Oregon	US	2020-04-17 23:30:52	44.571999999999996	-122.0709	1785	70		1715.0	41	44.54622000991247	36321	427	3.9215686274509802	84000041	USA	906.4219927058996	23.92156862745098
Pennsylvania	US	2020-04-17 23:30:52	40.5908	-77.2098	29888	921		28967.0	42	237.4419632433676	147373	2603	3.081504282655246	84000042	USA	1170.7887596716012	8.709180942184155
Puerto Rico	US	2020-04-17 23:30:52	18.2208	-66.5901	1068	58		1010.0	72	36.40816415582149	8932		5.430711610486892	630	PRI	304.49224928819996
Rhode Island	US	2020-04-17 23:30:52	41.6809	-71.5118	4177	118	196	4059.0	44	394.2942962786057	30761	331	2.8249940148431887	84000044	USA	2903.731589137225	7.924347617907589
South Carolina	US	2020-04-17 23:30:52	33.8569	-80.945	4099	116		3983.0	45	81.32976850083581	36284	675	2.829958526469871	84000045	USA	719.9242059732439	16.467431080751403
South Dakota	US	2020-04-17 23:30:52	44.2998	-99.4388	1411	7	457	1404.0	46	191.74009229615214	11062	63	0.4961020552799433	84000046	USA	1503.2097101205068	4.4649184975194895
Tennessee	US	2020-04-17 23:30:52	35.7478	-86.6923	6263	141	3017	6122.0	47	95.40087943068387	87273	711	2.251317260098994	84000047	USA	1329.3822370356177	11.352387034967268
Texas	US	2020-04-17 23:30:52	31.0545	-97.5635	17849	451	4190	17398.0	48	77.65647557941176	169536	1522	2.526752199002745	84000048	USA	737.6081709805117	8.527088352288644
Utah	US	2020-04-17 23:30:52	40.15	-111.8624	2793	23	443	2770.0	49	97.45690855380647	55771	244	0.8234872896527032	84000049	USA	1946.0326698726606	8.736126029359111
Vermont	US	2020-04-17 23:30:52	44.0459	-72.7107	779	35	15	744.0	50	127.58131056632017	12116	32	4.492939666238768	84000050	USA	1984.3070074730877	4.10783055198973
Virgin Islands	US	2020-04-17 23:30:52	18.3358	-64.8963	51	2	46	49.0	78	47.5444680613044	424		3.9215686274509802	850	VIR	395.2716560390797
Virginia	US	2020-04-17 23:30:52	37.7693	-78.17	7491	231	1110	7260.0	51	94.73608330603764	48997	1308	3.0837004405286343	84000051	USA	619.6480942125119	17.460953143772528
Washington	US	2020-04-17 23:30:52	47.4009	-121.4905	11517	603		10914.0	53	152.55510932453865	128900	622	5.235738473560823	84000053	USA	1707.4197787560156	5.400711990969871
West Virginia	US	2020-04-17 23:30:52	38.4912	-80.9545	775	16	223	759.0	54	58.57907570532986	18681	85	2.064516129032258	84000054	USA	1412.0202751629254	10.96774193548387
Wisconsin	US	2020-04-17 23:30:52	44.2685	-89.6165	4053	206		3847.0	55	78.32533363635362	46410	1153	5.0826548235874665	84000055	USA	896.8859447478834	28.44806316308907
Wyoming	US	2020-04-17 23:30:52	42.756	-107.3025	305	2	148	303.0	56	61.33858901134261	6427	43	0.6557377049180327	84000056	USA	1292.5347920521278	14.098360655737705
Recovered	US				0	0	58545	-58545.0						84070001	USA
