# Supplementary material for: Effectiveness of COVID-19 shelter-in-place orders varied by state
Source: PLoS One. 2020 Dec 31;15(12):e0245008. doi: 10.1371/journal.pone.0245008 (PMC7775080; doi:10.1371/journal.pone.0245008)
Supplement: S1 File — (ZIP) [file pone.0245008.s008.zip › csse_covid_19_data/csse_covid_19_daily_reports_us/04-18-2020.csv]

Province_State	Country_Region	Last_Update	Lat	Long_	Confirmed	Deaths	Recovered	Active	FIPS	Incident_Rate	People_Tested	People_Hospitalized	Mortality_Rate	UID	ISO3	Testing_Rate	Hospitalization_Rate
Alabama	US	2020-04-18 22:32:47	32.3182	-86.9023	4712	153		4559.0	1	100.49271715714805	42538	620	3.2470288624787775	84000001	USA	907.2069614666307	13.157894736842104
Alaska	US	2020-04-18 22:32:47	61.3707	-152.4044	314	9	147	305.0	2	52.530409921221114	9655	39	2.8662420382165603	84000002	USA	1615.2264579279931	12.420382165605096
American Samoa	US		-14.270999999999999	-170.132	0	0			60	0.0	3			16	ASM	5.3917075537822825
Arizona	US	2020-04-18 22:32:47	33.7298	-111.4312	4724	180	539	4544.0	4	64.90154789642186	51045	566	3.8103302286198137	84000004	USA	701.2911753541181	11.981371718882302
Arkansas	US	2020-04-18 22:32:47	34.9697	-92.3731	1744	38	703	1706.0	5	67.36121330523011	24141	291	2.1788990825688073	84000005	USA	932.4352353219955	16.68577981651376
California	US	2020-04-18 22:32:47	36.1162	-119.6816	30491	1140		29351.0	6	77.76606266683194	251614	4892	3.7388081729034797	84000006	USA	641.7313335689958	16.044078580564758
Colorado	US	2020-04-18 22:32:47	39.0598	-105.3111	9047	389		8658.0	8	159.648818480511	43307	1755	4.299767878854869	84000008	USA	764.2214415757146	19.39869570023212
Connecticut	US	2020-04-18 22:32:47	41.5978	-72.7554	17550	1086		16464.0	9	492.24648674847214	55462	1946	6.188034188034188	84000009	USA	1555.6110910566247	11.08831908831909
Delaware	US	2020-04-18 22:32:47	39.3185	-75.5071	2538	67	423	2471.0	10	260.6381012237051	14017	224	2.639873916469661	84000010	USA	1439.465825395065	8.825847123719464
Diamond Princess	US	2020-04-18 22:32:47			49	0	0	49.0	88888				0.0	84088888	USA
District of Columbia	US	2020-04-18 22:32:47	38.8974	-77.0268	2666	91	608	2575.0	11	377.7546974916011	13268	313	3.4133533383345838	84000011	USA	1879.9884944930845	11.740435108777195
Florida	US	2020-04-18 22:32:47	27.7663	-81.6868	25492	748		24744.0	12	120.06062750846505	246527	3842	2.9342538835713166	84000012	USA	1161.077448524218	15.07139494743449
Georgia	US	2020-04-18 22:32:47	33.0406	-83.6431	17669	673		16996.0	13	174.26092469243474	74208	3420	3.808930895919407	84000013	USA	731.8781311662345	19.355934121908426
Grand Princess	US	2020-04-18 22:32:47			103	0	0	103.0	99999				0.0	84099999	USA
Guam	US	2020-04-18 22:32:47	13.4443	144.7937	136	5	110	131.0	66	82.81119656089972	1079	6	3.676470588235294	316	GUM	657.0094197736088	4.411764705882353
Hawaii	US	2020-04-18 22:32:47	21.0943	-157.4983	574	9	390	565.0	15	40.542850402532586	22343	48	1.5679442508710801	84000015	USA	1578.1339835257588	8.362369337979095
Idaho	US	2020-04-18 22:32:47	44.2405	-114.4788	1655	43	453	1612.0	16	102.76330846937311	16609	151	2.598187311178248	84000016	USA	1031.2965500711891	9.123867069486405
Illinois	US	2020-04-18 22:32:47	40.3495	-88.9861	29160	1259		27901.0	17	248.47360432350888	137404	4340	4.3175582990397805	84000017	USA	1170.825347341132	14.883401920438958
Indiana	US	2020-04-18 22:32:47	39.8494	-86.2583	10641	545		10096.0	18	162.60711730481415	56873		5.121699088431538	84000018	USA	869.086982659214
Iowa	US	2020-04-18 22:32:47	42.0115	-93.2105	2513	74	1095	2439.0	19	95.88993529623427	22947	193	2.9446876243533624	84000019	USA	875.6014107611173	7.6800636689216075
Kansas	US	2020-04-18 22:32:47	38.5266	-96.7265	1821	85		1736.0	20	74.67742305887911	17676	383	4.667764964305327	84000020	USA	724.875414601179	21.032399780340473
Kentucky	US	2020-04-18 22:32:47	37.6681	-84.6701	2707	144	979	2563.0	21	79.07567632780388	30596	1008	5.319541928333949	84000021	USA	893.7567022258912	37.23679349833764
Louisiana	US	2020-04-18 22:32:47	31.1695	-91.8678	23580	1267		22313.0	22	512.9135447024383	137999	1761	5.373197625106022	84000022	USA	3001.762351797786	7.468193384223919
Maine	US	2020-04-18 22:32:47	44.6939	-69.3819	847	32	382	815.0	23	72.14613894647898	14923	136	3.7780401416765055	84000023	USA	1271.117864815001	16.05667060212515
Maryland	US	2020-04-18 22:32:47	39.0639	-76.8021	12326	421	771	11905.0	24	207.39197773640558	65370	2757	3.4155443777381147	84000024	USA	1099.8875210635106	22.367353561577154
Massachusetts	US	2020-04-18 22:32:47	42.2302	-71.5301	36372	1404		34968.0	25	529.9127068906135	156806	3729	3.860112174199934	84000025	USA	2284.5455822250506	10.252391949851534
Michigan	US	2020-04-18 22:32:47	43.3266	-84.5361	30791	2308	3237	28483.0	26	386.46917340078943	99727	3634	7.495696794517879	84000026	USA	1251.7102807879096	11.802149978889936
Minnesota	US	2020-04-18 22:32:47	45.6945	-93.9002	2209	121	1118	2088.0	27	44.65832640243116	44268	561	5.4775916704391125	84000027	USA	894.9455831520247	25.39610683567225
Mississippi	US	2020-04-18 22:32:47	32.7416	-89.6787	3974	152		3822.0	28	137.26139003580403	38765	782	3.824861600402617	84000028	USA	1338.9375401957582	19.677906391545044
Missouri	US	2020-04-18 22:32:47	38.4561	-92.2884	5579	197		5382.0	29	95.21361710029053	53759	875	3.531098763219215	84000029	USA	917.474250169299	15.683814303638645
Montana	US	2020-04-18 22:32:47	46.9219	-110.4544	426	10	234	416.0	30	49.192424366647536	10569	55	2.347417840375587	84000030	USA	1220.4571200260511	12.910798122065728
Nebraska	US	2020-04-18 22:32:47	41.1254	-98.2681	1249	24		1225.0	31	81.88703391919606	13677		1.9215372297838271	84000031	USA	896.6925243497553
Nevada	US	2020-04-18 22:32:47	38.3135	-117.0554	3626	151		3475.0	32	120.19768641000405	30751		4.164368450082736	84000032	USA	1019.3599158284707
New Hampshire	US	2020-04-18 22:32:47	43.4525	-71.5639	1342	38	468	1304.0	33	101.04295605610218	12852	190	2.831594634873323	84000033	USA	967.6632423494972	14.157973174366617
New Jersey	US	2020-04-18 22:32:47	40.2989	-74.521	81420	4070		77350.0	34	916.665822280316	162536	7718	4.998771800540408	84000034	USA	1829.9090652192758	9.479243429132891
New Mexico	US	2020-04-18 22:32:47	34.8405	-106.2485	1798	53	382	1745.0	35	107.82395310917386	35613	242	2.947719688542825	84000035	USA	2135.6698787970013	13.459399332591769
New York	US	2020-04-18 22:32:47	42.1657	-74.9481	241712	17671	23887	224041.0	36	1433.5546029971488	596532	54339	7.310766532071225	84000036	USA	3537.93437824806	22.480886344078904
North Carolina	US	2020-04-18 22:32:47	35.6301	-79.8064	6328	187		6141.0	37	63.80399027009314	76211	388	2.9551201011378003	84000037	USA	768.420654626117	6.131479140328698
North Dakota	US	2020-04-18 22:32:47	47.5289	-99.78399999999999	528	9	183	519.0	38	87.06865561378456	12963	47	1.7045454545454546	84000038	USA	2137.6344369725175	8.901515151515152
Northern Mariana Islands	US	2020-04-18 22:32:47	15.0979	145.6739	14	2	9	12.0	69	25.388074858552155	56		14.285714285714286	580	MNP	101.55229943420862
Ohio	US	2020-04-18 22:32:47	40.3888	-82.7649	10222	451		9771.0	39	91.48136812166969	78758	2519	4.41205243592252	84000039	USA	704.8414782358111	24.642927020152612
Oklahoma	US	2020-04-18 22:32:47	35.5653	-96.9289	2465	136	1515	2329.0	40	67.39329304134858	35536	541	5.517241379310345	84000040	USA	971.5570229279365	21.947261663286003
Oregon	US	2020-04-18 22:32:47	44.571999999999996	-122.0709	1844	72		1772.0	41	46.018616077467	37583	449	3.9045553145336225	84000041	USA	937.9162950322354	24.349240780911064
Pennsylvania	US	2020-04-18 22:32:47	40.5908	-77.2098	31652	1042		30610.0	42	251.45586926455672	153965	2613	3.292051055225578	84000042	USA	1223.1581862541855	8.25540250221155
Puerto Rico	US	2020-04-18 22:32:47	18.2208	-66.5901	1118	60		1058.0	72	38.11266622304159	9173		5.366726296958855	630	PRI	312.7079492522009
Rhode Island	US	2020-04-18 22:32:47	41.6809	-71.5118	4491	137	217	4354.0	44	423.93480598209675	32826	331	3.0505455355154756	84000044	USA	3098.660418875152	7.370296147851258
South Carolina	US	2020-04-18 22:32:47	33.8569	-80.945	4248	119	2633	4129.0	45	84.28613237168835	38833	776	2.8013182674199624	84000045	USA	770.499853669909	18.267419962335218
South Dakota	US	2020-04-18 22:32:47	44.2998	-99.4388	1542	7	552	1535.0	46	209.54161751996216	11660	68	0.45395590142671854	84000046	USA	1584.4716344246167	4.409857328145266
Tennessee	US	2020-04-18 22:32:47	35.7478	-86.6923	6589	142	3234	6447.0	47	100.36666047721155	90586	719	2.1551069965093337	84000047	USA	1379.8473677323852	10.912126271057824
Texas	US	2020-04-18 22:32:47	31.0545	-97.5635	18704	476	4806	18228.0	48	81.37636389922784	176239	1321	2.5449101796407185	84000048	USA	766.7712252585551	7.062660393498716
Utah	US	2020-04-18 22:32:47	40.15	-111.8624	2917	25	565	2892.0	49	101.78367427549355	59944	251	0.8570449091532396	84000049	USA	2091.64229371621	8.604730887898526
Vermont	US	2020-04-18 22:32:47	44.0459	-72.7107	803	38	15	765.0	50	131.51192860687433	12566	56	4.732254047322541	84000050	USA	2058.006095733478	6.973848069738481
Virgin Islands	US	2020-04-18 22:32:47	18.3358	-64.8963	53	3	46	50.0	78	49.40895700488496	443		5.660377358490566	850	VIR	412.984301003095
Virginia	US	2020-04-18 22:32:47	37.7693	-78.17	8053	258	1228	7795.0	51	101.84350271839823	51931	1307	3.203774990686701	84000051	USA	656.7533763403873	16.229976406308207
Washington	US	2020-04-18 22:32:47	47.4009	-121.4905	11776	613		11163.0	53	155.98584417867215	131627	518	5.205502717391305	84000053	USA	1743.5418403283015	4.398777173913044
West Virginia	US	2020-04-18 22:32:47	38.4912	-80.9545	785	16	255	769.0	54	59.33493474668896	19440	83	2.038216560509554	84000054	USA	1469.3899764020807	10.573248407643312
Wisconsin	US	2020-04-18 22:32:47	44.2685	-89.6165	4199	212		3987.0	55	81.14682357242755	48161	1176	5.0488211478923555	84000055	USA	930.7244987072359	28.006668254346273
Wyoming	US	2020-04-18 22:32:47	42.756	-107.3025	309	2	206	307.0	56	62.14302952296678	6522	50	0.6472491909385113	84000056	USA	1311.6402542032017	16.181229773462782
Alberta	Canada		53.9333	-116.5765	2562	51	0	2511.0		58.053823734814124			1.990632318501171	12401	CAN
Anguilla	United Kingdom		18.2206	-63.0686	3	0	1	2.0		19.997333688841486			0.0	660	AIA
Anhui	China		31.8257	117.2264	991	6	984	1.0		1.567046173308033			0.6054490413723511	15601	CHN
Aruba	Netherlands		12.5211	-69.9683	96	2	44	50.0		89.91626547777382			2.0833333333333335	533	ABW
Australian Capital Territory	Australia		-35.4735	149.0124	103	3	88	12.0		24.059799112356927			2.912621359223301	3601	AUS
Beijing	China		40.1824	116.4142	593	8	509	76.0		2.7530176415970287			1.349072512647555	15602	CHN
Bermuda	United Kingdom		32.3078	-64.7505	83	5	35	43.0		133.28408780691473			6.024096385542169	60	BMU
Bonaire, Sint Eustatius and Saba	Netherlands		12.1784	-68.2385	3	0	0	3.0		11.441211242896914			0.0	535	BES
British Columbia	Canada		53.7267	-127.6476	1618	78	0	1540.0		31.65772404443273			4.8207663782447465	12402	CAN
British Virgin Islands	United Kingdom		18.4207	-64.64	4	0	2	2.0		13.228825611006384			0.0	92	VGB
Cayman Islands	United Kingdom		19.3133	-81.2546	61	1	7	53.0		92.8180158247109			1.639344262295082	136	CYM
Channel Islands	United Kingdom		49.3723	-2.3644	484	21	73	390.0		283.87263268406264			4.338842975206612	8261	GBR
Chongqing	China		30.0572	107.874	579	6	570	3.0		1.8665377176015474			1.0362694300518134	15603	CHN
Curacao	Netherlands		12.1696	-68.99	14	1	11	2.0		8.531383302864107			7.142857142857143	531	CUW
Falkland Islands (Malvinas)	United Kingdom		-51.7963	-59.5236	11	0	3	8.0		315.81969566465693			0.0	238	FLK
Faroe Islands	Denmark		61.8926	-6.9118	184	0	173	11.0		376.54763122889597			0.0	234	FRO
French Guiana	France		4.0	-53.0	96	0	64	32.0		32.14120703624591			0.0	254	GUF
French Polynesia	France		-17.6797	-149.4068	55	0	2	53.0		19.5796428673141			0.0	258	PYF
Fujian	China		26.0789	117.9874	355	1	336	18.0		0.9007866023851814			0.28169014084507044	15604	CHN
Gansu	China		37.8099	101.0583	139	2	137	0.0		0.5271141448615851			1.4388489208633093	15605	CHN
Gibraltar	United Kingdom		36.1408	-5.3536	132	0	111	21.0		391.7960286129827			0.0	292	GIB
Greenland	Denmark		71.7069	-42.6043	11	0	11	0.0		19.375748608468964			0.0	304	GRL
Guadeloupe	France		16.265	-61.551	148	8	73	67.0		36.9882562286474			5.405405405405405	312	GLP
Guangdong	China		23.3417	113.4244	1579	8	1482	89.0		1.391679887184911			0.506649778340722	15606	CHN
Guangxi	China		23.8298	108.7881	254	2	252	0.0		0.5156313438895656			0.7874015748031497	15607	CHN
Guizhou	China		26.8154	106.8748	146	2	144	0.0		0.40555555555555556			1.36986301369863	15608	CHN
Hainan	China		19.1959	109.7453	168	6	162	0.0		1.7987152034261242			3.5714285714285716	15609	CHN
Hebei	China		39.549	116.1306	328	6	316	6.0		0.43409211222869243			1.829268292682927	15610	CHN
Heilongjiang	China		47.861999999999995	127.7615	892	13	472	407.0		2.364166445799099			1.4573991031390134	15611	CHN
Henan	China		33.882	113.61399999999999	1276	22	1254	0.0		1.3284747527329517			1.7241379310344827	15612	CHN
Hong Kong	China		22.3	114.2	1024	4	568	452.0		13.658818714929248			0.390625	344	HKG
Hubei	China		30.9756	112.2707	68128	4512	63494	122.0		115.13942876457665			6.622827618600282	15613	CHN
Hunan	China		27.6104	111.7088	1019	4	1015	0.0		1.4770256558921582			0.39254170755642787	15614	CHN
Inner Mongolia	China		44.0935	113.9448	193	1	104	88.0		0.7616416732438832			0.5181347150259067	15615	CHN
Isle of Man	United Kingdom		54.2361	-4.5481	297	6	180	111.0		349.28027095681625			2.0202020202020203	833	IMN
Jiangsu	China		32.9711	119.455	653	0	643	10.0		0.8110793690224817			0.0	15616	CHN
Jiangxi	China		27.614	115.7221	937	1	936	0.0		2.01592082616179			0.10672358591248667	15617	CHN
Jilin	China		43.6661	126.1923	102	1	97	4.0		0.3772189349112426			0.9803921568627451	15618	CHN
Liaoning	China		41.2956	122.6085	146	2	142	2.0		0.3349392062399633			1.36986301369863	15619	CHN
Macau	China		22.1667	113.55	45	0	17	28.0		6.930092308829553			0.0	446	MAC
Manitoba	Canada		53.7609	-98.8139	253	5	0	248.0		18.366379507476132			1.976284584980237	12403	CAN
Martinique	France		14.6415	-61.0242	158	8	73	77.0		42.1035801367034			5.063291139240507	474	MTQ
Mayotte	France		-12.8275	45.166244	254	4	117	133.0		93.104067621411			1.5748031496062993	175	MYT
Montserrat	United Kingdom		16.742498	-62.187366	11	0	2	9.0		220.04400880176036			0.0	500	MSR
New Brunswick	Canada		46.5653	-66.4619	117	0	0	117.0		15.000134616592714			0.0	12404	CAN
New Caledonia	France		-20.904305	165.618042	18	0	14	4.0		6.304927300685486			0.0	540	NCL
New South Wales	Australia		-33.8688	151.2093	2926	26	1379	1521.0		36.043360433604335			0.8885850991114149	3602	AUS
Newfoundland and Labrador	Canada		53.1355	-57.6604	257	3	0	254.0		49.29368101042456			1.1673151750972763	12405	CAN
Ningxia	China		37.2692	106.1655	75	0	75	0.0		1.0901162790697674			0.0	15620	CHN
Northern Territory	Australia		-12.4634	130.8456	28	0	9	19.0		11.400651465798045			0.0	3603	AUS
Northwest Territories	Canada		64.8255	-124.8457	5	0	0	5.0		11.13486549082487			0.0	12406	CAN
Nova Scotia	Canada		44.682	-63.7443	649	7	0	642.0		66.3967826717697			1.078582434514638	12407	CAN
Ontario	Canada		51.2538	-85.3232	11013	564	0	10449.0		74.85813964506244			5.121220375919368	12408	CAN
Prince Edward Island	Canada		46.5107	-63.4168	26	0	0	26.0		16.43925694558606			0.0	12409	CAN
Qinghai	China		35.7452	95.9956	18	0	18	0.0		0.29850746268656714			0.0	15621	CHN
Quebec	Canada		52.9399	-73.5491	17521	688	0	16833.0		205.21982919469636			3.926716511614634	12410	CAN
Queensland	Australia		-27.4698	153.0251	1015	6	738	271.0		19.841657706969016			0.5911330049261084	3604	AUS
Recovered	Canada				0	0	10964	-10964.0						12415	CAN
Recovered	US				0	0	64840	-64840.0						84070001	USA
Reunion	France		-21.1151	55.5364	407	0	237	170.0		45.4592162697083			0.0	638	REU
Saint Barthelemy	France		17.9	-62.8333	6	0	5	1.0		60.69802731411229			0.0	652	BLM
Saint Pierre and Miquelon	France		46.8852	-56.3159	1	0	0	1.0		17.25625539257981			0.0	666	SPM
Saskatchewan	Canada		52.9399	-106.4509	313	4	0	309.0		26.48802622737728			1.2779552715654952	12411	CAN
Shaanxi	China		35.1917	108.8701	256	3	252	1.0		0.6625258799171843			1.171875	15622	CHN
Shandong	China		36.3427	118.1498	787	7	765	15.0		0.7833184035035334			0.8894536213468869	15623	CHN
Shanghai	China		31.201999999999998	121.4491	628	7	512	109.0		2.5907590759075907			1.1146496815286624	15624	CHN
Shanxi	China		37.5777	112.2922	197	0	135	62.0		0.5298547606239914			0.0	15625	CHN
Sichuan	China		30.6171	102.7103	561	3	553	5.0		0.6725812252727491			0.5347593582887701	15626	CHN
Sint Maarten	Netherlands		18.0425	-63.0548	64	9	12	43.0		149.2467702066135			14.0625	534	SXM
South Australia	Australia		-34.9285	138.6007	435	4	331	100.0		24.765157984628523			0.9195402298850575	3605	AUS
St Martin	France		18.0708	-63.0501	37	2	19	16.0		95.70863188390801			5.405405405405405	663	MAF
Tasmania	Australia		-42.8821	147.3272	180	7	67	106.0		33.61344537815126			3.888888888888889	3606	AUS
Tianjin	China		39.3054	117.323	189	3	173	13.0		1.2115384615384615			1.5873015873015872	15627	CHN
Tibet	China		31.6927	88.0924	1	0	1	0.0		0.029069767441860465			0.0	15628	CHN
Turks and Caicos Islands	United Kingdom		21.69400000000001	-71.7979	11	1	0	10.0		28.410558396611396			9.090909090909092	796	TCA
Victoria	Australia		-37.8136	144.9631	1319	14	1172	133.0		19.894719377366176			1.061410159211524	3607	AUS
Western Australia	Australia		-31.9505	115.8605	541	7	340	194.0		20.565650421956967			1.2939001848428835	3608	AUS
Xinjiang	China		41.1129	85.2401	76	3	73	0.0		0.305589063128267			3.9473684210526314	15629	CHN
Yukon	Canada		64.2823	-135.0	9	0	0	9.0		21.90953795218852			0.0	12412	CAN
Yunnan	China		24.974	101.48700000000001	184	2	177	5.0		0.38095238095238093			1.0869565217391304	15630	CHN
Zhejiang	China		29.1832	120.0934	1268	1	1246	21.0		2.2102143977688686			0.07886435331230283	15631	CHN
Grand Princess	Canada				13	0	0	13.0					0.0	12414	CAN
