# Supplementary material for: Effectiveness of COVID-19 shelter-in-place orders varied by state
Source: PLoS One. 2020 Dec 31;15(12):e0245008. doi: 10.1371/journal.pone.0245008 (PMC7775080; doi:10.1371/journal.pone.0245008)
Supplement: S1 File — (ZIP) [file pone.0245008.s008.zip › csse_covid_19_data/csse_covid_19_daily_reports_us/04-19-2020.csv]

Province_State	Country_Region	Last_Update	Lat	Long_	Confirmed	Deaths	Recovered	Active	FIPS	Incident_Rate	People_Tested	People_Hospitalized	Mortality_Rate	UID	ISO3	Testing_Rate	Hospitalization_Rate
Alabama	US	2020-04-19 23:41:01	32.3182	-86.9023	4888	157		4731.0	1	104.24626516641334	45712	641	3.2119476268412437	84000001	USA	974.8987874973582	13.113747954173487
Alaska	US	2020-04-19 23:41:01	61.3707	-152.4044	319	9	153	310.0	2	53.36688141678196	9895	37	2.8213166144200628	84000002	USA	1655.3770897149138	11.598746081504702
American Samoa	US		-14.270999999999999	-170.132	0	0			60	0.0	3			16	ASM	5.3917075537822825
Arizona	US	2020-04-19 23:41:01	33.7298	-111.4312	4933	184	994	4749.0	4	67.77293305949387	52990	631	3.729981755524022	84000004	USA	728.0129176611757	12.791404824650314
Arkansas	US	2020-04-19 23:41:01	34.9697	-92.3731	1781	39	721	1742.0	5	68.79032161503144	24209	291	2.18978102189781	84000005	USA	935.0617046481168	16.339135317237506
California	US	2020-04-19 23:41:01	36.1162	-119.6816	31431	1177		30254.0	6	80.1634946601028	280900	4731	3.7447106359963094	84000006	USA	716.4240924572199	15.052018707645319
Colorado	US	2020-04-19 23:41:01	39.0598	-105.3111	9730	420		9310.0	8	171.70144841553798	44606	1797	4.316546762589928	84000008	USA	787.1443790363296	18.468653648509765
Connecticut	US	2020-04-19 23:41:01	41.5978	-72.7554	17962	1127		16835.0	9	503.8023586880944	58213	1938	6.27435697583788	84000009	USA	1632.77177966318	10.789444382585458
Delaware	US	2020-04-19 23:41:01	39.3185	-75.5071	2538	67	466	2471.0	10	260.6381012237051	14794	249	2.639873916469661	84000010	USA	1519.2592866444024	9.810874704491725
Diamond Princess	US	2020-04-19 23:41:01			49	0	0	49.0	88888				0.0	84088888	USA
District of Columbia	US	2020-04-19 23:41:01	38.8974	-77.0268	2793	96	622	2697.0	11	395.7497637261973	13699	313	3.4371643394199785	84000011	USA	1941.0583649427772	11.206587898317222
Florida	US	2020-04-19 23:41:01	27.7663	-81.6868	26314	774		25540.0	12	123.93203170632941	256079	3930	2.9414000152010336	84000012	USA	1206.0648608088898	14.935015581059512
Georgia	US	2020-04-19 23:41:01	33.0406	-83.6431	18301	687		17614.0	13	180.49403943608854	79933	3464	3.7538932298781487	84000013	USA	788.3410772222755	18.927927435659253
Grand Princess	US	2020-04-19 23:41:01			103	0	0	103.0	99999				0.0	84099999	USA
Guam	US	2020-04-19 23:41:01	13.4443	144.7937	136	5	112	131.0	66	82.81119656089972	1079	6	3.676470588235294	316	GUM	657.0094197736088	4.411764705882353
Hawaii	US	2020-04-19 23:41:01	21.0943	-157.4983	580	10	410	570.0	15	40.9666432638831	23470	51	1.7241379310344827	84000015	USA	1657.7364093160973	8.793103448275861
Idaho	US	2020-04-19 23:41:01	44.2405	-114.4788	1668	44	520	1624.0	16	103.57051270508421	16869	151	2.6378896882494005	84000016	USA	1047.440634785411	9.052757793764988
Illinois	US	2020-04-19 23:41:01	40.3495	-88.9861	30357	1290		29067.0	17	258.6732924022208	143318	4314	4.249431762031821	84000017	USA	1221.2187937049605	14.210890404190136
Indiana	US	2020-04-19 23:41:01	39.8494	-86.2583	11211	562		10649.0	18	171.31739423966465	61142		5.012933725805013	84000018	USA	934.3223725449626
Iowa	US	2020-04-19 23:41:01	42.0115	-93.2105	2902	75	1171	2827.0	19	110.7332241264114	24550	198	2.584424534803584	84000019	USA	936.7679711589938	6.8228807718814615
Kansas	US	2020-04-19 23:41:01	38.5266	-96.7265	1905	93		1812.0	20	78.12218062996415	18130	390	4.881889763779528	84000020	USA	743.4935090925196	20.47244094488189
Kentucky	US	2020-04-19 23:41:01	37.6681	-84.6701	2960	146	1174	2814.0	21	86.46619945707405	32225	1059	4.9324324324324325	84000021	USA	941.3423234811526	35.777027027027025
Louisiana	US	2020-04-19 23:41:01	31.1695	-91.8678	23928	1296		22632.0	22	520.4832611382504	141504	1748	5.4162487462387165	84000022	USA	3078.0033176239967	7.3052490805750585
Maine	US	2020-04-19 23:41:01	44.6939	-69.3819	867	34	393	833.0	23	73.84970775277128	14943	136	3.9215686274509802	84000023	USA	1272.8214336212932	15.686274509803921
Maryland	US	2020-04-19 23:41:01	39.0639	-76.8021	12847	461	914	12386.0	24	216.15809978740893	67891	2886	3.5883863937105938	84000024	USA	1142.3047834254673	22.464388573207753
Massachusetts	US	2020-04-19 23:41:01	42.2302	-71.5301	38077	1706		36371.0	25	554.753275604143	162241	3729	4.480394989101032	84000025	USA	2363.729447889586	9.793313548861518
Michigan	US	2020-04-19 23:41:01	43.3266	-84.5361	31424	2391	3237	29033.0	26	394.4141893717777	109661	3403	7.608834012219959	84000026	USA	1376.3955709234506	10.829302443991853
Minnesota	US	2020-04-19 23:41:01	45.6945	-93.9002	2356	134	1160	2222.0	27	47.630157086522324	45716	574	5.687606112054329	84000027	USA	924.219126217086	24.36332767402377
Mississippi	US	2020-04-19 23:41:01	32.7416	-89.6787	4274	159		4115.0	28	147.62334700881388	39065	808	3.720168460458587	84000028	USA	1349.2994971687679	18.905007019185774
Missouri	US	2020-04-19 23:41:01	38.4561	-92.2884	5743	199		5544.0	29	98.01251174170434	53909	875	3.4650879331359916	84000029	USA	920.0342147803482	15.235939404492425
Montana	US	2020-04-19 23:41:01	46.9219	-110.4544	433	10	243	423.0	30	50.0007505886347	10898	55	2.3094688221709005	84000030	USA	1258.448452459448	12.702078521939955
Nebraska	US	2020-04-19 23:41:01	41.1254	-98.2681	1474	28		1446.0	31	96.63850119847477	14575		1.8995929443690638	84000031	USA	955.5672693132766
Nevada	US	2020-04-19 23:41:01	38.3135	-117.0554	3728	158		3570.0	32	123.578867880997	31598		4.238197424892704	84000032	USA	1047.4369815728924
New Hampshire	US	2020-04-19 23:41:01	43.4525	-71.5639	1390	38	513	1352.0	33	104.65701111623102	13424	192	2.7338129496402876	84000033	USA	1010.7307318160325	13.81294964028777
New Jersey	US	2020-04-19 23:41:01	40.2989	-74.521	85301	4362		80939.0	34	960.3600013059843	170688	7494	5.113656346349984	84000034	USA	1921.6882322940626	8.785360077841995
New Mexico	US	2020-04-19 23:41:01	34.8405	-106.2485	1845	55	465	1790.0	35	110.64248803471955	36632	258	2.9810298102981028	84000035	USA	2196.77811473596	13.983739837398375
New York	US	2020-04-19 23:41:01	42.1657	-74.9481	247815	18298	23887	229517.0	36	1469.750504491868	617555	55723	7.383733833706596	84000036	USA	3662.618375810486	22.485725238585236
North Carolina	US	2020-04-19 23:41:01	35.6301	-79.8064	6601	200		6401.0	37	66.55659604501973	78772	465	3.0298439630359035	84000037	USA	794.2427183242378	7.044387214058476
North Dakota	US	2020-04-19 23:41:01	47.5289	-99.78399999999999	585	9	189	576.0	38	96.46811275390903	13630	51	1.5384615384615385	84000038	USA	2247.624575787658	8.717948717948717
Northern Mariana Islands	US	2020-04-19 23:41:01	15.0979	145.6739	14	2	9	12.0	69	25.388074858552155	56		14.285714285714286	580	MNP	101.55229943420862
Ohio	US	2020-04-19 23:41:01	40.3888	-82.7649	11602	471		11131.0	39	103.83162130185988	86989	2565	4.059644888812274	84000039	USA	778.5044738344673	22.108257197034995
Oklahoma	US	2020-04-19 23:41:01	35.5653	-96.9289	2567	140	1575	2427.0	40	70.18198102926647	35565	541	5.453837164004675	84000040	USA	972.3498851990112	21.07518504090378
Oregon	US	2020-04-19 23:41:01	44.571999999999996	-122.0709	1910	74		1836.0	41	47.66570320388393	39038	456	3.8743455497382198	84000041	USA	974.2270794100633	23.87434554973822
Pennsylvania	US	2020-04-19 23:41:01	40.5908	-77.2098	32902	1276		31626.0	42	261.38635822514993	158854	2634	3.8781836970396935	84000042	USA	1261.9983146768575	8.005592365205763
Puerto Rico	US	2020-04-19 23:41:01	18.2208	-66.5901	1213	62		1151.0	72	41.3512201507598	9493		5.111294311624072	630	PRI	323.6167624824095
Rhode Island	US	2020-04-19 23:41:01	41.6809	-71.5118	4706	150	244	4556.0	44	444.2300594414935	34699	331	3.1874203144921376	84000044	USA	3275.4651152911993	7.033574160645984
South Carolina	US	2020-04-19 23:41:01	33.8569	-80.945	4377	120	2633	4257.0	45	86.84566887732578	40480	776	2.7416038382453736	84000045	USA	803.178587195373	17.72903815398675
South Dakota	US	2020-04-19 23:41:01	44.2998	-99.4388	1635	7	646	1628.0	46	222.17934153381202	12062	74	0.42813455657492355	84000046	USA	1639.0992156457742	4.525993883792049
Tennessee	US	2020-04-19 23:41:01	35.7478	-86.6923	7070	148	3344	6922.0	47	107.6934723894196	97098	724	2.0933521923620932	84000047	USA	1479.0411290053555	10.24045261669024
Texas	US	2020-04-19 23:41:01	31.0545	-97.5635	19260	490	5334	18770.0	48	83.7953789937515	182710	1471	2.544132917964694	84000048	USA	794.9249063316894	7.637590861889928
Utah	US	2020-04-19 23:41:01	40.15	-111.8624	3069	27	679	3042.0	49	107.08745161175513	63555	259	0.8797653958944281	84000049	USA	2217.641898724372	8.439231019876182
Vermont	US	2020-04-19 23:41:01	44.0459	-72.7107	813	38	15	775.0	50	133.1496861237719	12726	53	4.674046740467404	84000050	USA	2084.210216003839	6.519065190651906
Virgin Islands	US	2020-04-19 23:41:01	18.3358	-64.8963	53	3	48	50.0	78	49.40895700488496	601		5.660377358490566	850	VIR	560.2789275459596
Virginia	US	2020-04-19 23:41:01	37.7693	-78.17	8542	277	1267	8265.0	51	108.02771640637745	54733	1422	3.2428002809646452	84000051	USA	692.189300172121	16.64715523296652
Washington	US	2020-04-19 23:41:01	47.4009	-121.4905	12255	636		11619.0	53	162.33071674674144	135706	586	5.189718482252142	84000053	USA	1797.5726027607745	4.78172174622603
West Virginia	US	2020-04-19 23:41:01	38.4912	-80.9545	890	18	265	872.0	54	67.27145468095945	20031	72	2.0224719101123596	84000054	USA	1514.0612457464033	8.089887640449438
Wisconsin	US	2020-04-19 23:41:01	44.2685	-89.6165	4346	220		4126.0	55	83.98763878203623	49669	1190	5.062126092959042	84000055	USA	959.8670111976433	27.38150023009664
Wyoming	US	2020-04-19 23:41:01	42.756	-107.3025	313	2	227	311.0	56	62.94747003459094	7281	50	0.6389776357827476	84000056	USA	1464.2828412838871	15.97444089456869
Alberta	Canada		53.9333	-116.5765	2803	51	0	2752.0		63.51478061228883			1.8194791295041028	12401	CAN
Anguilla	United Kingdom		18.2206	-63.0686	3	0	1	2.0		19.997333688841486			0.0	660	AIA
Anhui	China		31.8257	117.2264	991	6	984	1.0		1.567046173308033			0.6054490413723511	15601	CHN
Aruba	Netherlands		12.5211	-69.9683	97	2	49	46.0		90.8528932431673			2.0618556701030926	533	ABW
Australian Capital Territory	Australia		-35.4735	149.0124	103	3	88	12.0		24.059799112356927			2.912621359223301	3601	AUS
Beijing	China		40.1824	116.4142	593	8	510	75.0		2.7530176415970287			1.349072512647555	15602	CHN
Bermuda	United Kingdom		32.3078	-64.7505	86	5	35	46.0		138.10158495656222			5.813953488372093	60	BMU
Bonaire, Sint Eustatius and Saba	Netherlands		12.1784	-68.2385	5	0	0	5.0		19.06868540482819			0.0	535	BES
British Columbia	Canada		53.7267	-127.6476	1647	81	0	1566.0		32.22513689813393			4.918032786885246	12402	CAN
British Virgin Islands	United Kingdom		18.4207	-64.64	4	1	2	1.0		13.228825611006384			25.0	92	VGB
Cayman Islands	United Kingdom		19.3133	-81.2546	61	1	7	53.0		92.8180158247109			1.639344262295082	136	CYM
Channel Islands	United Kingdom		49.3723	-2.3644	488	21	73	394.0		286.2186874996334			4.30327868852459	8261	GBR
Chongqing	China		30.0572	107.874	579	6	570	3.0		1.8665377176015474			1.0362694300518134	15603	CHN
Curacao	Netherlands		12.1696	-68.99	14	1	11	2.0		8.531383302864107			7.142857142857143	531	CUW
Falkland Islands (Malvinas)	United Kingdom		-51.7963	-59.5236	11	0	3	8.0		315.81969566465693			0.0	238	FLK
Faroe Islands	Denmark		61.8926	-6.9118	185	0	176	9.0		378.5940857464443			0.0	234	FRO
French Guiana	France		4.0	-53.0	96	0	64	32.0		32.14120703624591			0.0	254	GUF
French Polynesia	France		-17.6797	-149.4068	55	0	2	53.0		19.5796428673141			0.0	258	PYF
Fujian	China		26.0789	117.9874	355	1	339	15.0		0.9007866023851814			0.28169014084507044	15604	CHN
Gansu	China		37.8099	101.0583	139	2	137	0.0		0.5271141448615851			1.4388489208633093	15605	CHN
Gibraltar	United Kingdom		36.1408	-5.3536	132	0	120	12.0		391.7960286129827			0.0	292	GIB
Greenland	Denmark		71.7069	-42.6043	11	0	11	0.0		19.375748608468964			0.0	304	GRL
Guadeloupe	France		16.265	-61.551	148	8	73	67.0		36.9882562286474			5.405405405405405	312	GLP
Guangdong	China		23.3417	113.4244	1580	8	1490	82.0		1.3925612550678654			0.5063291139240507	15606	CHN
Guangxi	China		23.8298	108.7881	254	2	252	0.0		0.5156313438895656			0.7874015748031497	15607	CHN
Guizhou	China		26.8154	106.8748	147	2	145	0.0		0.4083333333333333			1.3605442176870748	15608	CHN
Hainan	China		19.1959	109.7453	168	6	162	0.0		1.7987152034261242			3.5714285714285716	15609	CHN
Hebei	China		39.549	116.1306	328	6	316	6.0		0.43409211222869243			1.829268292682927	15610	CHN
Heilongjiang	China		47.862	127.7615	898	13	472	413.0		2.3800689106811554			1.447661469933185	15611	CHN
Henan	China		33.882	113.614	1276	22	1254	0.0		1.3284747527329517			1.7241379310344827	15612	CHN
Hong Kong	China		22.3	114.2	1025	4	602	419.0		13.672157405080547			0.3902439024390244	344	HKG
Hubei	China		30.9756	112.2707	68128	4512	63507	109.0		115.13942876457665			6.622827618600282	15613	CHN
Hunan	China		27.6104	111.7088	1019	4	1015	0.0		1.4770256558921582			0.39254170755642787	15614	CHN
Inner Mongolia	China		44.0935	113.9448	193	1	104	88.0		0.7616416732438832			0.5181347150259067	15615	CHN
Isle of Man	United Kingdom		54.2361	-4.5481	298	6	193	99.0		350.4562988051557			2.0134228187919465	833	IMN
Jiangsu	China		32.9711	119.455	653	0	643	10.0		0.8110793690224817			0.0	15616	CHN
Jiangxi	China		27.614	115.7221	937	1	936	0.0		2.01592082616179			0.10672358591248667	15617	CHN
Jilin	China		43.6661	126.1923	104	1	97	6.0		0.38461538461538464			0.9615384615384616	15618	CHN
Liaoning	China		41.2956	122.6085	146	2	142	2.0		0.3349392062399633			1.36986301369863	15619	CHN
Macau	China		22.1667	113.55	45	0	20	25.0		6.930092308829553			0.0	446	MAC
Manitoba	Canada		53.7609	-98.8139	254	5	0	249.0		18.438973892881176			1.968503937007874	12403	CAN
Martinique	France		14.6415	-61.0242	163	12	73	78.0		43.435971913181355			7.361963190184049	474	MTQ
Mayotte	France		-12.8275	45.166244	271	4	117	150.0		99.33544222599363			1.4760147601476015	175	MYT
Montserrat	United Kingdom		16.742498	-62.187366	11	0	2	9.0		220.04400880176036			0.0	500	MSR
New Brunswick	Canada		46.5653	-66.4619	118	0	0	118.0		15.12834089536701			0.0	12404	CAN
New Caledonia	France		-20.904305	165.618042	18	0	15	3.0		6.304927300685486			0.0	540	NCL
New South Wales	Australia		-33.8688	151.2093	2926	26	1379	1521.0		36.043360433604335			0.8885850991114149	3602	AUS
Newfoundland and Labrador	Canada		53.1355	-57.6604	257	3	0	254.0		49.29368101042456			1.1673151750972763	12405	CAN
Ningxia	China		37.2692	106.1655	75	0	75	0.0		1.0901162790697674			0.0	15620	CHN
Northern Territory	Australia		-12.4634	130.8456	28	0	9	19.0		11.400651465798045			0.0	3603	AUS
Northwest Territories	Canada		64.8255	-124.8457	5	0	0	5.0		11.13486549082487			0.0	12406	CAN
Nova Scotia	Canada		44.682	-63.7443	675	9	0	666.0		69.05674623026896			1.3333333333333333	12407	CAN
Ontario	Canada		51.2538	-85.3232	11561	591	0	10970.0		78.58303390870488			5.112014531614912	12408	CAN
Prince Edward Island	Canada		46.5107	-63.4168	26	0	0	26.0		16.43925694558606			0.0	12409	CAN
Qinghai	China		35.7452	95.9956	18	0	18	0.0		0.29850746268656714			0.0	15621	CHN
Quebec	Canada		52.9399	-73.5491	17950	820	0	17130.0		210.2446169764739			4.56824512534819	12410	CAN
Queensland	Australia		-27.4698	153.0251	1015	6	738	271.0		19.841657706969016			0.5911330049261084	3604	AUS
Recovered	Canada				0	0	11847	-11847.0						12415	CAN
Recovered	US				0	0	70337	-70337.0						84070001	USA
Reunion	France		-21.1151	55.5364	408	0	237	171.0		45.57090967577638			0.0	638	REU
Saint Barthelemy	France		17.9	-62.8333	6	0	5	1.0		60.69802731411229			0.0	652	BLM
Saint Pierre and Miquelon	France		46.8852	-56.3159	1	0	0	1.0		17.25625539257981			0.0	666	SPM
Saskatchewan	Canada		52.9399	-106.4509	315	4	0	311.0		26.657278791130487			1.2698412698412698	12411	CAN
Shaanxi	China		35.1917	108.8701	256	3	252	1.0		0.6625258799171843			1.171875	15622	CHN
Shandong	China		36.3427	118.1498	787	7	765	15.0		0.7833184035035334			0.8894536213468869	15623	CHN
Shanghai	China		31.202	121.4491	635	7	521	107.0		2.6196369636963697			1.1023622047244095	15624	CHN
Shanxi	China		37.5777	112.2922	197	0	135	62.0		0.5298547606239914			0.0	15625	CHN
Sichuan	China		30.6171	102.7103	561	3	554	4.0		0.6725812252727491			0.5347593582887701	15626	CHN
Sint Maarten	Netherlands		18.0425	-63.0548	67	10	12	45.0		156.24271256004852			14.925373134328359	534	SXM
South Australia	Australia		-34.9285	138.6007	435	4	331	100.0		24.765157984628523			0.9195402298850575	3605	AUS
St Martin	France		18.0708	-63.0501	37	2	19	16.0		95.70863188390801			5.405405405405405	663	MAF
Tasmania	Australia		-42.8821	147.3272	180	7	67	106.0		33.61344537815126			3.888888888888889	3606	AUS
Tianjin	China		39.3054	117.323	189	3	174	12.0		1.2115384615384615			1.5873015873015872	15627	CHN
Tibet	China		31.6927	88.0924	1	0	1	0.0		0.029069767441860465			0.0	15628	CHN
Turks and Caicos Islands	United Kingdom		21.69400000000001	-71.7979	11	1	0	10.0		28.410558396611396			9.090909090909092	796	TCA
Victoria	Australia		-37.8136	144.9631	1319	14	1172	133.0		19.894719377366176			1.061410159211524	3607	AUS
Western Australia	Australia		-31.9505	115.8605	541	7	340	194.0		20.565650421956967			1.2939001848428835	3608	AUS
Xinjiang	China		41.1129	85.2401	76	3	73	0.0		0.305589063128267			3.9473684210526314	15629	CHN
Yukon	Canada		64.2823	-135.0	9	0	0	9.0		21.90953795218852			0.0	12412	CAN
Yunnan	China		24.974	101.487	184	2	178	4.0		0.38095238095238093			1.0869565217391304	15630	CHN
Zhejiang	China		29.1832	120.0934	1268	1	1247	20.0		2.2102143977688686			0.07886435331230283	15631	CHN
Grand Princess	Canada				13	0	0	13.0					0.0	12414	CAN
