# Supplementary material for: Effectiveness of COVID-19 shelter-in-place orders varied by state
Source: PLoS One. 2020 Dec 31;15(12):e0245008. doi: 10.1371/journal.pone.0245008 (PMC7775080; doi:10.1371/journal.pone.0245008)
Supplement: S1 File — (ZIP) [file pone.0245008.s008.zip › csse_covid_19_data/csse_covid_19_daily_reports_us/04-20-2020.csv]

Province_State	Country_Region	Last_Update	Lat	Long_	Confirmed	Deaths	Recovered	Active	FIPS	Incident_Rate	People_Tested	People_Hospitalized	Mortality_Rate	UID	ISO3	Testing_Rate	Hospitalization_Rate
Alabama	US	2020-04-20 23:36:47	32.3182	-86.9023	5079	163		4916.0	1	108.31971783555919	45900	641	3.2092931679464463	84000001	USA	978.9082592345279	12.620594605237251
Alaska	US	2020-04-20 23:36:47	61.3707	-152.4044	321	9	161	312.0	2	53.7014700150063	10124	46	2.803738317757009	84000002	USA	1693.6874842116006	14.330218068535826
American Samoa	US		-14.270999999999999	-170.132	0	0			60	0.0	3			16	ASM	5.3917075537822825
Arizona	US	2020-04-20 23:36:47	33.7298	-111.4312	5068	191	1155	4877.0	4	69.62765553324851	54500	637	3.7687450670876084	84000004	USA	748.7583319972463	12.569060773480663
Arkansas	US	2020-04-20 23:36:47	34.9697	-92.3731	1973	41	749	1932.0	5	76.20623500643292	26553	291	2.078053725291434	84000005	USA	1025.5976473014766	14.749113025848962
California	US	2020-04-20 23:36:47	36.1162	-119.6816	33686	1225		32461.0	6	85.91478098438557	290500	4674	3.6365255595796473	84000006	USA	740.9085043033904	13.875200379979814
Colorado	US	2020-04-20 23:36:47	39.0598	-105.3111	9730	420		9310.0	8	171.70144841553798	46195	1813	4.316546762589928	84000008	USA	815.1848314034714	18.633093525179856
Connecticut	US	2020-04-20 23:36:47	41.5978	-72.7554	19815	1331		18484.0	9	555.7757341835313	62806	1919	6.717133484733788	84000009	USA	1761.5973132036775	9.684582387080495
Delaware	US	2020-04-20 23:36:47	39.3185	-75.5071	2745	72	495	2673.0	10	281.8958186993974	16470	256	2.622950819672131	84000010	USA	1691.3749121963842	9.326047358834245
Diamond Princess	US	2020-04-20 23:36:47			49	0	0	49.0	88888				0.0	84088888	USA
District of Columbia	US	2020-04-20 23:36:47	38.8974	-77.0268	2927	105	630	2822.0	11	414.73668400522	14113	402	3.58729074137342	84000011	USA	1999.7194469988622	13.734198838401094
Florida	US	2020-04-20 23:36:47	27.7663	-81.6868	27059	822		26237.0	12	127.44078611923567	266225	4010	3.0378062751764663	84000012	USA	1253.8498571489529	14.819468568683249
Georgia	US	2020-04-20 23:36:47	33.0406	-83.6431	19407	775		18632.0	13	191.40199023748266	84328	3550	3.993404441696295	84000013	USA	831.6868672513236	18.292368732931415
Grand Princess	US	2020-04-20 23:36:47			103	0	0	103.0	99999				0.0	84099999	USA
Guam	US	2020-04-20 23:36:47	13.4443	144.7937	136	5	112	131.0	66	82.81119656089972	1124	3	3.676470588235294	316	GUM	684.4101833415535	2.2058823529411766
Hawaii	US	2020-04-20 23:36:47	21.0943	-157.4983	584	10	414	574.0	15	41.24917183811678	24175	52	1.7123287671232876	84000015	USA	1707.5320705247827	8.904109589041095
Idaho	US	2020-04-20 23:36:47	44.2405	-114.4788	1672	45	585	1627.0	16	103.81888323914916	17445	151	2.6913875598086126	84000016	USA	1083.2059916907638	9.0311004784689
Illinois	US	2020-04-20 23:36:47	40.3495	-88.9861	31513	1349		30164.0	17	268.52361773136954	148358	4599	4.280773014311554	84000017	USA	1264.1648487732211	14.593977088820488
Indiana	US	2020-04-20 23:36:47	39.8494	-86.2583	11688	577		11111.0	18	178.60652072725006	64639		4.936687200547571	84000018	USA	987.7606855996506
Iowa	US	2020-04-20 23:36:47	42.0115	-93.2105	3159	79	1235	3080.0	19	120.53971571858499	25820	214	2.5007913896802787	84000019	USA	985.2280657973613	6.774295663184552
Kansas	US	2020-04-20 23:36:47	38.5266	-96.7265	2048	102		1946.0	20	83.98647030454937	18761	405	4.98046875	84000020	USA	769.3701998943608	19.775390625
Kentucky	US	2020-04-20 23:36:47	37.6681	-84.6701	3050	154	1174	2896.0	21	89.09523930543104	32572	1059	5.049180327868853	84000021	USA	951.4787326742622	34.721311475409834
Louisiana	US	2020-04-20 23:36:47	31.1695	-91.8678	24523	1328		23195.0	22	533.4257360787911	142099	1794	5.415324389348775	84000022	USA	3090.9457925645374	7.315581291032908
Maine	US	2020-04-20 23:36:47	44.6939	-69.3819	875	35	414	840.0	23	74.53113527528821	14951	138	4.0	84000023	USA	1273.5028611438102	15.771428571428572
Maryland	US	2020-04-20 23:44:33	39.0639	-76.8021	13684	582	917	13102.0	24	230.2411020075429	71397	3014	4.253142356036247	84000024	USA	1201.2952323905686	22.025723472668812
Massachusetts	US	2020-04-20 23:36:47	42.2302	-71.5301	38077	1706		36371.0	25	554.753275604143	162241	3729	4.480394989101032	84000025	USA	2363.729447889586	9.793313548861518
Michigan	US	2020-04-20 23:36:47	43.3266	-84.5361	32000	2468	3237	29532.0	26	401.64377736433573	113798	3374	7.7125	84000026	USA	1428.3205805158336	10.54375
Minnesota	US	2020-04-20 23:36:47	45.6945	-93.9002	2470	143	1202	2327.0	27	49.93484210683792	46850	602	5.7894736842105265	84000027	USA	947.1446772086464	24.37246963562753
Mississippi	US	2020-04-20 23:36:47	32.7416	-89.6787	4512	169		4343.0	28	155.84383287406837	51434	819	3.745567375886525	84000028	USA	1776.5229831659647	18.15159574468085
Missouri	US	2020-04-20 23:36:47	38.4561	-92.2884	5890	200		5690.0	29	100.52127706053258	56013	873	3.395585738539898	84000029	USA	955.9419850579985	14.821731748726656
Montana	US	2020-04-20 23:36:47	46.9219	-110.4544	433	10	243	423.0	30	50.0007505886347	11051	57	2.3094688221709005	84000030	USA	1276.116154168596	13.163972286374134
Nebraska	US	2020-04-20 23:36:47	41.1254	-98.2681	1648	33		1615.0	31	108.04630256111697	15680		2.0024271844660193	84000031	USA	1028.0133641737343
Nevada	US	2020-04-20 23:36:47	38.3135	-117.0554	3830	159		3671.0	32	126.96004935198994	32347		4.151436031331593	84000032	USA	1072.265461198125
New Hampshire	US	2020-04-20 23:36:47	43.4525	-71.5639	1447	42	521	1405.0	33	108.94870150013402	14118	198	2.902557014512785	84000033	USA	1062.9839445603955	13.683483068417415
New Jersey	US	2020-04-20 23:36:47	40.2989	-74.521	88722	4496		84226.0	34	998.8752773809161	178057	6986	5.067514258019432	84000034	USA	2004.6520058679223	7.874033497892293
New Mexico	US	2020-04-20 23:36:47	34.8405	-106.2485	1971	58	487	1913.0	35	118.19856038831016	37042	274	2.9426686960933535	84000035	USA	2221.365334299231	13.901572805682395
New York	US	2020-04-20 23:36:47	42.1657	-74.9481	253060	18611	23887	234449.0	36	1500.8577473789405	633861	57103	7.354382359914645	84000036	USA	3759.3266127059296	22.565004346795227
North Carolina	US	2020-04-20 23:36:47	35.6301	-79.8064	6895	218		6677.0	37	69.52094072570989	79484	373	3.161711385061639	84000037	USA	801.4216755101269	5.409717186366932
North Dakota	US	2020-04-20 23:36:47	47.5289	-99.78399999999999	627	9	189	618.0	38	103.39402854136915	14747	53	1.4354066985645932	84000038	USA	2431.8209551827285	8.452950558213717
Northern Mariana Islands	US	2020-04-20 23:36:47	15.0979	145.6739	14	2	11	12.0	69	25.388074858552155	65		14.285714285714286	580	MNP	117.87320470042071
Ohio	US	2020-04-20 23:36:47	40.3888	-82.7649	12919	509		12410.0	39	115.6180585759979	90436	2653	3.9399334313801377	84000039	USA	809.3532584084641	20.53564517377506
Oklahoma	US	2020-04-20 23:36:47	35.5653	-96.9289	2680	143	1614	2537.0	40	73.27140987862646	35646	541	5.335820895522388	84000040	USA	974.5644315423577	20.186567164179106
Oregon	US	2020-04-20 23:36:47	44.571999999999996	-122.0709	1957	75		1882.0	41	48.838628884817204	40045	465	3.832396525293817	84000041	USA	999.3576360206974	23.760858456821666
Pennsylvania	US	2020-04-20 23:36:47	40.5908	-77.2098	33914	1348		32566.0	42	269.4260820876462	162952	2701	3.974759686265259	84000042	USA	1294.5544296852663	7.964262546440998
Puerto Rico	US	2020-04-20 23:36:47	18.2208	-66.5901	1252	63		1189.0	72	42.68073176319148	9738		5.031948881789138	630	PRI	331.9688226117881
Rhode Island	US	2020-04-20 23:36:47	41.6809	-71.5118	5090	155	267	4935.0	44	480.4783260852533	37080	331	3.045186640471513	84000044	USA	3500.2232477880534	6.50294695481336
South Carolina	US	2020-04-20 23:36:47	33.8569	-80.945	4446	123	2063	4323.0	45	88.2147232873179	40480	776	2.766531713900135	84000045	USA	803.178587195373	17.453891138101664
South Dakota	US	2020-04-20 23:36:47	44.2998	-99.4388	1685	7	709	1678.0	46	228.9738168100754	12326	87	0.41543026706231456	84000046	USA	1674.9740451044447	5.163204747774481
Tennessee	US	2020-04-20 23:36:47	35.7478	-86.6923	7238	152	3575	7086.0	47	110.25252519867313	100689	730	2.1000276319425257	84000047	USA	1533.7408828031498	10.085659021829235
Texas	US	2020-04-20 23:36:47	31.0545	-97.5635	19751	507	5706	19244.0	48	85.9315955610377	190394	1411	2.5669586350058227	84000048	USA	828.3560429977323	7.143942078882082
Utah	US	2020-04-20 23:36:47	40.15	-111.8624	3213	28	776	3185.0	49	112.11208277242399	68311	268	0.8714596949891068	84000049	USA	2383.5943001142405	8.341114223467164
Vermont	US	2020-04-20 23:36:47	44.0459	-72.7107	816	38	15	778.0	50	133.64101337884117	12981	49	4.6568627450980395	84000050	USA	2125.9730326847266	6.004901960784314
Virgin Islands	US	2020-04-20 23:36:47	18.3358	-64.8963	53	3	48	50.0	78	49.40895700488496	607		5.660377358490566	850	VIR	565.8723943767013
Virginia	US	2020-04-20 23:36:47	37.7693	-78.17	8990	300	1324	8690.0	51	113.69341729025209	56735	1500	3.337041156840934	84000051	USA	717.5079009969357	16.685205784204673
Washington	US	2020-04-20 23:36:47	47.4009	-121.4905	12114	643		11471.0	53	160.46301939371895	138642	403	5.307908205382202	84000053	USA	1836.4630951612994	3.3267294039953774
West Virginia	US	2020-04-20 23:36:47	38.4912	-80.9545	902	24	290	878.0	54	68.17848553059036	22155	77	2.6607538802660753	84000054	USA	1674.605706131075	8.536585365853659
Wisconsin	US	2020-04-20 23:36:47	44.2685	-89.6165	4499	230		4269.0	55	86.94440563285343	51102	1211	5.112247166036897	84000055	USA	987.5601281729442	26.917092687263835
Wyoming	US	2020-04-20 23:36:47	42.756	-107.3025	317	2	233	315.0	56	63.75191054621511	7386	51	0.6309148264984227	84000056	USA	1485.3994047140213	16.08832807570978
Recovered	US				0	0	72329	-72329.0						84070001	USA
