# Supplementary material for: Effectiveness of COVID-19 shelter-in-place orders varied by state
Source: PLoS One. 2020 Dec 31;15(12):e0245008. doi: 10.1371/journal.pone.0245008 (PMC7775080; doi:10.1371/journal.pone.0245008)
Supplement: S1 File — (ZIP) [file pone.0245008.s008.zip › csse_covid_19_data/csse_covid_19_daily_reports_us/04-21-2020.csv]

Province_State	Country_Region	Last_Update	Lat	Long_	Confirmed	Deaths	Recovered	Active	FIPS	Incident_Rate	People_Tested	People_Hospitalized	Mortality_Rate	UID	ISO3	Testing_Rate	Hospitalization_Rate
Alabama	US	2020-04-21 23:40:34	32.3182	-86.9023	5317	183		5134.0	1	113.39553843899749	48526	699	3.4417904833552755	84000001	USA	1034.9129016909521	13.14651119052097
Alaska	US	2020-04-21 23:40:34	61.3707	-152.4044	329	9	168	320.0	2	55.03982440790365	11119	42	2.735562310030395	84000002	USA	1860.1453118282088	12.76595744680851
American Samoa	US	2020-04-21 23:40:34	-14.270999999999999	-170.132	0	0			60	0.0	3			16	ASM	5.3917075537822825
Arizona	US	2020-04-21 23:40:34	33.7298	-111.4312	5256	208	1155	5048.0	4	72.21052831151424	55152	637	3.95738203957382	84000004	USA	757.7159546112316	12.119482496194825
Arkansas	US	2020-04-21 23:40:34	34.9697	-92.3731	1990	42	809	1948.0	5	76.86285233796326	27441	291	2.1105527638190953	84000005	USA	1059.8962467367085	14.623115577889447
California	US	2020-04-21 23:40:34	36.1162	-119.6816	35465	1282		34183.0	6	90.45204855462906	300100	4886	3.6148315240377835	84000006	USA	765.392916149561	13.776963203158044
Colorado	US	2020-04-21 23:40:34	39.0598	-105.3111	10473	483		9990.0	8	184.81287453812223	47466	1880	4.611859066170152	84000008	USA	837.6136639765597	17.95092141697699
Connecticut	US	2020-04-21 23:40:34	41.5978	-72.7554	20360	1423		18937.0	9	571.0620210939541	64192	1949	6.989194499017682	84000009	USA	1800.4721639520185	9.572691552062869
Delaware	US	2020-04-21 23:40:34	39.3185	-75.5071	2931	82	565	2849.0	10	300.9969561413238	16656	263	2.7976799727055615	84000010	USA	1710.4760496383108	8.973046741726373
Diamond Princess	US	2020-04-21 23:40:34			49	0	0	49.0	88888				0.0	84088888	USA
District of Columbia	US	2020-04-21 23:40:34	38.8974	-77.0268	3098	112	636	2986.0	11	438.96626137621166	14939	402	3.615235635894125	84000011	USA	2116.7582242411963	12.976113621691415
Florida	US	2020-04-21 23:40:34	27.7663	-81.6868	27869	867		27002.0	12	131.25567346749617	277059	4235	3.1109835300871937	84000012	USA	1304.8751528663038	15.196096020668126
Georgia	US	2020-04-21 23:40:34	33.0406	-83.6431	19881	798		19083.0	13	196.076826295223	88140	3779	4.013882601478799	84000013	USA	869.2828061798176	19.008098184195966
Grand Princess	US	2020-04-21 23:40:34			103	0	0	103.0	99999				0.0	84099999	USA
Guam	US	2020-04-21 23:40:34	13.4443	144.7937	136	5	114	131.0	66	82.81119656089972	1166	3	3.676470588235294	316	GUM	709.984229338302	2.2058823529411766
Hawaii	US	2020-04-21 23:40:34	21.0943	-157.4983	586	10	423	576.0	15	41.39043612523361	24696	55	1.7064846416382253	84000015	USA	1744.331417318719	9.38566552901024
Idaho	US	2020-04-21 23:40:34	44.2405	-114.4788	1736	48	660	1688.0	16	107.79281178418836	17660	157	2.7649769585253456	84000016	USA	1096.555907896755	9.043778801843319
Illinois	US	2020-04-21 23:40:34	40.3495	-88.9861	33059	1468		31591.0	17	281.6971497027051	154997	4776	4.4405456910372365	84000017	USA	1320.7360510744481	14.446897970295533
Indiana	US	2020-04-21 23:40:34	39.8494	-86.2583	12097	635		11462.0	18	184.8565264576954	67264		5.249235347606844	84000018	USA	1027.8738030627778
Iowa	US	2020-04-21 23:40:34	42.0115	-93.2105	3641	83	1293	3558.0	19	138.9316571482646	27615	214	2.279593518264213	84000019	USA	1053.7208767232428	5.877506179620983
Kansas	US	2020-04-21 23:40:34	38.5266	-96.7265	2164	109		2055.0	20	88.743516474143	19101	419	5.036968576709796	84000020	USA	783.3132662535145	19.362292051756008
Kentucky	US	2020-04-21 23:40:34	37.6681	-84.6701	3204	171	1174	3033.0	21	93.59381860150854	32820	1059	5.337078651685394	84000021	USA	958.7231980341793	33.052434456928836
Louisiana	US	2020-04-21 23:40:34	31.1695	-91.8678	24854	1405		23449.0	22	540.6256675163021	142430	1798	5.653013599420617	84000022	USA	3098.145724002048	7.2342480083688745
Maine	US	2020-04-21 23:40:34	44.6939	-69.3819	888	36	443	852.0	23	75.6384549993782	14964	139	4.054054054054054	84000023	USA	1274.6101808679002	15.653153153153154
Maryland	US	2020-04-21 23:40:34	39.0639	-76.8021	14193	652	930	13541.0	24	238.80531721668052	73635	3158	4.593813851898823	84000024	USA	1238.9508583985255	22.250405129289085
Massachusetts	US	2020-04-21 23:40:34	42.2302	-71.5301	41199	1961		39238.0	25	600.2384694596499	175372	3872	4.75982426757931	84000025	USA	2555.0382501050444	9.398286366173936
Michigan	US	2020-04-21 23:40:34	43.3266	-84.5361	32667	2575	3237	30092.0	26	410.0155398487736	117226	3357	7.882572626809931	84000026	USA	1471.3466701659881	10.276425750757646
Minnesota	US	2020-04-21 23:40:34	45.6945	-93.9002	2567	160	1254	2407.0	27	51.89584602763277	47697	629	6.2329567588624855	84000027	USA	964.2680825788859	24.503311258278146
Mississippi	US	2020-04-21 23:40:34	32.7416	-89.6787	4716	183		4533.0	28	162.8899636157151	52364	858	3.880407124681934	84000028	USA	1808.6450497822952	18.193384223918574
Missouri	US	2020-04-21 23:40:34	38.4561	-92.2884	6066	224		5842.0	29	103.52496887083034	57120	1001	3.6927134849983516	84000029	USA	974.8345238875418	16.501813386086383
Montana	US	2020-04-21 23:40:34	46.9219	-110.4544	437	12	273	425.0	30	50.462651286913086	11241	59	2.745995423340961	84000030	USA	1298.056437336819	13.501144164759726
Nebraska	US	2020-04-21 23:40:34	41.1254	-98.2681	1685	33		1652.0	31	110.47209940259836	16372		1.9584569732937684	84000031	USA	1073.3823213171158
Nevada	US	2020-04-21 23:40:34	38.3135	-117.0554	3937	163		3774.0	32	130.50697501273743	33055		4.1402082804165605	84000032	USA	1095.73483846737
New Hampshire	US	2020-04-21 23:40:34	43.4525	-71.5639	1490	42	521	1448.0	33	112.18629249149944	14339	206	2.8187919463087248	84000033	USA	1079.6236563997386	13.825503355704697
New Jersey	US	2020-04-21 23:40:34	40.2989	-74.521	92387	4753		87634.0	34	1040.1376237166735	184826	7594	5.1446632101919105	84000034	USA	2080.8606886364737	8.219771179927912
New Mexico	US	2020-04-21 23:40:34	34.8405	-106.2485	1971	58	501	1913.0	35	118.19856038831016	38755	291	2.9426686960933535	84000035	USA	2324.0919370111415	14.76407914764079
New York	US	2020-04-21 23:40:34	42.1657	-74.9481	258361	19104	23887	239257.0	36	1532.2971171681436	649325	57103	7.394304867994783	84000036	USA	3851.0410843943355	22.102020041724565
North Carolina	US	2020-04-21 23:40:34	35.6301	-79.8064	7134	245		6889.0	37	71.9307311294002	83331	427	3.43425848051584	84000037	USA	840.2102264850081	5.985421923184749
North Dakota	US	2020-04-21 23:40:34	47.5289	-99.78399999999999	644	13	214	631.0	38	106.19737540772206	14987	54	2.018633540372671	84000038	USA	2471.397616825358	8.385093167701863
Northern Mariana Islands	US	2020-04-21 23:40:34	15.0979	145.6739	14	2	11	12.0	69	25.388074858552155	65		14.285714285714286	580	MNP	117.87320470042071
Ohio	US	2020-04-21 23:40:34	40.3888	-82.7649	13725	557		13168.0	39	122.83132238993508	94239	2779	4.058287795992714	84000039	USA	843.3880503245969	20.247723132969035
Oklahoma	US	2020-04-21 23:40:34	35.5653	-96.9289	2807	164	1702	2643.0	40	76.74359982436734	44344	561	5.842536515853224	84000040	USA	1212.3684327081387	19.985749910936942
Oregon	US	2020-04-21 23:40:34	44.571999999999996	-122.0709	2004	78		1926.0	41	50.01155456575047	41128	471	3.8922155688622753	84000041	USA	1026.3848384132662	23.50299401197605
Pennsylvania	US	2020-04-21 23:40:34	40.5908	-77.2098	35249	1614		33635.0	42	280.0318442975597	166851	2743	4.57885330080286	84000042	USA	1325.5296108511486	7.781781043433856
Puerto Rico	US	2020-04-21 23:40:34	18.2208	-66.5901	1298	64		1234.0	72	44.24887366503398	10087		4.9306625577812015	630	PRI	343.86624704098443
Rhode Island	US	2020-04-21 23:40:34	41.6809	-71.5118	5500	171	315	5329.0	44	519.1809024496843	39333	576	3.109090909090909	84000044	USA	3712.8986247369876	10.472727272727273
South Carolina	US	2020-04-21 23:40:34	33.8569	-80.945	4439	124	2063	4315.0	45	88.07583370949261	41277	776	2.7934219418788016	84000045	USA	818.992157699195	17.481414733047984
South Dakota	US	2020-04-21 23:40:34	44.2998	-99.4388	1755	8	824	1747.0	46	238.4860821968441	12815	100	0.45584045584045585	84000046	USA	1741.4240133063004	5.698005698005698
Tennessee	US	2020-04-21 23:40:34	35.7478	-86.6923	7394	157	3828	7237.0	47	112.62878852155141	108182	760	2.1233432512848256	84000047	USA	1647.8776845872972	10.27860427373546
Texas	US	2020-04-21 23:40:34	31.0545	-97.5635	20574	533	6486	20041.0	48	89.51225999052146	205399	1419	2.5906483911733256	84000048	USA	893.6389953238611	6.8970545348498105
Utah	US	2020-04-21 23:40:34	40.15	-111.8624	3297	32	888	3265.0	49	115.04311761614748	72358	277	0.9705793145283591	84000049	USA	2524.807371692205	8.401577191386108
Vermont	US	2020-04-21 23:40:34	44.0459	-72.7107	818	40	1710	778.0	50	133.96856488222068	13111	41	4.88997555012225	84000050	USA	2147.263880404395	5.012224938875305
Virgin Islands	US	2020-04-21 23:40:34	18.3358	-64.8963	53	3	48	50.0	78	49.40895700488496	628		5.660377358490566	850	VIR	585.4495282842972
Virginia	US	2020-04-21 23:40:34	37.7693	-78.17	9630	324	1418	9306.0	51	121.78727569578727	58354	1581	3.364485981308411	84000051	USA	737.982833432188	16.417445482866043
Washington	US	2020-04-21 23:40:34	47.4009	-121.4905	12563	664		11899.0	53	166.41050954625155	141011	503	5.285361776645706	84000053	USA	1867.8430599081807	4.003820743452997
West Virginia	US	2020-04-21 23:40:34	38.4912	-80.9545	908	26	330	882.0	54	68.63200095540583	22763	85	2.8634361233480177	84000054	USA	1720.561935845708	9.361233480176212
Wisconsin	US	2020-04-21 23:40:34	44.2685	-89.6165	4625	244		4381.0	55	89.37939009823229	52461	1252	5.275675675675676	84000055	USA	1013.8231749066734	27.07027027027027
Wyoming	US	2020-04-21 23:40:34	42.756	-107.3025	443	2	237	441.0	56	89.09178666237632	7621	52	0.45146726862302483	84000056	USA	1532.6602847719412	11.738148984198645
Veteran Hospitals	US	2020-04-21 23:40:34			5599	357		5242.0					6.3761385961778885	84070021	USA
US Military	US	2020-04-21 23:40:34			5335	22		5313.0					0.41237113402061853	84070011	USA
Federal Bureau of Prisons	US	2020-04-21 23:40:34			816	22		794.0					2.696078431372549	84070014	USA
Recovered	US	2020-04-21 23:40:34			0	0	75204	-75204.0						84070001	USA
