# Supplementary material for: Effectiveness of COVID-19 shelter-in-place orders varied by state
Source: PLoS One. 2020 Dec 31;15(12):e0245008. doi: 10.1371/journal.pone.0245008 (PMC7775080; doi:10.1371/journal.pone.0245008)
Supplement: S1 File — (ZIP) [file pone.0245008.s008.zip › csse_covid_19_data/csse_covid_19_time_series/Errata.csv]

Update Date	File	Location	Field Updated	Old	New	Comments
4/7/20	time_series_covid19_confirmed_US.csv	Viginia Island	3/29/20	0	23	New York Times
4/7/20	time_series_covid19_confirmed_US.csv	Viginia Island	3/30/20	0	30	New York Times
4/7/20	time_series_covid19_confirmed_US.csv	DC, US	3/21/20	0	98	New York Times
4/7/20	time_series_covid19_confirmed_US.csv	Miami-Dade, FL	3/19/20	0	101	New York Times
4/7/20	time_series_covid19_confirmed_US.csv	Miami-Dade, FL	3/20/20	0	124	New York Times
4/7/20	time_series_covid19_confirmed_US.csv	Hillsborough, NH	4/2/20	0	163	New York Times
4/7/20	time_series_covid19_confirmed_US.csv	Harris, TX	3/20/20	0	55	New York Times
4/7/20	time_series_covid19_confirmed_US.csv	Kansas City	3/21/20	0	13	New York Times
4/9/20	time_series_covid19_confirmed_US.csv	Box Elder, UT	3/20/20	13	7	New York Times
4/9/20	time_series_covid19_confirmed_US.csv	Union, FL	4/4/20	10	2	New York Times
4/9/20	time_series_covid19_confirmed_US.csv	Daviess, KY	3/28/20	33	20	New York Times
4/9/20	time_series_covid19_confirmed_US.csv	Washington, RI	4/2/20	46	34	New York Times
4/9/20	time_series_covid19_confirmed_US.csv	West Feliciana, LA	4/2/20	20	10	New York Times
4/9/20	time_series_covid19_confirmed_US.csv	Davidson, TN	4/2/20	617	785	New York Times
4/13/20	time_series_covid19_confirmed_global.csv	Florida	4/13/20	682619	580619	data source error
4/13/20	time_series_covid19_confirmed_US.csv	Okaloosa, Florida	4/13/20	102103	103	data source error
4/14/20	time_series_covid19_deaths_US.csv	Unassigned, NY	4/3/20	955	623
4/14/20	time_series_covid19_deaths_US.csv	Unassigned, NY	4/4/20	1173	427
4/14/20	time_series_covid19_deaths_US.csv	Unassigned, NY	4/5/20	1260	338
4/16/20	time_series_covid19_deaths_global.csv	France	4/1/20	4032	4403	add 371 decesEhpad
4/16/20	time_series_covid19_confirmed_global.csv	France	4/4/20	89953	68605	only report casConfirmes
4/16/20	time_series_covid19_confirmed_global.csv	France	4/5/20	92839	70478
4/16/20	time_series_covid19_confirmed_global.csv	France	4/6/20	98010	74390
4/16/20	time_series_covid19_confirmed_global.csv	France	4/7/20	109069	78167
4/16/20	time_series_covid19_confirmed_global.csv	France	4/8/20	112950	82048
4/16/20	time_series_covid19_confirmed_global.csv	France	4/9/20	117749	86334
4/16/20	time_series_covid19_confirmed_global.csv	France	4/10/20	124869	90676
4/16/20	time_series_covid19_confirmed_global.csv	France	4/11/20	129654	93790
4/16/20	time_series_covid19_confirmed_global.csv	France	4/12/20	132591	120633	casPossiblesEhpad added
4/16/20	time_series_covid19_confirmed_global.csv	France	4/13/20	136779	124298
4/16/20	time_series_covid19_confirmed_US.csv	Sutter, California	4/11/20	3	2
4/16/20	time_series_covid19_confirmed_US.csv	Sutter, California	4/12/20	3	2
4/16/20	time_series_covid19_confirmed_US.csv	Sutter, California	4/13/20	3	2
4/16/20	time_series_covid19_confirmed_US.csv	Sutter, California	4/14/20	3	2
4/16/20	time_series_covid19_confirmed_US.csv	Sutter, California	4/15/20	3	2
4/16/20	time_series_covid19_confirmed_US.csv	Sutter, California	4/16/20	3	2
4/16/20	time_series_covid19_confirmed_global.csv	US	4/11/20	20463	20462
4/16/20	time_series_covid19_confirmed_global.csv	US	4/12/20	22020	22019
4/16/20	time_series_covid19_confirmed_global.csv	US	4/13/20	23529	23528
4/16/20	time_series_covid19_confirmed_global.csv	US	4/14/20	25832	25831
4/16/20	time_series_covid19_confirmed_global.csv	US	4/15/20	28326	28325
4/16/20	time_series_covid19_confirmed_global.csv	US	4/16/20	32917	32916
4/18/20	time_series_covid19_confirmed_US.csv	all Illinois counties	4/7/20	12271	13553	changed at county level,
4/18/20	time_series_covid19_deaths_US.csv	all Illinois counties	4/7/20	308	380	aggregated state value
4/18/20	time_series_covid19_confirmed_global.csv	US	4/7/20	396223	397505
4/18/20	time_series_covid19_deaths_global.csv	US	4/7/20	12722	12794
4/18/20	time_series_covid19_confirmed_US.csv	all Illinois counties	4/9/20	15079	16422	changed at county level,
4/18/20	time_series_covid19_deaths_US.csv	all Illinois counties	4/9/20	462	528	aggregated state value
4/18/20	time_series_covid19_confirmed_global.csv	US	4/9/20	461437	462780
4/18/20	time_series_covid19_deaths_global.csv	US	4/9/20	16478	16544
4/19/20	time_series_covid19_confirmed_US.csv	Davidson, Tennessee	4/16/20	1492	1283
4/19/20	time_series_covid19_confirmed_global.csv	US	4/16/20	667801	667592
4/22/20	time_series_covid19_confirmed_global.csv	US	4/1/20	213372	213242	Navajo Nation correction
4/22/20	time_series_covid19_confirmed_global.csv	US	4/2/20	243762	243622	Navajo Nation correction
4/22/20	time_series_covid19_confirmed_global.csv	US	4/3/20	275586	275367	Navajo Nation correction
4/22/20	time_series_covid19_confirmed_global.csv	US	4/4/20	308853	308650	Navajo Nation correction
4/22/20	time_series_covid19_confirmed_global.csv	US	4/5/20	337072	336802	Navajo Nation correction
4/22/20	time_series_covid19_confirmed_global.csv	US	4/6/20	366667	366317	Navajo Nation correction
4/22/20	time_series_covid19_confirmed_global.csv	US	4/7/20	397505	397121	Navajo Nation correction
4/22/20	time_series_covid19_confirmed_global.csv	US	4/8/20	429052	428654	Navajo Nation correction
4/22/20	time_series_covid19_deaths_global.csv	US	3/31/20	3873	3874	Navajo Nation correction
4/22/20	time_series_covid19_deaths_global.csv	US	4/1/20	4757	4760	Navajo Nation correction
4/22/20	time_series_covid19_deaths_global.csv	US	4/2/20	5926	5929	Navajo Nation correction
4/22/20	time_series_covid19_deaths_global.csv	US	4/3/20	7087	7090	Navajo Nation correction
4/22/20	time_series_covid19_deaths_global.csv	US	4/4/20	8407	8408	Navajo Nation correction
4/22/20	time_series_covid19_deaths_global.csv	US	4/7/20	12794	12794	Navajo Nation correction
4/22/20	time_series_covid19_deaths_global.csv	US	4/8/20	14695	14704	Navajo Nation correction
4/22/20	time_series_covid19_deaths_global.csv	US	4/10/20	18586	18595	Navajo Nation correction
4/22/20	time_series_covid19_deaths_global.csv	US	4/11/20	20462	20471	Navajo Nation correction
4/22/20	time_series_covid19_deaths_global.csv	US	4/12/20	22019	22029	Navajo Nation correction
4/22/20	time_series_covid19_deaths_global.csv	US	4/13/20	23528	23538	Navajo Nation correction
4/22/20	time_series_covid19_deaths_global.csv	US	4/14/20	25831	25843	Navajo Nation correction
4/22/20	time_series_covid19_deaths_global.csv	US	4/15/20	28325	28338	Navajo Nation correction
4/22/20	time_series_covid19_deaths_global.csv	US	4/16/20	32916	32930	Navajo Nation correction
4/22/20	time_series_covid19_deaths_global.csv	US	4/17/20	36773	36787	Navajo Nation correction
4/22/20	time_series_covid19_confirmed_US.csv	Navajo, AZ	4/1 - 4/8			remove duplicates
4/22/20	time_series_covid19_confirmed_US.csv	Coconino, AZ	4/1 - 4/8			remove duplicates
4/22/20	time_series_covid19_confirmed_US.csv	Apache, AZ	4/1 - 4/8			remove duplicates
4/22/20	time_series_covid19_confirmed_US.csv	San Juan, NM	4/1 - 4/8			remove duplicates
4/22/20	time_series_covid19_confirmed_US.csv	McKinley, NM	4/1 - 4/8			remove duplicates
4/22/20	time_series_covid19_confirmed_US.csv	Cibola, NM	4/1 - 4/8			remove duplicates
4/22/20	time_series_covid19_confirmed_US.csv	Socorro, NM	4/1 - 4/8			remove duplicates
4/22/20	time_series_covid19_confirmed_US.csv	San Juan, UT	4/1 - 4/8			remove duplicates
4/22/20	time_series_covid19_deaths_US.csv	Navajo, AZ	3/31 - 4/17			remove duplicates
4/22/20	time_series_covid19_deaths_US.csv	Coconino, AZ	3/31 - 4/17			remove duplicates
4/22/20	time_series_covid19_deaths_US.csv	Apache, AZ	3/31 - 4/17			remove duplicates
4/22/20	time_series_covid19_deaths_US.csv	McKinley, NM	4/4/20	0	1	remove duplicates
4/22/20	time_series_covid19_confirmed_US.csv	Unassigned, WA	4/19/20	436	159	remove spike
4/22/20	time_series_covid19_confirmed_global.csv	US	4/19/20	759086	758809	remove spike
