# Supplementary material for: Effectiveness of COVID-19 shelter-in-place orders varied by state
Source: PLoS One. 2020 Dec 31;15(12):e0245008. doi: 10.1371/journal.pone.0245008 (PMC7775080; doi:10.1371/journal.pone.0245008)
Supplement: S1 File — (ZIP) [file pone.0245008.s008.zip › csse_covid_19_data/csse_covid_19_time_series/time_series_covid19_confirmed_US.csv]

UID	iso2	iso3	code3	FIPS	Admin2	Province_State	Country_Region	Lat	Long_	Combined_Key	1/22/20	1/23/20	1/24/20	1/25/20	1/26/20	1/27/20	1/28/20	1/29/20	1/30/20	1/31/20	2/1/20	2/2/20	2/3/20	2/4/20	2/5/20	2/6/20	2/7/20	2/8/20	2/9/20	2/10/20	2/11/20	2/12/20	2/13/20	2/14/20	2/15/20	2/16/20	2/17/20	2/18/20	2/19/20	2/20/20	2/21/20	2/22/20	2/23/20	2/24/20	2/25/20	2/26/20	2/27/20	2/28/20	2/29/20
16	AS	ASM	16	60		American Samoa	US	-14.271	-170.132	American Samoa, US	0	0	0	0	0	0	0	0	0	0	0	0	0	0	0	0	0	0	0	0	0	0	0	0	0	0	0	0	0	0	0	0	0	0	0	0	0	0	0
316	GU	GUM	316	66		Guam	US	13.4443	144.7937	Guam, US	0	0	0	0	0	0	0	0	0	0	0	0	0	0	0	0	0	0	0	0	0	0	0	0	0	0	0	0	0	0	0	0	0	0	0	0	0	0	0
580	MP	MNP	580	69		Northern Mariana Islands	US	15.0979	145.6739	Northern Mariana Islands, US	0	0	0	0	0	0	0	0	0	0	0	0	0	0	0	0	0	0	0	0	0	0	0	0	0	0	0	0	0	0	0	0	0	0	0	0	0	0	0
630	PR	PRI	630	72		Puerto Rico	US	18.2208	-66.5901	Puerto Rico, US	0	0	0	0	0	0	0	0	0	0	0	0	0	0	0	0	0	0	0	0	0	0	0	0	0	0	0	0	0	0	0	0	0	0	0	0	0	0	0
850	VI	VIR	850	78		Virgin Islands	US	18.3358	-64.8963	Virgin Islands, US	0	0	0	0	0	0	0	0	0	0	0	0	0	0	0	0	0	0	0	0	0	0	0	0	0	0	0	0	0	0	0	0	0	0	0	0	0	0	0
84001001	US	USA	840	1001	Autauga	Alabama	US	32.53952745	-86.64408227	Autauga, Alabama, US	0	0	0	0	0	0	0	0	0	0	0	0	0	0	0	0	0	0	0	0	0	0	0	0	0	0	0	0	0	0	0	0	0	0	0	0	0	0	0
84001003	US	USA	840	1003	Baldwin	Alabama	US	30.72774991	-87.72207058	Baldwin, Alabama, US	0	0	0	0	0	0	0	0	0	0	0	0	0	0	0	0	0	0	0	0	0	0	0	0	0	0	0	0	0	0	0	0	0	0	0	0	0	0	0
84001005	US	USA	840	1005	Barbour	Alabama	US	31.868263	-85.3871286	Barbour, Alabama, US	0	0	0	0	0	0	0	0	0	0	0	0	0	0	0	0	0	0	0	0	0	0	0	0	0	0	0	0	0	0	0	0	0	0	0	0	0	0	0
84001007	US	USA	840	1007	Bibb	Alabama	US	32.99642064	-87.1251146	Bibb, Alabama, US	0	0	0	0	0	0	0	0	0	0	0	0	0	0	0	0	0	0	0	0	0	0	0	0	0	0	0	0	0	0	0	0	0	0	0	0	0	0	0
84001009	US	USA	840	1009	Blount	Alabama	US	33.98210918	-86.56790593	Blount, Alabama, US	0	0	0	0	0	0	0	0	0	0	0	0	0	0	0	0	0	0	0	0	0	0	0	0	0	0	0	0	0	0	0	0	0	0	0	0	0	0	0
84001011	US	USA	840	1011	Bullock	Alabama	US	32.10030533	-85.71265535	Bullock, Alabama, US	0	0	0	0	0	0	0	0	0	0	0	0	0	0	0	0	0	0	0	0	0	0	0	0	0	0	0	0	0	0	0	0	0	0	0	0	0	0	0
84001013	US	USA	840	1013	Butler	Alabama	US	31.75300095	-86.68057478	Butler, Alabama, US	0	0	0	0	0	0	0	0	0	0	0	0	0	0	0	0	0	0	0	0	0	0	0	0	0	0	0	0	0	0	0	0	0	0	0	0	0	0	0
84001015	US	USA	840	1015	Calhoun	Alabama	US	33.77483727	-85.82630386	Calhoun, Alabama, US	0	0	0	0	0	0	0	0	0	0	0	0	0	0	0	0	0	0	0	0	0	0	0	0	0	0	0	0	0	0	0	0	0	0	0	0	0	0	0
84001017	US	USA	840	1017	Chambers	Alabama	US	32.91360079	-85.39072749	Chambers, Alabama, US	0	0	0	0	0	0	0	0	0	0	0	0	0	0	0	0	0	0	0	0	0	0	0	0	0	0	0	0	0	0	0	0	0	0	0	0	0	0	0
84001019	US	USA	840	1019	Cherokee	Alabama	US	34.17805983	-85.60638968	Cherokee, Alabama, US	0	0	0	0	0	0	0	0	0	0	0	0	0	0	0	0	0	0	0	0	0	0	0	0	0	0	0	0	0	0	0	0	0	0	0	0	0	0	0
84001021	US	USA	840	1021	Chilton	Alabama	US	32.85044126	-86.7173256	Chilton, Alabama, US	0	0	0	0	0	0	0	0	0	0	0	0	0	0	0	0	0	0	0	0	0	0	0	0	0	0	0	0	0	0	0	0	0	0	0	0	0	0	0
84001023	US	USA	840	1023	Choctaw	Alabama	US	32.02227341	-88.2656443	Choctaw, Alabama, US	0	0	0	0	0	0	0	0	0	0	0	0	0	0	0	0	0	0	0	0	0	0	0	0	0	0	0	0	0	0	0	0	0	0	0	0	0	0	0
84001025	US	USA	840	1025	Clarke	Alabama	US	31.68099859	-87.83548597	Clarke, Alabama, US	0	0	0	0	0	0	0	0	0	0	0	0	0	0	0	0	0	0	0	0	0	0	0	0	0	0	0	0	0	0	0	0	0	0	0	0	0	0	0
84001027	US	USA	840	1027	Clay	Alabama	US	33.26984193	-85.85836077	Clay, Alabama, US	0	0	0	0	0	0	0	0	0	0	0	0	0	0	0	0	0	0	0	0	0	0	0	0	0	0	0	0	0	0	0	0	0	0	0	0	0	0	0
84001029	US	USA	840	1029	Cleburne	Alabama	US	33.67679204	-85.52005899	Cleburne, Alabama, US	0	0	0	0	0	0	0	0	0	0	0	0	0	0	0	0	0	0	0	0	0	0	0	0	0	0	0	0	0	0	0	0	0	0	0	0	0	0	0
84001031	US	USA	840	1031	Coffee	Alabama	US	31.39932826	-85.98901039	Coffee, Alabama, US	0	0	0	0	0	0	0	0	0	0	0	0	0	0	0	0	0	0	0	0	0	0	0	0	0	0	0	0	0	0	0	0	0	0	0	0	0	0	0
84001033	US	USA	840	1033	Colbert	Alabama	US	34.69847452	-87.80168544	Colbert, Alabama, US	0	0	0	0	0	0	0	0	0	0	0	0	0	0	0	0	0	0	0	0	0	0	0	0	0	0	0	0	0	0	0	0	0	0	0	0	0	0	0
84001035	US	USA	840	1035	Conecuh	Alabama	US	31.43401703	-86.99320044	Conecuh, Alabama, US	0	0	0	0	0	0	0	0	0	0	0	0	0	0	0	0	0	0	0	0	0	0	0	0	0	0	0	0	0	0	0	0	0	0	0	0	0	0	0
84001037	US	USA	840	1037	Coosa	Alabama	US	32.93690146	-86.24847739	Coosa, Alabama, US	0	0	0	0	0	0	0	0	0	0	0	0	0	0	0	0	0	0	0	0	0	0	0	0	0	0	0	0	0	0	0	0	0	0	0	0	0	0	0
84001039	US	USA	840	1039	Covington	Alabama	US	31.2477854	-86.45050893	Covington, Alabama, US	0	0	0	0	0	0	0	0	0	0	0	0	0	0	0	0	0	0	0	0	0	0	0	0	0	0	0	0	0	0	0	0	0	0	0	0	0	0	0
84001041	US	USA	840	1041	Crenshaw	Alabama	US	31.72941803	-86.31593104	Crenshaw, Alabama, US	0	0	0	0	0	0	0	0	0	0	0	0	0	0	0	0	0	0	0	0	0	0	0	0	0	0	0	0	0	0	0	0	0	0	0	0	0	0	0
84001043	US	USA	840	1043	Cullman	Alabama	US	34.13020303	-86.86888037	Cullman, Alabama, US	0	0	0	0	0	0	0	0	0	0	0	0	0	0	0	0	0	0	0	0	0	0	0	0	0	0	0	0	0	0	0	0	0	0	0	0	0	0	0
84001045	US	USA	840	1045	Dale	Alabama	US	31.43037123	-85.61095742	Dale, Alabama, US	0	0	0	0	0	0	0	0	0	0	0	0	0	0	0	0	0	0	0	0	0	0	0	0	0	0	0	0	0	0	0	0	0	0	0	0	0	0	0
84001047	US	USA	840	1047	Dallas	Alabama	US	32.32688101	-87.1086671	Dallas, Alabama, US	0	0	0	0	0	0	0	0	0	0	0	0	0	0	0	0	0	0	0	0	0	0	0	0	0	0	0	0	0	0	0	0	0	0	0	0	0	0	0
84001049	US	USA	840	1049	DeKalb	Alabama	US	34.45946862	-85.80782906	DeKalb, Alabama, US	0	0	0	0	0	0	0	0	0	0	0	0	0	0	0	0	0	0	0	0	0	0	0	0	0	0	0	0	0	0	0	0	0	0	0	0	0	0	0
84001051	US	USA	840	1051	Elmore	Alabama	US	32.59785413	-86.14415284	Elmore, Alabama, US	0	0	0	0	0	0	0	0	0	0	0	0	0	0	0	0	0	0	0	0	0	0	0	0	0	0	0	0	0	0	0	0	0	0	0	0	0	0	0
84001053	US	USA	840	1053	Escambia	Alabama	US	31.1256789	-87.15918694	Escambia, Alabama, US	0	0	0	0	0	0	0	0	0	0	0	0	0	0	0	0	0	0	0	0	0	0	0	0	0	0	0	0	0	0	0	0	0	0	0	0	0	0	0
84001055	US	USA	840	1055	Etowah	Alabama	US	34.04567266	-86.04051873	Etowah, Alabama, US	0	0	0	0	0	0	0	0	0	0	0	0	0	0	0	0	0	0	0	0	0	0	0	0	0	0	0	0	0	0	0	0	0	0	0	0	0	0	0
84001057	US	USA	840	1057	Fayette	Alabama	US	33.72076938	-87.73886638	Fayette, Alabama, US	0	0	0	0	0	0	0	0	0	0	0	0	0	0	0	0	0	0	0	0	0	0	0	0	0	0	0	0	0	0	0	0	0	0	0	0	0	0	0
84001059	US	USA	840	1059	Franklin	Alabama	US	34.44235334	-87.84289505	Franklin, Alabama, US	0	0	0	0	0	0	0	0	0	0	0	0	0	0	0	0	0	0	0	0	0	0	0	0	0	0	0	0	0	0	0	0	0	0	0	0	0	0	0
84001061	US	USA	840	1061	Geneva	Alabama	US	31.09389027	-85.83572839	Geneva, Alabama, US	0	0	0	0	0	0	0	0	0	0	0	0	0	0	0	0	0	0	0	0	0	0	0	0	0	0	0	0	0	0	0	0	0	0	0	0	0	0	0
84001063	US	USA	840	1063	Greene	Alabama	US	32.85504247	-87.95684022	Greene, Alabama, US	0	0	0	0	0	0	0	0	0	0	0	0	0	0	0	0	0	0	0	0	0	0	0	0	0	0	0	0	0	0	0	0	0	0	0	0	0	0	0
84001065	US	USA	840	1065	Hale	Alabama	US	32.76039258	-87.63284988	Hale, Alabama, US	0	0	0	0	0	0	0	0	0	0	0	0	0	0	0	0	0	0	0	0	0	0	0	0	0	0	0	0	0	0	0	0	0	0	0	0	0	0	0
84001067	US	USA	840	1067	Henry	Alabama	US	31.51148016	-85.24267944	Henry, Alabama, US	0	0	0	0	0	0	0	0	0	0	0	0	0	0	0	0	0	0	0	0	0	0	0	0	0	0	0	0	0	0	0	0	0	0	0	0	0	0	0
84001069	US	USA	840	1069	Houston	Alabama	US	31.15197924	-85.29939599	Houston, Alabama, US	0	0	0	0	0	0	0	0	0	0	0	0	0	0	0	0	0	0	0	0	0	0	0	0	0	0	0	0	0	0	0	0	0	0	0	0	0	0	0
84001071	US	USA	840	1071	Jackson	Alabama	US	34.78144169	-85.99750489	Jackson, Alabama, US	0	0	0	0	0	0	0	0	0	0	0	0	0	0	0	0	0	0	0	0	0	0	0	0	0	0	0	0	0	0	0	0	0	0	0	0	0	0	0
84001073	US	USA	840	1073	Jefferson	Alabama	US	33.55554728	-86.895063	Jefferson, Alabama, US	0	0	0	0	0	0	0	0	0	0	0	0	0	0	0	0	0	0	0	0	0	0	0	0	0	0	0	0	0	0	0	0	0	0	0	0	0	0	0
84001075	US	USA	840	1075	Lamar	Alabama	US	33.77995024	-88.09668032	Lamar, Alabama, US	0	0	0	0	0	0	0	0	0	0	0	0	0	0	0	0	0	0	0	0	0	0	0	0	0	0	0	0	0	0	0	0	0	0	0	0	0	0	0
84001077	US	USA	840	1077	Lauderdale	Alabama	US	34.90171875	-87.65624729	Lauderdale, Alabama, US	0	0	0	0	0	0	0	0	0	0	0	0	0	0	0	0	0	0	0	0	0	0	0	0	0	0	0	0	0	0	0	0	0	0	0	0	0	0	0
84001079	US	USA	840	1079	Lawrence	Alabama	US	34.52041498	-87.31069453	Lawrence, Alabama, US	0	0	0	0	0	0	0	0	0	0	0	0	0	0	0	0	0	0	0	0	0	0	0	0	0	0	0	0	0	0	0	0	0	0	0	0	0	0	0
84001081	US	USA	840	1081	Lee	Alabama	US	32.60154883	-85.35132246	Lee, Alabama, US	0	0	0	0	0	0	0	0	0	0	0	0	0	0	0	0	0	0	0	0	0	0	0	0	0	0	0	0	0	0	0	0	0	0	0	0	0	0	0
84001083	US	USA	840	1083	Limestone	Alabama	US	34.81185586	-86.98310072	Limestone, Alabama, US	0	0	0	0	0	0	0	0	0	0	0	0	0	0	0	0	0	0	0	0	0	0	0	0	0	0	0	0	0	0	0	0	0	0	0	0	0	0	0
84001085	US	USA	840	1085	Lowndes	Alabama	US	32.1597283	-86.65158371	Lowndes, Alabama, US	0	0	0	0	0	0	0	0	0	0	0	0	0	0	0	0	0	0	0	0	0	0	0	0	0	0	0	0	0	0	0	0	0	0	0	0	0	0	0
84001087	US	USA	840	1087	Macon	Alabama	US	32.38759944	-85.69267724	Macon, Alabama, US	0	0	0	0	0	0	0	0	0	0	0	0	0	0	0	0	0	0	0	0	0	0	0	0	0	0	0	0	0	0	0	0	0	0	0	0	0	0	0
84001089	US	USA	840	1089	Madison	Alabama	US	34.76327133	-86.55069633	Madison, Alabama, US	0	0	0	0	0	0	0	0	0	0	0	0	0	0	0	0	0	0	0	0	0	0	0	0	0	0	0	0	0	0	0	0	0	0	0	0	0	0	0
84001091	US	USA	840	1091	Marengo	Alabama	US	32.24767634	-87.78796182	Marengo, Alabama, US	0	0	0	0	0	0	0	0	0	0	0	0	0	0	0	0	0	0	0	0	0	0	0	0	0	0	0	0	0	0	0	0	0	0	0	0	0	0	0
84001093	US	USA	840	1093	Marion	Alabama	US	34.13697363	-87.88704173	Marion, Alabama, US	0	0	0	0	0	0	0	0	0	0	0	0	0	0	0	0	0	0	0	0	0	0	0	0	0	0	0	0	0	0	0	0	0	0	0	0	0	0	0
84001095	US	USA	840	1095	Marshall	Alabama	US	34.36975964	-86.30486727	Marshall, Alabama, US	0	0	0	0	0	0	0	0	0	0	0	0	0	0	0	0	0	0	0	0	0	0	0	0	0	0	0	0	0	0	0	0	0	0	0	0	0	0	0
84001097	US	USA	840	1097	Mobile	Alabama	US	30.78472347	-88.20842409	Mobile, Alabama, US	0	0	0	0	0	0	0	0	0	0	0	0	0	0	0	0	0	0	0	0	0	0	0	0	0	0	0	0	0	0	0	0	0	0	0	0	0	0	0
84001099	US	USA	840	1099	Monroe	Alabama	US	31.56729412	-87.36995001	Monroe, Alabama, US	0	0	0	0	0	0	0	0	0	0	0	0	0	0	0	0	0	0	0	0	0	0	0	0	0	0	0	0	0	0	0	0	0	0	0	0	0	0	0
84001101	US	USA	840	1101	Montgomery	Alabama	US	32.2206831	-86.20969272	Montgomery, Alabama, US	0	0	0	0	0	0	0	0	0	0	0	0	0	0	0	0	0	0	0	0	0	0	0	0	0	0	0	0	0	0	0	0	0	0	0	0	0	0	0
84001103	US	USA	840	1103	Morgan	Alabama	US	34.45500589	-86.85475946	Morgan, Alabama, US	0	0	0	0	0	0	0	0	0	0	0	0	0	0	0	0	0	0	0	0	0	0	0	0	0	0	0	0	0	0	0	0	0	0	0	0	0	0	0
84001105	US	USA	840	1105	Perry	Alabama	US	32.64048341	-87.29770589	Perry, Alabama, US	0	0	0	0	0	0	0	0	0	0	0	0	0	0	0	0	0	0	0	0	0	0	0	0	0	0	0	0	0	0	0	0	0	0	0	0	0	0	0
84001107	US	USA	840	1107	Pickens	Alabama	US	33.28094866	-88.08818103	Pickens, Alabama, US	0	0	0	0	0	0	0	0	0	0	0	0	0	0	0	0	0	0	0	0	0	0	0	0	0	0	0	0	0	0	0	0	0	0	0	0	0	0	0
84001109	US	USA	840	1109	Pike	Alabama	US	31.80396383	-85.9408295	Pike, Alabama, US	0	0	0	0	0	0	0	0	0	0	0	0	0	0	0	0	0	0	0	0	0	0	0	0	0	0	0	0	0	0	0	0	0	0	0	0	0	0	0
84001111	US	USA	840	1111	Randolph	Alabama	US	33.29526734	-85.45708831	Randolph, Alabama, US	0	0	0	0	0	0	0	0	0	0	0	0	0	0	0	0	0	0	0	0	0	0	0	0	0	0	0	0	0	0	0	0	0	0	0	0	0	0	0
84001113	US	USA	840	1113	Russell	Alabama	US	32.28725256	-85.18415324	Russell, Alabama, US	0	0	0	0	0	0	0	0	0	0	0	0	0	0	0	0	0	0	0	0	0	0	0	0	0	0	0	0	0	0	0	0	0	0	0	0	0	0	0
84001115	US	USA	840	1115	St. Clair	Alabama	US	33.71902176	-86.31029372	St. Clair, Alabama, US	0	0	0	0	0	0	0	0	0	0	0	0	0	0	0	0	0	0	0	0	0	0	0	0	0	0	0	0	0	0	0	0	0	0	0	0	0	0	0
84001117	US	USA	840	1117	Shelby	Alabama	US	33.26879845	-86.66232561	Shelby, Alabama, US	0	0	0	0	0	0	0	0	0	0	0	0	0	0	0	0	0	0	0	0	0	0	0	0	0	0	0	0	0	0	0	0	0	0	0	0	0	0	0
84001119	US	USA	840	1119	Sumter	Alabama	US	32.59117397	-88.19916205	Sumter, Alabama, US	0	0	0	0	0	0	0	0	0	0	0	0	0	0	0	0	0	0	0	0	0	0	0	0	0	0	0	0	0	0	0	0	0	0	0	0	0	0	0
84001121	US	USA	840	1121	Talladega	Alabama	US	33.37823223	-86.16886178	Talladega, Alabama, US	0	0	0	0	0	0	0	0	0	0	0	0	0	0	0	0	0	0	0	0	0	0	0	0	0	0	0	0	0	0	0	0	0	0	0	0	0	0	0
84001123	US	USA	840	1123	Tallapoosa	Alabama	US	32.86698258	-85.79833053	Tallapoosa, Alabama, US	0	0	0	0	0	0	0	0	0	0	0	0	0	0	0	0	0	0	0	0	0	0	0	0	0	0	0	0	0	0	0	0	0	0	0	0	0	0	0
84001125	US	USA	840	1125	Tuscaloosa	Alabama	US	33.28726072	-87.52556818	Tuscaloosa, Alabama, US	0	0	0	0	0	0	0	0	0	0	0	0	0	0	0	0	0	0	0	0	0	0	0	0	0	0	0	0	0	0	0	0	0	0	0	0	0	0	0
84001127	US	USA	840	1127	Walker	Alabama	US	33.80270512	-87.30027177	Walker, Alabama, US	0	0	0	0	0	0	0	0	0	0	0	0	0	0	0	0	0	0	0	0	0	0	0	0	0	0	0	0	0	0	0	0	0	0	0	0	0	0	0
84001129	US	USA	840	1129	Washington	Alabama	US	31.4092794	-88.20689944	Washington, Alabama, US	0	0	0	0	0	0	0	0	0	0	0	0	0	0	0	0	0	0	0	0	0	0	0	0	0	0	0	0	0	0	0	0	0	0	0	0	0	0	0
84001131	US	USA	840	1131	Wilcox	Alabama	US	31.98773215	-87.30891118	Wilcox, Alabama, US	0	0	0	0	0	0	0	0	0	0	0	0	0	0	0	0	0	0	0	0	0	0	0	0	0	0	0	0	0	0	0	0	0	0	0	0	0	0	0
84001133	US	USA	840	1133	Winston	Alabama	US	34.15030532	-87.37325922	Winston, Alabama, US	0	0	0	0	0	0	0	0	0	0	0	0	0	0	0	0	0	0	0	0	0	0	0	0	0	0	0	0	0	0	0	0	0	0	0	0	0	0	0
84002013	US	USA	840	2013	Aleutians East	Alaska	US	55.32222414	-161.9722021	Aleutians East, Alaska, US	0	0	0	0	0	0	0	0	0	0	0	0	0	0	0	0	0	0	0	0	0	0	0	0	0	0	0	0	0	0	0	0	0	0	0	0	0	0	0
84002016	US	USA	840	2016	Aleutians West	Alaska	US	52.72541116	-110.4086433	Aleutians West, Alaska, US	0	0	0	0	0	0	0	0	0	0	0	0	0	0	0	0	0	0	0	0	0	0	0	0	0	0	0	0	0	0	0	0	0	0	0	0	0	0	0
84002020	US	USA	840	2020	Anchorage	Alaska	US	61.14998174	-149.1426986	Anchorage,Alaska,US	0	0	0	0	0	0	0	0	0	0	0	0	0	0	0	0	0	0	0	0	0	0	0	0	0	0	0	0	0	0	0	0	0	0	0	0	0	0	0
84002050	US	USA	840	2050	Bethel	Alaska	US	60.90980451	-159.8561831	Bethel, Alaska, US	0	0	0	0	0	0	0	0	0	0	0	0	0	0	0	0	0	0	0	0	0	0	0	0	0	0	0	0	0	0	0	0	0	0	0	0	0	0	0
84002060	US	USA	840	2060	Bristol Bay	Alaska	US	58.74513976	-156.701064	Bristol Bay, Alaska, US	0	0	0	0	0	0	0	0	0	0	0	0	0	0	0	0	0	0	0	0	0	0	0	0	0	0	0	0	0	0	0	0	0	0	0	0	0	0	0
84002068	US	USA	840	2068	Denali	Alaska	US	63.67264044	-150.0076108	Denali, Alaska, US	0	0	0	0	0	0	0	0	0	0	0	0	0	0	0	0	0	0	0	0	0	0	0	0	0	0	0	0	0	0	0	0	0	0	0	0	0	0	0
84002070	US	USA	840	2070	Dillingham	Alaska	US	59.79603738	-158.2381942	Dillingham, Alaska, US	0	0	0	0	0	0	0	0	0	0	0	0	0	0	0	0	0	0	0	0	0	0	0	0	0	0	0	0	0	0	0	0	0	0	0	0	0	0	0
84002090	US	USA	840	2090	Fairbanks North Star	Alaska	US	64.80726247	-146.5692662	Fairbanks North Star,Alaska,US	0	0	0	0	0	0	0	0	0	0	0	0	0	0	0	0	0	0	0	0	0	0	0	0	0	0	0	0	0	0	0	0	0	0	0	0	0	0	0
84002100	US	USA	840	2100	Haines	Alaska	US	59.09893571	-135.4679843	Haines, Alaska, US	0	0	0	0	0	0	0	0	0	0	0	0	0	0	0	0	0	0	0	0	0	0	0	0	0	0	0	0	0	0	0	0	0	0	0	0	0	0	0
84002105	US	USA	840	2105	Hoonah-Angoon	Alaska	US	58.29307365	-135.6424424	Hoonah-Angoon, Alaska, US	0	0	0	0	0	0	0	0	0	0	0	0	0	0	0	0	0	0	0	0	0	0	0	0	0	0	0	0	0	0	0	0	0	0	0	0	0	0	0
84002110	US	USA	840	2110	Juneau	Alaska	US	58.45031811	-134.200436	Juneau, Alaska, US	0	0	0	0	0	0	0	0	0	0	0	0	0	0	0	0	0	0	0	0	0	0	0	0	0	0	0	0	0	0	0	0	0	0	0	0	0	0	0
84002122	US	USA	840	2122	Kenai Peninsula	Alaska	US	60.24429722	-151.5388884	Kenai Peninsula,Alaska,US	0	0	0	0	0	0	0	0	0	0	0	0	0	0	0	0	0	0	0	0	0	0	0	0	0	0	0	0	0	0	0	0	0	0	0	0	0	0	0
84002130	US	USA	840	2130	Ketchikan Gateway	Alaska	US	55.57445008	-130.975561	Ketchikan Gateway, Alaska, US	0	0	0	0	0	0	0	0	0	0	0	0	0	0	0	0	0	0	0	0	0	0	0	0	0	0	0	0	0	0	0	0	0	0	0	0	0	0	0
84002150	US	USA	840	2150	Kodiak Island	Alaska	US	57.65529415	-153.7493579	Kodiak Island, Alaska, US	0	0	0	0	0	0	0	0	0	0	0	0	0	0	0	0	0	0	0	0	0	0	0	0	0	0	0	0	0	0	0	0	0	0	0	0	0	0	0
84002158	US	USA	840	2158	Kusilvak	Alaska	US	62.1542916	-163.3967883	Kusilvak, Alaska, US	0	0	0	0	0	0	0	0	0	0	0	0	0	0	0	0	0	0	0	0	0	0	0	0	0	0	0	0	0	0	0	0	0	0	0	0	0	0	0
84002164	US	USA	840	2164	Lake and Peninsula	Alaska	US	58.62403337	-156.2140589	Lake and Peninsula, Alaska, US	0	0	0	0	0	0	0	0	0	0	0	0	0	0	0	0	0	0	0	0	0	0	0	0	0	0	0	0	0	0	0	0	0	0	0	0	0	0	0
84002170	US	USA	840	2170	Matanuska-Susitna	Alaska	US	62.31305045	-149.5741743	Matanuska-Susitna,Alaska,US	0	0	0	0	0	0	0	0	0	0	0	0	0	0	0	0	0	0	0	0	0	0	0	0	0	0	0	0	0	0	0	0	0	0	0	0	0	0	0
84002180	US	USA	840	2180	Nome	Alaska	US	64.90320724	-164.0353804	Nome, Alaska, US	0	0	0	0	0	0	0	0	0	0	0	0	0	0	0	0	0	0	0	0	0	0	0	0	0	0	0	0	0	0	0	0	0	0	0	0	0	0	0
84002185	US	USA	840	2185	North Slope	Alaska	US	69.31479216	-153.4836093	North Slope, Alaska, US	0	0	0	0	0	0	0	0	0	0	0	0	0	0	0	0	0	0	0	0	0	0	0	0	0	0	0	0	0	0	0	0	0	0	0	0	0	0	0
84002188	US	USA	840	2188	Northwest Arctic	Alaska	US	67.04919196	-159.7503946	Northwest Arctic, Alaska, US	0	0	0	0	0	0	0	0	0	0	0	0	0	0	0	0	0	0	0	0	0	0	0	0	0	0	0	0	0	0	0	0	0	0	0	0	0	0	0
84002195	US	USA	840	2195	Petersburg	Alaska	US	57.13978948	-132.9540995	Petersburg, Alaska, US	0	0	0	0	0	0	0	0	0	0	0	0	0	0	0	0	0	0	0	0	0	0	0	0	0	0	0	0	0	0	0	0	0	0	0	0	0	0	0
84002198	US	USA	840	2198	Prince of Wales-Hyder	Alaska	US	55.76261984	-133.0511621	Prince of Wales-Hyder, Alaska, US	0	0	0	0	0	0	0	0	0	0	0	0	0	0	0	0	0	0	0	0	0	0	0	0	0	0	0	0	0	0	0	0	0	0	0	0	0	0	0
84002220	US	USA	840	2220	Sitka	Alaska	US	57.24124555	-135.3206587	Sitka, Alaska, US	0	0	0	0	0	0	0	0	0	0	0	0	0	0	0	0	0	0	0	0	0	0	0	0	0	0	0	0	0	0	0	0	0	0	0	0	0	0	0
84002230	US	USA	840	2230	Skagway	Alaska	US	59.56149996	-135.3337748	Skagway, Alaska, US	0	0	0	0	0	0	0	0	0	0	0	0	0	0	0	0	0	0	0	0	0	0	0	0	0	0	0	0	0	0	0	0	0	0	0	0	0	0	0
84002240	US	USA	840	2240	Southeast Fairbanks	Alaska	US	63.87692095	-143.2127643	Southeast Fairbanks, Alaska, US	0	0	0	0	0	0	0	0	0	0	0	0	0	0	0	0	0	0	0	0	0	0	0	0	0	0	0	0	0	0	0	0	0	0	0	0	0	0	0
84002261	US	USA	840	2261	Valdez-Cordova	Alaska	US	61.47502768	-144.7126799	Valdez-Cordova, Alaska, US	0	0	0	0	0	0	0	0	0	0	0	0	0	0	0	0	0	0	0	0	0	0	0	0	0	0	0	0	0	0	0	0	0	0	0	0	0	0	0
84002275	US	USA	840	2275	Wrangell	Alaska	US	56.3202004	-132.0583731	Wrangell, Alaska, US	0	0	0	0	0	0	0	0	0	0	0	0	0	0	0	0	0	0	0	0	0	0	0	0	0	0	0	0	0	0	0	0	0	0	0	0	0	0	0
84002282	US	USA	840	2282	Yakutat	Alaska	US	59.8909808	-140.3601451	Yakutat, Alaska, US	0	0	0	0	0	0	0	0	0	0	0	0	0	0	0	0	0	0	0	0	0	0	0	0	0	0	0	0	0	0	0	0	0	0	0	0	0	0	0
84002290	US	USA	840	2290	Yukon-Koyukuk	Alaska	US	65.50815459	-151.3907387	Yukon-Koyukuk, Alaska, US	0	0	0	0	0	0	0	0	0	0	0	0	0	0	0	0	0	0	0	0	0	0	0	0	0	0	0	0	0	0	0	0	0	0	0	0	0	0	0
84004001	US	USA	840	4001	Apache	Arizona	US	35.39465006	-109.4892383	Apache, Arizona, US	0	0	0	0	0	0	0	0	0	0	0	0	0	0	0	0	0	0	0	0	0	0	0	0	0	0	0	0	0	0	0	0	0	0	0	0	0	0	0
84004003	US	USA	840	4003	Cochise	Arizona	US	31.87934684	-109.7516088	Cochise, Arizona, US	0	0	0	0	0	0	0	0	0	0	0	0	0	0	0	0	0	0	0	0	0	0	0	0	0	0	0	0	0	0	0	0	0	0	0	0	0	0	0
84004005	US	USA	840	4005	Coconino	Arizona	US	35.83883429	-111.7707178	Coconino, Arizona, US	0	0	0	0	0	0	0	0	0	0	0	0	0	0	0	0	0	0	0	0	0	0	0	0	0	0	0	0	0	0	0	0	0	0	0	0	0	0	0
84004007	US	USA	840	4007	Gila	Arizona	US	33.80190085	-110.8132779	Gila, Arizona, US	0	0	0	0	0	0	0	0	0	0	0	0	0	0	0	0	0	0	0	0	0	0	0	0	0	0	0	0	0	0	0	0	0	0	0	0	0	0	0
84004009	US	USA	840	4009	Graham	Arizona	US	32.93166885	-109.8882178	Graham, Arizona, US	0	0	0	0	0	0	0	0	0	0	0	0	0	0	0	0	0	0	0	0	0	0	0	0	0	0	0	0	0	0	0	0	0	0	0	0	0	0	0
84004011	US	USA	840	4011	Greenlee	Arizona	US	33.21498827	-109.2405279	Greenlee, Arizona, US	0	0	0	0	0	0	0	0	0	0	0	0	0	0	0	0	0	0	0	0	0	0	0	0	0	0	0	0	0	0	0	0	0	0	0	0	0	0	0
84004012	US	USA	840	4012	La Paz	Arizona	US	33.72854224	-113.9810029	La Paz, Arizona, US	0	0	0	0	0	0	0	0	0	0	0	0	0	0	0	0	0	0	0	0	0	0	0	0	0	0	0	0	0	0	0	0	0	0	0	0	0	0	0
84004013	US	USA	840	4013	Maricopa	Arizona	US	33.34835867	-112.4918154	Maricopa, Arizona, US	0	0	0	0	1	1	1	1	1	1	1	1	1	1	1	1	1	1	1	1	1	1	1	1	1	1	1	1	1	1	1	1	1	1	1	1	1	1	1
84004015	US	USA	840	4015	Mohave	Arizona	US	35.70471703	-113.7577902	Mohave, Arizona, US	0	0	0	0	0	0	0	0	0	0	0	0	0	0	0	0	0	0	0	0	0	0	0	0	0	0	0	0	0	0	0	0	0	0	0	0	0	0	0
84004017	US	USA	840	4017	Navajo	Arizona	US	35.3997715	-110.3218983	Navajo, Arizona, US	0	0	0	0	0	0	0	0	0	0	0	0	0	0	0	0	0	0	0	0	0	0	0	0	0	0	0	0	0	0	0	0	0	0	0	0	0	0	0
84004019	US	USA	840	4019	Pima	Arizona	US	32.0971334	-111.7890033	Pima, Arizona, US	0	0	0	0	0	0	0	0	0	0	0	0	0	0	0	0	0	0	0	0	0	0	0	0	0	0	0	0	0	0	0	0	0	0	0	0	0	0	0
84004021	US	USA	840	4021	Pinal	Arizona	US	32.90525627	-111.3449483	Pinal, Arizona, US	0	0	0	0	0	0	0	0	0	0	0	0	0	0	0	0	0	0	0	0	0	0	0	0	0	0	0	0	0	0	0	0	0	0	0	0	0	0	0
84004023	US	USA	840	4023	Santa Cruz	Arizona	US	31.52508998	-110.8479088	Santa Cruz, Arizona, US	0	0	0	0	0	0	0	0	0	0	0	0	0	0	0	0	0	0	0	0	0	0	0	0	0	0	0	0	0	0	0	0	0	0	0	0	0	0	0
84004025	US	USA	840	4025	Yavapai	Arizona	US	34.59933926	-112.5538588	Yavapai, Arizona, US	0	0	0	0	0	0	0	0	0	0	0	0	0	0	0	0	0	0	0	0	0	0	0	0	0	0	0	0	0	0	0	0	0	0	0	0	0	0	0
84004027	US	USA	840	4027	Yuma	Arizona	US	32.76895712	-113.9066674	Yuma, Arizona, US	0	0	0	0	0	0	0	0	0	0	0	0	0	0	0	0	0	0	0	0	0	0	0	0	0	0	0	0	0	0	0	0	0	0	0	0	0	0	0
84005001	US	USA	840	5001	Arkansas	Arkansas	US	34.29145151	-91.37277296	Arkansas, Arkansas, US	0	0	0	0	0	0	0	0	0	0	0	0	0	0	0	0	0	0	0	0	0	0	0	0	0	0	0	0	0	0	0	0	0	0	0	0	0	0	0
84005003	US	USA	840	5003	Ashley	Arkansas	US	33.19153461	-91.7698471	Ashley, Arkansas, US	0	0	0	0	0	0	0	0	0	0	0	0	0	0	0	0	0	0	0	0	0	0	0	0	0	0	0	0	0	0	0	0	0	0	0	0	0	0	0
84005005	US	USA	840	5005	Baxter	Arkansas	US	36.28784385	-92.33782872	Baxter, Arkansas, US	0	0	0	0	0	0	0	0	0	0	0	0	0	0	0	0	0	0	0	0	0	0	0	0	0	0	0	0	0	0	0	0	0	0	0	0	0	0	0
84005007	US	USA	840	5007	Benton	Arkansas	US	36.33644656	-94.25680817	Benton, Arkansas, US	0	0	0	0	0	0	0	0	0	0	0	0	0	0	0	0	0	0	0	0	0	0	0	0	0	0	0	0	0	0	0	0	0	0	0	0	0	0	0
84005009	US	USA	840	5009	Boone	Arkansas	US	36.3084504	-93.09374925	Boone, Arkansas, US	0	0	0	0	0	0	0	0	0	0	0	0	0	0	0	0	0	0	0	0	0	0	0	0	0	0	0	0	0	0	0	0	0	0	0	0	0	0	0
84005011	US	USA	840	5011	Bradley	Arkansas	US	33.46755808	-92.15980837	Bradley, Arkansas, US	0	0	0	0	0	0	0	0	0	0	0	0	0	0	0	0	0	0	0	0	0	0	0	0	0	0	0	0	0	0	0	0	0	0	0	0	0	0	0
84005013	US	USA	840	5013	Calhoun	Arkansas	US	33.55598792	-92.49974403	Calhoun, Arkansas, US	0	0	0	0	0	0	0	0	0	0	0	0	0	0	0	0	0	0	0	0	0	0	0	0	0	0	0	0	0	0	0	0	0	0	0	0	0	0	0
84005015	US	USA	840	5015	Carroll	Arkansas	US	36.3403856	-93.54270261	Carroll, Arkansas, US	0	0	0	0	0	0	0	0	0	0	0	0	0	0	0	0	0	0	0	0	0	0	0	0	0	0	0	0	0	0	0	0	0	0	0	0	0	0	0
84005017	US	USA	840	5017	Chicot	Arkansas	US	33.26458973	-91.29539209	Chicot, Arkansas, US	0	0	0	0	0	0	0	0	0	0	0	0	0	0	0	0	0	0	0	0	0	0	0	0	0	0	0	0	0	0	0	0	0	0	0	0	0	0	0
84005019	US	USA	840	5019	Clark	Arkansas	US	34.04613432	-93.17484713	Clark, Arkansas, US	0	0	0	0	0	0	0	0	0	0	0	0	0	0	0	0	0	0	0	0	0	0	0	0	0	0	0	0	0	0	0	0	0	0	0	0	0	0	0
84005021	US	USA	840	5021	Clay	Arkansas	US	36.36826212	-90.4148172	Clay, Arkansas, US	0	0	0	0	0	0	0	0	0	0	0	0	0	0	0	0	0	0	0	0	0	0	0	0	0	0	0	0	0	0	0	0	0	0	0	0	0	0	0
84005023	US	USA	840	5023	Cleburne	Arkansas	US	35.53864922	-92.02640019	Cleburne, Arkansas, US	0	0	0	0	0	0	0	0	0	0	0	0	0	0	0	0	0	0	0	0	0	0	0	0	0	0	0	0	0	0	0	0	0	0	0	0	0	0	0
84005025	US	USA	840	5025	Cleveland	Arkansas	US	33.89723187	-92.18537045	Cleveland, Arkansas, US	0	0	0	0	0	0	0	0	0	0	0	0	0	0	0	0	0	0	0	0	0	0	0	0	0	0	0	0	0	0	0	0	0	0	0	0	0	0	0
84005027	US	USA	840	5027	Columbia	Arkansas	US	33.21230701	-93.22642793	Columbia, Arkansas, US	0	0	0	0	0	0	0	0	0	0	0	0	0	0	0	0	0	0	0	0	0	0	0	0	0	0	0	0	0	0	0	0	0	0	0	0	0	0	0
84005029	US	USA	840	5029	Conway	Arkansas	US	35.26205537	-92.70506566	Conway, Arkansas, US	0	0	0	0	0	0	0	0	0	0	0	0	0	0	0	0	0	0	0	0	0	0	0	0	0	0	0	0	0	0	0	0	0	0	0	0	0	0	0
84005031	US	USA	840	5031	Craighead	Arkansas	US	35.83018283	-90.63235729	Craighead, Arkansas, US	0	0	0	0	0	0	0	0	0	0	0	0	0	0	0	0	0	0	0	0	0	0	0	0	0	0	0	0	0	0	0	0	0	0	0	0	0	0	0
84005033	US	USA	840	5033	Crawford	Arkansas	US	35.58928601	-94.2446814	Crawford, Arkansas, US	0	0	0	0	0	0	0	0	0	0	0	0	0	0	0	0	0	0	0	0	0	0	0	0	0	0	0	0	0	0	0	0	0	0	0	0	0	0	0
84005035	US	USA	840	5035	Crittenden	Arkansas	US	35.21247318	-90.30839406	Crittenden, Arkansas, US	0	0	0	0	0	0	0	0	0	0	0	0	0	0	0	0	0	0	0	0	0	0	0	0	0	0	0	0	0	0	0	0	0	0	0	0	0	0	0
84005037	US	USA	840	5037	Cross	Arkansas	US	35.29631396	-90.77185818	Cross, Arkansas, US	0	0	0	0	0	0	0	0	0	0	0	0	0	0	0	0	0	0	0	0	0	0	0	0	0	0	0	0	0	0	0	0	0	0	0	0	0	0	0
84005039	US	USA	840	5039	Dallas	Arkansas	US	33.97042763	-92.65167437	Dallas, Arkansas, US	0	0	0	0	0	0	0	0	0	0	0	0	0	0	0	0	0	0	0	0	0	0	0	0	0	0	0	0	0	0	0	0	0	0	0	0	0	0	0
84005041	US	USA	840	5041	Desha	Arkansas	US	33.83011025	-91.25500948	Desha, Arkansas, US	0	0	0	0	0	0	0	0	0	0	0	0	0	0	0	0	0	0	0	0	0	0	0	0	0	0	0	0	0	0	0	0	0	0	0	0	0	0	0
84005043	US	USA	840	5043	Drew	Arkansas	US	33.59035001	-91.71777921	Drew, Arkansas, US	0	0	0	0	0	0	0	0	0	0	0	0	0	0	0	0	0	0	0	0	0	0	0	0	0	0	0	0	0	0	0	0	0	0	0	0	0	0	0
84005045	US	USA	840	5045	Faulkner	Arkansas	US	35.14719007	-92.33717519	Faulkner, Arkansas, US	0	0	0	0	0	0	0	0	0	0	0	0	0	0	0	0	0	0	0	0	0	0	0	0	0	0	0	0	0	0	0	0	0	0	0	0	0	0	0
84005047	US	USA	840	5047	Franklin	Arkansas	US	35.51202821	-93.89299569	Franklin, Arkansas, US	0	0	0	0	0	0	0	0	0	0	0	0	0	0	0	0	0	0	0	0	0	0	0	0	0	0	0	0	0	0	0	0	0	0	0	0	0	0	0
84005049	US	USA	840	5049	Fulton	Arkansas	US	36.38177105	-91.81729127	Fulton, Arkansas, US	0	0	0	0	0	0	0	0	0	0	0	0	0	0	0	0	0	0	0	0	0	0	0	0	0	0	0	0	0	0	0	0	0	0	0	0	0	0	0
84005051	US	USA	840	5051	Garland	Arkansas	US	34.57692074	-93.14921604	Garland, Arkansas, US	0	0	0	0	0	0	0	0	0	0	0	0	0	0	0	0	0	0	0	0	0	0	0	0	0	0	0	0	0	0	0	0	0	0	0	0	0	0	0
84005053	US	USA	840	5053	Grant	Arkansas	US	34.29017991	-92.42320562	Grant, Arkansas, US	0	0	0	0	0	0	0	0	0	0	0	0	0	0	0	0	0	0	0	0	0	0	0	0	0	0	0	0	0	0	0	0	0	0	0	0	0	0	0
84005055	US	USA	840	5055	Greene	Arkansas	US	36.1173546	-90.55832668	Greene, Arkansas, US	0	0	0	0	0	0	0	0	0	0	0	0	0	0	0	0	0	0	0	0	0	0	0	0	0	0	0	0	0	0	0	0	0	0	0	0	0	0	0
84005057	US	USA	840	5057	Hempstead	Arkansas	US	33.73325583	-93.66935133	Hempstead, Arkansas, US	0	0	0	0	0	0	0	0	0	0	0	0	0	0	0	0	0	0	0	0	0	0	0	0	0	0	0	0	0	0	0	0	0	0	0	0	0	0	0
84005059	US	USA	840	5059	Hot Spring	Arkansas	US	34.31709259	-92.95396325	Hot Spring, Arkansas, US	0	0	0	0	0	0	0	0	0	0	0	0	0	0	0	0	0	0	0	0	0	0	0	0	0	0	0	0	0	0	0	0	0	0	0	0	0	0	0
84005061	US	USA	840	5061	Howard	Arkansas	US	34.09007427	-93.9934871	Howard, Arkansas, US	0	0	0	0	0	0	0	0	0	0	0	0	0	0	0	0	0	0	0	0	0	0	0	0	0	0	0	0	0	0	0	0	0	0	0	0	0	0	0
84005063	US	USA	840	5063	Independence	Arkansas	US	35.74242707	-91.57001641	Independence, Arkansas, US	0	0	0	0	0	0	0	0	0	0	0	0	0	0	0	0	0	0	0	0	0	0	0	0	0	0	0	0	0	0	0	0	0	0	0	0	0	0	0
84005065	US	USA	840	5065	Izard	Arkansas	US	36.09604046	-91.90847954	Izard, Arkansas, US	0	0	0	0	0	0	0	0	0	0	0	0	0	0	0	0	0	0	0	0	0	0	0	0	0	0	0	0	0	0	0	0	0	0	0	0	0	0	0
84005067	US	USA	840	5067	Jackson	Arkansas	US	35.59802983	-91.21494602	Jackson, Arkansas, US	0	0	0	0	0	0	0	0	0	0	0	0	0	0	0	0	0	0	0	0	0	0	0	0	0	0	0	0	0	0	0	0	0	0	0	0	0	0	0
84005069	US	USA	840	5069	Jefferson	Arkansas	US	34.26767081	-91.92619839	Jefferson, Arkansas, US	0	0	0	0	0	0	0	0	0	0	0	0	0	0	0	0	0	0	0	0	0	0	0	0	0	0	0	0	0	0	0	0	0	0	0	0	0	0	0
84005071	US	USA	840	5071	Johnson	Arkansas	US	35.56759135	-93.46036368	Johnson, Arkansas, US	0	0	0	0	0	0	0	0	0	0	0	0	0	0	0	0	0	0	0	0	0	0	0	0	0	0	0	0	0	0	0	0	0	0	0	0	0	0	0
84005073	US	USA	840	5073	Lafayette	Arkansas	US	33.24116713	-93.60677071	Lafayette, Arkansas, US	0	0	0	0	0	0	0	0	0	0	0	0	0	0	0	0	0	0	0	0	0	0	0	0	0	0	0	0	0	0	0	0	0	0	0	0	0	0	0
84005075	US	USA	840	5075	Lawrence	Arkansas	US	36.04188196	-91.10867198	Lawrence, Arkansas, US	0	0	0	0	0	0	0	0	0	0	0	0	0	0	0	0	0	0	0	0	0	0	0	0	0	0	0	0	0	0	0	0	0	0	0	0	0	0	0
84005077	US	USA	840	5077	Lee	Arkansas	US	34.78498904	-90.78383866	Lee, Arkansas, US	0	0	0	0	0	0	0	0	0	0	0	0	0	0	0	0	0	0	0	0	0	0	0	0	0	0	0	0	0	0	0	0	0	0	0	0	0	0	0
84005079	US	USA	840	5079	Lincoln	Arkansas	US	33.95317155	-91.74002806	Lincoln, Arkansas, US	0	0	0	0	0	0	0	0	0	0	0	0	0	0	0	0	0	0	0	0	0	0	0	0	0	0	0	0	0	0	0	0	0	0	0	0	0	0	0
84005081	US	USA	840	5081	Little River	Arkansas	US	33.70375665	-94.23468591	Little River, Arkansas, US	0	0	0	0	0	0	0	0	0	0	0	0	0	0	0	0	0	0	0	0	0	0	0	0	0	0	0	0	0	0	0	0	0	0	0	0	0	0	0
84005083	US	USA	840	5083	Logan	Arkansas	US	35.21413234	-93.71951016	Logan, Arkansas, US	0	0	0	0	0	0	0	0	0	0	0	0	0	0	0	0	0	0	0	0	0	0	0	0	0	0	0	0	0	0	0	0	0	0	0	0	0	0	0
84005085	US	USA	840	5085	Lonoke	Arkansas	US	34.75392199	-91.88742357	Lonoke, Arkansas, US	0	0	0	0	0	0	0	0	0	0	0	0	0	0	0	0	0	0	0	0	0	0	0	0	0	0	0	0	0	0	0	0	0	0	0	0	0	0	0
84005087	US	USA	840	5087	Madison	Arkansas	US	36.01038185	-93.72524943	Madison, Arkansas, US	0	0	0	0	0	0	0	0	0	0	0	0	0	0	0	0	0	0	0	0	0	0	0	0	0	0	0	0	0	0	0	0	0	0	0	0	0	0	0
84005089	US	USA	840	5089	Marion	Arkansas	US	36.26844485	-92.68451899	Marion, Arkansas, US	0	0	0	0	0	0	0	0	0	0	0	0	0	0	0	0	0	0	0	0	0	0	0	0	0	0	0	0	0	0	0	0	0	0	0	0	0	0	0
84005091	US	USA	840	5091	Miller	Arkansas	US	33.31403423	-93.89285258	Miller, Arkansas, US	0	0	0	0	0	0	0	0	0	0	0	0	0	0	0	0	0	0	0	0	0	0	0	0	0	0	0	0	0	0	0	0	0	0	0	0	0	0	0
84005093	US	USA	840	5093	Mississippi	Arkansas	US	35.76271485	-90.0519437	Mississippi, Arkansas, US	0	0	0	0	0	0	0	0	0	0	0	0	0	0	0	0	0	0	0	0	0	0	0	0	0	0	0	0	0	0	0	0	0	0	0	0	0	0	0
84005095	US	USA	840	5095	Monroe	Arkansas	US	34.6815935	-91.20540287	Monroe, Arkansas, US	0	0	0	0	0	0	0	0	0	0	0	0	0	0	0	0	0	0	0	0	0	0	0	0	0	0	0	0	0	0	0	0	0	0	0	0	0	0	0
84005097	US	USA	840	5097	Montgomery	Arkansas	US	34.53704874	-93.65824478	Montgomery, Arkansas, US	0	0	0	0	0	0	0	0	0	0	0	0	0	0	0	0	0	0	0	0	0	0	0	0	0	0	0	0	0	0	0	0	0	0	0	0	0	0	0
84005099	US	USA	840	5099	Nevada	Arkansas	US	33.66340119	-93.30632432	Nevada, Arkansas, US	0	0	0	0	0	0	0	0	0	0	0	0	0	0	0	0	0	0	0	0	0	0	0	0	0	0	0	0	0	0	0	0	0	0	0	0	0	0	0
84005101	US	USA	840	5101	Newton	Arkansas	US	35.91947491	-93.21612969	Newton, Arkansas, US	0	0	0	0	0	0	0	0	0	0	0	0	0	0	0	0	0	0	0	0	0	0	0	0	0	0	0	0	0	0	0	0	0	0	0	0	0	0	0
84005103	US	USA	840	5103	Ouachita	Arkansas	US	33.58839816	-92.87795984	Ouachita, Arkansas, US	0	0	0	0	0	0	0	0	0	0	0	0	0	0	0	0	0	0	0	0	0	0	0	0	0	0	0	0	0	0	0	0	0	0	0	0	0	0	0
84005105	US	USA	840	5105	Perry	Arkansas	US	34.9459153	-92.94372564	Perry, Arkansas, US	0	0	0	0	0	0	0	0	0	0	0	0	0	0	0	0	0	0	0	0	0	0	0	0	0	0	0	0	0	0	0	0	0	0	0	0	0	0	0
84005107	US	USA	840	5107	Phillips	Arkansas	US	34.43268455	-90.84800154	Phillips, Arkansas, US	0	0	0	0	0	0	0	0	0	0	0	0	0	0	0	0	0	0	0	0	0	0	0	0	0	0	0	0	0	0	0	0	0	0	0	0	0	0	0
84005109	US	USA	840	5109	Pike	Arkansas	US	34.16250414	-93.65789349	Pike, Arkansas, US	0	0	0	0	0	0	0	0	0	0	0	0	0	0	0	0	0	0	0	0	0	0	0	0	0	0	0	0	0	0	0	0	0	0	0	0	0	0	0
84005111	US	USA	840	5111	Poinsett	Arkansas	US	35.57433534	-90.66268713	Poinsett, Arkansas, US	0	0	0	0	0	0	0	0	0	0	0	0	0	0	0	0	0	0	0	0	0	0	0	0	0	0	0	0	0	0	0	0	0	0	0	0	0	0	0
84005113	US	USA	840	5113	Polk	Arkansas	US	34.48254879	-94.22728802	Polk, Arkansas, US	0	0	0	0	0	0	0	0	0	0	0	0	0	0	0	0	0	0	0	0	0	0	0	0	0	0	0	0	0	0	0	0	0	0	0	0	0	0	0
84005115	US	USA	840	5115	Pope	Arkansas	US	35.44871474	-93.03212219	Pope, Arkansas, US	0	0	0	0	0	0	0	0	0	0	0	0	0	0	0	0	0	0	0	0	0	0	0	0	0	0	0	0	0	0	0	0	0	0	0	0	0	0	0
84005117	US	USA	840	5117	Prairie	Arkansas	US	34.83624419	-91.55162157	Prairie, Arkansas, US	0	0	0	0	0	0	0	0	0	0	0	0	0	0	0	0	0	0	0	0	0	0	0	0	0	0	0	0	0	0	0	0	0	0	0	0	0	0	0
84005119	US	USA	840	5119	Pulaski	Arkansas	US	34.77054088	-92.31355101	Pulaski, Arkansas, US	0	0	0	0	0	0	0	0	0	0	0	0	0	0	0	0	0	0	0	0	0	0	0	0	0	0	0	0	0	0	0	0	0	0	0	0	0	0	0
84005121	US	USA	840	5121	Randolph	Arkansas	US	36.3415714	-91.02455531	Randolph, Arkansas, US	0	0	0	0	0	0	0	0	0	0	0	0	0	0	0	0	0	0	0	0	0	0	0	0	0	0	0	0	0	0	0	0	0	0	0	0	0	0	0
84005123	US	USA	840	5123	St. Francis	Arkansas	US	35.02201976	-90.74828138	St. Francis, Arkansas, US	0	0	0	0	0	0	0	0	0	0	0	0	0	0	0	0	0	0	0	0	0	0	0	0	0	0	0	0	0	0	0	0	0	0	0	0	0	0	0
84005125	US	USA	840	5125	Saline	Arkansas	US	34.64916145	-92.67583224	Saline, Arkansas, US	0	0	0	0	0	0	0	0	0	0	0	0	0	0	0	0	0	0	0	0	0	0	0	0	0	0	0	0	0	0	0	0	0	0	0	0	0	0	0
84005127	US	USA	840	5127	Scott	Arkansas	US	34.85588887	-94.0632176	Scott, Arkansas, US	0	0	0	0	0	0	0	0	0	0	0	0	0	0	0	0	0	0	0	0	0	0	0	0	0	0	0	0	0	0	0	0	0	0	0	0	0	0	0
84005129	US	USA	840	5129	Searcy	Arkansas	US	35.9109364	-92.69936482	Searcy, Arkansas, US	0	0	0	0	0	0	0	0	0	0	0	0	0	0	0	0	0	0	0	0	0	0	0	0	0	0	0	0	0	0	0	0	0	0	0	0	0	0	0
84005131	US	USA	840	5131	Sebastian	Arkansas	US	35.19605503	-94.27162713	Sebastian, Arkansas, US	0	0	0	0	0	0	0	0	0	0	0	0	0	0	0	0	0	0	0	0	0	0	0	0	0	0	0	0	0	0	0	0	0	0	0	0	0	0	0
84005133	US	USA	840	5133	Sevier	Arkansas	US	33.99780401	-94.2424869	Sevier, Arkansas, US	0	0	0	0	0	0	0	0	0	0	0	0	0	0	0	0	0	0	0	0	0	0	0	0	0	0	0	0	0	0	0	0	0	0	0	0	0	0	0
84005135	US	USA	840	5135	Sharp	Arkansas	US	36.16258158	-91.47819342	Sharp, Arkansas, US	0	0	0	0	0	0	0	0	0	0	0	0	0	0	0	0	0	0	0	0	0	0	0	0	0	0	0	0	0	0	0	0	0	0	0	0	0	0	0
84005137	US	USA	840	5137	Stone	Arkansas	US	35.86251946	-92.15684085	Stone, Arkansas, US	0	0	0	0	0	0	0	0	0	0	0	0	0	0	0	0	0	0	0	0	0	0	0	0	0	0	0	0	0	0	0	0	0	0	0	0	0	0	0
84005139	US	USA	840	5139	Union	Arkansas	US	33.16887091	-92.59746952	Union, Arkansas, US	0	0	0	0	0	0	0	0	0	0	0	0	0	0	0	0	0	0	0	0	0	0	0	0	0	0	0	0	0	0	0	0	0	0	0	0	0	0	0
84005141	US	USA	840	5141	Van Buren	Arkansas	US	35.58095779	-92.51295036	Van Buren, Arkansas, US	0	0	0	0	0	0	0	0	0	0	0	0	0	0	0	0	0	0	0	0	0	0	0	0	0	0	0	0	0	0	0	0	0	0	0	0	0	0	0
84005143	US	USA	840	5143	Washington	Arkansas	US	35.976844	-94.21800746	Washington, Arkansas, US	0	0	0	0	0	0	0	0	0	0	0	0	0	0	0	0	0	0	0	0	0	0	0	0	0	0	0	0	0	0	0	0	0	0	0	0	0	0	0
84005145	US	USA	840	5145	White	Arkansas	US	35.25688493	-91.74908296	White, Arkansas, US	0	0	0	0	0	0	0	0	0	0	0	0	0	0	0	0	0	0	0	0	0	0	0	0	0	0	0	0	0	0	0	0	0	0	0	0	0	0	0
84005147	US	USA	840	5147	Woodruff	Arkansas	US	35.18902527	-91.2439489	Woodruff, Arkansas, US	0	0	0	0	0	0	0	0	0	0	0	0	0	0	0	0	0	0	0	0	0	0	0	0	0	0	0	0	0	0	0	0	0	0	0	0	0	0	0
84005149	US	USA	840	5149	Yell	Arkansas	US	35.00292371	-93.41171338	Yell, Arkansas, US	0	0	0	0	0	0	0	0	0	0	0	0	0	0	0	0	0	0	0	0	0	0	0	0	0	0	0	0	0	0	0	0	0	0	0	0	0	0	0
84006001	US	USA	840	6001	Alameda	California	US	37.64629437	-121.8929271	Alameda, California, US	0	0	0	0	0	0	0	0	0	0	0	0	0	0	0	0	0	0	0	0	0	0	0	0	0	0	0	0	0	0	0	0	0	0	0	0	0	0	0
84006003	US	USA	840	6003	Alpine	California	US	38.59678594	-119.8223594	Alpine, California, US	0	0	0	0	0	0	0	0	0	0	0	0	0	0	0	0	0	0	0	0	0	0	0	0	0	0	0	0	0	0	0	0	0	0	0	0	0	0	0
84006005	US	USA	840	6005	Amador	California	US	38.44583082	-120.65696	Amador, California, US	0	0	0	0	0	0	0	0	0	0	0	0	0	0	0	0	0	0	0	0	0	0	0	0	0	0	0	0	0	0	0	0	0	0	0	0	0	0	0
84006007	US	USA	840	6007	Butte	California	US	39.66727762	-121.6005252	Butte, California, US	0	0	0	0	0	0	0	0	0	0	0	0	0	0	0	0	0	0	0	0	0	0	0	0	0	0	0	0	0	0	0	0	0	0	0	0	0	0	0
84006009	US	USA	840	6009	Calaveras	California	US	38.20537103	-120.552913	Calaveras, California, US	0	0	0	0	0	0	0	0	0	0	0	0	0	0	0	0	0	0	0	0	0	0	0	0	0	0	0	0	0	0	0	0	0	0	0	0	0	0	0
84006011	US	USA	840	6011	Colusa	California	US	39.17881957	-122.2331726	Colusa, California, US	0	0	0	0	0	0	0	0	0	0	0	0	0	0	0	0	0	0	0	0	0	0	0	0	0	0	0	0	0	0	0	0	0	0	0	0	0	0	0
84006013	US	USA	840	6013	Contra Costa	California	US	37.91923498	-121.9289527	Contra Costa, California, US	0	0	0	0	0	0	0	0	0	0	0	0	0	0	0	0	0	0	0	0	0	0	0	0	0	0	0	0	0	0	0	0	0	0	0	0	0	0	0
84006015	US	USA	840	6015	Del Norte	California	US	41.74228275	-123.8974063	Del Norte, California, US	0	0	0	0	0	0	0	0	0	0	0	0	0	0	0	0	0	0	0	0	0	0	0	0	0	0	0	0	0	0	0	0	0	0	0	0	0	0	0
84006017	US	USA	840	6017	El Dorado	California	US	38.77965956	-120.5233166	El Dorado, California, US	0	0	0	0	0	0	0	0	0	0	0	0	0	0	0	0	0	0	0	0	0	0	0	0	0	0	0	0	0	0	0	0	0	0	0	0	0	0	0
84006019	US	USA	840	6019	Fresno	California	US	36.75733899	-119.6466953	Fresno, California, US	0	0	0	0	0	0	0	0	0	0	0	0	0	0	0	0	0	0	0	0	0	0	0	0	0	0	0	0	0	0	0	0	0	0	0	0	0	0	0
84006021	US	USA	840	6021	Glenn	California	US	39.59875897	-122.3938452	Glenn, California, US	0	0	0	0	0	0	0	0	0	0	0	0	0	0	0	0	0	0	0	0	0	0	0	0	0	0	0	0	0	0	0	0	0	0	0	0	0	0	0
84006023	US	USA	840	6023	Humboldt	California	US	40.69923009	-123.876044	Humboldt, California, US	0	0	0	0	0	0	0	0	0	0	0	0	0	0	0	0	0	0	0	0	0	0	0	0	0	0	0	0	0	0	1	1	1	1	1	1	1	1	1
84006025	US	USA	840	6025	Imperial	California	US	33.0393082	-115.3669042	Imperial, California, US	0	0	0	0	0	0	0	0	0	0	0	0	0	0	0	0	0	0	0	0	0	0	0	0	0	0	0	0	0	0	0	0	0	0	0	0	0	0	0
84006027	US	USA	840	6027	Inyo	California	US	36.51112084	-117.4111978	Inyo, California, US	0	0	0	0	0	0	0	0	0	0	0	0	0	0	0	0	0	0	0	0	0	0	0	0	0	0	0	0	0	0	0	0	0	0	0	0	0	0	0
84006029	US	USA	840	6029	Kern	California	US	35.34329425	-118.7277796	Kern, California, US	0	0	0	0	0	0	0	0	0	0	0	0	0	0	0	0	0	0	0	0	0	0	0	0	0	0	0	0	0	0	0	0	0	0	0	0	0	0	0
84006031	US	USA	840	6031	Kings	California	US	36.07409056	-119.8159973	Kings, California, US	0	0	0	0	0	0	0	0	0	0	0	0	0	0	0	0	0	0	0	0	0	0	0	0	0	0	0	0	0	0	0	0	0	0	0	0	0	0	0
84006033	US	USA	840	6033	Lake	California	US	39.10124298	-122.7536244	Lake, California, US	0	0	0	0	0	0	0	0	0	0	0	0	0	0	0	0	0	0	0	0	0	0	0	0	0	0	0	0	0	0	0	0	0	0	0	0	0	0	0
84006035	US	USA	840	6035	Lassen	California	US	40.67311306	-120.5935099	Lassen, California, US	0	0	0	0	0	0	0	0	0	0	0	0	0	0	0	0	0	0	0	0	0	0	0	0	0	0	0	0	0	0	0	0	0	0	0	0	0	0	0
84006037	US	USA	840	6037	Los Angeles	California	US	34.30828379	-118.2282411	Los Angeles, California, US	0	0	0	0	1	1	1	1	1	1	1	1	1	1	1	1	1	1	1	1	1	1	1	1	1	1	1	1	1	1	1	1	1	1	1	1	1	1	1
84006039	US	USA	840	6039	Madera	California	US	37.21513971	-119.7665589	Madera, California, US	0	0	0	0	0	0	0	0	0	0	0	0	0	0	0	0	0	0	0	0	0	0	0	0	0	0	0	0	0	0	0	0	0	0	0	0	0	0	0
84006041	US	USA	840	6041	Marin	California	US	38.07122463	-122.7210631	Marin, California, US	0	0	0	0	0	0	0	0	0	0	0	0	0	0	0	0	0	0	0	0	0	0	0	0	0	0	0	0	0	0	0	0	0	0	0	0	0	0	0
84006043	US	USA	840	6043	Mariposa	California	US	37.57978556	-119.9073334	Mariposa, California, US	0	0	0	0	0	0	0	0	0	0	0	0	0	0	0	0	0	0	0	0	0	0	0	0	0	0	0	0	0	0	0	0	0	0	0	0	0	0	0
84006045	US	USA	840	6045	Mendocino	California	US	39.4381191	-123.3911313	Mendocino, California, US	0	0	0	0	0	0	0	0	0	0	0	0	0	0	0	0	0	0	0	0	0	0	0	0	0	0	0	0	0	0	0	0	0	0	0	0	0	0	0
84006047	US	USA	840	6047	Merced	California	US	37.18922369	-120.7209035	Merced, California, US	0	0	0	0	0	0	0	0	0	0	0	0	0	0	0	0	0	0	0	0	0	0	0	0	0	0	0	0	0	0	0	0	0	0	0	0	0	0	0
84006049	US	USA	840	6049	Modoc	California	US	41.58965602	-120.7244817	Modoc, California, US	0	0	0	0	0	0	0	0	0	0	0	0	0	0	0	0	0	0	0	0	0	0	0	0	0	0	0	0	0	0	0	0	0	0	0	0	0	0	0
84006051	US	USA	840	6051	Mono	California	US	37.93899289	-118.8872409	Mono, California, US	0	0	0	0	0	0	0	0	0	0	0	0	0	0	0	0	0	0	0	0	0	0	0	0	0	0	0	0	0	0	0	0	0	0	0	0	0	0	0
84006053	US	USA	840	6053	Monterey	California	US	36.21862405	-121.2413397	Monterey, California, US	0	0	0	0	0	0	0	0	0	0	0	0	0	0	0	0	0	0	0	0	0	0	0	0	0	0	0	0	0	0	0	0	0	0	0	0	0	0	0
84006055	US	USA	840	6055	Napa	California	US	38.50735751	-122.332839	Napa, California, US	0	0	0	0	0	0	0	0	0	0	0	0	0	0	0	0	0	0	0	0	0	0	0	0	0	0	0	0	0	0	0	0	0	0	0	0	0	0	0
84006057	US	USA	840	6057	Nevada	California	US	39.30394768	-120.7627281	Nevada, California, US	0	0	0	0	0	0	0	0	0	0	0	0	0	0	0	0	0	0	0	0	0	0	0	0	0	0	0	0	0	0	0	0	0	0	0	0	0	0	0
84006059	US	USA	840	6059	Orange	California	US	33.70147516	-117.7645998	Orange, California, US	0	0	0	0	1	1	1	1	1	1	1	1	1	1	1	1	1	1	1	1	1	1	1	1	1	1	1	1	1	1	1	1	1	1	1	1	1	1	1
84006061	US	USA	840	6061	Placer	California	US	39.06167234	-120.7240569	Placer, California, US	0	0	0	0	0	0	0	0	0	0	0	0	0	0	0	0	0	0	0	0	0	0	0	0	0	0	0	0	0	0	0	0	0	0	0	0	0	0	0
84006063	US	USA	840	6063	Plumas	California	US	40.00355989	-120.8395236	Plumas, California, US	0	0	0	0	0	0	0	0	0	0	0	0	0	0	0	0	0	0	0	0	0	0	0	0	0	0	0	0	0	0	0	0	0	0	0	0	0	0	0
84006065	US	USA	840	6065	Riverside	California	US	33.74314981	-115.9933578	Riverside, California, US	0	0	0	0	0	0	0	0	0	0	0	0	0	0	0	0	0	0	0	0	0	0	0	0	0	0	0	0	0	0	0	0	0	0	0	0	0	0	0
84006067	US	USA	840	6067	Sacramento	California	US	38.45106826	-121.3425374	Sacramento, California, US	0	0	0	0	0	0	0	0	0	0	0	0	0	0	0	0	0	0	0	0	0	0	0	0	0	0	0	0	0	0	1	1	1	1	1	1	2	2	2
84006069	US	USA	840	6069	San Benito	California	US	36.60308176	-121.069975	San Benito, California, US	0	0	0	0	0	0	0	0	0	0	0	0	2	2	2	2	2	2	2	2	2	2	2	2	2	2	2	2	2	2	2	2	2	2	2	2	2	2	2
84006071	US	USA	840	6071	San Bernardino	California	US	34.84060306	-116.1774685	San Bernardino, California, US	0	0	0	0	0	0	0	0	0	0	0	0	0	0	0	0	0	0	0	0	0	0	0	0	0	0	0	0	0	0	0	0	0	0	0	0	0	0	0
84006073	US	USA	840	6073	San Diego	California	US	33.03484597	-116.7365326	San Diego, California, US	0	0	0	0	0	0	0	0	0	0	0	0	0	0	0	0	0	0	0	0	1	1	2	2	2	2	2	2	2	2	2	2	2	2	2	2	2	2	2
84006075	US	USA	840	6075	San Francisco	California	US	37.75215114	-122.4385672	San Francisco, California, US	0	0	0	0	0	0	0	0	0	0	0	0	0	0	0	0	0	0	0	0	0	0	0	0	0	0	0	0	0	0	0	0	0	0	0	0	0	0	0
84006077	US	USA	840	6077	San Joaquin	California	US	37.93433732	-121.2730061	San Joaquin, California, US	0	0	0	0	0	0	0	0	0	0	0	0	0	0	0	0	0	0	0	0	0	0	0	0	0	0	0	0	0	0	0	0	0	0	0	0	0	0	0
84006079	US	USA	840	6079	San Luis Obispo	California	US	35.38822029	-120.4039028	San Luis Obispo, California, US	0	0	0	0	0	0	0	0	0	0	0	0	0	0	0	0	0	0	0	0	0	0	0	0	0	0	0	0	0	0	0	0	0	0	0	0	0	0	0
84006081	US	USA	840	6081	San Mateo	California	US	37.4228808	-122.3275546	San Mateo, California, US	0	0	0	0	0	0	0	0	0	0	0	0	0	0	0	0	0	0	0	0	0	0	0	0	0	0	0	0	0	0	0	0	0	0	0	0	0	0	0
84006083	US	USA	840	6083	Santa Barbara	California	US	34.65329488	-120.0188492	Santa Barbara, California, US	0	0	0	0	0	0	0	0	0	0	0	0	0	0	0	0	0	0	0	0	0	0	0	0	0	0	0	0	0	0	0	0	0	0	0	0	0	0	0
84006085	US	USA	840	6085	Santa Clara	California	US	37.23104908	-121.6970462	Santa Clara, California, US	0	0	0	0	0	0	0	0	0	1	1	1	2	2	2	2	2	2	2	2	2	2	2	2	2	2	2	2	2	2	2	2	2	2	2	2	2	2	3
84006087	US	USA	840	6087	Santa Cruz	California	US	37.05580291	-122.0066524	Santa Cruz, California, US	0	0	0	0	0	0	0	0	0	0	0	0	0	0	0	0	0	0	0	0	0	0	0	0	0	0	0	0	0	0	0	0	0	0	0	0	0	0	0
84006089	US	USA	840	6089	Shasta	California	US	40.76391419	-122.0396884	Shasta, California, US	0	0	0	0	0	0	0	0	0	0	0	0	0	0	0	0	0	0	0	0	0	0	0	0	0	0	0	0	0	0	0	0	0	0	0	0	0	0	0
84006091	US	USA	840	6091	Sierra	California	US	39.57713498	-120.5200701	Sierra, California, US	0	0	0	0	0	0	0	0	0	0	0	0	0	0	0	0	0	0	0	0	0	0	0	0	0	0	0	0	0	0	0	0	0	0	0	0	0	0	0
84006093	US	USA	840	6093	Siskiyou	California	US	41.59198861	-122.5407434	Siskiyou, California, US	0	0	0	0	0	0	0	0	0	0	0	0	0	0	0	0	0	0	0	0	0	0	0	0	0	0	0	0	0	0	0	0	0	0	0	0	0	0	0
84006095	US	USA	840	6095	Solano	California	US	38.26827353	-121.9357113	Solano, California, US	0	0	0	0	0	0	0	0	0	0	0	0	0	0	0	0	0	0	0	0	0	0	0	0	0	0	0	0	0	0	0	0	0	0	0	0	0	0	0
84006097	US	USA	840	6097	Sonoma	California	US	38.52746429	-122.8862506	Sonoma, California, US	0	0	0	0	0	0	0	0	0	0	0	0	0	0	0	0	0	0	0	0	0	0	0	0	0	0	0	0	0	0	0	0	0	0	0	0	0	0	0
84006099	US	USA	840	6099	Stanislaus	California	US	37.55862499	-120.9970722	Stanislaus, California, US	0	0	0	0	0	0	0	0	0	0	0	0	0	0	0	0	0	0	0	0	0	0	0	0	0	0	0	0	0	0	0	0	0	0	0	0	0	0	0
84006101	US	USA	840	6101	Sutter	California	US	39.03417539	-121.6945899	Sutter, California, US	0	0	0	0	0	0	0	0	0	0	0	0	0	0	0	0	0	0	0	0	0	0	0	0	0	0	0	0	0	0	0	0	0	0	0	0	0	0	0
84006103	US	USA	840	6103	Tehama	California	US	40.12570935	-122.2370171	Tehama, California, US	0	0	0	0	0	0	0	0	0	0	0	0	0	0	0	0	0	0	0	0	0	0	0	0	0	0	0	0	0	0	0	0	0	0	0	0	0	0	0
84006105	US	USA	840	6105	Trinity	California	US	40.6491767	-123.114713	Trinity, California, US	0	0	0	0	0	0	0	0	0	0	0	0	0	0	0	0	0	0	0	0	0	0	0	0	0	0	0	0	0	0	0	0	0	0	0	0	0	0	0
84006107	US	USA	840	6107	Tulare	California	US	36.22026558	-118.8020203	Tulare, California, US	0	0	0	0	0	0	0	0	0	0	0	0	0	0	0	0	0	0	0	0	0	0	0	0	0	0	0	0	0	0	0	0	0	0	0	0	0	0	0
84006109	US	USA	840	6109	Tuolumne	California	US	38.02644018	-119.9525093	Tuolumne, California, US	0	0	0	0	0	0	0	0	0	0	0	0	0	0	0	0	0	0	0	0	0	0	0	0	0	0	0	0	0	0	0	0	0	0	0	0	0	0	0
84006111	US	USA	840	6111	Ventura	California	US	34.44465746	-119.0910613	Ventura, California, US	0	0	0	0	0	0	0	0	0	0	0	0	0	0	0	0	0	0	0	0	0	0	0	0	0	0	0	0	0	0	0	0	0	0	0	0	0	0	0
84006113	US	USA	840	6113	Yolo	California	US	38.68278902	-121.9018288	Yolo, California, US	0	0	0	0	0	0	0	0	0	0	0	0	0	0	0	0	0	0	0	0	0	0	0	0	0	0	0	0	0	0	0	0	0	0	0	0	0	0	0
84006115	US	USA	840	6115	Yuba	California	US	39.26255932	-121.3535644	Yuba, California, US	0	0	0	0	0	0	0	0	0	0	0	0	0	0	0	0	0	0	0	0	0	0	0	0	0	0	0	0	0	0	0	0	0	0	0	0	0	0	0
84008001	US	USA	840	8001	Adams	Colorado	US	39.87432092	-104.3362578	Adams, Colorado, US	0	0	0	0	0	0	0	0	0	0	0	0	0	0	0	0	0	0	0	0	0	0	0	0	0	0	0	0	0	0	0	0	0	0	0	0	0	0	0
84008003	US	USA	840	8003	Alamosa	Colorado	US	37.57250606	-105.7885451	Alamosa, Colorado, US	0	0	0	0	0	0	0	0	0	0	0	0	0	0	0	0	0	0	0	0	0	0	0	0	0	0	0	0	0	0	0	0	0	0	0	0	0	0	0
84008005	US	USA	840	8005	Arapahoe	Colorado	US	39.64977461	-104.3353617	Arapahoe, Colorado, US	0	0	0	0	0	0	0	0	0	0	0	0	0	0	0	0	0	0	0	0	0	0	0	0	0	0	0	0	0	0	0	0	0	0	0	0	0	0	0
84008007	US	USA	840	8007	Archuleta	Colorado	US	37.19474156	-107.0476867	Archuleta, Colorado, US	0	0	0	0	0	0	0	0	0	0	0	0	0	0	0	0	0	0	0	0	0	0	0	0	0	0	0	0	0	0	0	0	0	0	0	0	0	0	0
84008009	US	USA	840	8009	Baca	Colorado	US	37.31940883	-102.5603223	Baca, Colorado, US	0	0	0	0	0	0	0	0	0	0	0	0	0	0	0	0	0	0	0	0	0	0	0	0	0	0	0	0	0	0	0	0	0	0	0	0	0	0	0
84008011	US	USA	840	8011	Bent	Colorado	US	37.95474293	-103.0720195	Bent, Colorado, US	0	0	0	0	0	0	0	0	0	0	0	0	0	0	0	0	0	0	0	0	0	0	0	0	0	0	0	0	0	0	0	0	0	0	0	0	0	0	0
84008013	US	USA	840	8013	Boulder	Colorado	US	40.09313619	-105.3546767	Boulder, Colorado, US	0	0	0	0	0	0	0	0	0	0	0	0	0	0	0	0	0	0	0	0	0	0	0	0	0	0	0	0	0	0	0	0	0	0	0	0	0	0	0
84008014	US	USA	840	8014	Broomfield	Colorado	US	39.95998787	-105.0566324	Broomfield, Colorado, US	0	0	0	0	0	0	0	0	0	0	0	0	0	0	0	0	0	0	0	0	0	0	0	0	0	0	0	0	0	0	0	0	0	0	0	0	0	0	0
84008015	US	USA	840	8015	Chaffee	Colorado	US	38.74745778	-106.1926573	Chaffee, Colorado, US	0	0	0	0	0	0	0	0	0	0	0	0	0	0	0	0	0	0	0	0	0	0	0	0	0	0	0	0	0	0	0	0	0	0	0	0	0	0	0
84008017	US	USA	840	8017	Cheyenne	Colorado	US	38.82777431	-102.6032558	Cheyenne, Colorado, US	0	0	0	0	0	0	0	0	0	0	0	0	0	0	0	0	0	0	0	0	0	0	0	0	0	0	0	0	0	0	0	0	0	0	0	0	0	0	0
84008019	US	USA	840	8019	Clear Creek	Colorado	US	39.68864463	-105.6463118	Clear Creek, Colorado, US	0	0	0	0	0	0	0	0	0	0	0	0	0	0	0	0	0	0	0	0	0	0	0	0	0	0	0	0	0	0	0	0	0	0	0	0	0	0	0
84008021	US	USA	840	8021	Conejos	Colorado	US	37.201606	-106.1917488	Conejos, Colorado, US	0	0	0	0	0	0	0	0	0	0	0	0	0	0	0	0	0	0	0	0	0	0	0	0	0	0	0	0	0	0	0	0	0	0	0	0	0	0	0
84008023	US	USA	840	8023	Costilla	Colorado	US	37.27732493	-105.4276548	Costilla, Colorado, US	0	0	0	0	0	0	0	0	0	0	0	0	0	0	0	0	0	0	0	0	0	0	0	0	0	0	0	0	0	0	0	0	0	0	0	0	0	0	0
84008025	US	USA	840	8025	Crowley	Colorado	US	38.32608609	-103.7844965	Crowley, Colorado, US	0	0	0	0	0	0	0	0	0	0	0	0	0	0	0	0	0	0	0	0	0	0	0	0	0	0	0	0	0	0	0	0	0	0	0	0	0	0	0
84008027	US	USA	840	8027	Custer	Colorado	US	38.10883162	-105.3683478	Custer, Colorado, US	0	0	0	0	0	0	0	0	0	0	0	0	0	0	0	0	0	0	0	0	0	0	0	0	0	0	0	0	0	0	0	0	0	0	0	0	0	0	0
84008029	US	USA	840	8029	Delta	Colorado	US	38.86246243	-107.8631342	Delta, Colorado, US	0	0	0	0	0	0	0	0	0	0	0	0	0	0	0	0	0	0	0	0	0	0	0	0	0	0	0	0	0	0	0	0	0	0	0	0	0	0	0
84008031	US	USA	840	8031	Denver	Colorado	US	39.76018276	-104.8725695	Denver, Colorado, US	0	0	0	0	0	0	0	0	0	0	0	0	0	0	0	0	0	0	0	0	0	0	0	0	0	0	0	0	0	0	0	0	0	0	0	0	0	0	0
84008033	US	USA	840	8033	Dolores	Colorado	US	37.75208676	-108.5211585	Dolores, Colorado, US	0	0	0	0	0	0	0	0	0	0	0	0	0	0	0	0	0	0	0	0	0	0	0	0	0	0	0	0	0	0	0	0	0	0	0	0	0	0	0
84008035	US	USA	840	8035	Douglas	Colorado	US	39.33133796	-104.930001	Douglas, Colorado, US	0	0	0	0	0	0	0	0	0	0	0	0	0	0	0	0	0	0	0	0	0	0	0	0	0	0	0	0	0	0	0	0	0	0	0	0	0	0	0
84008037	US	USA	840	8037	Eagle	Colorado	US	39.62754308	-106.6933637	Eagle, Colorado, US	0	0	0	0	0	0	0	0	0	0	0	0	0	0	0	0	0	0	0	0	0	0	0	0	0	0	0	0	0	0	0	0	0	0	0	0	0	0	0
84008039	US	USA	840	8039	Elbert	Colorado	US	39.28656773	-104.1358721	Elbert, Colorado, US	0	0	0	0	0	0	0	0	0	0	0	0	0	0	0	0	0	0	0	0	0	0	0	0	0	0	0	0	0	0	0	0	0	0	0	0	0	0	0
84008041	US	USA	840	8041	El Paso	Colorado	US	38.83240149	-104.5251411	El Paso, Colorado, US	0	0	0	0	0	0	0	0	0	0	0	0	0	0	0	0	0	0	0	0	0	0	0	0	0	0	0	0	0	0	0	0	0	0	0	0	0	0	0
84008043	US	USA	840	8043	Fremont	Colorado	US	38.47362326	-105.4399667	Fremont, Colorado, US	0	0	0	0	0	0	0	0	0	0	0	0	0	0	0	0	0	0	0	0	0	0	0	0	0	0	0	0	0	0	0	0	0	0	0	0	0	0	0
84008045	US	USA	840	8045	Garfield	Colorado	US	39.59921777	-107.902708	Garfield, Colorado, US	0	0	0	0	0	0	0	0	0	0	0	0	0	0	0	0	0	0	0	0	0	0	0	0	0	0	0	0	0	0	0	0	0	0	0	0	0	0	0
84008047	US	USA	840	8047	Gilpin	Colorado	US	39.85646523	-105.5252597	Gilpin, Colorado, US	0	0	0	0	0	0	0	0	0	0	0	0	0	0	0	0	0	0	0	0	0	0	0	0	0	0	0	0	0	0	0	0	0	0	0	0	0	0	0
84008049	US	USA	840	8049	Grand	Colorado	US	40.10603347	-106.1178042	Grand, Colorado, US	0	0	0	0	0	0	0	0	0	0	0	0	0	0	0	0	0	0	0	0	0	0	0	0	0	0	0	0	0	0	0	0	0	0	0	0	0	0	0
84008051	US	USA	840	8051	Gunnison	Colorado	US	38.66611652	-107.0320729	Gunnison, Colorado, US	0	0	0	0	0	0	0	0	0	0	0	0	0	0	0	0	0	0	0	0	0	0	0	0	0	0	0	0	0	0	0	0	0	0	0	0	0	0	0
84008053	US	USA	840	8053	Hinsdale	Colorado	US	37.82247444	-107.3004345	Hinsdale, Colorado, US	0	0	0	0	0	0	0	0	0	0	0	0	0	0	0	0	0	0	0	0	0	0	0	0	0	0	0	0	0	0	0	0	0	0	0	0	0	0	0
84008055	US	USA	840	8055	Huerfano	Colorado	US	37.68473101	-104.9612585	Huerfano, Colorado, US	0	0	0	0	0	0	0	0	0	0	0	0	0	0	0	0	0	0	0	0	0	0	0	0	0	0	0	0	0	0	0	0	0	0	0	0	0	0	0
84008057	US	USA	840	8057	Jackson	Colorado	US	40.6659387	-106.3408905	Jackson, Colorado, US	0	0	0	0	0	0	0	0	0	0	0	0	0	0	0	0	0	0	0	0	0	0	0	0	0	0	0	0	0	0	0	0	0	0	0	0	0	0	0
84008059	US	USA	840	8059	Jefferson	Colorado	US	39.58635604	-105.2517692	Jefferson, Colorado, US	0	0	0	0	0	0	0	0	0	0	0	0	0	0	0	0	0	0	0	0	0	0	0	0	0	0	0	0	0	0	0	0	0	0	0	0	0	0	0
84008061	US	USA	840	8061	Kiowa	Colorado	US	38.43260896	-102.7392145	Kiowa, Colorado, US	0	0	0	0	0	0	0	0	0	0	0	0	0	0	0	0	0	0	0	0	0	0	0	0	0	0	0	0	0	0	0	0	0	0	0	0	0	0	0
84008063	US	USA	840	8063	Kit Carson	Colorado	US	39.30497777	-102.6022199	Kit Carson, Colorado, US	0	0	0	0	0	0	0	0	0	0	0	0	0	0	0	0	0	0	0	0	0	0	0	0	0	0	0	0	0	0	0	0	0	0	0	0	0	0	0
84008065	US	USA	840	8065	Lake	Colorado	US	39.20278823	-106.3555697	Lake, Colorado, US	0	0	0	0	0	0	0	0	0	0	0	0	0	0	0	0	0	0	0	0	0	0	0	0	0	0	0	0	0	0	0	0	0	0	0	0	0	0	0
84008067	US	USA	840	8067	La Plata	Colorado	US	37.28632032	-107.8429014	La Plata, Colorado, US	0	0	0	0	0	0	0	0	0	0	0	0	0	0	0	0	0	0	0	0	0	0	0	0	0	0	0	0	0	0	0	0	0	0	0	0	0	0	0
84008069	US	USA	840	8069	Larimer	Colorado	US	40.66671597	-105.4625784	Larimer, Colorado, US	0	0	0	0	0	0	0	0	0	0	0	0	0	0	0	0	0	0	0	0	0	0	0	0	0	0	0	0	0	0	0	0	0	0	0	0	0	0	0
84008071	US	USA	840	8071	Las Animas	Colorado	US	37.3153406	-104.0376458	Las Animas, Colorado, US	0	0	0	0	0	0	0	0	0	0	0	0	0	0	0	0	0	0	0	0	0	0	0	0	0	0	0	0	0	0	0	0	0	0	0	0	0	0	0
84008073	US	USA	840	8073	Lincoln	Colorado	US	38.98749519	-103.5136649	Lincoln, Colorado, US	0	0	0	0	0	0	0	0	0	0	0	0	0	0	0	0	0	0	0	0	0	0	0	0	0	0	0	0	0	0	0	0	0	0	0	0	0	0	0
84008075	US	USA	840	8075	Logan	Colorado	US	40.7249637	-103.110817	Logan, Colorado, US	0	0	0	0	0	0	0	0	0	0	0	0	0	0	0	0	0	0	0	0	0	0	0	0	0	0	0	0	0	0	0	0	0	0	0	0	0	0	0
84008077	US	USA	840	8077	Mesa	Colorado	US	39.01787888	-108.469799	Mesa, Colorado, US	0	0	0	0	0	0	0	0	0	0	0	0	0	0	0	0	0	0	0	0	0	0	0	0	0	0	0	0	0	0	0	0	0	0	0	0	0	0	0
84008079	US	USA	840	8079	Mineral	Colorado	US	37.66954283	-106.9281698	Mineral, Colorado, US	0	0	0	0	0	0	0	0	0	0	0	0	0	0	0	0	0	0	0	0	0	0	0	0	0	0	0	0	0	0	0	0	0	0	0	0	0	0	0
84008081	US	USA	840	8081	Moffat	Colorado	US	40.61810999	-108.2070876	Moffat, Colorado, US	0	0	0	0	0	0	0	0	0	0	0	0	0	0	0	0	0	0	0	0	0	0	0	0	0	0	0	0	0	0	0	0	0	0	0	0	0	0	0
84008083	US	USA	840	8083	Montezuma	Colorado	US	37.33859579	-108.5958857	Montezuma, Colorado, US	0	0	0	0	0	0	0	0	0	0	0	0	0	0	0	0	0	0	0	0	0	0	0	0	0	0	0	0	0	0	0	0	0	0	0	0	0	0	0
84008085	US	USA	840	8085	Montrose	Colorado	US	38.40214114	-108.2639022	Montrose, Colorado, US	0	0	0	0	0	0	0	0	0	0	0	0	0	0	0	0	0	0	0	0	0	0	0	0	0	0	0	0	0	0	0	0	0	0	0	0	0	0	0
84008087	US	USA	840	8087	Morgan	Colorado	US	40.2627981	-103.8093302	Morgan, Colorado, US	0	0	0	0	0	0	0	0	0	0	0	0	0	0	0	0	0	0	0	0	0	0	0	0	0	0	0	0	0	0	0	0	0	0	0	0	0	0	0
84008089	US	USA	840	8089	Otero	Colorado	US	37.9014485	-103.7173385	Otero, Colorado, US	0	0	0	0	0	0	0	0	0	0	0	0	0	0	0	0	0	0	0	0	0	0	0	0	0	0	0	0	0	0	0	0	0	0	0	0	0	0	0
84008091	US	USA	840	8091	Ouray	Colorado	US	38.14717457	-107.7675136	Ouray, Colorado, US	0	0	0	0	0	0	0	0	0	0	0	0	0	0	0	0	0	0	0	0	0	0	0	0	0	0	0	0	0	0	0	0	0	0	0	0	0	0	0
84008093	US	USA	840	8093	Park	Colorado	US	39.120926	-105.7182065	Park, Colorado, US	0	0	0	0	0	0	0	0	0	0	0	0	0	0	0	0	0	0	0	0	0	0	0	0	0	0	0	0	0	0	0	0	0	0	0	0	0	0	0
84008095	US	USA	840	8095	Phillips	Colorado	US	40.59414277	-102.3577703	Phillips, Colorado, US	0	0	0	0	0	0	0	0	0	0	0	0	0	0	0	0	0	0	0	0	0	0	0	0	0	0	0	0	0	0	0	0	0	0	0	0	0	0	0
84008097	US	USA	840	8097	Pitkin	Colorado	US	39.21720112	-106.9310027	Pitkin, Colorado, US	0	0	0	0	0	0	0	0	0	0	0	0	0	0	0	0	0	0	0	0	0	0	0	0	0	0	0	0	0	0	0	0	0	0	0	0	0	0	0
84008099	US	USA	840	8099	Prowers	Colorado	US	37.95544985	-102.3926052	Prowers, Colorado, US	0	0	0	0	0	0	0	0	0	0	0	0	0	0	0	0	0	0	0	0	0	0	0	0	0	0	0	0	0	0	0	0	0	0	0	0	0	0	0
84008101	US	USA	840	8101	Pueblo	Colorado	US	38.17359144	-104.5127437	Pueblo, Colorado, US	0	0	0	0	0	0	0	0	0	0	0	0	0	0	0	0	0	0	0	0	0	0	0	0	0	0	0	0	0	0	0	0	0	0	0	0	0	0	0
84008103	US	USA	840	8103	Rio Blanco	Colorado	US	39.97913541	-108.2179009	Rio Blanco, Colorado, US	0	0	0	0	0	0	0	0	0	0	0	0	0	0	0	0	0	0	0	0	0	0	0	0	0	0	0	0	0	0	0	0	0	0	0	0	0	0	0
84008105	US	USA	840	8105	Rio Grande	Colorado	US	37.5836865	-106.3847838	Rio Grande, Colorado, US	0	0	0	0	0	0	0	0	0	0	0	0	0	0	0	0	0	0	0	0	0	0	0	0	0	0	0	0	0	0	0	0	0	0	0	0	0	0	0
84008107	US	USA	840	8107	Routt	Colorado	US	40.48596505	-106.9905548	Routt, Colorado, US	0	0	0	0	0	0	0	0	0	0	0	0	0	0	0	0	0	0	0	0	0	0	0	0	0	0	0	0	0	0	0	0	0	0	0	0	0	0	0
84008109	US	USA	840	8109	Saguache	Colorado	US	38.08054629	-106.282466	Saguache, Colorado, US	0	0	0	0	0	0	0	0	0	0	0	0	0	0	0	0	0	0	0	0	0	0	0	0	0	0	0	0	0	0	0	0	0	0	0	0	0	0	0
84008111	US	USA	840	8111	San Juan	Colorado	US	37.76248981	-107.6763289	San Juan, Colorado, US	0	0	0	0	0	0	0	0	0	0	0	0	0	0	0	0	0	0	0	0	0	0	0	0	0	0	0	0	0	0	0	0	0	0	0	0	0	0	0
84008113	US	USA	840	8113	San Miguel	Colorado	US	38.00450883	-108.4020725	San Miguel, Colorado, US	0	0	0	0	0	0	0	0	0	0	0	0	0	0	0	0	0	0	0	0	0	0	0	0	0	0	0	0	0	0	0	0	0	0	0	0	0	0	0
84008115	US	USA	840	8115	Sedgwick	Colorado	US	40.87595412	-102.3519227	Sedgwick, Colorado, US	0	0	0	0	0	0	0	0	0	0	0	0	0	0	0	0	0	0	0	0	0	0	0	0	0	0	0	0	0	0	0	0	0	0	0	0	0	0	0
84008117	US	USA	840	8117	Summit	Colorado	US	39.63803232	-106.1150762	Summit, Colorado, US	0	0	0	0	0	0	0	0	0	0	0	0	0	0	0	0	0	0	0	0	0	0	0	0	0	0	0	0	0	0	0	0	0	0	0	0	0	0	0
84008119	US	USA	840	8119	Teller	Colorado	US	38.88133511	-105.1614893	Teller, Colorado, US	0	0	0	0	0	0	0	0	0	0	0	0	0	0	0	0	0	0	0	0	0	0	0	0	0	0	0	0	0	0	0	0	0	0	0	0	0	0	0
84008121	US	USA	840	8121	Washington	Colorado	US	39.97015535	-103.202587	Washington, Colorado, US	0	0	0	0	0	0	0	0	0	0	0	0	0	0	0	0	0	0	0	0	0	0	0	0	0	0	0	0	0	0	0	0	0	0	0	0	0	0	0
84008123	US	USA	840	8123	Weld	Colorado	US	40.55499405	-104.3929621	Weld, Colorado, US	0	0	0	0	0	0	0	0	0	0	0	0	0	0	0	0	0	0	0	0	0	0	0	0	0	0	0	0	0	0	0	0	0	0	0	0	0	0	0
84008125	US	USA	840	8125	Yuma	Colorado	US	40.00346839	-102.4258673	Yuma, Colorado, US	0	0	0	0	0	0	0	0	0	0	0	0	0	0	0	0	0	0	0	0	0	0	0	0	0	0	0	0	0	0	0	0	0	0	0	0	0	0	0
84009001	US	USA	840	9001	Fairfield	Connecticut	US	41.26809896	-73.3881171	Fairfield, Connecticut, US	0	0	0	0	0	0	0	0	0	0	0	0	0	0	0	0	0	0	0	0	0	0	0	0	0	0	0	0	0	0	0	0	0	0	0	0	0	0	0
84009003	US	USA	840	9003	Hartford	Connecticut	US	41.80283011	-72.73103891	Hartford, Connecticut, US	0	0	0	0	0	0	0	0	0	0	0	0	0	0	0	0	0	0	0	0	0	0	0	0	0	0	0	0	0	0	0	0	0	0	0	0	0	0	0
84009005	US	USA	840	9005	Litchfield	Connecticut	US	41.7937534	-73.2451475	Litchfield, Connecticut, US	0	0	0	0	0	0	0	0	0	0	0	0	0	0	0	0	0	0	0	0	0	0	0	0	0	0	0	0	0	0	0	0	0	0	0	0	0	0	0
84009007	US	USA	840	9007	Middlesex	Connecticut	US	41.45949668	-72.53714864	Middlesex, Connecticut, US	0	0	0	0	0	0	0	0	0	0	0	0	0	0	0	0	0	0	0	0	0	0	0	0	0	0	0	0	0	0	0	0	0	0	0	0	0	0	0
84009009	US	USA	840	9009	New Haven	Connecticut	US	41.4080325	-72.93620426	New Haven, Connecticut, US	0	0	0	0	0	0	0	0	0	0	0	0	0	0	0	0	0	0	0	0	0	0	0	0	0	0	0	0	0	0	0	0	0	0	0	0	0	0	0
84009011	US	USA	840	9011	New London	Connecticut	US	41.48896435	-72.10430976	New London, Connecticut, US	0	0	0	0	0	0	0	0	0	0	0	0	0	0	0	0	0	0	0	0	0	0	0	0	0	0	0	0	0	0	0	0	0	0	0	0	0	0	0
84009013	US	USA	840	9013	Tolland	Connecticut	US	41.85853803	-72.3308481	Tolland, Connecticut, US	0	0	0	0	0	0	0	0	0	0	0	0	0	0	0	0	0	0	0	0	0	0	0	0	0	0	0	0	0	0	0	0	0	0	0	0	0	0	0
84009015	US	USA	840	9015	Windham	Connecticut	US	41.82972709	-71.98182316	Windham, Connecticut, US	0	0	0	0	0	0	0	0	0	0	0	0	0	0	0	0	0	0	0	0	0	0	0	0	0	0	0	0	0	0	0	0	0	0	0	0	0	0	0
84010001	US	USA	840	10001	Kent	Delaware	US	39.08646628	-75.56884914	Kent, Delaware, US	0	0	0	0	0	0	0	0	0	0	0	0	0	0	0	0	0	0	0	0	0	0	0	0	0	0	0	0	0	0	0	0	0	0	0	0	0	0	0
84010003	US	USA	840	10003	New Castle	Delaware	US	39.57992638	-75.64054974	New Castle, Delaware, US	0	0	0	0	0	0	0	0	0	0	0	0	0	0	0	0	0	0	0	0	0	0	0	0	0	0	0	0	0	0	0	0	0	0	0	0	0	0	0
84010005	US	USA	840	10005	Sussex	Delaware	US	38.66143781	-75.39031349	Sussex, Delaware, US	0	0	0	0	0	0	0	0	0	0	0	0	0	0	0	0	0	0	0	0	0	0	0	0	0	0	0	0	0	0	0	0	0	0	0	0	0	0	0
84011001	US	USA	840	11001	District of Columbia	District of Columbia	US	38.90417773	-77.01655992	District of Columbia,District of Columbia,US	0	0	0	0	0	0	0	0	0	0	0	0	0	0	0	0	0	0	0	0	0	0	0	0	0	0	0	0	0	0	0	0	0	0	0	0	0	0	0
84012001	US	USA	840	12001	Alachua	Florida	US	29.67866525	-82.35928158	Alachua, Florida, US	0	0	0	0	0	0	0	0	0	0	0	0	0	0	0	0	0	0	0	0	0	0	0	0	0	0	0	0	0	0	0	0	0	0	0	0	0	0	0
84012003	US	USA	840	12003	Baker	Florida	US	30.33060121	-82.28467476	Baker, Florida, US	0	0	0	0	0	0	0	0	0	0	0	0	0	0	0	0	0	0	0	0	0	0	0	0	0	0	0	0	0	0	0	0	0	0	0	0	0	0	0
84012005	US	USA	840	12005	Bay	Florida	US	30.26548745	-85.62122584	Bay, Florida, US	0	0	0	0	0	0	0	0	0	0	0	0	0	0	0	0	0	0	0	0	0	0	0	0	0	0	0	0	0	0	0	0	0	0	0	0	0	0	0
84012007	US	USA	840	12007	Bradford	Florida	US	29.95079741	-82.16611613	Bradford, Florida, US	0	0	0	0	0	0	0	0	0	0	0	0	0	0	0	0	0	0	0	0	0	0	0	0	0	0	0	0	0	0	0	0	0	0	0	0	0	0	0
84012009	US	USA	840	12009	Brevard	Florida	US	28.29409504	-80.73091022	Brevard, Florida, US	0	0	0	0	0	0	0	0	0	0	0	0	0	0	0	0	0	0	0	0	0	0	0	0	0	0	0	0	0	0	0	0	0	0	0	0	0	0	0
84012011	US	USA	840	12011	Broward	Florida	US	26.15184651	-80.48725556	Broward, Florida, US	0	0	0	0	0	0	0	0	0	0	0	0	0	0	0	0	0	0	0	0	0	0	0	0	0	0	0	0	0	0	0	0	0	0	0	0	0	0	0
84012013	US	USA	840	12013	Calhoun	Florida	US	30.40666734	-85.19394153	Calhoun, Florida, US	0	0	0	0	0	0	0	0	0	0	0	0	0	0	0	0	0	0	0	0	0	0	0	0	0	0	0	0	0	0	0	0	0	0	0	0	0	0	0
84012015	US	USA	840	12015	Charlotte	Florida	US	26.90131002	-81.92949121	Charlotte, Florida, US	0	0	0	0	0	0	0	0	0	0	0	0	0	0	0	0	0	0	0	0	0	0	0	0	0	0	0	0	0	0	0	0	0	0	0	0	0	0	0
84012017	US	USA	840	12017	Citrus	Florida	US	28.84804315	-82.47614748	Citrus, Florida, US	0	0	0	0	0	0	0	0	0	0	0	0	0	0	0	0	0	0	0	0	0	0	0	0	0	0	0	0	0	0	0	0	0	0	0	0	0	0	0
84012019	US	USA	840	12019	Clay	Florida	US	29.98319144	-81.85609986	Clay, Florida, US	0	0	0	0	0	0	0	0	0	0	0	0	0	0	0	0	0	0	0	0	0	0	0	0	0	0	0	0	0	0	0	0	0	0	0	0	0	0	0
84012021	US	USA	840	12021	Collier	Florida	US	26.11091986	-81.34687065	Collier, Florida, US	0	0	0	0	0	0	0	0	0	0	0	0	0	0	0	0	0	0	0	0	0	0	0	0	0	0	0	0	0	0	0	0	0	0	0	0	0	0	0
84012023	US	USA	840	12023	Columbia	Florida	US	30.22509788	-82.62160164	Columbia, Florida, US	0	0	0	0	0	0	0	0	0	0	0	0	0	0	0	0	0	0	0	0	0	0	0	0	0	0	0	0	0	0	0	0	0	0	0	0	0	0	0
84012027	US	USA	840	12027	DeSoto	Florida	US	27.18677893	-81.80941373	DeSoto,Florida,US	0	0	0	0	0	0	0	0	0	0	0	0	0	0	0	0	0	0	0	0	0	0	0	0	0	0	0	0	0	0	0	0	0	0	0	0	0	0	0
84012029	US	USA	840	12029	Dixie	Florida	US	29.60631086	-83.15724673	Dixie, Florida, US	0	0	0	0	0	0	0	0	0	0	0	0	0	0	0	0	0	0	0	0	0	0	0	0	0	0	0	0	0	0	0	0	0	0	0	0	0	0	0
84012031	US	USA	840	12031	Duval	Florida	US	30.33225875	-81.66976468	Duval, Florida, US	0	0	0	0	0	0	0	0	0	0	0	0	0	0	0	0	0	0	0	0	0	0	0	0	0	0	0	0	0	0	0	0	0	0	0	0	0	0	0
84012033	US	USA	840	12033	Escambia	Florida	US	30.67652764	-87.37284571	Escambia, Florida, US	0	0	0	0	0	0	0	0	0	0	0	0	0	0	0	0	0	0	0	0	0	0	0	0	0	0	0	0	0	0	0	0	0	0	0	0	0	0	0
84012035	US	USA	840	12035	Flagler	Florida	US	29.45933576	-81.31508595	Flagler, Florida, US	0	0	0	0	0	0	0	0	0	0	0	0	0	0	0	0	0	0	0	0	0	0	0	0	0	0	0	0	0	0	0	0	0	0	0	0	0	0	0
84012037	US	USA	840	12037	Franklin	Florida	US	29.83791238	-84.82731662	Franklin, Florida, US	0	0	0	0	0	0	0	0	0	0	0	0	0	0	0	0	0	0	0	0	0	0	0	0	0	0	0	0	0	0	0	0	0	0	0	0	0	0	0
84012039	US	USA	840	12039	Gadsden	Florida	US	30.57796289	-84.61915825	Gadsden, Florida, US	0	0	0	0	0	0	0	0	0	0	0	0	0	0	0	0	0	0	0	0	0	0	0	0	0	0	0	0	0	0	0	0	0	0	0	0	0	0	0
84012041	US	USA	840	12041	Gilchrist	Florida	US	29.72856978	-82.79880657	Gilchrist, Florida, US	0	0	0	0	0	0	0	0	0	0	0	0	0	0	0	0	0	0	0	0	0	0	0	0	0	0	0	0	0	0	0	0	0	0	0	0	0	0	0
84012043	US	USA	840	12043	Glades	Florida	US	26.95635849	-81.18996211	Glades, Florida, US	0	0	0	0	0	0	0	0	0	0	0	0	0	0	0	0	0	0	0	0	0	0	0	0	0	0	0	0	0	0	0	0	0	0	0	0	0	0	0
84012045	US	USA	840	12045	Gulf	Florida	US	29.93543004	-85.2427099	Gulf, Florida, US	0	0	0	0	0	0	0	0	0	0	0	0	0	0	0	0	0	0	0	0	0	0	0	0	0	0	0	0	0	0	0	0	0	0	0	0	0	0	0
84012047	US	USA	840	12047	Hamilton	Florida	US	30.49673973	-82.94998918	Hamilton, Florida, US	0	0	0	0	0	0	0	0	0	0	0	0	0	0	0	0	0	0	0	0	0	0	0	0	0	0	0	0	0	0	0	0	0	0	0	0	0	0	0
84012049	US	USA	840	12049	Hardee	Florida	US	27.49293939	-81.80956574	Hardee, Florida, US	0	0	0	0	0	0	0	0	0	0	0	0	0	0	0	0	0	0	0	0	0	0	0	0	0	0	0	0	0	0	0	0	0	0	0	0	0	0	0
84012051	US	USA	840	12051	Hendry	Florida	US	26.55386945	-81.16469006	Hendry, Florida, US	0	0	0	0	0	0	0	0	0	0	0	0	0	0	0	0	0	0	0	0	0	0	0	0	0	0	0	0	0	0	0	0	0	0	0	0	0	0	0
84012053	US	USA	840	12053	Hernando	Florida	US	28.55364461	-82.42700204	Hernando, Florida, US	0	0	0	0	0	0	0	0	0	0	0	0	0	0	0	0	0	0	0	0	0	0	0	0	0	0	0	0	0	0	0	0	0	0	0	0	0	0	0
84012055	US	USA	840	12055	Highlands	Florida	US	27.34254618	-81.34071957	Highlands, Florida, US	0	0	0	0	0	0	0	0	0	0	0	0	0	0	0	0	0	0	0	0	0	0	0	0	0	0	0	0	0	0	0	0	0	0	0	0	0	0	0
84012057	US	USA	840	12057	Hillsborough	Florida	US	27.9276559	-82.32013172	Hillsborough, Florida, US	0	0	0	0	0	0	0	0	0	0	0	0	0	0	0	0	0	0	0	0	0	0	0	0	0	0	0	0	0	0	0	0	0	0	0	0	0	0	0
84012059	US	USA	840	12059	Holmes	Florida	US	30.86747479	-85.81319222	Holmes, Florida, US	0	0	0	0	0	0	0	0	0	0	0	0	0	0	0	0	0	0	0	0	0	0	0	0	0	0	0	0	0	0	0	0	0	0	0	0	0	0	0
84012061	US	USA	840	12061	Indian River	Florida	US	27.69308961	-80.60556721	Indian River, Florida, US	0	0	0	0	0	0	0	0	0	0	0	0	0	0	0	0	0	0	0	0	0	0	0	0	0	0	0	0	0	0	0	0	0	0	0	0	0	0	0
84012063	US	USA	840	12063	Jackson	Florida	US	30.7954597	-85.21500423	Jackson, Florida, US	0	0	0	0	0	0	0	0	0	0	0	0	0	0	0	0	0	0	0	0	0	0	0	0	0	0	0	0	0	0	0	0	0	0	0	0	0	0	0
84012065	US	USA	840	12065	Jefferson	Florida	US	30.43669112	-83.89442308	Jefferson, Florida, US	0	0	0	0	0	0	0	0	0	0	0	0	0	0	0	0	0	0	0	0	0	0	0	0	0	0	0	0	0	0	0	0	0	0	0	0	0	0	0
84012067	US	USA	840	12067	Lafayette	Florida	US	29.98484137	-83.18166636	Lafayette, Florida, US	0	0	0	0	0	0	0	0	0	0	0	0	0	0	0	0	0	0	0	0	0	0	0	0	0	0	0	0	0	0	0	0	0	0	0	0	0	0	0
84012069	US	USA	840	12069	Lake	Florida	US	28.76202069	-81.7125123	Lake, Florida, US	0	0	0	0	0	0	0	0	0	0	0	0	0	0	0	0	0	0	0	0	0	0	0	0	0	0	0	0	0	0	0	0	0	0	0	0	0	0	0
84012071	US	USA	840	12071	Lee	Florida	US	26.58410348	-81.88399313	Lee, Florida, US	0	0	0	0	0	0	0	0	0	0	0	0	0	0	0	0	0	0	0	0	0	0	0	0	0	0	0	0	0	0	0	0	0	0	0	0	0	0	0
84012073	US	USA	840	12073	Leon	Florida	US	30.45955727	-84.27491114	Leon, Florida, US	0	0	0	0	0	0	0	0	0	0	0	0	0	0	0	0	0	0	0	0	0	0	0	0	0	0	0	0	0	0	0	0	0	0	0	0	0	0	0
84012075	US	USA	840	12075	Levy	Florida	US	29.31829741	-82.74007147	Levy, Florida, US	0	0	0	0	0	0	0	0	0	0	0	0	0	0	0	0	0	0	0	0	0	0	0	0	0	0	0	0	0	0	0	0	0	0	0	0	0	0	0
84012077	US	USA	840	12077	Liberty	Florida	US	30.23766008	-84.8829258	Liberty, Florida, US	0	0	0	0	0	0	0	0	0	0	0	0	0	0	0	0	0	0	0	0	0	0	0	0	0	0	0	0	0	0	0	0	0	0	0	0	0	0	0
84012079	US	USA	840	12079	Madison	Florida	US	30.44396917	-83.47398594	Madison, Florida, US	0	0	0	0	0	0	0	0	0	0	0	0	0	0	0	0	0	0	0	0	0	0	0	0	0	0	0	0	0	0	0	0	0	0	0	0	0	0	0
84012081	US	USA	840	12081	Manatee	Florida	US	27.47196942	-82.31831044	Manatee, Florida, US	0	0	0	0	0	0	0	0	0	0	0	0	0	0	0	0	0	0	0	0	0	0	0	0	0	0	0	0	0	0	0	0	0	0	0	0	0	0	0
84012083	US	USA	840	12083	Marion	Florida	US	29.21227113	-82.05803627	Marion, Florida, US	0	0	0	0	0	0	0	0	0	0	0	0	0	0	0	0	0	0	0	0	0	0	0	0	0	0	0	0	0	0	0	0	0	0	0	0	0	0	0
84012085	US	USA	840	12085	Martin	Florida	US	27.0772071	-80.43109784	Martin, Florida, US	0	0	0	0	0	0	0	0	0	0	0	0	0	0	0	0	0	0	0	0	0	0	0	0	0	0	0	0	0	0	0	0	0	0	0	0	0	0	0
84012086	US	USA	840	12086	Miami-Dade	Florida	US	25.6112362	-80.55170587	Miami-Dade, Florida, US	0	0	0	0	0	0	0	0	0	0	0	0	0	0	0	0	0	0	0	0	0	0	0	0	0	0	0	0	0	0	0	0	0	0	0	0	0	0	0
84012087	US	USA	840	12087	Monroe	Florida	US	25.20904673	-81.07812416	Monroe, Florida, US	0	0	0	0	0	0	0	0	0	0	0	0	0	0	0	0	0	0	0	0	0	0	0	0	0	0	0	0	0	0	0	0	0	0	0	0	0	0	0
84012089	US	USA	840	12089	Nassau	Florida	US	30.61037141	-81.80297522	Nassau, Florida, US	0	0	0	0	0	0	0	0	0	0	0	0	0	0	0	0	0	0	0	0	0	0	0	0	0	0	0	0	0	0	0	0	0	0	0	0	0	0	0
84012091	US	USA	840	12091	Okaloosa	Florida	US	30.69143028	-86.59267105	Okaloosa, Florida, US	0	0	0	0	0	0	0	0	0	0	0	0	0	0	0	0	0	0	0	0	0	0	0	0	0	0	0	0	0	0	0	0	0	0	0	0	0	0	0
84012093	US	USA	840	12093	Okeechobee	Florida	US	27.3863362	-80.88944347	Okeechobee, Florida, US	0	0	0	0	0	0	0	0	0	0	0	0	0	0	0	0	0	0	0	0	0	0	0	0	0	0	0	0	0	0	0	0	0	0	0	0	0	0	0
84012095	US	USA	840	12095	Orange	Florida	US	28.51367621	-81.31799498	Orange, Florida, US	0	0	0	0	0	0	0	0	0	0	0	0	0	0	0	0	0	0	0	0	0	0	0	0	0	0	0	0	0	0	0	0	0	0	0	0	0	0	0
84012097	US	USA	840	12097	Osceola	Florida	US	28.06312234	-81.14882926	Osceola, Florida, US	0	0	0	0	0	0	0	0	0	0	0	0	0	0	0	0	0	0	0	0	0	0	0	0	0	0	0	0	0	0	0	0	0	0	0	0	0	0	0
84012099	US	USA	840	12099	Palm Beach	Florida	US	26.64676272	-80.46536002	Palm Beach, Florida, US	0	0	0	0	0	0	0	0	0	0	0	0	0	0	0	0	0	0	0	0	0	0	0	0	0	0	0	0	0	0	0	0	0	0	0	0	0	0	0
84012101	US	USA	840	12101	Pasco	Florida	US	28.30810945	-82.40227529	Pasco, Florida, US	0	0	0	0	0	0	0	0	0	0	0	0	0	0	0	0	0	0	0	0	0	0	0	0	0	0	0	0	0	0	0	0	0	0	0	0	0	0	0
84012103	US	USA	840	12103	Pinellas	Florida	US	27.93130349	-82.72239666	Pinellas, Florida, US	0	0	0	0	0	0	0	0	0	0	0	0	0	0	0	0	0	0	0	0	0	0	0	0	0	0	0	0	0	0	0	0	0	0	0	0	0	0	0
84012105	US	USA	840	12105	Polk	Florida	US	27.95027105	-81.69732947	Polk, Florida, US	0	0	0	0	0	0	0	0	0	0	0	0	0	0	0	0	0	0	0	0	0	0	0	0	0	0	0	0	0	0	0	0	0	0	0	0	0	0	0
84012107	US	USA	840	12107	Putnam	Florida	US	29.60779729	-81.74230285	Putnam, Florida, US	0	0	0	0	0	0	0	0	0	0	0	0	0	0	0	0	0	0	0	0	0	0	0	0	0	0	0	0	0	0	0	0	0	0	0	0	0	0	0
84012109	US	USA	840	12109	St. Johns	Florida	US	29.90096506	-81.43589967	St. Johns, Florida, US	0	0	0	0	0	0	0	0	0	0	0	0	0	0	0	0	0	0	0	0	0	0	0	0	0	0	0	0	0	0	0	0	0	0	0	0	0	0	0
84012111	US	USA	840	12111	St. Lucie	Florida	US	27.37763908	-80.47106649	St. Lucie, Florida, US	0	0	0	0	0	0	0	0	0	0	0	0	0	0	0	0	0	0	0	0	0	0	0	0	0	0	0	0	0	0	0	0	0	0	0	0	0	0	0
84012113	US	USA	840	12113	Santa Rosa	Florida	US	30.6934145	-87.02458128	Santa Rosa, Florida, US	0	0	0	0	0	0	0	0	0	0	0	0	0	0	0	0	0	0	0	0	0	0	0	0	0	0	0	0	0	0	0	0	0	0	0	0	0	0	0
84012115	US	USA	840	12115	Sarasota	Florida	US	27.18546175	-82.33174248	Sarasota, Florida, US	0	0	0	0	0	0	0	0	0	0	0	0	0	0	0	0	0	0	0	0	0	0	0	0	0	0	0	0	0	0	0	0	0	0	0	0	0	0	0
84012117	US	USA	840	12117	Seminole	Florida	US	28.7158582	-81.24060348	Seminole, Florida, US	0	0	0	0	0	0	0	0	0	0	0	0	0	0	0	0	0	0	0	0	0	0	0	0	0	0	0	0	0	0	0	0	0	0	0	0	0	0	0
84012119	US	USA	840	12119	Sumter	Florida	US	28.70181754	-82.0794267	Sumter, Florida, US	0	0	0	0	0	0	0	0	0	0	0	0	0	0	0	0	0	0	0	0	0	0	0	0	0	0	0	0	0	0	0	0	0	0	0	0	0	0	0
84012121	US	USA	840	12121	Suwannee	Florida	US	30.19746066	-82.9909967	Suwannee, Florida, US	0	0	0	0	0	0	0	0	0	0	0	0	0	0	0	0	0	0	0	0	0	0	0	0	0	0	0	0	0	0	0	0	0	0	0	0	0	0	0
84012123	US	USA	840	12123	Taylor	Florida	US	30.04848048	-83.60445406	Taylor, Florida, US	0	0	0	0	0	0	0	0	0	0	0	0	0	0	0	0	0	0	0	0	0	0	0	0	0	0	0	0	0	0	0	0	0	0	0	0	0	0	0
84012125	US	USA	840	12125	Union	Florida	US	30.04412971	-82.37497443	Union, Florida, US	0	0	0	0	0	0	0	0	0	0	0	0	0	0	0	0	0	0	0	0	0	0	0	0	0	0	0	0	0	0	0	0	0	0	0	0	0	0	0
84012127	US	USA	840	12127	Volusia	Florida	US	29.05858895	-81.18263252	Volusia, Florida, US	0	0	0	0	0	0	0	0	0	0	0	0	0	0	0	0	0	0	0	0	0	0	0	0	0	0	0	0	0	0	0	0	0	0	0	0	0	0	0
84012129	US	USA	840	12129	Wakulla	Florida	US	30.16548905	-84.39895211	Wakulla, Florida, US	0	0	0	0	0	0	0	0	0	0	0	0	0	0	0	0	0	0	0	0	0	0	0	0	0	0	0	0	0	0	0	0	0	0	0	0	0	0	0
84012131	US	USA	840	12131	Walton	Florida	US	30.64204028	-86.16935664	Walton, Florida, US	0	0	0	0	0	0	0	0	0	0	0	0	0	0	0	0	0	0	0	0	0	0	0	0	0	0	0	0	0	0	0	0	0	0	0	0	0	0	0
84012133	US	USA	840	12133	Washington	Florida	US	30.61359259	-85.66002461	Washington, Florida, US	0	0	0	0	0	0	0	0	0	0	0	0	0	0	0	0	0	0	0	0	0	0	0	0	0	0	0	0	0	0	0	0	0	0	0	0	0	0	0
84013001	US	USA	840	13001	Appling	Georgia	US	31.74847232	-82.28909114	Appling, Georgia, US	0	0	0	0	0	0	0	0	0	0	0	0	0	0	0	0	0	0	0	0	0	0	0	0	0	0	0	0	0	0	0	0	0	0	0	0	0	0	0
84013003	US	USA	840	13003	Atkinson	Georgia	US	31.29633502	-82.87545866	Atkinson, Georgia, US	0	0	0	0	0	0	0	0	0	0	0	0	0	0	0	0	0	0	0	0	0	0	0	0	0	0	0	0	0	0	0	0	0	0	0	0	0	0	0
84013005	US	USA	840	13005	Bacon	Georgia	US	31.55456473	-82.45936528	Bacon, Georgia, US	0	0	0	0	0	0	0	0	0	0	0	0	0	0	0	0	0	0	0	0	0	0	0	0	0	0	0	0	0	0	0	0	0	0	0	0	0	0	0
84013007	US	USA	840	13007	Baker	Georgia	US	31.32669878	-84.44218806	Baker, Georgia, US	0	0	0	0	0	0	0	0	0	0	0	0	0	0	0	0	0	0	0	0	0	0	0	0	0	0	0	0	0	0	0	0	0	0	0	0	0	0	0
84013009	US	USA	840	13009	Baldwin	Georgia	US	33.06882326	-83.24701748	Baldwin, Georgia, US	0	0	0	0	0	0	0	0	0	0	0	0	0	0	0	0	0	0	0	0	0	0	0	0	0	0	0	0	0	0	0	0	0	0	0	0	0	0	0
84013011	US	USA	840	13011	Banks	Georgia	US	34.35607081	-83.49644388	Banks, Georgia, US	0	0	0	0	0	0	0	0	0	0	0	0	0	0	0	0	0	0	0	0	0	0	0	0	0	0	0	0	0	0	0	0	0	0	0	0	0	0	0
84013013	US	USA	840	13013	Barrow	Georgia	US	33.99148694	-83.71436292	Barrow, Georgia, US	0	0	0	0	0	0	0	0	0	0	0	0	0	0	0	0	0	0	0	0	0	0	0	0	0	0	0	0	0	0	0	0	0	0	0	0	0	0	0
84013015	US	USA	840	13015	Bartow	Georgia	US	34.23732119	-84.83887523	Bartow, Georgia, US	0	0	0	0	0	0	0	0	0	0	0	0	0	0	0	0	0	0	0	0	0	0	0	0	0	0	0	0	0	0	0	0	0	0	0	0	0	0	0
84013017	US	USA	840	13017	Ben Hill	Georgia	US	31.76095874	-83.22145359	Ben Hill, Georgia, US	0	0	0	0	0	0	0	0	0	0	0	0	0	0	0	0	0	0	0	0	0	0	0	0	0	0	0	0	0	0	0	0	0	0	0	0	0	0	0
84013019	US	USA	840	13019	Berrien	Georgia	US	31.27590016	-83.2252992	Berrien, Georgia, US	0	0	0	0	0	0	0	0	0	0	0	0	0	0	0	0	0	0	0	0	0	0	0	0	0	0	0	0	0	0	0	0	0	0	0	0	0	0	0
84013021	US	USA	840	13021	Bibb	Georgia	US	32.80904227	-83.70489165	Bibb, Georgia, US	0	0	0	0	0	0	0	0	0	0	0	0	0	0	0	0	0	0	0	0	0	0	0	0	0	0	0	0	0	0	0	0	0	0	0	0	0	0	0
84013023	US	USA	840	13023	Bleckley	Georgia	US	32.43829035	-83.33035166	Bleckley, Georgia, US	0	0	0	0	0	0	0	0	0	0	0	0	0	0	0	0	0	0	0	0	0	0	0	0	0	0	0	0	0	0	0	0	0	0	0	0	0	0	0
84013025	US	USA	840	13025	Brantley	Georgia	US	31.19576557	-81.97743999	Brantley, Georgia, US	0	0	0	0	0	0	0	0	0	0	0	0	0	0	0	0	0	0	0	0	0	0	0	0	0	0	0	0	0	0	0	0	0	0	0	0	0	0	0
84013027	US	USA	840	13027	Brooks	Georgia	US	30.83922642	-83.58303423	Brooks, Georgia, US	0	0	0	0	0	0	0	0	0	0	0	0	0	0	0	0	0	0	0	0	0	0	0	0	0	0	0	0	0	0	0	0	0	0	0	0	0	0	0
84013029	US	USA	840	13029	Bryan	Georgia	US	32.00979311	-81.44002948	Bryan, Georgia, US	0	0	0	0	0	0	0	0	0	0	0	0	0	0	0	0	0	0	0	0	0	0	0	0	0	0	0	0	0	0	0	0	0	0	0	0	0	0	0
84013031	US	USA	840	13031	Bulloch	Georgia	US	32.39577406	-81.74811421	Bulloch, Georgia, US	0	0	0	0	0	0	0	0	0	0	0	0	0	0	0	0	0	0	0	0	0	0	0	0	0	0	0	0	0	0	0	0	0	0	0	0	0	0	0
84013033	US	USA	840	13033	Burke	Georgia	US	33.05917989	-81.99928721	Burke, Georgia, US	0	0	0	0	0	0	0	0	0	0	0	0	0	0	0	0	0	0	0	0	0	0	0	0	0	0	0	0	0	0	0	0	0	0	0	0	0	0	0
84013035	US	USA	840	13035	Butts	Georgia	US	33.2830945	-83.9543504	Butts, Georgia, US	0	0	0	0	0	0	0	0	0	0	0	0	0	0	0	0	0	0	0	0	0	0	0	0	0	0	0	0	0	0	0	0	0	0	0	0	0	0	0
84013037	US	USA	840	13037	Calhoun	Georgia	US	31.53169785	-84.62725131	Calhoun, Georgia, US	0	0	0	0	0	0	0	0	0	0	0	0	0	0	0	0	0	0	0	0	0	0	0	0	0	0	0	0	0	0	0	0	0	0	0	0	0	0	0
84013039	US	USA	840	13039	Camden	Georgia	US	30.92951916	-81.66601818	Camden, Georgia, US	0	0	0	0	0	0	0	0	0	0	0	0	0	0	0	0	0	0	0	0	0	0	0	0	0	0	0	0	0	0	0	0	0	0	0	0	0	0	0
84013043	US	USA	840	13043	Candler	Georgia	US	32.40209349	-82.07702563	Candler, Georgia, US	0	0	0	0	0	0	0	0	0	0	0	0	0	0	0	0	0	0	0	0	0	0	0	0	0	0	0	0	0	0	0	0	0	0	0	0	0	0	0
84013045	US	USA	840	13045	Carroll	Georgia	US	33.58138199	-85.07976677	Carroll, Georgia, US	0	0	0	0	0	0	0	0	0	0	0	0	0	0	0	0	0	0	0	0	0	0	0	0	0	0	0	0	0	0	0	0	0	0	0	0	0	0	0
84013047	US	USA	840	13047	Catoosa	Georgia	US	34.89872298	-85.13757014	Catoosa, Georgia, US	0	0	0	0	0	0	0	0	0	0	0	0	0	0	0	0	0	0	0	0	0	0	0	0	0	0	0	0	0	0	0	0	0	0	0	0	0	0	0
84013049	US	USA	840	13049	Charlton	Georgia	US	30.78371028	-82.13951596	Charlton, Georgia, US	0	0	0	0	0	0	0	0	0	0	0	0	0	0	0	0	0	0	0	0	0	0	0	0	0	0	0	0	0	0	0	0	0	0	0	0	0	0	0
84013051	US	USA	840	13051	Chatham	Georgia	US	32.00043026	-81.12489526	Chatham, Georgia, US	0	0	0	0	0	0	0	0	0	0	0	0	0	0	0	0	0	0	0	0	0	0	0	0	0	0	0	0	0	0	0	0	0	0	0	0	0	0	0
84013053	US	USA	840	13053	Chattahoochee	Georgia	US	32.34341231	-84.78809239	Chattahoochee, Georgia, US	0	0	0	0	0	0	0	0	0	0	0	0	0	0	0	0	0	0	0	0	0	0	0	0	0	0	0	0	0	0	0	0	0	0	0	0	0	0	0
84013055	US	USA	840	13055	Chattooga	Georgia	US	34.47197698	-85.34535662	Chattooga, Georgia, US	0	0	0	0	0	0	0	0	0	0	0	0	0	0	0	0	0	0	0	0	0	0	0	0	0	0	0	0	0	0	0	0	0	0	0	0	0	0	0
84013057	US	USA	840	13057	Cherokee	Georgia	US	34.24393976	-84.47431861	Cherokee, Georgia, US	0	0	0	0	0	0	0	0	0	0	0	0	0	0	0	0	0	0	0	0	0	0	0	0	0	0	0	0	0	0	0	0	0	0	0	0	0	0	0
84013059	US	USA	840	13059	Clarke	Georgia	US	33.95436462	-83.37124007	Clarke, Georgia, US	0	0	0	0	0	0	0	0	0	0	0	0	0	0	0	0	0	0	0	0	0	0	0	0	0	0	0	0	0	0	0	0	0	0	0	0	0	0	0
84013061	US	USA	840	13061	Clay	Georgia	US	31.62221166	-84.97713865	Clay, Georgia, US	0	0	0	0	0	0	0	0	0	0	0	0	0	0	0	0	0	0	0	0	0	0	0	0	0	0	0	0	0	0	0	0	0	0	0	0	0	0	0
84013063	US	USA	840	13063	Clayton	Georgia	US	33.54187245	-84.35594188	Clayton, Georgia, US	0	0	0	0	0	0	0	0	0	0	0	0	0	0	0	0	0	0	0	0	0	0	0	0	0	0	0	0	0	0	0	0	0	0	0	0	0	0	0
84013065	US	USA	840	13065	Clinch	Georgia	US	30.91395822	-82.70432472	Clinch, Georgia, US	0	0	0	0	0	0	0	0	0	0	0	0	0	0	0	0	0	0	0	0	0	0	0	0	0	0	0	0	0	0	0	0	0	0	0	0	0	0	0
84013067	US	USA	840	13067	Cobb	Georgia	US	33.94243204	-84.5761255	Cobb, Georgia, US	0	0	0	0	0	0	0	0	0	0	0	0	0	0	0	0	0	0	0	0	0	0	0	0	0	0	0	0	0	0	0	0	0	0	0	0	0	0	0
84013069	US	USA	840	13069	Coffee	Georgia	US	31.54892966	-82.8549206	Coffee, Georgia, US	0	0	0	0	0	0	0	0	0	0	0	0	0	0	0	0	0	0	0	0	0	0	0	0	0	0	0	0	0	0	0	0	0	0	0	0	0	0	0
84013071	US	USA	840	13071	Colquitt	Georgia	US	31.18810588	-83.7677946	Colquitt, Georgia, US	0	0	0	0	0	0	0	0	0	0	0	0	0	0	0	0	0	0	0	0	0	0	0	0	0	0	0	0	0	0	0	0	0	0	0	0	0	0	0
84013073	US	USA	840	13073	Columbia	Georgia	US	33.54534185	-82.263524	Columbia, Georgia, US	0	0	0	0	0	0	0	0	0	0	0	0	0	0	0	0	0	0	0	0	0	0	0	0	0	0	0	0	0	0	0	0	0	0	0	0	0	0	0
84013075	US	USA	840	13075	Cook	Georgia	US	31.16068491	-83.42947229	Cook, Georgia, US	0	0	0	0	0	0	0	0	0	0	0	0	0	0	0	0	0	0	0	0	0	0	0	0	0	0	0	0	0	0	0	0	0	0	0	0	0	0	0
84013077	US	USA	840	13077	Coweta	Georgia	US	33.35334302	-84.76129976	Coweta, Georgia, US	0	0	0	0	0	0	0	0	0	0	0	0	0	0	0	0	0	0	0	0	0	0	0	0	0	0	0	0	0	0	0	0	0	0	0	0	0	0	0
84013079	US	USA	840	13079	Crawford	Georgia	US	32.71391813	-83.98061238	Crawford, Georgia, US	0	0	0	0	0	0	0	0	0	0	0	0	0	0	0	0	0	0	0	0	0	0	0	0	0	0	0	0	0	0	0	0	0	0	0	0	0	0	0
84013081	US	USA	840	13081	Crisp	Georgia	US	31.92289565	-83.76811843	Crisp, Georgia, US	0	0	0	0	0	0	0	0	0	0	0	0	0	0	0	0	0	0	0	0	0	0	0	0	0	0	0	0	0	0	0	0	0	0	0	0	0	0	0
84013083	US	USA	840	13083	Dade	Georgia	US	34.8549167	-85.50490424	Dade, Georgia, US	0	0	0	0	0	0	0	0	0	0	0	0	0	0	0	0	0	0	0	0	0	0	0	0	0	0	0	0	0	0	0	0	0	0	0	0	0	0	0
84013085	US	USA	840	13085	Dawson	Georgia	US	34.44244079	-84.16964071	Dawson, Georgia, US	0	0	0	0	0	0	0	0	0	0	0	0	0	0	0	0	0	0	0	0	0	0	0	0	0	0	0	0	0	0	0	0	0	0	0	0	0	0	0
84013087	US	USA	840	13087	Decatur	Georgia	US	30.87967778	-84.57619536	Decatur, Georgia, US	0	0	0	0	0	0	0	0	0	0	0	0	0	0	0	0	0	0	0	0	0	0	0	0	0	0	0	0	0	0	0	0	0	0	0	0	0	0	0
84013089	US	USA	840	13089	DeKalb	Georgia	US	33.76944049	-84.22396017	DeKalb, Georgia, US	0	0	0	0	0	0	0	0	0	0	0	0	0	0	0	0	0	0	0	0	0	0	0	0	0	0	0	0	0	0	0	0	0	0	0	0	0	0	0
84013091	US	USA	840	13091	Dodge	Georgia	US	32.17265114	-83.16948926	Dodge, Georgia, US	0	0	0	0	0	0	0	0	0	0	0	0	0	0	0	0	0	0	0	0	0	0	0	0	0	0	0	0	0	0	0	0	0	0	0	0	0	0	0
84013093	US	USA	840	13093	Dooly	Georgia	US	32.15630737	-83.79746561	Dooly, Georgia, US	0	0	0	0	0	0	0	0	0	0	0	0	0	0	0	0	0	0	0	0	0	0	0	0	0	0	0	0	0	0	0	0	0	0	0	0	0	0	0
84013095	US	USA	840	13095	Dougherty	Georgia	US	31.53328528	-84.21722377	Dougherty, Georgia, US	0	0	0	0	0	0	0	0	0	0	0	0	0	0	0	0	0	0	0	0	0	0	0	0	0	0	0	0	0	0	0	0	0	0	0	0	0	0	0
84013097	US	USA	840	13097	Douglas	Georgia	US	33.70291126	-84.77026156	Douglas, Georgia, US	0	0	0	0	0	0	0	0	0	0	0	0	0	0	0	0	0	0	0	0	0	0	0	0	0	0	0	0	0	0	0	0	0	0	0	0	0	0	0
84013099	US	USA	840	13099	Early	Georgia	US	31.32155345	-84.90255207	Early, Georgia, US	0	0	0	0	0	0	0	0	0	0	0	0	0	0	0	0	0	0	0	0	0	0	0	0	0	0	0	0	0	0	0	0	0	0	0	0	0	0	0
84013101	US	USA	840	13101	Echols	Georgia	US	30.71101099	-82.89687287	Echols, Georgia, US	0	0	0	0	0	0	0	0	0	0	0	0	0	0	0	0	0	0	0	0	0	0	0	0	0	0	0	0	0	0	0	0	0	0	0	0	0	0	0
84013103	US	USA	840	13103	Effingham	Georgia	US	32.36616021	-81.34280942	Effingham, Georgia, US	0	0	0	0	0	0	0	0	0	0	0	0	0	0	0	0	0	0	0	0	0	0	0	0	0	0	0	0	0	0	0	0	0	0	0	0	0	0	0
84013105	US	USA	840	13105	Elbert	Georgia	US	34.11302332	-82.83936148	Elbert, Georgia, US	0	0	0	0	0	0	0	0	0	0	0	0	0	0	0	0	0	0	0	0	0	0	0	0	0	0	0	0	0	0	0	0	0	0	0	0	0	0	0
84013107	US	USA	840	13107	Emanuel	Georgia	US	32.59221302	-82.30239915	Emanuel, Georgia, US	0	0	0	0	0	0	0	0	0	0	0	0	0	0	0	0	0	0	0	0	0	0	0	0	0	0	0	0	0	0	0	0	0	0	0	0	0	0	0
84013109	US	USA	840	13109	Evans	Georgia	US	32.15328841	-81.8870105	Evans, Georgia, US	0	0	0	0	0	0	0	0	0	0	0	0	0	0	0	0	0	0	0	0	0	0	0	0	0	0	0	0	0	0	0	0	0	0	0	0	0	0	0
84013111	US	USA	840	13111	Fannin	Georgia	US	34.86430205	-84.316964	Fannin, Georgia, US	0	0	0	0	0	0	0	0	0	0	0	0	0	0	0	0	0	0	0	0	0	0	0	0	0	0	0	0	0	0	0	0	0	0	0	0	0	0	0
84013113	US	USA	840	13113	Fayette	Georgia	US	33.41357794	-84.49089434	Fayette, Georgia, US	0	0	0	0	0	0	0	0	0	0	0	0	0	0	0	0	0	0	0	0	0	0	0	0	0	0	0	0	0	0	0	0	0	0	0	0	0	0	0
84013115	US	USA	840	13115	Floyd	Georgia	US	34.26268279	-85.21577392	Floyd, Georgia, US	0	0	0	0	0	0	0	0	0	0	0	0	0	0	0	0	0	0	0	0	0	0	0	0	0	0	0	0	0	0	0	0	0	0	0	0	0	0	0
84013117	US	USA	840	13117	Forsyth	Georgia	US	34.22604035	-84.1231513	Forsyth, Georgia, US	0	0	0	0	0	0	0	0	0	0	0	0	0	0	0	0	0	0	0	0	0	0	0	0	0	0	0	0	0	0	0	0	0	0	0	0	0	0	0
84013119	US	USA	840	13119	Franklin	Georgia	US	34.37525597	-83.23159927	Franklin, Georgia, US	0	0	0	0	0	0	0	0	0	0	0	0	0	0	0	0	0	0	0	0	0	0	0	0	0	0	0	0	0	0	0	0	0	0	0	0	0	0	0
84013121	US	USA	840	13121	Fulton	Georgia	US	33.79216944	-84.46319413	Fulton, Georgia, US	0	0	0	0	0	0	0	0	0	0	0	0	0	0	0	0	0	0	0	0	0	0	0	0	0	0	0	0	0	0	0	0	0	0	0	0	0	0	0
84013123	US	USA	840	13123	Gilmer	Georgia	US	34.69316688	-84.45802506	Gilmer, Georgia, US	0	0	0	0	0	0	0	0	0	0	0	0	0	0	0	0	0	0	0	0	0	0	0	0	0	0	0	0	0	0	0	0	0	0	0	0	0	0	0
84013125	US	USA	840	13125	Glascock	Georgia	US	33.22879932	-82.61297636	Glascock, Georgia, US	0	0	0	0	0	0	0	0	0	0	0	0	0	0	0	0	0	0	0	0	0	0	0	0	0	0	0	0	0	0	0	0	0	0	0	0	0	0	0
84013127	US	USA	840	13127	Glynn	Georgia	US	31.23279254	-81.53811412	Glynn, Georgia, US	0	0	0	0	0	0	0	0	0	0	0	0	0	0	0	0	0	0	0	0	0	0	0	0	0	0	0	0	0	0	0	0	0	0	0	0	0	0	0
84013129	US	USA	840	13129	Gordon	Georgia	US	34.50487351	-84.87296253	Gordon, Georgia, US	0	0	0	0	0	0	0	0	0	0	0	0	0	0	0	0	0	0	0	0	0	0	0	0	0	0	0	0	0	0	0	0	0	0	0	0	0	0	0
84013131	US	USA	840	13131	Grady	Georgia	US	30.87454847	-84.23418364	Grady, Georgia, US	0	0	0	0	0	0	0	0	0	0	0	0	0	0	0	0	0	0	0	0	0	0	0	0	0	0	0	0	0	0	0	0	0	0	0	0	0	0	0
84013133	US	USA	840	13133	Greene	Georgia	US	33.5769205	-83.17139104	Greene, Georgia, US	0	0	0	0	0	0	0	0	0	0	0	0	0	0	0	0	0	0	0	0	0	0	0	0	0	0	0	0	0	0	0	0	0	0	0	0	0	0	0
84013135	US	USA	840	13135	Gwinnett	Georgia	US	33.96044201	-84.02137802	Gwinnett, Georgia, US	0	0	0	0	0	0	0	0	0	0	0	0	0	0	0	0	0	0	0	0	0	0	0	0	0	0	0	0	0	0	0	0	0	0	0	0	0	0	0
84013137	US	USA	840	13137	Habersham	Georgia	US	34.63331566	-83.53094677	Habersham, Georgia, US	0	0	0	0	0	0	0	0	0	0	0	0	0	0	0	0	0	0	0	0	0	0	0	0	0	0	0	0	0	0	0	0	0	0	0	0	0	0	0
84013139	US	USA	840	13139	Hall	Georgia	US	34.32207823	-83.81896936	Hall, Georgia, US	0	0	0	0	0	0	0	0	0	0	0	0	0	0	0	0	0	0	0	0	0	0	0	0	0	0	0	0	0	0	0	0	0	0	0	0	0	0	0
84013141	US	USA	840	13141	Hancock	Georgia	US	33.2721566	-82.99766919	Hancock, Georgia, US	0	0	0	0	0	0	0	0	0	0	0	0	0	0	0	0	0	0	0	0	0	0	0	0	0	0	0	0	0	0	0	0	0	0	0	0	0	0	0
84013143	US	USA	840	13143	Haralson	Georgia	US	33.79602175	-85.21005667	Haralson, Georgia, US	0	0	0	0	0	0	0	0	0	0	0	0	0	0	0	0	0	0	0	0	0	0	0	0	0	0	0	0	0	0	0	0	0	0	0	0	0	0	0
84013145	US	USA	840	13145	Harris	Georgia	US	32.73709786	-84.90538572	Harris, Georgia, US	0	0	0	0	0	0	0	0	0	0	0	0	0	0	0	0	0	0	0	0	0	0	0	0	0	0	0	0	0	0	0	0	0	0	0	0	0	0	0
84013147	US	USA	840	13147	Hart	Georgia	US	34.34626973	-82.96567682	Hart, Georgia, US	0	0	0	0	0	0	0	0	0	0	0	0	0	0	0	0	0	0	0	0	0	0	0	0	0	0	0	0	0	0	0	0	0	0	0	0	0	0	0
84013149	US	USA	840	13149	Heard	Georgia	US	33.29686567	-85.12886832	Heard, Georgia, US	0	0	0	0	0	0	0	0	0	0	0	0	0	0	0	0	0	0	0	0	0	0	0	0	0	0	0	0	0	0	0	0	0	0	0	0	0	0	0
84013151	US	USA	840	13151	Henry	Georgia	US	33.4533428	-84.1481466	Henry, Georgia, US	0	0	0	0	0	0	0	0	0	0	0	0	0	0	0	0	0	0	0	0	0	0	0	0	0	0	0	0	0	0	0	0	0	0	0	0	0	0	0
84013153	US	USA	840	13153	Houston	Georgia	US	32.45802497	-83.66879087	Houston, Georgia, US	0	0	0	0	0	0	0	0	0	0	0	0	0	0	0	0	0	0	0	0	0	0	0	0	0	0	0	0	0	0	0	0	0	0	0	0	0	0	0
84013155	US	USA	840	13155	Irwin	Georgia	US	31.60213036	-83.27501387	Irwin, Georgia, US	0	0	0	0	0	0	0	0	0	0	0	0	0	0	0	0	0	0	0	0	0	0	0	0	0	0	0	0	0	0	0	0	0	0	0	0	0	0	0
84013157	US	USA	840	13157	Jackson	Georgia	US	34.13794553	-83.56814788	Jackson, Georgia, US	0	0	0	0	0	0	0	0	0	0	0	0	0	0	0	0	0	0	0	0	0	0	0	0	0	0	0	0	0	0	0	0	0	0	0	0	0	0	0
84013159	US	USA	840	13159	Jasper	Georgia	US	33.31535543	-83.68844964	Jasper, Georgia, US	0	0	0	0	0	0	0	0	0	0	0	0	0	0	0	0	0	0	0	0	0	0	0	0	0	0	0	0	0	0	0	0	0	0	0	0	0	0	0
84013161	US	USA	840	13161	Jeff Davis	Georgia	US	31.80405727	-82.6372487	Jeff Davis, Georgia, US	0	0	0	0	0	0	0	0	0	0	0	0	0	0	0	0	0	0	0	0	0	0	0	0	0	0	0	0	0	0	0	0	0	0	0	0	0	0	0
84013163	US	USA	840	13163	Jefferson	Georgia	US	33.05867328	-82.41609057	Jefferson, Georgia, US	0	0	0	0	0	0	0	0	0	0	0	0	0	0	0	0	0	0	0	0	0	0	0	0	0	0	0	0	0	0	0	0	0	0	0	0	0	0	0
84013165	US	USA	840	13165	Jenkins	Georgia	US	32.79248718	-81.96040187	Jenkins, Georgia, US	0	0	0	0	0	0	0	0	0	0	0	0	0	0	0	0	0	0	0	0	0	0	0	0	0	0	0	0	0	0	0	0	0	0	0	0	0	0	0
84013167	US	USA	840	13167	Johnson	Georgia	US	32.70211082	-82.66166794	Johnson, Georgia, US	0	0	0	0	0	0	0	0	0	0	0	0	0	0	0	0	0	0	0	0	0	0	0	0	0	0	0	0	0	0	0	0	0	0	0	0	0	0	0
84013169	US	USA	840	13169	Jones	Georgia	US	33.02512137	-83.56019163	Jones, Georgia, US	0	0	0	0	0	0	0	0	0	0	0	0	0	0	0	0	0	0	0	0	0	0	0	0	0	0	0	0	0	0	0	0	0	0	0	0	0	0	0
84013171	US	USA	840	13171	Lamar	Georgia	US	33.07841647	-84.14263877	Lamar, Georgia, US	0	0	0	0	0	0	0	0	0	0	0	0	0	0	0	0	0	0	0	0	0	0	0	0	0	0	0	0	0	0	0	0	0	0	0	0	0	0	0
84013173	US	USA	840	13173	Lanier	Georgia	US	31.0382857	-83.06472457	Lanier, Georgia, US	0	0	0	0	0	0	0	0	0	0	0	0	0	0	0	0	0	0	0	0	0	0	0	0	0	0	0	0	0	0	0	0	0	0	0	0	0	0	0
84013175	US	USA	840	13175	Laurens	Georgia	US	32.46325233	-82.92221316	Laurens, Georgia, US	0	0	0	0	0	0	0	0	0	0	0	0	0	0	0	0	0	0	0	0	0	0	0	0	0	0	0	0	0	0	0	0	0	0	0	0	0	0	0
84013177	US	USA	840	13177	Lee	Georgia	US	31.7793306	-84.14324253	Lee, Georgia, US	0	0	0	0	0	0	0	0	0	0	0	0	0	0	0	0	0	0	0	0	0	0	0	0	0	0	0	0	0	0	0	0	0	0	0	0	0	0	0
84013179	US	USA	840	13179	Liberty	Georgia	US	31.82588896	-81.49251135	Liberty, Georgia, US	0	0	0	0	0	0	0	0	0	0	0	0	0	0	0	0	0	0	0	0	0	0	0	0	0	0	0	0	0	0	0	0	0	0	0	0	0	0	0
84013181	US	USA	840	13181	Lincoln	Georgia	US	33.79201475	-82.45024131	Lincoln, Georgia, US	0	0	0	0	0	0	0	0	0	0	0	0	0	0	0	0	0	0	0	0	0	0	0	0	0	0	0	0	0	0	0	0	0	0	0	0	0	0	0
84013183	US	USA	840	13183	Long	Georgia	US	31.75218791	-81.74952375	Long, Georgia, US	0	0	0	0	0	0	0	0	0	0	0	0	0	0	0	0	0	0	0	0	0	0	0	0	0	0	0	0	0	0	0	0	0	0	0	0	0	0	0
84013185	US	USA	840	13185	Lowndes	Georgia	US	30.83568832	-83.27056716	Lowndes, Georgia, US	0	0	0	0	0	0	0	0	0	0	0	0	0	0	0	0	0	0	0	0	0	0	0	0	0	0	0	0	0	0	0	0	0	0	0	0	0	0	0
84013187	US	USA	840	13187	Lumpkin	Georgia	US	34.57286511	-84.00425681	Lumpkin, Georgia, US	0	0	0	0	0	0	0	0	0	0	0	0	0	0	0	0	0	0	0	0	0	0	0	0	0	0	0	0	0	0	0	0	0	0	0	0	0	0	0
84013189	US	USA	840	13189	McDuffie	Georgia	US	33.47851918	-82.48252774	McDuffie,Georgia,US	0	0	0	0	0	0	0	0	0	0	0	0	0	0	0	0	0	0	0	0	0	0	0	0	0	0	0	0	0	0	0	0	0	0	0	0	0	0	0
84013191	US	USA	840	13191	McIntosh	Georgia	US	31.49683595	-81.40163426	McIntosh, Georgia, US	0	0	0	0	0	0	0	0	0	0	0	0	0	0	0	0	0	0	0	0	0	0	0	0	0	0	0	0	0	0	0	0	0	0	0	0	0	0	0
84013193	US	USA	840	13193	Macon	Georgia	US	32.35207048	-84.04234127	Macon, Georgia, US	0	0	0	0	0	0	0	0	0	0	0	0	0	0	0	0	0	0	0	0	0	0	0	0	0	0	0	0	0	0	0	0	0	0	0	0	0	0	0
84013195	US	USA	840	13195	Madison	Georgia	US	34.12920917	-83.21218732	Madison, Georgia, US	0	0	0	0	0	0	0	0	0	0	0	0	0	0	0	0	0	0	0	0	0	0	0	0	0	0	0	0	0	0	0	0	0	0	0	0	0	0	0
84013197	US	USA	840	13197	Marion	Georgia	US	32.3483402	-84.52733571	Marion, Georgia, US	0	0	0	0	0	0	0	0	0	0	0	0	0	0	0	0	0	0	0	0	0	0	0	0	0	0	0	0	0	0	0	0	0	0	0	0	0	0	0
84013199	US	USA	840	13199	Meriwether	Georgia	US	33.04163534	-84.68859732	Meriwether, Georgia, US	0	0	0	0	0	0	0	0	0	0	0	0	0	0	0	0	0	0	0	0	0	0	0	0	0	0	0	0	0	0	0	0	0	0	0	0	0	0	0
84013201	US	USA	840	13201	Miller	Georgia	US	31.16568912	-84.73151117	Miller, Georgia, US	0	0	0	0	0	0	0	0	0	0	0	0	0	0	0	0	0	0	0	0	0	0	0	0	0	0	0	0	0	0	0	0	0	0	0	0	0	0	0
84013205	US	USA	840	13205	Mitchell	Georgia	US	31.22483255	-84.19381821	Mitchell, Georgia, US	0	0	0	0	0	0	0	0	0	0	0	0	0	0	0	0	0	0	0	0	0	0	0	0	0	0	0	0	0	0	0	0	0	0	0	0	0	0	0
84013207	US	USA	840	13207	Monroe	Georgia	US	33.014289	-83.92097166	Monroe, Georgia, US	0	0	0	0	0	0	0	0	0	0	0	0	0	0	0	0	0	0	0	0	0	0	0	0	0	0	0	0	0	0	0	0	0	0	0	0	0	0	0
84013209	US	USA	840	13209	Montgomery	Georgia	US	32.17201038	-82.53527476	Montgomery, Georgia, US	0	0	0	0	0	0	0	0	0	0	0	0	0	0	0	0	0	0	0	0	0	0	0	0	0	0	0	0	0	0	0	0	0	0	0	0	0	0	0
84013211	US	USA	840	13211	Morgan	Georgia	US	33.59232073	-83.49129491	Morgan, Georgia, US	0	0	0	0	0	0	0	0	0	0	0	0	0	0	0	0	0	0	0	0	0	0	0	0	0	0	0	0	0	0	0	0	0	0	0	0	0	0	0
84013213	US	USA	840	13213	Murray	Georgia	US	34.78897608	-84.74993177	Murray, Georgia, US	0	0	0	0	0	0	0	0	0	0	0	0	0	0	0	0	0	0	0	0	0	0	0	0	0	0	0	0	0	0	0	0	0	0	0	0	0	0	0
84013215	US	USA	840	13215	Muscogee	Georgia	US	32.50931999	-84.87142262	Muscogee, Georgia, US	0	0	0	0	0	0	0	0	0	0	0	0	0	0	0	0	0	0	0	0	0	0	0	0	0	0	0	0	0	0	0	0	0	0	0	0	0	0	0
84013217	US	USA	840	13217	Newton	Georgia	US	33.55514538	-83.8454714	Newton, Georgia, US	0	0	0	0	0	0	0	0	0	0	0	0	0	0	0	0	0	0	0	0	0	0	0	0	0	0	0	0	0	0	0	0	0	0	0	0	0	0	0
84013219	US	USA	840	13219	Oconee	Georgia	US	33.83749973	-83.43679568	Oconee, Georgia, US	0	0	0	0	0	0	0	0	0	0	0	0	0	0	0	0	0	0	0	0	0	0	0	0	0	0	0	0	0	0	0	0	0	0	0	0	0	0	0
84013221	US	USA	840	13221	Oglethorpe	Georgia	US	33.8786296	-83.08278123	Oglethorpe, Georgia, US	0	0	0	0	0	0	0	0	0	0	0	0	0	0	0	0	0	0	0	0	0	0	0	0	0	0	0	0	0	0	0	0	0	0	0	0	0	0	0
84013223	US	USA	840	13223	Paulding	Georgia	US	33.91969522	-84.86848792	Paulding, Georgia, US	0	0	0	0	0	0	0	0	0	0	0	0	0	0	0	0	0	0	0	0	0	0	0	0	0	0	0	0	0	0	0	0	0	0	0	0	0	0	0
84013225	US	USA	840	13225	Peach	Georgia	US	32.56934316	-83.82937	Peach, Georgia, US	0	0	0	0	0	0	0	0	0	0	0	0	0	0	0	0	0	0	0	0	0	0	0	0	0	0	0	0	0	0	0	0	0	0	0	0	0	0	0
84013227	US	USA	840	13227	Pickens	Georgia	US	34.46589159	-84.46406611	Pickens, Georgia, US	0	0	0	0	0	0	0	0	0	0	0	0	0	0	0	0	0	0	0	0	0	0	0	0	0	0	0	0	0	0	0	0	0	0	0	0	0	0	0
84013229	US	USA	840	13229	Pierce	Georgia	US	31.35928155	-82.21598442	Pierce, Georgia, US	0	0	0	0	0	0	0	0	0	0	0	0	0	0	0	0	0	0	0	0	0	0	0	0	0	0	0	0	0	0	0	0	0	0	0	0	0	0	0
84013231	US	USA	840	13231	Pike	Georgia	US	33.09310242	-84.38790389	Pike, Georgia, US	0	0	0	0	0	0	0	0	0	0	0	0	0	0	0	0	0	0	0	0	0	0	0	0	0	0	0	0	0	0	0	0	0	0	0	0	0	0	0
84013233	US	USA	840	13233	Polk	Georgia	US	34.00267074	-85.18677781	Polk, Georgia, US	0	0	0	0	0	0	0	0	0	0	0	0	0	0	0	0	0	0	0	0	0	0	0	0	0	0	0	0	0	0	0	0	0	0	0	0	0	0	0
84013235	US	USA	840	13235	Pulaski	Georgia	US	32.23334561	-83.4754996	Pulaski, Georgia, US	0	0	0	0	0	0	0	0	0	0	0	0	0	0	0	0	0	0	0	0	0	0	0	0	0	0	0	0	0	0	0	0	0	0	0	0	0	0	0
84013237	US	USA	840	13237	Putnam	Georgia	US	33.32056115	-83.37552891	Putnam, Georgia, US	0	0	0	0	0	0	0	0	0	0	0	0	0	0	0	0	0	0	0	0	0	0	0	0	0	0	0	0	0	0	0	0	0	0	0	0	0	0	0
84013239	US	USA	840	13239	Quitman	Georgia	US	31.86728114	-85.01773177	Quitman, Georgia, US	0	0	0	0	0	0	0	0	0	0	0	0	0	0	0	0	0	0	0	0	0	0	0	0	0	0	0	0	0	0	0	0	0	0	0	0	0	0	0
84013241	US	USA	840	13241	Rabun	Georgia	US	34.88389445	-83.40304637	Rabun, Georgia, US	0	0	0	0	0	0	0	0	0	0	0	0	0	0	0	0	0	0	0	0	0	0	0	0	0	0	0	0	0	0	0	0	0	0	0	0	0	0	0
84013243	US	USA	840	13243	Randolph	Georgia	US	31.76622818	-84.75732369	Randolph, Georgia, US	0	0	0	0	0	0	0	0	0	0	0	0	0	0	0	0	0	0	0	0	0	0	0	0	0	0	0	0	0	0	0	0	0	0	0	0	0	0	0
84013245	US	USA	840	13245	Richmond	Georgia	US	33.35777107	-82.07026432	Richmond, Georgia, US	0	0	0	0	0	0	0	0	0	0	0	0	0	0	0	0	0	0	0	0	0	0	0	0	0	0	0	0	0	0	0	0	0	0	0	0	0	0	0
84013247	US	USA	840	13247	Rockdale	Georgia	US	33.65145002	-84.02202167	Rockdale, Georgia, US	0	0	0	0	0	0	0	0	0	0	0	0	0	0	0	0	0	0	0	0	0	0	0	0	0	0	0	0	0	0	0	0	0	0	0	0	0	0	0
84013249	US	USA	840	13249	Schley	Georgia	US	32.2654021	-84.31258912	Schley, Georgia, US	0	0	0	0	0	0	0	0	0	0	0	0	0	0	0	0	0	0	0	0	0	0	0	0	0	0	0	0	0	0	0	0	0	0	0	0	0	0	0
84013251	US	USA	840	13251	Screven	Georgia	US	32.74976524	-81.60779441	Screven, Georgia, US	0	0	0	0	0	0	0	0	0	0	0	0	0	0	0	0	0	0	0	0	0	0	0	0	0	0	0	0	0	0	0	0	0	0	0	0	0	0	0
84013253	US	USA	840	13253	Seminole	Georgia	US	30.93464824	-84.86823924	Seminole, Georgia, US	0	0	0	0	0	0	0	0	0	0	0	0	0	0	0	0	0	0	0	0	0	0	0	0	0	0	0	0	0	0	0	0	0	0	0	0	0	0	0
84013255	US	USA	840	13255	Spalding	Georgia	US	33.26310031	-84.28013991	Spalding, Georgia, US	0	0	0	0	0	0	0	0	0	0	0	0	0	0	0	0	0	0	0	0	0	0	0	0	0	0	0	0	0	0	0	0	0	0	0	0	0	0	0
84013257	US	USA	840	13257	Stephens	Georgia	US	34.55151201	-83.29405315	Stephens, Georgia, US	0	0	0	0	0	0	0	0	0	0	0	0	0	0	0	0	0	0	0	0	0	0	0	0	0	0	0	0	0	0	0	0	0	0	0	0	0	0	0
84013259	US	USA	840	13259	Stewart	Georgia	US	32.07996777	-84.83208037	Stewart, Georgia, US	0	0	0	0	0	0	0	0	0	0	0	0	0	0	0	0	0	0	0	0	0	0	0	0	0	0	0	0	0	0	0	0	0	0	0	0	0	0	0
84013261	US	USA	840	13261	Sumter	Georgia	US	32.03650571	-84.19821492	Sumter, Georgia, US	0	0	0	0	0	0	0	0	0	0	0	0	0	0	0	0	0	0	0	0	0	0	0	0	0	0	0	0	0	0	0	0	0	0	0	0	0	0	0
84013263	US	USA	840	13263	Talbot	Georgia	US	32.69642758	-84.53351366	Talbot, Georgia, US	0	0	0	0	0	0	0	0	0	0	0	0	0	0	0	0	0	0	0	0	0	0	0	0	0	0	0	0	0	0	0	0	0	0	0	0	0	0	0
84013265	US	USA	840	13265	Taliaferro	Georgia	US	33.56543317	-82.88136816	Taliaferro, Georgia, US	0	0	0	0	0	0	0	0	0	0	0	0	0	0	0	0	0	0	0	0	0	0	0	0	0	0	0	0	0	0	0	0	0	0	0	0	0	0	0
84013267	US	USA	840	13267	Tattnall	Georgia	US	32.04785085	-82.05539188	Tattnall, Georgia, US	0	0	0	0	0	0	0	0	0	0	0	0	0	0	0	0	0	0	0	0	0	0	0	0	0	0	0	0	0	0	0	0	0	0	0	0	0	0	0
84013269	US	USA	840	13269	Taylor	Georgia	US	32.55792548	-84.25077141	Taylor, Georgia, US	0	0	0	0	0	0	0	0	0	0	0	0	0	0	0	0	0	0	0	0	0	0	0	0	0	0	0	0	0	0	0	0	0	0	0	0	0	0	0
84013271	US	USA	840	13271	Telfair	Georgia	US	31.92829517	-82.93491155	Telfair, Georgia, US	0	0	0	0	0	0	0	0	0	0	0	0	0	0	0	0	0	0	0	0	0	0	0	0	0	0	0	0	0	0	0	0	0	0	0	0	0	0	0
84013273	US	USA	840	13273	Terrell	Georgia	US	31.77527543	-84.44069698	Terrell, Georgia, US	0	0	0	0	0	0	0	0	0	0	0	0	0	0	0	0	0	0	0	0	0	0	0	0	0	0	0	0	0	0	0	0	0	0	0	0	0	0	0
84013275	US	USA	840	13275	Thomas	Georgia	US	30.86392347	-83.91847289	Thomas, Georgia, US	0	0	0	0	0	0	0	0	0	0	0	0	0	0	0	0	0	0	0	0	0	0	0	0	0	0	0	0	0	0	0	0	0	0	0	0	0	0	0
84013277	US	USA	840	13277	Tift	Georgia	US	31.45743864	-83.5236119	Tift, Georgia, US	0	0	0	0	0	0	0	0	0	0	0	0	0	0	0	0	0	0	0	0	0	0	0	0	0	0	0	0	0	0	0	0	0	0	0	0	0	0	0
84013279	US	USA	840	13279	Toombs	Georgia	US	32.12059861	-82.32957247	Toombs, Georgia, US	0	0	0	0	0	0	0	0	0	0	0	0	0	0	0	0	0	0	0	0	0	0	0	0	0	0	0	0	0	0	0	0	0	0	0	0	0	0	0
84013281	US	USA	840	13281	Towns	Georgia	US	34.91369188	-83.7410746	Towns, Georgia, US	0	0	0	0	0	0	0	0	0	0	0	0	0	0	0	0	0	0	0	0	0	0	0	0	0	0	0	0	0	0	0	0	0	0	0	0	0	0	0
84013283	US	USA	840	13283	Treutlen	Georgia	US	32.40422134	-82.56904553	Treutlen, Georgia, US	0	0	0	0	0	0	0	0	0	0	0	0	0	0	0	0	0	0	0	0	0	0	0	0	0	0	0	0	0	0	0	0	0	0	0	0	0	0	0
84013285	US	USA	840	13285	Troup	Georgia	US	33.03349196	-85.02812115	Troup, Georgia, US	0	0	0	0	0	0	0	0	0	0	0	0	0	0	0	0	0	0	0	0	0	0	0	0	0	0	0	0	0	0	0	0	0	0	0	0	0	0	0
84013287	US	USA	840	13287	Turner	Georgia	US	31.71612656	-83.62069378	Turner, Georgia, US	0	0	0	0	0	0	0	0	0	0	0	0	0	0	0	0	0	0	0	0	0	0	0	0	0	0	0	0	0	0	0	0	0	0	0	0	0	0	0
84013289	US	USA	840	13289	Twiggs	Georgia	US	32.67435595	-83.43078662	Twiggs, Georgia, US	0	0	0	0	0	0	0	0	0	0	0	0	0	0	0	0	0	0	0	0	0	0	0	0	0	0	0	0	0	0	0	0	0	0	0	0	0	0	0
84013291	US	USA	840	13291	Union	Georgia	US	34.82995757	-83.98967069	Union, Georgia, US	0	0	0	0	0	0	0	0	0	0	0	0	0	0	0	0	0	0	0	0	0	0	0	0	0	0	0	0	0	0	0	0	0	0	0	0	0	0	0
84013293	US	USA	840	13293	Upson	Georgia	US	32.87920671	-84.30024826	Upson, Georgia, US	0	0	0	0	0	0	0	0	0	0	0	0	0	0	0	0	0	0	0	0	0	0	0	0	0	0	0	0	0	0	0	0	0	0	0	0	0	0	0
84013295	US	USA	840	13295	Walker	Georgia	US	34.73376362	-85.30165174	Walker, Georgia, US	0	0	0	0	0	0	0	0	0	0	0	0	0	0	0	0	0	0	0	0	0	0	0	0	0	0	0	0	0	0	0	0	0	0	0	0	0	0	0
84013297	US	USA	840	13297	Walton	Georgia	US	33.78017694	-83.73552314	Walton, Georgia, US	0	0	0	0	0	0	0	0	0	0	0	0	0	0	0	0	0	0	0	0	0	0	0	0	0	0	0	0	0	0	0	0	0	0	0	0	0	0	0
84013299	US	USA	840	13299	Ware	Georgia	US	31.05449097	-82.42224148	Ware, Georgia, US	0	0	0	0	0	0	0	0	0	0	0	0	0	0	0	0	0	0	0	0	0	0	0	0	0	0	0	0	0	0	0	0	0	0	0	0	0	0	0
84013301	US	USA	840	13301	Warren	Georgia	US	33.41146451	-82.67795848	Warren, Georgia, US	0	0	0	0	0	0	0	0	0	0	0	0	0	0	0	0	0	0	0	0	0	0	0	0	0	0	0	0	0	0	0	0	0	0	0	0	0	0	0
84013303	US	USA	840	13303	Washington	Georgia	US	32.96711864	-82.79357039	Washington, Georgia, US	0	0	0	0	0	0	0	0	0	0	0	0	0	0	0	0	0	0	0	0	0	0	0	0	0	0	0	0	0	0	0	0	0	0	0	0	0	0	0
84013305	US	USA	840	13305	Wayne	Georgia	US	31.5521809	-81.91894878	Wayne, Georgia, US	0	0	0	0	0	0	0	0	0	0	0	0	0	0	0	0	0	0	0	0	0	0	0	0	0	0	0	0	0	0	0	0	0	0	0	0	0	0	0
84013307	US	USA	840	13307	Webster	Georgia	US	32.04066113	-84.54742852	Webster, Georgia, US	0	0	0	0	0	0	0	0	0	0	0	0	0	0	0	0	0	0	0	0	0	0	0	0	0	0	0	0	0	0	0	0	0	0	0	0	0	0	0
84013309	US	USA	840	13309	Wheeler	Georgia	US	32.12009104	-82.72574721	Wheeler, Georgia, US	0	0	0	0	0	0	0	0	0	0	0	0	0	0	0	0	0	0	0	0	0	0	0	0	0	0	0	0	0	0	0	0	0	0	0	0	0	0	0
84013311	US	USA	840	13311	White	Georgia	US	34.64624278	-83.74905525	White, Georgia, US	0	0	0	0	0	0	0	0	0	0	0	0	0	0	0	0	0	0	0	0	0	0	0	0	0	0	0	0	0	0	0	0	0	0	0	0	0	0	0
84013313	US	USA	840	13313	Whitfield	Georgia	US	34.80987459	-84.96093476	Whitfield, Georgia, US	0	0	0	0	0	0	0	0	0	0	0	0	0	0	0	0	0	0	0	0	0	0	0	0	0	0	0	0	0	0	0	0	0	0	0	0	0	0	0
84013315	US	USA	840	13315	Wilcox	Georgia	US	31.97496928	-83.43438555	Wilcox, Georgia, US	0	0	0	0	0	0	0	0	0	0	0	0	0	0	0	0	0	0	0	0	0	0	0	0	0	0	0	0	0	0	0	0	0	0	0	0	0	0	0
84013317	US	USA	840	13317	Wilkes	Georgia	US	33.78290391	-82.74286107	Wilkes, Georgia, US	0	0	0	0	0	0	0	0	0	0	0	0	0	0	0	0	0	0	0	0	0	0	0	0	0	0	0	0	0	0	0	0	0	0	0	0	0	0	0
84013319	US	USA	840	13319	Wilkinson	Georgia	US	32.80291082	-83.17140684	Wilkinson, Georgia, US	0	0	0	0	0	0	0	0	0	0	0	0	0	0	0	0	0	0	0	0	0	0	0	0	0	0	0	0	0	0	0	0	0	0	0	0	0	0	0
84013321	US	USA	840	13321	Worth	Georgia	US	31.55162306	-83.85090513	Worth, Georgia, US	0	0	0	0	0	0	0	0	0	0	0	0	0	0	0	0	0	0	0	0	0	0	0	0	0	0	0	0	0	0	0	0	0	0	0	0	0	0	0
84015001	US	USA	840	15001	Hawaii	Hawaii	US	19.60121157	-155.5210167	Hawaii, Hawaii, US	0	0	0	0	0	0	0	0	0	0	0	0	0	0	0	0	0	0	0	0	0	0	0	0	0	0	0	0	0	0	0	0	0	0	0	0	0	0	0
84015003	US	USA	840	15003	Honolulu	Hawaii	US	21.45803166	-157.9712182	Honolulu, Hawaii, US	0	0	0	0	0	0	0	0	0	0	0	0	0	0	0	0	0	0	0	0	0	0	0	0	0	0	0	0	0	0	0	0	0	0	0	0	0	0	0
84015005	US	USA	840	15005	Kalawao	Hawaii	US	21.17882515	-156.9583592	Kalawao, Hawaii, US	0	0	0	0	0	0	0	0	0	0	0	0	0	0	0	0	0	0	0	0	0	0	0	0	0	0	0	0	0	0	0	0	0	0	0	0	0	0	0
84015007	US	USA	840	15007	Kauai	Hawaii	US	22.03935037	-159.5966786	Kauai, Hawaii, US	0	0	0	0	0	0	0	0	0	0	0	0	0	0	0	0	0	0	0	0	0	0	0	0	0	0	0	0	0	0	0	0	0	0	0	0	0	0	0
84015009	US	USA	840	15009	Maui	Hawaii	US	20.86399628	-156.5689097	Maui, Hawaii, US	0	0	0	0	0	0	0	0	0	0	0	0	0	0	0	0	0	0	0	0	0	0	0	0	0	0	0	0	0	0	0	0	0	0	0	0	0	0	0
84016001	US	USA	840	16001	Ada	Idaho	US	43.4526575	-116.2415516	Ada, Idaho, US	0	0	0	0	0	0	0	0	0	0	0	0	0	0	0	0	0	0	0	0	0	0	0	0	0	0	0	0	0	0	0	0	0	0	0	0	0	0	0
84016003	US	USA	840	16003	Adams	Idaho	US	44.89333571	-116.4545247	Adams, Idaho, US	0	0	0	0	0	0	0	0	0	0	0	0	0	0	0	0	0	0	0	0	0	0	0	0	0	0	0	0	0	0	0	0	0	0	0	0	0	0	0
84016005	US	USA	840	16005	Bannock	Idaho	US	42.67002716	-112.2233311	Bannock, Idaho, US	0	0	0	0	0	0	0	0	0	0	0	0	0	0	0	0	0	0	0	0	0	0	0	0	0	0	0	0	0	0	0	0	0	0	0	0	0	0	0
84016007	US	USA	840	16007	Bear Lake	Idaho	US	42.28269683	-111.3289238	Bear Lake, Idaho, US	0	0	0	0	0	0	0	0	0	0	0	0	0	0	0	0	0	0	0	0	0	0	0	0	0	0	0	0	0	0	0	0	0	0	0	0	0	0	0
84016009	US	USA	840	16009	Benewah	Idaho	US	47.21754179	-116.6586851	Benewah, Idaho, US	0	0	0	0	0	0	0	0	0	0	0	0	0	0	0	0	0	0	0	0	0	0	0	0	0	0	0	0	0	0	0	0	0	0	0	0	0	0	0
84016011	US	USA	840	16011	Bingham	Idaho	US	43.2167288	-112.3978437	Bingham, Idaho, US	0	0	0	0	0	0	0	0	0	0	0	0	0	0	0	0	0	0	0	0	0	0	0	0	0	0	0	0	0	0	0	0	0	0	0	0	0	0	0
84016013	US	USA	840	16013	Blaine	Idaho	US	43.4085812	-113.9752658	Blaine, Idaho, US	0	0	0	0	0	0	0	0	0	0	0	0	0	0	0	0	0	0	0	0	0	0	0	0	0	0	0	0	0	0	0	0	0	0	0	0	0	0	0
84016015	US	USA	840	16015	Boise	Idaho	US	43.98829931	-115.7309284	Boise, Idaho, US	0	0	0	0	0	0	0	0	0	0	0	0	0	0	0	0	0	0	0	0	0	0	0	0	0	0	0	0	0	0	0	0	0	0	0	0	0	0	0
84016017	US	USA	840	16017	Bonner	Idaho	US	48.29996017	-116.6017932	Bonner, Idaho, US	0	0	0	0	0	0	0	0	0	0	0	0	0	0	0	0	0	0	0	0	0	0	0	0	0	0	0	0	0	0	0	0	0	0	0	0	0	0	0
84016019	US	USA	840	16019	Bonneville	Idaho	US	43.38713372	-111.6161537	Bonneville, Idaho, US	0	0	0	0	0	0	0	0	0	0	0	0	0	0	0	0	0	0	0	0	0	0	0	0	0	0	0	0	0	0	0	0	0	0	0	0	0	0	0
84016021	US	USA	840	16021	Boundary	Idaho	US	48.76684761	-116.4630179	Boundary, Idaho, US	0	0	0	0	0	0	0	0	0	0	0	0	0	0	0	0	0	0	0	0	0	0	0	0	0	0	0	0	0	0	0	0	0	0	0	0	0	0	0
84016023	US	USA	840	16023	Butte	Idaho	US	43.72592209	-113.1735463	Butte, Idaho, US	0	0	0	0	0	0	0	0	0	0	0	0	0	0	0	0	0	0	0	0	0	0	0	0	0	0	0	0	0	0	0	0	0	0	0	0	0	0	0
84016025	US	USA	840	16025	Camas	Idaho	US	43.46665742	-114.8065892	Camas, Idaho, US	0	0	0	0	0	0	0	0	0	0	0	0	0	0	0	0	0	0	0	0	0	0	0	0	0	0	0	0	0	0	0	0	0	0	0	0	0	0	0
84016027	US	USA	840	16027	Canyon	Idaho	US	43.61970148	-116.7095499	Canyon, Idaho, US	0	0	0	0	0	0	0	0	0	0	0	0	0	0	0	0	0	0	0	0	0	0	0	0	0	0	0	0	0	0	0	0	0	0	0	0	0	0	0
84016029	US	USA	840	16029	Caribou	Idaho	US	42.77149116	-111.5597683	Caribou, Idaho, US	0	0	0	0	0	0	0	0	0	0	0	0	0	0	0	0	0	0	0	0	0	0	0	0	0	0	0	0	0	0	0	0	0	0	0	0	0	0	0
84016031	US	USA	840	16031	Cassia	Idaho	US	42.28347888	-113.6012409	Cassia, Idaho, US	0	0	0	0	0	0	0	0	0	0	0	0	0	0	0	0	0	0	0	0	0	0	0	0	0	0	0	0	0	0	0	0	0	0	0	0	0	0	0
84016033	US	USA	840	16033	Clark	Idaho	US	44.28496071	-112.3505704	Clark, Idaho, US	0	0	0	0	0	0	0	0	0	0	0	0	0	0	0	0	0	0	0	0	0	0	0	0	0	0	0	0	0	0	0	0	0	0	0	0	0	0	0
84016035	US	USA	840	16035	Clearwater	Idaho	US	46.67459924	-115.6622393	Clearwater, Idaho, US	0	0	0	0	0	0	0	0	0	0	0	0	0	0	0	0	0	0	0	0	0	0	0	0	0	0	0	0	0	0	0	0	0	0	0	0	0	0	0
84016037	US	USA	840	16037	Custer	Idaho	US	44.24186819	-114.2855494	Custer, Idaho, US	0	0	0	0	0	0	0	0	0	0	0	0	0	0	0	0	0	0	0	0	0	0	0	0	0	0	0	0	0	0	0	0	0	0	0	0	0	0	0
84016039	US	USA	840	16039	Elmore	Idaho	US	43.3507101	-115.4701578	Elmore, Idaho, US	0	0	0	0	0	0	0	0	0	0	0	0	0	0	0	0	0	0	0	0	0	0	0	0	0	0	0	0	0	0	0	0	0	0	0	0	0	0	0
84016041	US	USA	840	16041	Franklin	Idaho	US	42.18332217	-111.8149666	Franklin, Idaho, US	0	0	0	0	0	0	0	0	0	0	0	0	0	0	0	0	0	0	0	0	0	0	0	0	0	0	0	0	0	0	0	0	0	0	0	0	0	0	0
84016043	US	USA	840	16043	Fremont	Idaho	US	44.22800938	-111.4809943	Fremont, Idaho, US	0	0	0	0	0	0	0	0	0	0	0	0	0	0	0	0	0	0	0	0	0	0	0	0	0	0	0	0	0	0	0	0	0	0	0	0	0	0	0
84016045	US	USA	840	16045	Gem	Idaho	US	44.06482372	-116.398376	Gem, Idaho, US	0	0	0	0	0	0	0	0	0	0	0	0	0	0	0	0	0	0	0	0	0	0	0	0	0	0	0	0	0	0	0	0	0	0	0	0	0	0	0
84016047	US	USA	840	16047	Gooding	Idaho	US	42.96927962	-114.8108306	Gooding, Idaho, US	0	0	0	0	0	0	0	0	0	0	0	0	0	0	0	0	0	0	0	0	0	0	0	0	0	0	0	0	0	0	0	0	0	0	0	0	0	0	0
84016049	US	USA	840	16049	Idaho	Idaho	US	45.84721541	-115.4634436	Idaho, Idaho, US	0	0	0	0	0	0	0	0	0	0	0	0	0	0	0	0	0	0	0	0	0	0	0	0	0	0	0	0	0	0	0	0	0	0	0	0	0	0	0
84016051	US	USA	840	16051	Jefferson	Idaho	US	43.82078483	-112.3131749	Jefferson, Idaho, US	0	0	0	0	0	0	0	0	0	0	0	0	0	0	0	0	0	0	0	0	0	0	0	0	0	0	0	0	0	0	0	0	0	0	0	0	0	0	0
84016053	US	USA	840	16053	Jerome	Idaho	US	42.68891267	-114.2655033	Jerome, Idaho, US	0	0	0	0	0	0	0	0	0	0	0	0	0	0	0	0	0	0	0	0	0	0	0	0	0	0	0	0	0	0	0	0	0	0	0	0	0	0	0
84016055	US	USA	840	16055	Kootenai	Idaho	US	47.67282258	-116.7020872	Kootenai, Idaho, US	0	0	0	0	0	0	0	0	0	0	0	0	0	0	0	0	0	0	0	0	0	0	0	0	0	0	0	0	0	0	0	0	0	0	0	0	0	0	0
84016057	US	USA	840	16057	Latah	Idaho	US	46.81587887	-116.7113698	Latah, Idaho, US	0	0	0	0	0	0	0	0	0	0	0	0	0	0	0	0	0	0	0	0	0	0	0	0	0	0	0	0	0	0	0	0	0	0	0	0	0	0	0
84016059	US	USA	840	16059	Lemhi	Idaho	US	44.9438088	-113.9309747	Lemhi, Idaho, US	0	0	0	0	0	0	0	0	0	0	0	0	0	0	0	0	0	0	0	0	0	0	0	0	0	0	0	0	0	0	0	0	0	0	0	0	0	0	0
84016061	US	USA	840	16061	Lewis	Idaho	US	46.23315327	-116.434146	Lewis, Idaho, US	0	0	0	0	0	0	0	0	0	0	0	0	0	0	0	0	0	0	0	0	0	0	0	0	0	0	0	0	0	0	0	0	0	0	0	0	0	0	0
84016063	US	USA	840	16063	Lincoln	Idaho	US	43.0012336	-114.1358773	Lincoln, Idaho, US	0	0	0	0	0	0	0	0	0	0	0	0	0	0	0	0	0	0	0	0	0	0	0	0	0	0	0	0	0	0	0	0	0	0	0	0	0	0	0
84016065	US	USA	840	16065	Madison	Idaho	US	43.78141028	-111.6538474	Madison, Idaho, US	0	0	0	0	0	0	0	0	0	0	0	0	0	0	0	0	0	0	0	0	0	0	0	0	0	0	0	0	0	0	0	0	0	0	0	0	0	0	0
84016067	US	USA	840	16067	Minidoka	Idaho	US	42.85518524	-113.6357257	Minidoka, Idaho, US	0	0	0	0	0	0	0	0	0	0	0	0	0	0	0	0	0	0	0	0	0	0	0	0	0	0	0	0	0	0	0	0	0	0	0	0	0	0	0
84016069	US	USA	840	16069	Nez Perce	Idaho	US	46.32638236	-116.7500975	Nez Perce, Idaho, US	0	0	0	0	0	0	0	0	0	0	0	0	0	0	0	0	0	0	0	0	0	0	0	0	0	0	0	0	0	0	0	0	0	0	0	0	0	0	0
84016071	US	USA	840	16071	Oneida	Idaho	US	42.1949428	-112.5407838	Oneida, Idaho, US	0	0	0	0	0	0	0	0	0	0	0	0	0	0	0	0	0	0	0	0	0	0	0	0	0	0	0	0	0	0	0	0	0	0	0	0	0	0	0
84016073	US	USA	840	16073	Owyhee	Idaho	US	42.58016894	-116.1693871	Owyhee, Idaho, US	0	0	0	0	0	0	0	0	0	0	0	0	0	0	0	0	0	0	0	0	0	0	0	0	0	0	0	0	0	0	0	0	0	0	0	0	0	0	0
84016075	US	USA	840	16075	Payette	Idaho	US	44.00545243	-116.7647695	Payette, Idaho, US	0	0	0	0	0	0	0	0	0	0	0	0	0	0	0	0	0	0	0	0	0	0	0	0	0	0	0	0	0	0	0	0	0	0	0	0	0	0	0
84016077	US	USA	840	16077	Power	Idaho	US	42.69254894	-112.8395742	Power, Idaho, US	0	0	0	0	0	0	0	0	0	0	0	0	0	0	0	0	0	0	0	0	0	0	0	0	0	0	0	0	0	0	0	0	0	0	0	0	0	0	0
84016079	US	USA	840	16079	Shoshone	Idaho	US	47.35364087	-115.8916749	Shoshone, Idaho, US	0	0	0	0	0	0	0	0	0	0	0	0	0	0	0	0	0	0	0	0	0	0	0	0	0	0	0	0	0	0	0	0	0	0	0	0	0	0	0
84016081	US	USA	840	16081	Teton	Idaho	US	43.75303583	-111.2056773	Teton, Idaho, US	0	0	0	0	0	0	0	0	0	0	0	0	0	0	0	0	0	0	0	0	0	0	0	0	0	0	0	0	0	0	0	0	0	0	0	0	0	0	0
84016083	US	USA	840	16083	Twin Falls	Idaho	US	42.35440512	-114.6685381	Twin Falls, Idaho, US	0	0	0	0	0	0	0	0	0	0	0	0	0	0	0	0	0	0	0	0	0	0	0	0	0	0	0	0	0	0	0	0	0	0	0	0	0	0	0
84016085	US	USA	840	16085	Valley	Idaho	US	44.76728382	-115.5676773	Valley, Idaho, US	0	0	0	0	0	0	0	0	0	0	0	0	0	0	0	0	0	0	0	0	0	0	0	0	0	0	0	0	0	0	0	0	0	0	0	0	0	0	0
84016087	US	USA	840	16087	Washington	Idaho	US	44.45275475	-116.7847688	Washington, Idaho, US	0	0	0	0	0	0	0	0	0	0	0	0	0	0	0	0	0	0	0	0	0	0	0	0	0	0	0	0	0	0	0	0	0	0	0	0	0	0	0
84017001	US	USA	840	17001	Adams	Illinois	US	39.98815591	-91.18786813	Adams, Illinois, US	0	0	0	0	0	0	0	0	0	0	0	0	0	0	0	0	0	0	0	0	0	0	0	0	0	0	0	0	0	0	0	0	0	0	0	0	0	0	0
84017003	US	USA	840	17003	Alexander	Illinois	US	37.18049267	-89.32910838	Alexander, Illinois, US	0	0	0	0	0	0	0	0	0	0	0	0	0	0	0	0	0	0	0	0	0	0	0	0	0	0	0	0	0	0	0	0	0	0	0	0	0	0	0
84017005	US	USA	840	17005	Bond	Illinois	US	38.88829622	-89.43534887	Bond, Illinois, US	0	0	0	0	0	0	0	0	0	0	0	0	0	0	0	0	0	0	0	0	0	0	0	0	0	0	0	0	0	0	0	0	0	0	0	0	0	0	0
84017007	US	USA	840	17007	Boone	Illinois	US	42.32359279	-88.82345779	Boone, Illinois, US	0	0	0	0	0	0	0	0	0	0	0	0	0	0	0	0	0	0	0	0	0	0	0	0	0	0	0	0	0	0	0	0	0	0	0	0	0	0	0
84017009	US	USA	840	17009	Brown	Illinois	US	39.96209138	-90.75068024	Brown, Illinois, US	0	0	0	0	0	0	0	0	0	0	0	0	0	0	0	0	0	0	0	0	0	0	0	0	0	0	0	0	0	0	0	0	0	0	0	0	0	0	0
84017011	US	USA	840	17011	Bureau	Illinois	US	41.40385234	-89.5283051	Bureau, Illinois, US	0	0	0	0	0	0	0	0	0	0	0	0	0	0	0	0	0	0	0	0	0	0	0	0	0	0	0	0	0	0	0	0	0	0	0	0	0	0	0
84017013	US	USA	840	17013	Calhoun	Illinois	US	39.16840183	-90.66330078	Calhoun, Illinois, US	0	0	0	0	0	0	0	0	0	0	0	0	0	0	0	0	0	0	0	0	0	0	0	0	0	0	0	0	0	0	0	0	0	0	0	0	0	0	0
84017015	US	USA	840	17015	Carroll	Illinois	US	42.06823429	-89.93395545	Carroll, Illinois, US	0	0	0	0	0	0	0	0	0	0	0	0	0	0	0	0	0	0	0	0	0	0	0	0	0	0	0	0	0	0	0	0	0	0	0	0	0	0	0
84017017	US	USA	840	17017	Cass	Illinois	US	39.96991073	-90.24734436	Cass, Illinois, US	0	0	0	0	0	0	0	0	0	0	0	0	0	0	0	0	0	0	0	0	0	0	0	0	0	0	0	0	0	0	0	0	0	0	0	0	0	0	0
84017019	US	USA	840	17019	Champaign	Illinois	US	40.13919438	-88.20046615	Champaign, Illinois, US	0	0	0	0	0	0	0	0	0	0	0	0	0	0	0	0	0	0	0	0	0	0	0	0	0	0	0	0	0	0	0	0	0	0	0	0	0	0	0
84017021	US	USA	840	17021	Christian	Illinois	US	39.54581621	-89.27780482	Christian, Illinois, US	0	0	0	0	0	0	0	0	0	0	0	0	0	0	0	0	0	0	0	0	0	0	0	0	0	0	0	0	0	0	0	0	0	0	0	0	0	0	0
84017023	US	USA	840	17023	Clark	Illinois	US	39.33425789	-87.78705622	Clark, Illinois, US	0	0	0	0	0	0	0	0	0	0	0	0	0	0	0	0	0	0	0	0	0	0	0	0	0	0	0	0	0	0	0	0	0	0	0	0	0	0	0
84017025	US	USA	840	17025	Clay	Illinois	US	38.75388572	-88.48914513	Clay, Illinois, US	0	0	0	0	0	0	0	0	0	0	0	0	0	0	0	0	0	0	0	0	0	0	0	0	0	0	0	0	0	0	0	0	0	0	0	0	0	0	0
84017027	US	USA	840	17027	Clinton	Illinois	US	38.60704876	-89.42385254	Clinton, Illinois, US	0	0	0	0	0	0	0	0	0	0	0	0	0	0	0	0	0	0	0	0	0	0	0	0	0	0	0	0	0	0	0	0	0	0	0	0	0	0	0
84017029	US	USA	840	17029	Coles	Illinois	US	39.51949084	-88.22358557	Coles, Illinois, US	0	0	0	0	0	0	0	0	0	0	0	0	0	0	0	0	0	0	0	0	0	0	0	0	0	0	0	0	0	0	0	0	0	0	0	0	0	0	0
84017031	US	USA	840	17031	Cook	Illinois	US	41.84144849	-87.81658794	Cook, Illinois, US	0	0	1	1	1	1	1	1	1	2	2	2	2	2	2	2	2	2	2	2	2	2	2	2	2	2	2	2	2	2	2	2	2	2	2	2	2	2	2
84017033	US	USA	840	17033	Crawford	Illinois	US	39.0032229	-87.75954624	Crawford, Illinois, US	0	0	0	0	0	0	0	0	0	0	0	0	0	0	0	0	0	0	0	0	0	0	0	0	0	0	0	0	0	0	0	0	0	0	0	0	0	0	0
84017035	US	USA	840	17035	Cumberland	Illinois	US	39.27432424	-88.2401158	Cumberland, Illinois, US	0	0	0	0	0	0	0	0	0	0	0	0	0	0	0	0	0	0	0	0	0	0	0	0	0	0	0	0	0	0	0	0	0	0	0	0	0	0	0
84017037	US	USA	840	17037	DeKalb	Illinois	US	41.89373302	-88.76958483	DeKalb, Illinois, US	0	0	0	0	0	0	0	0	0	0	0	0	0	0	0	0	0	0	0	0	0	0	0	0	0	0	0	0	0	0	0	0	0	0	0	0	0	0	0
84017039	US	USA	840	17039	De Witt	Illinois	US	40.17514519	-88.90959682	De Witt, Illinois, US	0	0	0	0	0	0	0	0	0	0	0	0	0	0	0	0	0	0	0	0	0	0	0	0	0	0	0	0	0	0	0	0	0	0	0	0	0	0	0
84017041	US	USA	840	17041	Douglas	Illinois	US	39.76768052	-88.21854195	Douglas, Illinois, US	0	0	0	0	0	0	0	0	0	0	0	0	0	0	0	0	0	0	0	0	0	0	0	0	0	0	0	0	0	0	0	0	0	0	0	0	0	0	0
84017043	US	USA	840	17043	DuPage	Illinois	US	41.85116968	-88.08642662	DuPage, Illinois, US	0	0	0	0	0	0	0	0	0	0	0	0	0	0	0	0	0	0	0	0	0	0	0	0	0	0	0	0	0	0	0	0	0	0	0	0	0	0	0
84017045	US	USA	840	17045	Edgar	Illinois	US	39.6809186	-87.74759563	Edgar, Illinois, US	0	0	0	0	0	0	0	0	0	0	0	0	0	0	0	0	0	0	0	0	0	0	0	0	0	0	0	0	0	0	0	0	0	0	0	0	0	0	0
84017047	US	USA	840	17047	Edwards	Illinois	US	38.41353228	-88.05720863	Edwards, Illinois, US	0	0	0	0	0	0	0	0	0	0	0	0	0	0	0	0	0	0	0	0	0	0	0	0	0	0	0	0	0	0	0	0	0	0	0	0	0	0	0
84017049	US	USA	840	17049	Effingham	Illinois	US	39.05935711	-88.58969584	Effingham, Illinois, US	0	0	0	0	0	0	0	0	0	0	0	0	0	0	0	0	0	0	0	0	0	0	0	0	0	0	0	0	0	0	0	0	0	0	0	0	0	0	0
84017051	US	USA	840	17051	Fayette	Illinois	US	39.00072038	-89.02452658	Fayette, Illinois, US	0	0	0	0	0	0	0	0	0	0	0	0	0	0	0	0	0	0	0	0	0	0	0	0	0	0	0	0	0	0	0	0	0	0	0	0	0	0	0
84017053	US	USA	840	17053	Ford	Illinois	US	40.59706922	-88.22350769	Ford, Illinois, US	0	0	0	0	0	0	0	0	0	0	0	0	0	0	0	0	0	0	0	0	0	0	0	0	0	0	0	0	0	0	0	0	0	0	0	0	0	0	0
84017055	US	USA	840	17055	Franklin	Illinois	US	37.99189086	-88.92567818	Franklin, Illinois, US	0	0	0	0	0	0	0	0	0	0	0	0	0	0	0	0	0	0	0	0	0	0	0	0	0	0	0	0	0	0	0	0	0	0	0	0	0	0	0
84017057	US	USA	840	17057	Fulton	Illinois	US	40.47289135	-90.20862357	Fulton, Illinois, US	0	0	0	0	0	0	0	0	0	0	0	0	0	0	0	0	0	0	0	0	0	0	0	0	0	0	0	0	0	0	0	0	0	0	0	0	0	0	0
84017059	US	USA	840	17059	Gallatin	Illinois	US	37.76430935	-88.22953869	Gallatin, Illinois, US	0	0	0	0	0	0	0	0	0	0	0	0	0	0	0	0	0	0	0	0	0	0	0	0	0	0	0	0	0	0	0	0	0	0	0	0	0	0	0
84017061	US	USA	840	17061	Greene	Illinois	US	39.35907414	-90.388865	Greene, Illinois, US	0	0	0	0	0	0	0	0	0	0	0	0	0	0	0	0	0	0	0	0	0	0	0	0	0	0	0	0	0	0	0	0	0	0	0	0	0	0	0
84017063	US	USA	840	17063	Grundy	Illinois	US	41.28569601	-88.41905692	Grundy, Illinois, US	0	0	0	0	0	0	0	0	0	0	0	0	0	0	0	0	0	0	0	0	0	0	0	0	0	0	0	0	0	0	0	0	0	0	0	0	0	0	0
84017065	US	USA	840	17065	Hamilton	Illinois	US	38.08163641	-88.53883373	Hamilton, Illinois, US	0	0	0	0	0	0	0	0	0	0	0	0	0	0	0	0	0	0	0	0	0	0	0	0	0	0	0	0	0	0	0	0	0	0	0	0	0	0	0
84017067	US	USA	840	17067	Hancock	Illinois	US	40.40423981	-91.16313899	Hancock, Illinois, US	0	0	0	0	0	0	0	0	0	0	0	0	0	0	0	0	0	0	0	0	0	0	0	0	0	0	0	0	0	0	0	0	0	0	0	0	0	0	0
84017069	US	USA	840	17069	Hardin	Illinois	US	37.51810645	-88.26873022	Hardin, Illinois, US	0	0	0	0	0	0	0	0	0	0	0	0	0	0	0	0	0	0	0	0	0	0	0	0	0	0	0	0	0	0	0	0	0	0	0	0	0	0	0
84017071	US	USA	840	17071	Henderson	Illinois	US	40.81908672	-90.92491462	Henderson, Illinois, US	0	0	0	0	0	0	0	0	0	0	0	0	0	0	0	0	0	0	0	0	0	0	0	0	0	0	0	0	0	0	0	0	0	0	0	0	0	0	0
84017073	US	USA	840	17073	Henry	Illinois	US	41.3533994	-90.13296166	Henry, Illinois, US	0	0	0	0	0	0	0	0	0	0	0	0	0	0	0	0	0	0	0	0	0	0	0	0	0	0	0	0	0	0	0	0	0	0	0	0	0	0	0
84017075	US	USA	840	17075	Iroquois	Illinois	US	40.74717633	-87.82466784	Iroquois, Illinois, US	0	0	0	0	0	0	0	0	0	0	0	0	0	0	0	0	0	0	0	0	0	0	0	0	0	0	0	0	0	0	0	0	0	0	0	0	0	0	0
84017077	US	USA	840	17077	Jackson	Illinois	US	37.78595185	-89.38232563	Jackson, Illinois, US	0	0	0	0	0	0	0	0	0	0	0	0	0	0	0	0	0	0	0	0	0	0	0	0	0	0	0	0	0	0	0	0	0	0	0	0	0	0	0
84017079	US	USA	840	17079	Jasper	Illinois	US	39.01054275	-88.15437049	Jasper, Illinois, US	0	0	0	0	0	0	0	0	0	0	0	0	0	0	0	0	0	0	0	0	0	0	0	0	0	0	0	0	0	0	0	0	0	0	0	0	0	0	0
84017081	US	USA	840	17081	Jefferson	Illinois	US	38.29980057	-88.9240025	Jefferson, Illinois, US	0	0	0	0	0	0	0	0	0	0	0	0	0	0	0	0	0	0	0	0	0	0	0	0	0	0	0	0	0	0	0	0	0	0	0	0	0	0	0
84017083	US	USA	840	17083	Jersey	Illinois	US	39.08869046	-90.35393073	Jersey, Illinois, US	0	0	0	0	0	0	0	0	0	0	0	0	0	0	0	0	0	0	0	0	0	0	0	0	0	0	0	0	0	0	0	0	0	0	0	0	0	0	0
84017085	US	USA	840	17085	Jo Daviess	Illinois	US	42.36542373	-90.21094405	Jo Daviess, Illinois, US	0	0	0	0	0	0	0	0	0	0	0	0	0	0	0	0	0	0	0	0	0	0	0	0	0	0	0	0	0	0	0	0	0	0	0	0	0	0	0
84017087	US	USA	840	17087	Johnson	Illinois	US	37.45939802	-88.88165419	Johnson, Illinois, US	0	0	0	0	0	0	0	0	0	0	0	0	0	0	0	0	0	0	0	0	0	0	0	0	0	0	0	0	0	0	0	0	0	0	0	0	0	0	0
84017089	US	USA	840	17089	Kane	Illinois	US	41.93842729	-88.42861412	Kane, Illinois, US	0	0	0	0	0	0	0	0	0	0	0	0	0	0	0	0	0	0	0	0	0	0	0	0	0	0	0	0	0	0	0	0	0	0	0	0	0	0	0
84017091	US	USA	840	17091	Kankakee	Illinois	US	41.13746989	-87.86205334	Kankakee, Illinois, US	0	0	0	0	0	0	0	0	0	0	0	0	0	0	0	0	0	0	0	0	0	0	0	0	0	0	0	0	0	0	0	0	0	0	0	0	0	0	0
84017093	US	USA	840	17093	Kendall	Illinois	US	41.59081014	-88.42869583	Kendall, Illinois, US	0	0	0	0	0	0	0	0	0	0	0	0	0	0	0	0	0	0	0	0	0	0	0	0	0	0	0	0	0	0	0	0	0	0	0	0	0	0	0
84017095	US	USA	840	17095	Knox	Illinois	US	40.93148779	-90.2133034	Knox, Illinois, US	0	0	0	0	0	0	0	0	0	0	0	0	0	0	0	0	0	0	0	0	0	0	0	0	0	0	0	0	0	0	0	0	0	0	0	0	0	0	0
84017097	US	USA	840	17097	Lake	Illinois	US	42.3224907	-88.00367925	Lake, Illinois, US	0	0	0	0	0	0	0	0	0	0	0	0	0	0	0	0	0	0	0	0	0	0	0	0	0	0	0	0	0	0	0	0	0	0	0	0	0	0	0
84017099	US	USA	840	17099	LaSalle	Illinois	US	41.3442613	-88.88633881	LaSalle,Illinois,US	0	0	0	0	0	0	0	0	0	0	0	0	0	0	0	0	0	0	0	0	0	0	0	0	0	0	0	0	0	0	0	0	0	0	0	0	0	0	0
84017101	US	USA	840	17101	Lawrence	Illinois	US	38.71987914	-87.72884035	Lawrence, Illinois, US	0	0	0	0	0	0	0	0	0	0	0	0	0	0	0	0	0	0	0	0	0	0	0	0	0	0	0	0	0	0	0	0	0	0	0	0	0	0	0
84017103	US	USA	840	17103	Lee	Illinois	US	41.74583951	-89.29977132	Lee, Illinois, US	0	0	0	0	0	0	0	0	0	0	0	0	0	0	0	0	0	0	0	0	0	0	0	0	0	0	0	0	0	0	0	0	0	0	0	0	0	0	0
84017105	US	USA	840	17105	Livingston	Illinois	US	40.89188292	-88.55784752	Livingston, Illinois, US	0	0	0	0	0	0	0	0	0	0	0	0	0	0	0	0	0	0	0	0	0	0	0	0	0	0	0	0	0	0	0	0	0	0	0	0	0	0	0
84017107	US	USA	840	17107	Logan	Illinois	US	40.12581572	-89.36638784	Logan, Illinois, US	0	0	0	0	0	0	0	0	0	0	0	0	0	0	0	0	0	0	0	0	0	0	0	0	0	0	0	0	0	0	0	0	0	0	0	0	0	0	0
84017109	US	USA	840	17109	McDonough	Illinois	US	40.45674722	-90.67775541	McDonough, Illinois, US	0	0	0	0	0	0	0	0	0	0	0	0	0	0	0	0	0	0	0	0	0	0	0	0	0	0	0	0	0	0	0	0	0	0	0	0	0	0	0
84017111	US	USA	840	17111	McHenry	Illinois	US	42.32451172	-88.45248227	McHenry, Illinois, US	0	0	0	0	0	0	0	0	0	0	0	0	0	0	0	0	0	0	0	0	0	0	0	0	0	0	0	0	0	0	0	0	0	0	0	0	0	0	0
84017113	US	USA	840	17113	McLean	Illinois	US	40.48996987	-88.84621113	McLean, Illinois, US	0	0	0	0	0	0	0	0	0	0	0	0	0	0	0	0	0	0	0	0	0	0	0	0	0	0	0	0	0	0	0	0	0	0	0	0	0	0	0
84017115	US	USA	840	17115	Macon	Illinois	US	39.86064913	-88.96342505	Macon, Illinois, US	0	0	0	0	0	0	0	0	0	0	0	0	0	0	0	0	0	0	0	0	0	0	0	0	0	0	0	0	0	0	0	0	0	0	0	0	0	0	0
84017117	US	USA	840	17117	Macoupin	Illinois	US	39.26119767	-89.92424028	Macoupin, Illinois, US	0	0	0	0	0	0	0	0	0	0	0	0	0	0	0	0	0	0	0	0	0	0	0	0	0	0	0	0	0	0	0	0	0	0	0	0	0	0	0
84017119	US	USA	840	17119	Madison	Illinois	US	38.83042506	-89.90422563	Madison, Illinois, US	0	0	0	0	0	0	0	0	0	0	0	0	0	0	0	0	0	0	0	0	0	0	0	0	0	0	0	0	0	0	0	0	0	0	0	0	0	0	0
84017121	US	USA	840	17121	Marion	Illinois	US	38.64963204	-88.91899208	Marion, Illinois, US	0	0	0	0	0	0	0	0	0	0	0	0	0	0	0	0	0	0	0	0	0	0	0	0	0	0	0	0	0	0	0	0	0	0	0	0	0	0	0
84017123	US	USA	840	17123	Marshall	Illinois	US	41.0327901	-89.34510444	Marshall, Illinois, US	0	0	0	0	0	0	0	0	0	0	0	0	0	0	0	0	0	0	0	0	0	0	0	0	0	0	0	0	0	0	0	0	0	0	0	0	0	0	0
84017125	US	USA	840	17125	Mason	Illinois	US	40.23917274	-89.91824452	Mason, Illinois, US	0	0	0	0	0	0	0	0	0	0	0	0	0	0	0	0	0	0	0	0	0	0	0	0	0	0	0	0	0	0	0	0	0	0	0	0	0	0	0
84017127	US	USA	840	17127	Massac	Illinois	US	37.22078441	-88.71036614	Massac, Illinois, US	0	0	0	0	0	0	0	0	0	0	0	0	0	0	0	0	0	0	0	0	0	0	0	0	0	0	0	0	0	0	0	0	0	0	0	0	0	0	0
84017129	US	USA	840	17129	Menard	Illinois	US	40.02742725	-89.80246001	Menard, Illinois, US	0	0	0	0	0	0	0	0	0	0	0	0	0	0	0	0	0	0	0	0	0	0	0	0	0	0	0	0	0	0	0	0	0	0	0	0	0	0	0
84017131	US	USA	840	17131	Mercer	Illinois	US	41.20596782	-90.74290052	Mercer, Illinois, US	0	0	0	0	0	0	0	0	0	0	0	0	0	0	0	0	0	0	0	0	0	0	0	0	0	0	0	0	0	0	0	0	0	0	0	0	0	0	0
84017133	US	USA	840	17133	Monroe	Illinois	US	38.27594376	-90.17761038	Monroe, Illinois, US	0	0	0	0	0	0	0	0	0	0	0	0	0	0	0	0	0	0	0	0	0	0	0	0	0	0	0	0	0	0	0	0	0	0	0	0	0	0	0
84017135	US	USA	840	17135	Montgomery	Illinois	US	39.23198845	-89.47809254	Montgomery, Illinois, US	0	0	0	0	0	0	0	0	0	0	0	0	0	0	0	0	0	0	0	0	0	0	0	0	0	0	0	0	0	0	0	0	0	0	0	0	0	0	0
84017137	US	USA	840	17137	Morgan	Illinois	US	39.71654544	-90.20255104	Morgan, Illinois, US	0	0	0	0	0	0	0	0	0	0	0	0	0	0	0	0	0	0	0	0	0	0	0	0	0	0	0	0	0	0	0	0	0	0	0	0	0	0	0
84017139	US	USA	840	17139	Moultrie	Illinois	US	39.64187451	-88.62099969	Moultrie, Illinois, US	0	0	0	0	0	0	0	0	0	0	0	0	0	0	0	0	0	0	0	0	0	0	0	0	0	0	0	0	0	0	0	0	0	0	0	0	0	0	0
84017141	US	USA	840	17141	Ogle	Illinois	US	42.04165196	-89.32184679	Ogle, Illinois, US	0	0	0	0	0	0	0	0	0	0	0	0	0	0	0	0	0	0	0	0	0	0	0	0	0	0	0	0	0	0	0	0	0	0	0	0	0	0	0
84017143	US	USA	840	17143	Peoria	Illinois	US	40.78702156	-89.76078901	Peoria, Illinois, US	0	0	0	0	0	0	0	0	0	0	0	0	0	0	0	0	0	0	0	0	0	0	0	0	0	0	0	0	0	0	0	0	0	0	0	0	0	0	0
84017145	US	USA	840	17145	Perry	Illinois	US	38.08510853	-89.36856219	Perry, Illinois, US	0	0	0	0	0	0	0	0	0	0	0	0	0	0	0	0	0	0	0	0	0	0	0	0	0	0	0	0	0	0	0	0	0	0	0	0	0	0	0
84017147	US	USA	840	17147	Piatt	Illinois	US	40.01360584	-88.59319339	Piatt, Illinois, US	0	0	0	0	0	0	0	0	0	0	0	0	0	0	0	0	0	0	0	0	0	0	0	0	0	0	0	0	0	0	0	0	0	0	0	0	0	0	0
84017149	US	USA	840	17149	Pike	Illinois	US	39.62265059	-90.8877017	Pike, Illinois, US	0	0	0	0	0	0	0	0	0	0	0	0	0	0	0	0	0	0	0	0	0	0	0	0	0	0	0	0	0	0	0	0	0	0	0	0	0	0	0
84017151	US	USA	840	17151	Pope	Illinois	US	37.41391284	-88.56152109	Pope, Illinois, US	0	0	0	0	0	0	0	0	0	0	0	0	0	0	0	0	0	0	0	0	0	0	0	0	0	0	0	0	0	0	0	0	0	0	0	0	0	0	0
84017153	US	USA	840	17153	Pulaski	Illinois	US	37.22631423	-89.13085001	Pulaski, Illinois, US	0	0	0	0	0	0	0	0	0	0	0	0	0	0	0	0	0	0	0	0	0	0	0	0	0	0	0	0	0	0	0	0	0	0	0	0	0	0	0
84017155	US	USA	840	17155	Putnam	Illinois	US	41.2013541	-89.2869272	Putnam, Illinois, US	0	0	0	0	0	0	0	0	0	0	0	0	0	0	0	0	0	0	0	0	0	0	0	0	0	0	0	0	0	0	0	0	0	0	0	0	0	0	0
84017157	US	USA	840	17157	Randolph	Illinois	US	38.05095369	-89.82512254	Randolph, Illinois, US	0	0	0	0	0	0	0	0	0	0	0	0	0	0	0	0	0	0	0	0	0	0	0	0	0	0	0	0	0	0	0	0	0	0	0	0	0	0	0
84017159	US	USA	840	17159	Richland	Illinois	US	38.71240969	-88.08475366	Richland, Illinois, US	0	0	0	0	0	0	0	0	0	0	0	0	0	0	0	0	0	0	0	0	0	0	0	0	0	0	0	0	0	0	0	0	0	0	0	0	0	0	0
84017161	US	USA	840	17161	Rock Island	Illinois	US	41.46613806	-90.57042164	Rock Island, Illinois, US	0	0	0	0	0	0	0	0	0	0	0	0	0	0	0	0	0	0	0	0	0	0	0	0	0	0	0	0	0	0	0	0	0	0	0	0	0	0	0
84017163	US	USA	840	17163	St. Clair	Illinois	US	38.46996033	-89.93063427	St. Clair, Illinois, US	0	0	0	0	0	0	0	0	0	0	0	0	0	0	0	0	0	0	0	0	0	0	0	0	0	0	0	0	0	0	0	0	0	0	0	0	0	0	0
84017165	US	USA	840	17165	Saline	Illinois	US	37.75332999	-88.54119706	Saline, Illinois, US	0	0	0	0	0	0	0	0	0	0	0	0	0	0	0	0	0	0	0	0	0	0	0	0	0	0	0	0	0	0	0	0	0	0	0	0	0	0	0
84017167	US	USA	840	17167	Sangamon	Illinois	US	39.75836914	-89.65872023	Sangamon, Illinois, US	0	0	0	0	0	0	0	0	0	0	0	0	0	0	0	0	0	0	0	0	0	0	0	0	0	0	0	0	0	0	0	0	0	0	0	0	0	0	0
84017169	US	USA	840	17169	Schuyler	Illinois	US	40.1571798	-90.61114163	Schuyler, Illinois, US	0	0	0	0	0	0	0	0	0	0	0	0	0	0	0	0	0	0	0	0	0	0	0	0	0	0	0	0	0	0	0	0	0	0	0	0	0	0	0
84017171	US	USA	840	17171	Scott	Illinois	US	39.6429169	-90.47814431	Scott, Illinois, US	0	0	0	0	0	0	0	0	0	0	0	0	0	0	0	0	0	0	0	0	0	0	0	0	0	0	0	0	0	0	0	0	0	0	0	0	0	0	0
84017173	US	USA	840	17173	Shelby	Illinois	US	39.39133527	-88.80611122	Shelby, Illinois, US	0	0	0	0	0	0	0	0	0	0	0	0	0	0	0	0	0	0	0	0	0	0	0	0	0	0	0	0	0	0	0	0	0	0	0	0	0	0	0
84017175	US	USA	840	17175	Stark	Illinois	US	41.09309773	-89.79745866	Stark, Illinois, US	0	0	0	0	0	0	0	0	0	0	0	0	0	0	0	0	0	0	0	0	0	0	0	0	0	0	0	0	0	0	0	0	0	0	0	0	0	0	0
84017177	US	USA	840	17177	Stephenson	Illinois	US	42.35129217	-89.662598	Stephenson, Illinois, US	0	0	0	0	0	0	0	0	0	0	0	0	0	0	0	0	0	0	0	0	0	0	0	0	0	0	0	0	0	0	0	0	0	0	0	0	0	0	0
84017179	US	USA	840	17179	Tazewell	Illinois	US	40.50716185	-89.51404662	Tazewell, Illinois, US	0	0	0	0	0	0	0	0	0	0	0	0	0	0	0	0	0	0	0	0	0	0	0	0	0	0	0	0	0	0	0	0	0	0	0	0	0	0	0
84017181	US	USA	840	17181	Union	Illinois	US	37.47119609	-89.25548938	Union, Illinois, US	0	0	0	0	0	0	0	0	0	0	0	0	0	0	0	0	0	0	0	0	0	0	0	0	0	0	0	0	0	0	0	0	0	0	0	0	0	0	0
84017183	US	USA	840	17183	Vermilion	Illinois	US	40.18417171	-87.73384359	Vermilion, Illinois, US	0	0	0	0	0	0	0	0	0	0	0	0	0	0	0	0	0	0	0	0	0	0	0	0	0	0	0	0	0	0	0	0	0	0	0	0	0	0	0
84017185	US	USA	840	17185	Wabash	Illinois	US	38.44272901	-87.84922065	Wabash, Illinois, US	0	0	0	0	0	0	0	0	0	0	0	0	0	0	0	0	0	0	0	0	0	0	0	0	0	0	0	0	0	0	0	0	0	0	0	0	0	0	0
84017187	US	USA	840	17187	Warren	Illinois	US	40.84925021	-90.6147432	Warren, Illinois, US	0	0	0	0	0	0	0	0	0	0	0	0	0	0	0	0	0	0	0	0	0	0	0	0	0	0	0	0	0	0	0	0	0	0	0	0	0	0	0
84017189	US	USA	840	17189	Washington	Illinois	US	38.35309213	-89.40982703	Washington, Illinois, US	0	0	0	0	0	0	0	0	0	0	0	0	0	0	0	0	0	0	0	0	0	0	0	0	0	0	0	0	0	0	0	0	0	0	0	0	0	0	0
84017191	US	USA	840	17191	Wayne	Illinois	US	38.42955355	-88.42586459	Wayne, Illinois, US	0	0	0	0	0	0	0	0	0	0	0	0	0	0	0	0	0	0	0	0	0	0	0	0	0	0	0	0	0	0	0	0	0	0	0	0	0	0	0
84017193	US	USA	840	17193	White	Illinois	US	38.08706198	-88.17657461	White, Illinois, US	0	0	0	0	0	0	0	0	0	0	0	0	0	0	0	0	0	0	0	0	0	0	0	0	0	0	0	0	0	0	0	0	0	0	0	0	0	0	0
84017195	US	USA	840	17195	Whiteside	Illinois	US	41.75509713	-89.91556058	Whiteside, Illinois, US	0	0	0	0	0	0	0	0	0	0	0	0	0	0	0	0	0	0	0	0	0	0	0	0	0	0	0	0	0	0	0	0	0	0	0	0	0	0	0
84017197	US	USA	840	17197	Will	Illinois	US	41.44619267	-87.97862712	Will, Illinois, US	0	0	0	0	0	0	0	0	0	0	0	0	0	0	0	0	0	0	0	0	0	0	0	0	0	0	0	0	0	0	0	0	0	0	0	0	0	0	0
84017199	US	USA	840	17199	Williamson	Illinois	US	37.73033511	-88.92994027	Williamson, Illinois, US	0	0	0	0	0	0	0	0	0	0	0	0	0	0	0	0	0	0	0	0	0	0	0	0	0	0	0	0	0	0	0	0	0	0	0	0	0	0	0
84017201	US	USA	840	17201	Winnebago	Illinois	US	42.33641854	-89.16085327	Winnebago, Illinois, US	0	0	0	0	0	0	0	0	0	0	0	0	0	0	0	0	0	0	0	0	0	0	0	0	0	0	0	0	0	0	0	0	0	0	0	0	0	0	0
84017203	US	USA	840	17203	Woodford	Illinois	US	40.78579374	-89.20973757	Woodford, Illinois, US	0	0	0	0	0	0	0	0	0	0	0	0	0	0	0	0	0	0	0	0	0	0	0	0	0	0	0	0	0	0	0	0	0	0	0	0	0	0	0
84018001	US	USA	840	18001	Adams	Indiana	US	40.7457653	-84.93671406	Adams, Indiana, US	0	0	0	0	0	0	0	0	0	0	0	0	0	0	0	0	0	0	0	0	0	0	0	0	0	0	0	0	0	0	0	0	0	0	0	0	0	0	0
84018003	US	USA	840	18003	Allen	Indiana	US	41.09194313	-85.06800636	Allen, Indiana, US	0	0	0	0	0	0	0	0	0	0	0	0	0	0	0	0	0	0	0	0	0	0	0	0	0	0	0	0	0	0	0	0	0	0	0	0	0	0	0
84018005	US	USA	840	18005	Bartholomew	Indiana	US	39.20744865	-85.89558181	Bartholomew, Indiana, US	0	0	0	0	0	0	0	0	0	0	0	0	0	0	0	0	0	0	0	0	0	0	0	0	0	0	0	0	0	0	0	0	0	0	0	0	0	0	0
84018007	US	USA	840	18007	Benton	Indiana	US	40.60626947	-87.31093999	Benton, Indiana, US	0	0	0	0	0	0	0	0	0	0	0	0	0	0	0	0	0	0	0	0	0	0	0	0	0	0	0	0	0	0	0	0	0	0	0	0	0	0	0
84018009	US	USA	840	18009	Blackford	Indiana	US	40.47388153	-85.32499702	Blackford, Indiana, US	0	0	0	0	0	0	0	0	0	0	0	0	0	0	0	0	0	0	0	0	0	0	0	0	0	0	0	0	0	0	0	0	0	0	0	0	0	0	0
84018011	US	USA	840	18011	Boone	Indiana	US	40.0509304	-86.46841646	Boone, Indiana, US	0	0	0	0	0	0	0	0	0	0	0	0	0	0	0	0	0	0	0	0	0	0	0	0	0	0	0	0	0	0	0	0	0	0	0	0	0	0	0
84018013	US	USA	840	18013	Brown	Indiana	US	39.19605589	-86.22868909	Brown, Indiana, US	0	0	0	0	0	0	0	0	0	0	0	0	0	0	0	0	0	0	0	0	0	0	0	0	0	0	0	0	0	0	0	0	0	0	0	0	0	0	0
84018015	US	USA	840	18015	Carroll	Indiana	US	40.5807832	-86.56198812	Carroll,Indiana,US	0	0	0	0	0	0	0	0	0	0	0	0	0	0	0	0	0	0	0	0	0	0	0	0	0	0	0	0	0	0	0	0	0	0	0	0	0	0	0
84018017	US	USA	840	18017	Cass	Indiana	US	40.76135835	-86.34830753	Cass, Indiana, US	0	0	0	0	0	0	0	0	0	0	0	0	0	0	0	0	0	0	0	0	0	0	0	0	0	0	0	0	0	0	0	0	0	0	0	0	0	0	0
84018019	US	USA	840	18019	Clark	Indiana	US	38.48015445	-85.70510334	Clark, Indiana, US	0	0	0	0	0	0	0	0	0	0	0	0	0	0	0	0	0	0	0	0	0	0	0	0	0	0	0	0	0	0	0	0	0	0	0	0	0	0	0
84018021	US	USA	840	18021	Clay	Indiana	US	39.39561833	-87.11723506	Clay, Indiana, US	0	0	0	0	0	0	0	0	0	0	0	0	0	0	0	0	0	0	0	0	0	0	0	0	0	0	0	0	0	0	0	0	0	0	0	0	0	0	0
84018023	US	USA	840	18023	Clinton	Indiana	US	40.30319754	-86.47277257	Clinton, Indiana, US	0	0	0	0	0	0	0	0	0	0	0	0	0	0	0	0	0	0	0	0	0	0	0	0	0	0	0	0	0	0	0	0	0	0	0	0	0	0	0
84018025	US	USA	840	18025	Crawford	Indiana	US	38.28814402	-86.44518825	Crawford, Indiana, US	0	0	0	0	0	0	0	0	0	0	0	0	0	0	0	0	0	0	0	0	0	0	0	0	0	0	0	0	0	0	0	0	0	0	0	0	0	0	0
84018027	US	USA	840	18027	Daviess	Indiana	US	38.70186039	-87.07185406	Daviess, Indiana, US	0	0	0	0	0	0	0	0	0	0	0	0	0	0	0	0	0	0	0	0	0	0	0	0	0	0	0	0	0	0	0	0	0	0	0	0	0	0	0
84018029	US	USA	840	18029	Dearborn	Indiana	US	39.14647946	-84.97333539	Dearborn, Indiana, US	0	0	0	0	0	0	0	0	0	0	0	0	0	0	0	0	0	0	0	0	0	0	0	0	0	0	0	0	0	0	0	0	0	0	0	0	0	0	0
84018031	US	USA	840	18031	Decatur	Indiana	US	39.30712658	-85.50087166	Decatur, Indiana, US	0	0	0	0	0	0	0	0	0	0	0	0	0	0	0	0	0	0	0	0	0	0	0	0	0	0	0	0	0	0	0	0	0	0	0	0	0	0	0
84018033	US	USA	840	18033	DeKalb	Indiana	US	41.39804622	-84.99906934	DeKalb, Indiana, US	0	0	0	0	0	0	0	0	0	0	0	0	0	0	0	0	0	0	0	0	0	0	0	0	0	0	0	0	0	0	0	0	0	0	0	0	0	0	0
84018035	US	USA	840	18035	Delaware	Indiana	US	40.22787247	-85.39732772	Delaware, Indiana, US	0	0	0	0	0	0	0	0	0	0	0	0	0	0	0	0	0	0	0	0	0	0	0	0	0	0	0	0	0	0	0	0	0	0	0	0	0	0	0
84018037	US	USA	840	18037	Dubois	Indiana	US	38.36597551	-86.8792417	Dubois, Indiana, US	0	0	0	0	0	0	0	0	0	0	0	0	0	0	0	0	0	0	0	0	0	0	0	0	0	0	0	0	0	0	0	0	0	0	0	0	0	0	0
84018039	US	USA	840	18039	Elkhart	Indiana	US	41.59761169	-85.85875695	Elkhart, Indiana, US	0	0	0	0	0	0	0	0	0	0	0	0	0	0	0	0	0	0	0	0	0	0	0	0	0	0	0	0	0	0	0	0	0	0	0	0	0	0	0
84018041	US	USA	840	18041	Fayette	Indiana	US	39.63684962	-85.17797541	Fayette, Indiana, US	0	0	0	0	0	0	0	0	0	0	0	0	0	0	0	0	0	0	0	0	0	0	0	0	0	0	0	0	0	0	0	0	0	0	0	0	0	0	0
84018043	US	USA	840	18043	Floyd	Indiana	US	38.32117957	-85.90385377	Floyd, Indiana, US	0	0	0	0	0	0	0	0	0	0	0	0	0	0	0	0	0	0	0	0	0	0	0	0	0	0	0	0	0	0	0	0	0	0	0	0	0	0	0
84018045	US	USA	840	18045	Fountain	Indiana	US	40.12361933	-87.24217689	Fountain, Indiana, US	0	0	0	0	0	0	0	0	0	0	0	0	0	0	0	0	0	0	0	0	0	0	0	0	0	0	0	0	0	0	0	0	0	0	0	0	0	0	0
84018047	US	USA	840	18047	Franklin	Indiana	US	39.4142482	-85.06062647	Franklin, Indiana, US	0	0	0	0	0	0	0	0	0	0	0	0	0	0	0	0	0	0	0	0	0	0	0	0	0	0	0	0	0	0	0	0	0	0	0	0	0	0	0
84018049	US	USA	840	18049	Fulton	Indiana	US	41.0469907	-86.26252745	Fulton, Indiana, US	0	0	0	0	0	0	0	0	0	0	0	0	0	0	0	0	0	0	0	0	0	0	0	0	0	0	0	0	0	0	0	0	0	0	0	0	0	0	0
84018051	US	USA	840	18051	Gibson	Indiana	US	38.30393723	-87.58054938	Gibson, Indiana, US	0	0	0	0	0	0	0	0	0	0	0	0	0	0	0	0	0	0	0	0	0	0	0	0	0	0	0	0	0	0	0	0	0	0	0	0	0	0	0
84018053	US	USA	840	18053	Grant	Indiana	US	40.51587228	-85.65468702	Grant, Indiana, US	0	0	0	0	0	0	0	0	0	0	0	0	0	0	0	0	0	0	0	0	0	0	0	0	0	0	0	0	0	0	0	0	0	0	0	0	0	0	0
84018055	US	USA	840	18055	Greene	Indiana	US	39.03630547	-86.96223202	Greene, Indiana, US	0	0	0	0	0	0	0	0	0	0	0	0	0	0	0	0	0	0	0	0	0	0	0	0	0	0	0	0	0	0	0	0	0	0	0	0	0	0	0
84018057	US	USA	840	18057	Hamilton	Indiana	US	40.07306535	-86.05244729	Hamilton, Indiana, US	0	0	0	0	0	0	0	0	0	0	0	0	0	0	0	0	0	0	0	0	0	0	0	0	0	0	0	0	0	0	0	0	0	0	0	0	0	0	0
84018059	US	USA	840	18059	Hancock	Indiana	US	39.82304555	-85.77566351	Hancock, Indiana, US	0	0	0	0	0	0	0	0	0	0	0	0	0	0	0	0	0	0	0	0	0	0	0	0	0	0	0	0	0	0	0	0	0	0	0	0	0	0	0
84018061	US	USA	840	18061	Harrison	Indiana	US	38.19467379	-86.10948271	Harrison, Indiana, US	0	0	0	0	0	0	0	0	0	0	0	0	0	0	0	0	0	0	0	0	0	0	0	0	0	0	0	0	0	0	0	0	0	0	0	0	0	0	0
84018063	US	USA	840	18063	Hendricks	Indiana	US	39.76719009	-86.51037283	Hendricks, Indiana, US	0	0	0	0	0	0	0	0	0	0	0	0	0	0	0	0	0	0	0	0	0	0	0	0	0	0	0	0	0	0	0	0	0	0	0	0	0	0	0
84018065	US	USA	840	18065	Henry	Indiana	US	39.93029017	-85.39625719	Henry, Indiana, US	0	0	0	0	0	0	0	0	0	0	0	0	0	0	0	0	0	0	0	0	0	0	0	0	0	0	0	0	0	0	0	0	0	0	0	0	0	0	0
84018067	US	USA	840	18067	Howard	Indiana	US	40.48527731	-86.11351892	Howard, Indiana, US	0	0	0	0	0	0	0	0	0	0	0	0	0	0	0	0	0	0	0	0	0	0	0	0	0	0	0	0	0	0	0	0	0	0	0	0	0	0	0
84018069	US	USA	840	18069	Huntington	Indiana	US	40.82907273	-85.48822092	Huntington, Indiana, US	0	0	0	0	0	0	0	0	0	0	0	0	0	0	0	0	0	0	0	0	0	0	0	0	0	0	0	0	0	0	0	0	0	0	0	0	0	0	0
84018071	US	USA	840	18071	Jackson	Indiana	US	38.9091582	-86.03851889	Jackson, Indiana, US	0	0	0	0	0	0	0	0	0	0	0	0	0	0	0	0	0	0	0	0	0	0	0	0	0	0	0	0	0	0	0	0	0	0	0	0	0	0	0
84018073	US	USA	840	18073	Jasper	Indiana	US	41.02078733	-87.11553319	Jasper, Indiana, US	0	0	0	0	0	0	0	0	0	0	0	0	0	0	0	0	0	0	0	0	0	0	0	0	0	0	0	0	0	0	0	0	0	0	0	0	0	0	0
84018075	US	USA	840	18075	Jay	Indiana	US	40.43781032	-85.00576229	Jay, Indiana, US	0	0	0	0	0	0	0	0	0	0	0	0	0	0	0	0	0	0	0	0	0	0	0	0	0	0	0	0	0	0	0	0	0	0	0	0	0	0	0
84018077	US	USA	840	18077	Jefferson	Indiana	US	38.78576239	-85.43633383	Jefferson, Indiana, US	0	0	0	0	0	0	0	0	0	0	0	0	0	0	0	0	0	0	0	0	0	0	0	0	0	0	0	0	0	0	0	0	0	0	0	0	0	0	0
84018079	US	USA	840	18079	Jennings	Indiana	US	38.99588883	-85.62710784	Jennings, Indiana, US	0	0	0	0	0	0	0	0	0	0	0	0	0	0	0	0	0	0	0	0	0	0	0	0	0	0	0	0	0	0	0	0	0	0	0	0	0	0	0
84018081	US	USA	840	18081	Johnson	Indiana	US	39.48994426	-86.10149107	Johnson, Indiana, US	0	0	0	0	0	0	0	0	0	0	0	0	0	0	0	0	0	0	0	0	0	0	0	0	0	0	0	0	0	0	0	0	0	0	0	0	0	0	0
84018083	US	USA	840	18083	Knox	Indiana	US	38.68861576	-87.4194665	Knox, Indiana, US	0	0	0	0	0	0	0	0	0	0	0	0	0	0	0	0	0	0	0	0	0	0	0	0	0	0	0	0	0	0	0	0	0	0	0	0	0	0	0
84018085	US	USA	840	18085	Kosciusko	Indiana	US	41.24521668	-85.86312322	Kosciusko, Indiana, US	0	0	0	0	0	0	0	0	0	0	0	0	0	0	0	0	0	0	0	0	0	0	0	0	0	0	0	0	0	0	0	0	0	0	0	0	0	0	0
84018087	US	USA	840	18087	LaGrange	Indiana	US	41.64232188	-85.42674232	LaGrange, Indiana, US	0	0	0	0	0	0	0	0	0	0	0	0	0	0	0	0	0	0	0	0	0	0	0	0	0	0	0	0	0	0	0	0	0	0	0	0	0	0	0
84018089	US	USA	840	18089	Lake	Indiana	US	41.41874274	-87.38277575	Lake, Indiana, US	0	0	0	0	0	0	0	0	0	0	0	0	0	0	0	0	0	0	0	0	0	0	0	0	0	0	0	0	0	0	0	0	0	0	0	0	0	0	0
84018091	US	USA	840	18091	LaPorte	Indiana	US	41.54366008	-86.74072188	LaPorte, Indiana, US	0	0	0	0	0	0	0	0	0	0	0	0	0	0	0	0	0	0	0	0	0	0	0	0	0	0	0	0	0	0	0	0	0	0	0	0	0	0	0
84018093	US	USA	840	18093	Lawrence	Indiana	US	38.84112637	-86.48361629	Lawrence, Indiana, US	0	0	0	0	0	0	0	0	0	0	0	0	0	0	0	0	0	0	0	0	0	0	0	0	0	0	0	0	0	0	0	0	0	0	0	0	0	0	0
84018095	US	USA	840	18095	Madison	Indiana	US	40.16143691	-85.71964711	Madison, Indiana, US	0	0	0	0	0	0	0	0	0	0	0	0	0	0	0	0	0	0	0	0	0	0	0	0	0	0	0	0	0	0	0	0	0	0	0	0	0	0	0
84018097	US	USA	840	18097	Marion	Indiana	US	39.78163624	-86.13826325	Marion, Indiana, US	0	0	0	0	0	0	0	0	0	0	0	0	0	0	0	0	0	0	0	0	0	0	0	0	0	0	0	0	0	0	0	0	0	0	0	0	0	0	0
84018099	US	USA	840	18099	Marshall	Indiana	US	41.32467367	-86.26185087	Marshall, Indiana, US	0	0	0	0	0	0	0	0	0	0	0	0	0	0	0	0	0	0	0	0	0	0	0	0	0	0	0	0	0	0	0	0	0	0	0	0	0	0	0
84018101	US	USA	840	18101	Martin	Indiana	US	38.7099921	-86.80373186	Martin, Indiana, US	0	0	0	0	0	0	0	0	0	0	0	0	0	0	0	0	0	0	0	0	0	0	0	0	0	0	0	0	0	0	0	0	0	0	0	0	0	0	0
84018103	US	USA	840	18103	Miami	Indiana	US	40.76940965	-86.04525048	Miami, Indiana, US	0	0	0	0	0	0	0	0	0	0	0	0	0	0	0	0	0	0	0	0	0	0	0	0	0	0	0	0	0	0	0	0	0	0	0	0	0	0	0
84018105	US	USA	840	18105	Monroe	Indiana	US	39.16130004	-86.52414358	Monroe, Indiana, US	0	0	0	0	0	0	0	0	0	0	0	0	0	0	0	0	0	0	0	0	0	0	0	0	0	0	0	0	0	0	0	0	0	0	0	0	0	0	0
84018107	US	USA	840	18107	Montgomery	Indiana	US	40.04034823	-86.89335024	Montgomery, Indiana, US	0	0	0	0	0	0	0	0	0	0	0	0	0	0	0	0	0	0	0	0	0	0	0	0	0	0	0	0	0	0	0	0	0	0	0	0	0	0	0
84018109	US	USA	840	18109	Morgan	Indiana	US	39.47899078	-86.44573375	Morgan, Indiana, US	0	0	0	0	0	0	0	0	0	0	0	0	0	0	0	0	0	0	0	0	0	0	0	0	0	0	0	0	0	0	0	0	0	0	0	0	0	0	0
84018111	US	USA	840	18111	Newton	Indiana	US	40.95610449	-87.39635768	Newton, Indiana, US	0	0	0	0	0	0	0	0	0	0	0	0	0	0	0	0	0	0	0	0	0	0	0	0	0	0	0	0	0	0	0	0	0	0	0	0	0	0	0
84018113	US	USA	840	18113	Noble	Indiana	US	41.39672484	-85.41966713	Noble, Indiana, US	0	0	0	0	0	0	0	0	0	0	0	0	0	0	0	0	0	0	0	0	0	0	0	0	0	0	0	0	0	0	0	0	0	0	0	0	0	0	0
84018115	US	USA	840	18115	Ohio	Indiana	US	38.955305	-84.96515993	Ohio, Indiana, US	0	0	0	0	0	0	0	0	0	0	0	0	0	0	0	0	0	0	0	0	0	0	0	0	0	0	0	0	0	0	0	0	0	0	0	0	0	0	0
84018117	US	USA	840	18117	Orange	Indiana	US	38.5411892	-86.49523093	Orange, Indiana, US	0	0	0	0	0	0	0	0	0	0	0	0	0	0	0	0	0	0	0	0	0	0	0	0	0	0	0	0	0	0	0	0	0	0	0	0	0	0	0
84018119	US	USA	840	18119	Owen	Indiana	US	39.31145587	-86.83900724	Owen, Indiana, US	0	0	0	0	0	0	0	0	0	0	0	0	0	0	0	0	0	0	0	0	0	0	0	0	0	0	0	0	0	0	0	0	0	0	0	0	0	0	0
84018121	US	USA	840	18121	Parke	Indiana	US	39.77202286	-87.20375833	Parke, Indiana, US	0	0	0	0	0	0	0	0	0	0	0	0	0	0	0	0	0	0	0	0	0	0	0	0	0	0	0	0	0	0	0	0	0	0	0	0	0	0	0
84018123	US	USA	840	18123	Perry	Indiana	US	38.07809328	-86.63741946	Perry, Indiana, US	0	0	0	0	0	0	0	0	0	0	0	0	0	0	0	0	0	0	0	0	0	0	0	0	0	0	0	0	0	0	0	0	0	0	0	0	0	0	0
84018125	US	USA	840	18125	Pike	Indiana	US	38.40112197	-87.23574907	Pike, Indiana, US	0	0	0	0	0	0	0	0	0	0	0	0	0	0	0	0	0	0	0	0	0	0	0	0	0	0	0	0	0	0	0	0	0	0	0	0	0	0	0
84018127	US	USA	840	18127	Porter	Indiana	US	41.45986947	-87.06848888	Porter, Indiana, US	0	0	0	0	0	0	0	0	0	0	0	0	0	0	0	0	0	0	0	0	0	0	0	0	0	0	0	0	0	0	0	0	0	0	0	0	0	0	0
84018129	US	USA	840	18129	Posey	Indiana	US	38.02097333	-87.86480429	Posey, Indiana, US	0	0	0	0	0	0	0	0	0	0	0	0	0	0	0	0	0	0	0	0	0	0	0	0	0	0	0	0	0	0	0	0	0	0	0	0	0	0	0
84018131	US	USA	840	18131	Pulaski	Indiana	US	41.04166107	-86.69890683	Pulaski, Indiana, US	0	0	0	0	0	0	0	0	0	0	0	0	0	0	0	0	0	0	0	0	0	0	0	0	0	0	0	0	0	0	0	0	0	0	0	0	0	0	0
84018133	US	USA	840	18133	Putnam	Indiana	US	39.66437981	-86.84517605	Putnam, Indiana, US	0	0	0	0	0	0	0	0	0	0	0	0	0	0	0	0	0	0	0	0	0	0	0	0	0	0	0	0	0	0	0	0	0	0	0	0	0	0	0
84018135	US	USA	840	18135	Randolph	Indiana	US	40.15734772	-85.01139319	Randolph, Indiana, US	0	0	0	0	0	0	0	0	0	0	0	0	0	0	0	0	0	0	0	0	0	0	0	0	0	0	0	0	0	0	0	0	0	0	0	0	0	0	0
84018137	US	USA	840	18137	Ripley	Indiana	US	39.10235626	-85.26212744	Ripley, Indiana, US	0	0	0	0	0	0	0	0	0	0	0	0	0	0	0	0	0	0	0	0	0	0	0	0	0	0	0	0	0	0	0	0	0	0	0	0	0	0	0
84018139	US	USA	840	18139	Rush	Indiana	US	39.62002287	-85.4655599	Rush, Indiana, US	0	0	0	0	0	0	0	0	0	0	0	0	0	0	0	0	0	0	0	0	0	0	0	0	0	0	0	0	0	0	0	0	0	0	0	0	0	0	0
84018141	US	USA	840	18141	St. Joseph	Indiana	US	41.61756781	-86.29040834	St. Joseph, Indiana, US	0	0	0	0	0	0	0	0	0	0	0	0	0	0	0	0	0	0	0	0	0	0	0	0	0	0	0	0	0	0	0	0	0	0	0	0	0	0	0
84018143	US	USA	840	18143	Scott	Indiana	US	38.68672078	-85.74627859	Scott, Indiana, US	0	0	0	0	0	0	0	0	0	0	0	0	0	0	0	0	0	0	0	0	0	0	0	0	0	0	0	0	0	0	0	0	0	0	0	0	0	0	0
84018145	US	USA	840	18145	Shelby	Indiana	US	39.52305623	-85.7915857	Shelby, Indiana, US	0	0	0	0	0	0	0	0	0	0	0	0	0	0	0	0	0	0	0	0	0	0	0	0	0	0	0	0	0	0	0	0	0	0	0	0	0	0	0
84018147	US	USA	840	18147	Spencer	Indiana	US	38.01519732	-87.0079644	Spencer, Indiana, US	0	0	0	0	0	0	0	0	0	0	0	0	0	0	0	0	0	0	0	0	0	0	0	0	0	0	0	0	0	0	0	0	0	0	0	0	0	0	0
84018149	US	USA	840	18149	Starke	Indiana	US	41.27890281	-86.64686895	Starke, Indiana, US	0	0	0	0	0	0	0	0	0	0	0	0	0	0	0	0	0	0	0	0	0	0	0	0	0	0	0	0	0	0	0	0	0	0	0	0	0	0	0
84018151	US	USA	840	18151	Steuben	Indiana	US	41.64423868	-85.00101094	Steuben, Indiana, US	0	0	0	0	0	0	0	0	0	0	0	0	0	0	0	0	0	0	0	0	0	0	0	0	0	0	0	0	0	0	0	0	0	0	0	0	0	0	0
84018153	US	USA	840	18153	Sullivan	Indiana	US	39.08952258	-87.41414469	Sullivan, Indiana, US	0	0	0	0	0	0	0	0	0	0	0	0	0	0	0	0	0	0	0	0	0	0	0	0	0	0	0	0	0	0	0	0	0	0	0	0	0	0	0
84018155	US	USA	840	18155	Switzerland	Indiana	US	38.82767338	-85.03022429	Switzerland, Indiana, US	0	0	0	0	0	0	0	0	0	0	0	0	0	0	0	0	0	0	0	0	0	0	0	0	0	0	0	0	0	0	0	0	0	0	0	0	0	0	0
84018157	US	USA	840	18157	Tippecanoe	Indiana	US	40.38872739	-86.89413959	Tippecanoe, Indiana, US	0	0	0	0	0	0	0	0	0	0	0	0	0	0	0	0	0	0	0	0	0	0	0	0	0	0	0	0	0	0	0	0	0	0	0	0	0	0	0
84018159	US	USA	840	18159	Tipton	Indiana	US	40.31123252	-86.05234925	Tipton, Indiana, US	0	0	0	0	0	0	0	0	0	0	0	0	0	0	0	0	0	0	0	0	0	0	0	0	0	0	0	0	0	0	0	0	0	0	0	0	0	0	0
84018161	US	USA	840	18161	Union	Indiana	US	39.62550777	-84.92497066	Union, Indiana, US	0	0	0	0	0	0	0	0	0	0	0	0	0	0	0	0	0	0	0	0	0	0	0	0	0	0	0	0	0	0	0	0	0	0	0	0	0	0	0
84018163	US	USA	840	18163	Vanderburgh	Indiana	US	38.02658833	-87.58763124	Vanderburgh, Indiana, US	0	0	0	0	0	0	0	0	0	0	0	0	0	0	0	0	0	0	0	0	0	0	0	0	0	0	0	0	0	0	0	0	0	0	0	0	0	0	0
84018165	US	USA	840	18165	Vermillion	Indiana	US	39.8523352	-87.46160542	Vermillion, Indiana, US	0	0	0	0	0	0	0	0	0	0	0	0	0	0	0	0	0	0	0	0	0	0	0	0	0	0	0	0	0	0	0	0	0	0	0	0	0	0	0
84018167	US	USA	840	18167	Vigo	Indiana	US	39.42944561	-87.39169027	Vigo, Indiana, US	0	0	0	0	0	0	0	0	0	0	0	0	0	0	0	0	0	0	0	0	0	0	0	0	0	0	0	0	0	0	0	0	0	0	0	0	0	0	0
84018169	US	USA	840	18169	Wabash	Indiana	US	40.84704239	-85.79328272	Wabash, Indiana, US	0	0	0	0	0	0	0	0	0	0	0	0	0	0	0	0	0	0	0	0	0	0	0	0	0	0	0	0	0	0	0	0	0	0	0	0	0	0	0
84018171	US	USA	840	18171	Warren	Indiana	US	40.34728141	-87.35602659	Warren, Indiana, US	0	0	0	0	0	0	0	0	0	0	0	0	0	0	0	0	0	0	0	0	0	0	0	0	0	0	0	0	0	0	0	0	0	0	0	0	0	0	0
84018173	US	USA	840	18173	Warrick	Indiana	US	38.08922676	-87.2716085	Warrick, Indiana, US	0	0	0	0	0	0	0	0	0	0	0	0	0	0	0	0	0	0	0	0	0	0	0	0	0	0	0	0	0	0	0	0	0	0	0	0	0	0	0
84018175	US	USA	840	18175	Washington	Indiana	US	38.60219804	-86.1049363	Washington, Indiana, US	0	0	0	0	0	0	0	0	0	0	0	0	0	0	0	0	0	0	0	0	0	0	0	0	0	0	0	0	0	0	0	0	0	0	0	0	0	0	0
84018177	US	USA	840	18177	Wayne	Indiana	US	39.8633444	-85.01044989	Wayne, Indiana, US	0	0	0	0	0	0	0	0	0	0	0	0	0	0	0	0	0	0	0	0	0	0	0	0	0	0	0	0	0	0	0	0	0	0	0	0	0	0	0
84018179	US	USA	840	18179	Wells	Indiana	US	40.72934187	-85.22132966	Wells, Indiana, US	0	0	0	0	0	0	0	0	0	0	0	0	0	0	0	0	0	0	0	0	0	0	0	0	0	0	0	0	0	0	0	0	0	0	0	0	0	0	0
84018181	US	USA	840	18181	White	Indiana	US	40.74911165	-86.86492015	White, Indiana, US	0	0	0	0	0	0	0	0	0	0	0	0	0	0	0	0	0	0	0	0	0	0	0	0	0	0	0	0	0	0	0	0	0	0	0	0	0	0	0
84018183	US	USA	840	18183	Whitley	Indiana	US	41.13863784	-85.50791236	Whitley, Indiana, US	0	0	0	0	0	0	0	0	0	0	0	0	0	0	0	0	0	0	0	0	0	0	0	0	0	0	0	0	0	0	0	0	0	0	0	0	0	0	0
84019001	US	USA	840	19001	Adair	Iowa	US	41.33075609	-94.47105874	Adair, Iowa, US	0	0	0	0	0	0	0	0	0	0	0	0	0	0	0	0	0	0	0	0	0	0	0	0	0	0	0	0	0	0	0	0	0	0	0	0	0	0	0
84019003	US	USA	840	19003	Adams	Iowa	US	41.02903567	-94.69932645	Adams, Iowa, US	0	0	0	0	0	0	0	0	0	0	0	0	0	0	0	0	0	0	0	0	0	0	0	0	0	0	0	0	0	0	0	0	0	0	0	0	0	0	0
84019005	US	USA	840	19005	Allamakee	Iowa	US	43.28383218	-91.37860922	Allamakee, Iowa, US	0	0	0	0	0	0	0	0	0	0	0	0	0	0	0	0	0	0	0	0	0	0	0	0	0	0	0	0	0	0	0	0	0	0	0	0	0	0	0
84019007	US	USA	840	19007	Appanoose	Iowa	US	40.74324454	-92.86865906	Appanoose, Iowa, US	0	0	0	0	0	0	0	0	0	0	0	0	0	0	0	0	0	0	0	0	0	0	0	0	0	0	0	0	0	0	0	0	0	0	0	0	0	0	0
84019009	US	USA	840	19009	Audubon	Iowa	US	41.6844628	-94.90581859	Audubon, Iowa, US	0	0	0	0	0	0	0	0	0	0	0	0	0	0	0	0	0	0	0	0	0	0	0	0	0	0	0	0	0	0	0	0	0	0	0	0	0	0	0
84019011	US	USA	840	19011	Benton	Iowa	US	42.08011739	-92.06463573	Benton, Iowa, US	0	0	0	0	0	0	0	0	0	0	0	0	0	0	0	0	0	0	0	0	0	0	0	0	0	0	0	0	0	0	0	0	0	0	0	0	0	0	0
84019013	US	USA	840	19013	Black Hawk	Iowa	US	42.4704581	-92.30524729	Black Hawk, Iowa, US	0	0	0	0	0	0	0	0	0	0	0	0	0	0	0	0	0	0	0	0	0	0	0	0	0	0	0	0	0	0	0	0	0	0	0	0	0	0	0
84019015	US	USA	840	19015	Boone	Iowa	US	42.03657094	-93.9313999	Boone, Iowa, US	0	0	0	0	0	0	0	0	0	0	0	0	0	0	0	0	0	0	0	0	0	0	0	0	0	0	0	0	0	0	0	0	0	0	0	0	0	0	0
84019017	US	USA	840	19017	Bremer	Iowa	US	42.77461496	-92.31795937	Bremer, Iowa, US	0	0	0	0	0	0	0	0	0	0	0	0	0	0	0	0	0	0	0	0	0	0	0	0	0	0	0	0	0	0	0	0	0	0	0	0	0	0	0
84019019	US	USA	840	19019	Buchanan	Iowa	US	42.4709188	-91.83510825	Buchanan, Iowa, US	0	0	0	0	0	0	0	0	0	0	0	0	0	0	0	0	0	0	0	0	0	0	0	0	0	0	0	0	0	0	0	0	0	0	0	0	0	0	0
84019021	US	USA	840	19021	Buena Vista	Iowa	US	42.73545875	-95.15100162	Buena Vista, Iowa, US	0	0	0	0	0	0	0	0	0	0	0	0	0	0	0	0	0	0	0	0	0	0	0	0	0	0	0	0	0	0	0	0	0	0	0	0	0	0	0
84019023	US	USA	840	19023	Butler	Iowa	US	42.73172833	-92.79015971	Butler, Iowa, US	0	0	0	0	0	0	0	0	0	0	0	0	0	0	0	0	0	0	0	0	0	0	0	0	0	0	0	0	0	0	0	0	0	0	0	0	0	0	0
84019025	US	USA	840	19025	Calhoun	Iowa	US	42.38521079	-94.64046046	Calhoun, Iowa, US	0	0	0	0	0	0	0	0	0	0	0	0	0	0	0	0	0	0	0	0	0	0	0	0	0	0	0	0	0	0	0	0	0	0	0	0	0	0	0
84019027	US	USA	840	19027	Carroll	Iowa	US	42.03617207	-94.86032705	Carroll, Iowa, US	0	0	0	0	0	0	0	0	0	0	0	0	0	0	0	0	0	0	0	0	0	0	0	0	0	0	0	0	0	0	0	0	0	0	0	0	0	0	0
84019029	US	USA	840	19029	Cass	Iowa	US	41.33149454	-94.92792482	Cass, Iowa, US	0	0	0	0	0	0	0	0	0	0	0	0	0	0	0	0	0	0	0	0	0	0	0	0	0	0	0	0	0	0	0	0	0	0	0	0	0	0	0
84019031	US	USA	840	19031	Cedar	Iowa	US	41.77233777	-91.13246684	Cedar, Iowa, US	0	0	0	0	0	0	0	0	0	0	0	0	0	0	0	0	0	0	0	0	0	0	0	0	0	0	0	0	0	0	0	0	0	0	0	0	0	0	0
84019033	US	USA	840	19033	Cerro Gordo	Iowa	US	43.08177563	-93.2612239	Cerro Gordo, Iowa, US	0	0	0	0	0	0	0	0	0	0	0	0	0	0	0	0	0	0	0	0	0	0	0	0	0	0	0	0	0	0	0	0	0	0	0	0	0	0	0
84019035	US	USA	840	19035	Cherokee	Iowa	US	42.73538914	-95.62389402	Cherokee, Iowa, US	0	0	0	0	0	0	0	0	0	0	0	0	0	0	0	0	0	0	0	0	0	0	0	0	0	0	0	0	0	0	0	0	0	0	0	0	0	0	0
84019037	US	USA	840	19037	Chickasaw	Iowa	US	43.06001295	-92.31773347	Chickasaw, Iowa, US	0	0	0	0	0	0	0	0	0	0	0	0	0	0	0	0	0	0	0	0	0	0	0	0	0	0	0	0	0	0	0	0	0	0	0	0	0	0	0
84019039	US	USA	840	19039	Clarke	Iowa	US	41.02868181	-93.78499767	Clarke, Iowa, US	0	0	0	0	0	0	0	0	0	0	0	0	0	0	0	0	0	0	0	0	0	0	0	0	0	0	0	0	0	0	0	0	0	0	0	0	0	0	0
84019041	US	USA	840	19041	Clay	Iowa	US	43.08247182	-95.15096481	Clay, Iowa, US	0	0	0	0	0	0	0	0	0	0	0	0	0	0	0	0	0	0	0	0	0	0	0	0	0	0	0	0	0	0	0	0	0	0	0	0	0	0	0
84019043	US	USA	840	19043	Clayton	Iowa	US	42.84443388	-91.34133693	Clayton, Iowa, US	0	0	0	0	0	0	0	0	0	0	0	0	0	0	0	0	0	0	0	0	0	0	0	0	0	0	0	0	0	0	0	0	0	0	0	0	0	0	0
84019045	US	USA	840	19045	Clinton	Iowa	US	41.89981633	-90.53275096	Clinton, Iowa, US	0	0	0	0	0	0	0	0	0	0	0	0	0	0	0	0	0	0	0	0	0	0	0	0	0	0	0	0	0	0	0	0	0	0	0	0	0	0	0
84019047	US	USA	840	19047	Crawford	Iowa	US	42.03718237	-95.3819718	Crawford, Iowa, US	0	0	0	0	0	0	0	0	0	0	0	0	0	0	0	0	0	0	0	0	0	0	0	0	0	0	0	0	0	0	0	0	0	0	0	0	0	0	0
84019049	US	USA	840	19049	Dallas	Iowa	US	41.68560356	-94.04127625	Dallas, Iowa, US	0	0	0	0	0	0	0	0	0	0	0	0	0	0	0	0	0	0	0	0	0	0	0	0	0	0	0	0	0	0	0	0	0	0	0	0	0	0	0
84019051	US	USA	840	19051	Davis	Iowa	US	40.74773536	-92.41005468	Davis, Iowa, US	0	0	0	0	0	0	0	0	0	0	0	0	0	0	0	0	0	0	0	0	0	0	0	0	0	0	0	0	0	0	0	0	0	0	0	0	0	0	0
84019053	US	USA	840	19053	Decatur	Iowa	US	40.73742757	-93.78645949	Decatur, Iowa, US	0	0	0	0	0	0	0	0	0	0	0	0	0	0	0	0	0	0	0	0	0	0	0	0	0	0	0	0	0	0	0	0	0	0	0	0	0	0	0
84019055	US	USA	840	19055	Delaware	Iowa	US	42.47104597	-91.3664492	Delaware, Iowa, US	0	0	0	0	0	0	0	0	0	0	0	0	0	0	0	0	0	0	0	0	0	0	0	0	0	0	0	0	0	0	0	0	0	0	0	0	0	0	0
84019057	US	USA	840	19057	Des Moines	Iowa	US	40.92012606	-91.18326592	Des Moines, Iowa, US	0	0	0	0	0	0	0	0	0	0	0	0	0	0	0	0	0	0	0	0	0	0	0	0	0	0	0	0	0	0	0	0	0	0	0	0	0	0	0
84019059	US	USA	840	19059	Dickinson	Iowa	US	43.37787725	-95.1510206	Dickinson, Iowa, US	0	0	0	0	0	0	0	0	0	0	0	0	0	0	0	0	0	0	0	0	0	0	0	0	0	0	0	0	0	0	0	0	0	0	0	0	0	0	0
84019061	US	USA	840	19061	Dubuque	Iowa	US	42.46815349	-90.88181925	Dubuque, Iowa, US	0	0	0	0	0	0	0	0	0	0	0	0	0	0	0	0	0	0	0	0	0	0	0	0	0	0	0	0	0	0	0	0	0	0	0	0	0	0	0
84019063	US	USA	840	19063	Emmet	Iowa	US	43.37782951	-94.67858943	Emmet, Iowa, US	0	0	0	0	0	0	0	0	0	0	0	0	0	0	0	0	0	0	0	0	0	0	0	0	0	0	0	0	0	0	0	0	0	0	0	0	0	0	0
84019065	US	USA	840	19065	Fayette	Iowa	US	42.86271799	-91.8441231	Fayette, Iowa, US	0	0	0	0	0	0	0	0	0	0	0	0	0	0	0	0	0	0	0	0	0	0	0	0	0	0	0	0	0	0	0	0	0	0	0	0	0	0	0
84019067	US	USA	840	19067	Floyd	Iowa	US	43.0600053	-92.78940097	Floyd, Iowa, US	0	0	0	0	0	0	0	0	0	0	0	0	0	0	0	0	0	0	0	0	0	0	0	0	0	0	0	0	0	0	0	0	0	0	0	0	0	0	0
84019069	US	USA	840	19069	Franklin	Iowa	US	42.73270384	-93.26256925	Franklin, Iowa, US	0	0	0	0	0	0	0	0	0	0	0	0	0	0	0	0	0	0	0	0	0	0	0	0	0	0	0	0	0	0	0	0	0	0	0	0	0	0	0
84019071	US	USA	840	19071	Fremont	Iowa	US	40.7454272	-95.60129045	Fremont, Iowa, US	0	0	0	0	0	0	0	0	0	0	0	0	0	0	0	0	0	0	0	0	0	0	0	0	0	0	0	0	0	0	0	0	0	0	0	0	0	0	0
84019073	US	USA	840	19073	Greene	Iowa	US	42.03614551	-94.39658081	Greene, Iowa, US	0	0	0	0	0	0	0	0	0	0	0	0	0	0	0	0	0	0	0	0	0	0	0	0	0	0	0	0	0	0	0	0	0	0	0	0	0	0	0
84019075	US	USA	840	19075	Grundy	Iowa	US	42.40183723	-92.78829551	Grundy, Iowa, US	0	0	0	0	0	0	0	0	0	0	0	0	0	0	0	0	0	0	0	0	0	0	0	0	0	0	0	0	0	0	0	0	0	0	0	0	0	0	0
84019077	US	USA	840	19077	Guthrie	Iowa	US	41.68378965	-94.50111014	Guthrie, Iowa, US	0	0	0	0	0	0	0	0	0	0	0	0	0	0	0	0	0	0	0	0	0	0	0	0	0	0	0	0	0	0	0	0	0	0	0	0	0	0	0
84019079	US	USA	840	19079	Hamilton	Iowa	US	42.38382428	-93.70197703	Hamilton, Iowa, US	0	0	0	0	0	0	0	0	0	0	0	0	0	0	0	0	0	0	0	0	0	0	0	0	0	0	0	0	0	0	0	0	0	0	0	0	0	0	0
84019081	US	USA	840	19081	Hancock	Iowa	US	43.08178477	-93.73454884	Hancock, Iowa, US	0	0	0	0	0	0	0	0	0	0	0	0	0	0	0	0	0	0	0	0	0	0	0	0	0	0	0	0	0	0	0	0	0	0	0	0	0	0	0
84019083	US	USA	840	19083	Hardin	Iowa	US	42.38353877	-93.23654611	Hardin, Iowa, US	0	0	0	0	0	0	0	0	0	0	0	0	0	0	0	0	0	0	0	0	0	0	0	0	0	0	0	0	0	0	0	0	0	0	0	0	0	0	0
84019085	US	USA	840	19085	Harrison	Iowa	US	41.68330137	-95.81558439	Harrison, Iowa, US	0	0	0	0	0	0	0	0	0	0	0	0	0	0	0	0	0	0	0	0	0	0	0	0	0	0	0	0	0	0	0	0	0	0	0	0	0	0	0
84019087	US	USA	840	19087	Henry	Iowa	US	40.98767962	-91.54436349	Henry, Iowa, US	0	0	0	0	0	0	0	0	0	0	0	0	0	0	0	0	0	0	0	0	0	0	0	0	0	0	0	0	0	0	0	0	0	0	0	0	0	0	0
84019089	US	USA	840	19089	Howard	Iowa	US	43.35671042	-92.31702714	Howard, Iowa, US	0	0	0	0	0	0	0	0	0	0	0	0	0	0	0	0	0	0	0	0	0	0	0	0	0	0	0	0	0	0	0	0	0	0	0	0	0	0	0
84019091	US	USA	840	19091	Humboldt	Iowa	US	42.7764426	-94.20722537	Humboldt, Iowa, US	0	0	0	0	0	0	0	0	0	0	0	0	0	0	0	0	0	0	0	0	0	0	0	0	0	0	0	0	0	0	0	0	0	0	0	0	0	0	0
84019093	US	USA	840	19093	Ida	Iowa	US	42.38696136	-95.51355387	Ida, Iowa, US	0	0	0	0	0	0	0	0	0	0	0	0	0	0	0	0	0	0	0	0	0	0	0	0	0	0	0	0	0	0	0	0	0	0	0	0	0	0	0
84019095	US	USA	840	19095	Iowa	Iowa	US	41.68630265	-92.0643373	Iowa, Iowa, US	0	0	0	0	0	0	0	0	0	0	0	0	0	0	0	0	0	0	0	0	0	0	0	0	0	0	0	0	0	0	0	0	0	0	0	0	0	0	0
84019097	US	USA	840	19097	Jackson	Iowa	US	42.17178824	-90.57354837	Jackson, Iowa, US	0	0	0	0	0	0	0	0	0	0	0	0	0	0	0	0	0	0	0	0	0	0	0	0	0	0	0	0	0	0	0	0	0	0	0	0	0	0	0
84019099	US	USA	840	19099	Jasper	Iowa	US	41.68576082	-93.05567785	Jasper, Iowa, US	0	0	0	0	0	0	0	0	0	0	0	0	0	0	0	0	0	0	0	0	0	0	0	0	0	0	0	0	0	0	0	0	0	0	0	0	0	0	0
84019101	US	USA	840	19101	Jefferson	Iowa	US	41.03192394	-91.94849466	Jefferson, Iowa, US	0	0	0	0	0	0	0	0	0	0	0	0	0	0	0	0	0	0	0	0	0	0	0	0	0	0	0	0	0	0	0	0	0	0	0	0	0	0	0
84019103	US	USA	840	19103	Johnson	Iowa	US	41.67169354	-91.58754744	Johnson, Iowa, US	0	0	0	0	0	0	0	0	0	0	0	0	0	0	0	0	0	0	0	0	0	0	0	0	0	0	0	0	0	0	0	0	0	0	0	0	0	0	0
84019105	US	USA	840	19105	Jones	Iowa	US	42.12118609	-91.13139641	Jones, Iowa, US	0	0	0	0	0	0	0	0	0	0	0	0	0	0	0	0	0	0	0	0	0	0	0	0	0	0	0	0	0	0	0	0	0	0	0	0	0	0	0
84019107	US	USA	840	19107	Keokuk	Iowa	US	41.33649833	-92.1785067	Keokuk, Iowa, US	0	0	0	0	0	0	0	0	0	0	0	0	0	0	0	0	0	0	0	0	0	0	0	0	0	0	0	0	0	0	0	0	0	0	0	0	0	0	0
84019109	US	USA	840	19109	Kossuth	Iowa	US	43.20405458	-94.20691791	Kossuth, Iowa, US	0	0	0	0	0	0	0	0	0	0	0	0	0	0	0	0	0	0	0	0	0	0	0	0	0	0	0	0	0	0	0	0	0	0	0	0	0	0	0
84019111	US	USA	840	19111	Lee	Iowa	US	40.64181461	-91.48183025	Lee, Iowa, US	0	0	0	0	0	0	0	0	0	0	0	0	0	0	0	0	0	0	0	0	0	0	0	0	0	0	0	0	0	0	0	0	0	0	0	0	0	0	0
84019113	US	USA	840	19113	Linn	Iowa	US	42.07923082	-91.59809485	Linn, Iowa, US	0	0	0	0	0	0	0	0	0	0	0	0	0	0	0	0	0	0	0	0	0	0	0	0	0	0	0	0	0	0	0	0	0	0	0	0	0	0	0
84019115	US	USA	840	19115	Louisa	Iowa	US	41.21842119	-91.26102611	Louisa, Iowa, US	0	0	0	0	0	0	0	0	0	0	0	0	0	0	0	0	0	0	0	0	0	0	0	0	0	0	0	0	0	0	0	0	0	0	0	0	0	0	0
84019117	US	USA	840	19117	Lucas	Iowa	US	41.02958964	-93.32780803	Lucas, Iowa, US	0	0	0	0	0	0	0	0	0	0	0	0	0	0	0	0	0	0	0	0	0	0	0	0	0	0	0	0	0	0	0	0	0	0	0	0	0	0	0
84019119	US	USA	840	19119	Lyon	Iowa	US	43.38107862	-96.20926845	Lyon, Iowa, US	0	0	0	0	0	0	0	0	0	0	0	0	0	0	0	0	0	0	0	0	0	0	0	0	0	0	0	0	0	0	0	0	0	0	0	0	0	0	0
84019121	US	USA	840	19121	Madison	Iowa	US	41.33081904	-94.01554631	Madison, Iowa, US	0	0	0	0	0	0	0	0	0	0	0	0	0	0	0	0	0	0	0	0	0	0	0	0	0	0	0	0	0	0	0	0	0	0	0	0	0	0	0
84019123	US	USA	840	19123	Mahaska	Iowa	US	41.33521503	-92.64083907	Mahaska, Iowa, US	0	0	0	0	0	0	0	0	0	0	0	0	0	0	0	0	0	0	0	0	0	0	0	0	0	0	0	0	0	0	0	0	0	0	0	0	0	0	0
84019125	US	USA	840	19125	Marion	Iowa	US	41.33445101	-93.09934783	Marion, Iowa, US	0	0	0	0	0	0	0	0	0	0	0	0	0	0	0	0	0	0	0	0	0	0	0	0	0	0	0	0	0	0	0	0	0	0	0	0	0	0	0
84019127	US	USA	840	19127	Marshall	Iowa	US	42.03586837	-92.9990819	Marshall, Iowa, US	0	0	0	0	0	0	0	0	0	0	0	0	0	0	0	0	0	0	0	0	0	0	0	0	0	0	0	0	0	0	0	0	0	0	0	0	0	0	0
84019129	US	USA	840	19129	Mills	Iowa	US	41.03299766	-95.61920963	Mills, Iowa, US	0	0	0	0	0	0	0	0	0	0	0	0	0	0	0	0	0	0	0	0	0	0	0	0	0	0	0	0	0	0	0	0	0	0	0	0	0	0	0
84019131	US	USA	840	19131	Mitchell	Iowa	US	43.35638371	-92.78887719	Mitchell, Iowa, US	0	0	0	0	0	0	0	0	0	0	0	0	0	0	0	0	0	0	0	0	0	0	0	0	0	0	0	0	0	0	0	0	0	0	0	0	0	0	0
84019133	US	USA	840	19133	Monona	Iowa	US	42.05220391	-95.95743843	Monona, Iowa, US	0	0	0	0	0	0	0	0	0	0	0	0	0	0	0	0	0	0	0	0	0	0	0	0	0	0	0	0	0	0	0	0	0	0	0	0	0	0	0
84019135	US	USA	840	19135	Monroe	Iowa	US	41.02988815	-92.8690667	Monroe, Iowa, US	0	0	0	0	0	0	0	0	0	0	0	0	0	0	0	0	0	0	0	0	0	0	0	0	0	0	0	0	0	0	0	0	0	0	0	0	0	0	0
84019137	US	USA	840	19137	Montgomery	Iowa	US	41.03018714	-95.15642896	Montgomery, Iowa, US	0	0	0	0	0	0	0	0	0	0	0	0	0	0	0	0	0	0	0	0	0	0	0	0	0	0	0	0	0	0	0	0	0	0	0	0	0	0	0
84019139	US	USA	840	19139	Muscatine	Iowa	US	41.48370744	-91.1121697	Muscatine, Iowa, US	0	0	0	0	0	0	0	0	0	0	0	0	0	0	0	0	0	0	0	0	0	0	0	0	0	0	0	0	0	0	0	0	0	0	0	0	0	0	0
84019141	US	USA	840	19141	O'Brien	Iowa	US	43.08310673	-95.62474482	O'Brien, Iowa, US	0	0	0	0	0	0	0	0	0	0	0	0	0	0	0	0	0	0	0	0	0	0	0	0	0	0	0	0	0	0	0	0	0	0	0	0	0	0	0
84019143	US	USA	840	19143	Osceola	Iowa	US	43.37824276	-95.62422844	Osceola, Iowa, US	0	0	0	0	0	0	0	0	0	0	0	0	0	0	0	0	0	0	0	0	0	0	0	0	0	0	0	0	0	0	0	0	0	0	0	0	0	0	0
84019145	US	USA	840	19145	Page	Iowa	US	40.7393172	-95.1497813	Page, Iowa, US	0	0	0	0	0	0	0	0	0	0	0	0	0	0	0	0	0	0	0	0	0	0	0	0	0	0	0	0	0	0	0	0	0	0	0	0	0	0	0
84019147	US	USA	840	19147	Palo Alto	Iowa	US	43.08193849	-94.67824621	Palo Alto, Iowa, US	0	0	0	0	0	0	0	0	0	0	0	0	0	0	0	0	0	0	0	0	0	0	0	0	0	0	0	0	0	0	0	0	0	0	0	0	0	0	0
84019149	US	USA	840	19149	Plymouth	Iowa	US	42.737633	-96.21366621	Plymouth, Iowa, US	0	0	0	0	0	0	0	0	0	0	0	0	0	0	0	0	0	0	0	0	0	0	0	0	0	0	0	0	0	0	0	0	0	0	0	0	0	0	0
84019151	US	USA	840	19151	Pocahontas	Iowa	US	42.73420133	-94.67862564	Pocahontas, Iowa, US	0	0	0	0	0	0	0	0	0	0	0	0	0	0	0	0	0	0	0	0	0	0	0	0	0	0	0	0	0	0	0	0	0	0	0	0	0	0	0
84019153	US	USA	840	19153	Polk	Iowa	US	41.68679484	-93.57767461	Polk, Iowa, US	0	0	0	0	0	0	0	0	0	0	0	0	0	0	0	0	0	0	0	0	0	0	0	0	0	0	0	0	0	0	0	0	0	0	0	0	0	0	0
84019155	US	USA	840	19155	Pottawattamie	Iowa	US	41.33640314	-95.53907776	Pottawattamie, Iowa, US	0	0	0	0	0	0	0	0	0	0	0	0	0	0	0	0	0	0	0	0	0	0	0	0	0	0	0	0	0	0	0	0	0	0	0	0	0	0	0
84019157	US	USA	840	19157	Poweshiek	Iowa	US	41.68625425	-92.53155731	Poweshiek, Iowa, US	0	0	0	0	0	0	0	0	0	0	0	0	0	0	0	0	0	0	0	0	0	0	0	0	0	0	0	0	0	0	0	0	0	0	0	0	0	0	0
84019159	US	USA	840	19159	Ringgold	Iowa	US	40.73518949	-94.24368535	Ringgold, Iowa, US	0	0	0	0	0	0	0	0	0	0	0	0	0	0	0	0	0	0	0	0	0	0	0	0	0	0	0	0	0	0	0	0	0	0	0	0	0	0	0
84019161	US	USA	840	19161	Sac	Iowa	US	42.38624071	-95.10547892	Sac, Iowa, US	0	0	0	0	0	0	0	0	0	0	0	0	0	0	0	0	0	0	0	0	0	0	0	0	0	0	0	0	0	0	0	0	0	0	0	0	0	0	0
84019163	US	USA	840	19163	Scott	Iowa	US	41.63935978	-90.61959493	Scott, Iowa, US	0	0	0	0	0	0	0	0	0	0	0	0	0	0	0	0	0	0	0	0	0	0	0	0	0	0	0	0	0	0	0	0	0	0	0	0	0	0	0
84019165	US	USA	840	19165	Shelby	Iowa	US	41.6850066	-95.31015553	Shelby, Iowa, US	0	0	0	0	0	0	0	0	0	0	0	0	0	0	0	0	0	0	0	0	0	0	0	0	0	0	0	0	0	0	0	0	0	0	0	0	0	0	0
84019167	US	USA	840	19167	Sioux	Iowa	US	43.08221074	-96.1767568	Sioux, Iowa, US	0	0	0	0	0	0	0	0	0	0	0	0	0	0	0	0	0	0	0	0	0	0	0	0	0	0	0	0	0	0	0	0	0	0	0	0	0	0	0
84019169	US	USA	840	19169	Story	Iowa	US	42.03621213	-93.46499005	Story, Iowa, US	0	0	0	0	0	0	0	0	0	0	0	0	0	0	0	0	0	0	0	0	0	0	0	0	0	0	0	0	0	0	0	0	0	0	0	0	0	0	0
84019171	US	USA	840	19171	Tama	Iowa	US	42.07991767	-92.53266945	Tama, Iowa, US	0	0	0	0	0	0	0	0	0	0	0	0	0	0	0	0	0	0	0	0	0	0	0	0	0	0	0	0	0	0	0	0	0	0	0	0	0	0	0
84019173	US	USA	840	19173	Taylor	Iowa	US	40.73710579	-94.69778563	Taylor, Iowa, US	0	0	0	0	0	0	0	0	0	0	0	0	0	0	0	0	0	0	0	0	0	0	0	0	0	0	0	0	0	0	0	0	0	0	0	0	0	0	0
84019175	US	USA	840	19175	Union	Iowa	US	41.0277278	-94.24234847	Union, Iowa, US	0	0	0	0	0	0	0	0	0	0	0	0	0	0	0	0	0	0	0	0	0	0	0	0	0	0	0	0	0	0	0	0	0	0	0	0	0	0	0
84019177	US	USA	840	19177	Van Buren	Iowa	US	40.75326764	-91.95017958	Van Buren, Iowa, US	0	0	0	0	0	0	0	0	0	0	0	0	0	0	0	0	0	0	0	0	0	0	0	0	0	0	0	0	0	0	0	0	0	0	0	0	0	0	0
84019179	US	USA	840	19179	Wapello	Iowa	US	41.03064984	-92.40954728	Wapello, Iowa, US	0	0	0	0	0	0	0	0	0	0	0	0	0	0	0	0	0	0	0	0	0	0	0	0	0	0	0	0	0	0	0	0	0	0	0	0	0	0	0
84019181	US	USA	840	19181	Warren	Iowa	US	41.33559454	-93.56007641	Warren, Iowa, US	0	0	0	0	0	0	0	0	0	0	0	0	0	0	0	0	0	0	0	0	0	0	0	0	0	0	0	0	0	0	0	0	0	0	0	0	0	0	0
84019183	US	USA	840	19183	Washington	Iowa	US	41.33577126	-91.71725711	Washington, Iowa, US	0	0	0	0	0	0	0	0	0	0	0	0	0	0	0	0	0	0	0	0	0	0	0	0	0	0	0	0	0	0	0	0	0	0	0	0	0	0	0
84019185	US	USA	840	19185	Wayne	Iowa	US	40.73969028	-93.32752197	Wayne, Iowa, US	0	0	0	0	0	0	0	0	0	0	0	0	0	0	0	0	0	0	0	0	0	0	0	0	0	0	0	0	0	0	0	0	0	0	0	0	0	0	0
84019187	US	USA	840	19187	Webster	Iowa	US	42.42853483	-94.17987389	Webster, Iowa, US	0	0	0	0	0	0	0	0	0	0	0	0	0	0	0	0	0	0	0	0	0	0	0	0	0	0	0	0	0	0	0	0	0	0	0	0	0	0	0
84019189	US	USA	840	19189	Winnebago	Iowa	US	43.37751174	-93.73407298	Winnebago, Iowa, US	0	0	0	0	0	0	0	0	0	0	0	0	0	0	0	0	0	0	0	0	0	0	0	0	0	0	0	0	0	0	0	0	0	0	0	0	0	0	0
84019191	US	USA	840	19191	Winneshiek	Iowa	US	43.29094334	-91.84422722	Winneshiek, Iowa, US	0	0	0	0	0	0	0	0	0	0	0	0	0	0	0	0	0	0	0	0	0	0	0	0	0	0	0	0	0	0	0	0	0	0	0	0	0	0	0
84019193	US	USA	840	19193	Woodbury	Iowa	US	42.38979414	-96.0459439	Woodbury, Iowa, US	0	0	0	0	0	0	0	0	0	0	0	0	0	0	0	0	0	0	0	0	0	0	0	0	0	0	0	0	0	0	0	0	0	0	0	0	0	0	0
84019195	US	USA	840	19195	Worth	Iowa	US	43.37750768	-93.26087602	Worth, Iowa, US	0	0	0	0	0	0	0	0	0	0	0	0	0	0	0	0	0	0	0	0	0	0	0	0	0	0	0	0	0	0	0	0	0	0	0	0	0	0	0
84019197	US	USA	840	19197	Wright	Iowa	US	42.73305373	-93.73515113	Wright, Iowa, US	0	0	0	0	0	0	0	0	0	0	0	0	0	0	0	0	0	0	0	0	0	0	0	0	0	0	0	0	0	0	0	0	0	0	0	0	0	0	0
84020001	US	USA	840	20001	Allen	Kansas	US	37.88582951	-95.30030847	Allen, Kansas, US	0	0	0	0	0	0	0	0	0	0	0	0	0	0	0	0	0	0	0	0	0	0	0	0	0	0	0	0	0	0	0	0	0	0	0	0	0	0	0
84020003	US	USA	840	20003	Anderson	Kansas	US	38.21413251	-95.29272815	Anderson, Kansas, US	0	0	0	0	0	0	0	0	0	0	0	0	0	0	0	0	0	0	0	0	0	0	0	0	0	0	0	0	0	0	0	0	0	0	0	0	0	0	0
84020005	US	USA	840	20005	Atchison	Kansas	US	39.53185661	-95.30870026	Atchison, Kansas, US	0	0	0	0	0	0	0	0	0	0	0	0	0	0	0	0	0	0	0	0	0	0	0	0	0	0	0	0	0	0	0	0	0	0	0	0	0	0	0
84020007	US	USA	840	20007	Barber	Kansas	US	37.2288586	-98.68460053	Barber, Kansas, US	0	0	0	0	0	0	0	0	0	0	0	0	0	0	0	0	0	0	0	0	0	0	0	0	0	0	0	0	0	0	0	0	0	0	0	0	0	0	0
84020009	US	USA	840	20009	Barton	Kansas	US	38.47889676	-98.75636726	Barton, Kansas, US	0	0	0	0	0	0	0	0	0	0	0	0	0	0	0	0	0	0	0	0	0	0	0	0	0	0	0	0	0	0	0	0	0	0	0	0	0	0	0
84020011	US	USA	840	20011	Bourbon	Kansas	US	37.85508555	-94.84865997	Bourbon, Kansas, US	0	0	0	0	0	0	0	0	0	0	0	0	0	0	0	0	0	0	0	0	0	0	0	0	0	0	0	0	0	0	0	0	0	0	0	0	0	0	0
84020013	US	USA	840	20013	Brown	Kansas	US	39.82652589	-95.56421698	Brown, Kansas, US	0	0	0	0	0	0	0	0	0	0	0	0	0	0	0	0	0	0	0	0	0	0	0	0	0	0	0	0	0	0	0	0	0	0	0	0	0	0	0
84020015	US	USA	840	20015	Butler	Kansas	US	37.78134351	-96.83878537	Butler, Kansas, US	0	0	0	0	0	0	0	0	0	0	0	0	0	0	0	0	0	0	0	0	0	0	0	0	0	0	0	0	0	0	0	0	0	0	0	0	0	0	0
84020017	US	USA	840	20017	Chase	Kansas	US	38.30292938	-96.59563862	Chase, Kansas, US	0	0	0	0	0	0	0	0	0	0	0	0	0	0	0	0	0	0	0	0	0	0	0	0	0	0	0	0	0	0	0	0	0	0	0	0	0	0	0
84020019	US	USA	840	20019	Chautauqua	Kansas	US	37.14994405	-96.2454192	Chautauqua, Kansas, US	0	0	0	0	0	0	0	0	0	0	0	0	0	0	0	0	0	0	0	0	0	0	0	0	0	0	0	0	0	0	0	0	0	0	0	0	0	0	0
84020021	US	USA	840	20021	Cherokee	Kansas	US	37.16928494	-94.8462897	Cherokee, Kansas, US	0	0	0	0	0	0	0	0	0	0	0	0	0	0	0	0	0	0	0	0	0	0	0	0	0	0	0	0	0	0	0	0	0	0	0	0	0	0	0
84020023	US	USA	840	20023	Cheyenne	Kansas	US	39.78580976	-101.7318201	Cheyenne, Kansas, US	0	0	0	0	0	0	0	0	0	0	0	0	0	0	0	0	0	0	0	0	0	0	0	0	0	0	0	0	0	0	0	0	0	0	0	0	0	0	0
84020025	US	USA	840	20025	Clark	Kansas	US	37.23577007	-99.81883015	Clark, Kansas, US	0	0	0	0	0	0	0	0	0	0	0	0	0	0	0	0	0	0	0	0	0	0	0	0	0	0	0	0	0	0	0	0	0	0	0	0	0	0	0
84020027	US	USA	840	20027	Clay	Kansas	US	39.34948772	-97.16518128	Clay, Kansas, US	0	0	0	0	0	0	0	0	0	0	0	0	0	0	0	0	0	0	0	0	0	0	0	0	0	0	0	0	0	0	0	0	0	0	0	0	0	0	0
84020029	US	USA	840	20029	Cloud	Kansas	US	39.48028352	-97.64925343	Cloud, Kansas, US	0	0	0	0	0	0	0	0	0	0	0	0	0	0	0	0	0	0	0	0	0	0	0	0	0	0	0	0	0	0	0	0	0	0	0	0	0	0	0
84020031	US	USA	840	20031	Coffey	Kansas	US	38.2365018	-95.73379515	Coffey, Kansas, US	0	0	0	0	0	0	0	0	0	0	0	0	0	0	0	0	0	0	0	0	0	0	0	0	0	0	0	0	0	0	0	0	0	0	0	0	0	0	0
84020033	US	USA	840	20033	Comanche	Kansas	US	37.1911452	-99.27113247	Comanche, Kansas, US	0	0	0	0	0	0	0	0	0	0	0	0	0	0	0	0	0	0	0	0	0	0	0	0	0	0	0	0	0	0	0	0	0	0	0	0	0	0	0
84020035	US	USA	840	20035	Cowley	Kansas	US	37.23781842	-96.83776647	Cowley, Kansas, US	0	0	0	0	0	0	0	0	0	0	0	0	0	0	0	0	0	0	0	0	0	0	0	0	0	0	0	0	0	0	0	0	0	0	0	0	0	0	0
84020037	US	USA	840	20037	Crawford	Kansas	US	37.50675523	-94.85245778	Crawford, Kansas, US	0	0	0	0	0	0	0	0	0	0	0	0	0	0	0	0	0	0	0	0	0	0	0	0	0	0	0	0	0	0	0	0	0	0	0	0	0	0	0
84020039	US	USA	840	20039	Decatur	Kansas	US	39.78468441	-100.4594081	Decatur, Kansas, US	0	0	0	0	0	0	0	0	0	0	0	0	0	0	0	0	0	0	0	0	0	0	0	0	0	0	0	0	0	0	0	0	0	0	0	0	0	0	0
84020041	US	USA	840	20041	Dickinson	Kansas	US	38.86600962	-97.15532383	Dickinson, Kansas, US	0	0	0	0	0	0	0	0	0	0	0	0	0	0	0	0	0	0	0	0	0	0	0	0	0	0	0	0	0	0	0	0	0	0	0	0	0	0	0
84020043	US	USA	840	20043	Doniphan	Kansas	US	39.79067154	-95.14056866	Doniphan, Kansas, US	0	0	0	0	0	0	0	0	0	0	0	0	0	0	0	0	0	0	0	0	0	0	0	0	0	0	0	0	0	0	0	0	0	0	0	0	0	0	0
84020045	US	USA	840	20045	Douglas	Kansas	US	38.88503636	-95.2925121	Douglas, Kansas, US	0	0	0	0	0	0	0	0	0	0	0	0	0	0	0	0	0	0	0	0	0	0	0	0	0	0	0	0	0	0	0	0	0	0	0	0	0	0	0
84020047	US	USA	840	20047	Edwards	Kansas	US	37.88735543	-99.31263309	Edwards, Kansas, US	0	0	0	0	0	0	0	0	0	0	0	0	0	0	0	0	0	0	0	0	0	0	0	0	0	0	0	0	0	0	0	0	0	0	0	0	0	0	0
84020049	US	USA	840	20049	Elk	Kansas	US	37.45338105	-96.24369667	Elk, Kansas, US	0	0	0	0	0	0	0	0	0	0	0	0	0	0	0	0	0	0	0	0	0	0	0	0	0	0	0	0	0	0	0	0	0	0	0	0	0	0	0
84020051	US	USA	840	20051	Ellis	Kansas	US	38.91458712	-99.31751551	Ellis, Kansas, US	0	0	0	0	0	0	0	0	0	0	0	0	0	0	0	0	0	0	0	0	0	0	0	0	0	0	0	0	0	0	0	0	0	0	0	0	0	0	0
84020053	US	USA	840	20053	Ellsworth	Kansas	US	38.69677695	-98.20462799	Ellsworth, Kansas, US	0	0	0	0	0	0	0	0	0	0	0	0	0	0	0	0	0	0	0	0	0	0	0	0	0	0	0	0	0	0	0	0	0	0	0	0	0	0	0
84020055	US	USA	840	20055	Finney	Kansas	US	38.04340344	-100.7381938	Finney, Kansas, US	0	0	0	0	0	0	0	0	0	0	0	0	0	0	0	0	0	0	0	0	0	0	0	0	0	0	0	0	0	0	0	0	0	0	0	0	0	0	0
84020057	US	USA	840	20057	Ford	Kansas	US	37.69200114	-99.88825298	Ford, Kansas, US	0	0	0	0	0	0	0	0	0	0	0	0	0	0	0	0	0	0	0	0	0	0	0	0	0	0	0	0	0	0	0	0	0	0	0	0	0	0	0
84020059	US	USA	840	20059	Franklin	Kansas	US	38.56443815	-95.28644341	Franklin, Kansas, US	0	0	0	0	0	0	0	0	0	0	0	0	0	0	0	0	0	0	0	0	0	0	0	0	0	0	0	0	0	0	0	0	0	0	0	0	0	0	0
84020061	US	USA	840	20061	Geary	Kansas	US	38.99871131	-96.7577178	Geary, Kansas, US	0	0	0	0	0	0	0	0	0	0	0	0	0	0	0	0	0	0	0	0	0	0	0	0	0	0	0	0	0	0	0	0	0	0	0	0	0	0	0
84020063	US	USA	840	20063	Gove	Kansas	US	38.91588178	-100.4829321	Gove, Kansas, US	0	0	0	0	0	0	0	0	0	0	0	0	0	0	0	0	0	0	0	0	0	0	0	0	0	0	0	0	0	0	0	0	0	0	0	0	0	0	0
84020065	US	USA	840	20065	Graham	Kansas	US	39.34987223	-99.88332493	Graham, Kansas, US	0	0	0	0	0	0	0	0	0	0	0	0	0	0	0	0	0	0	0	0	0	0	0	0	0	0	0	0	0	0	0	0	0	0	0	0	0	0	0
84020067	US	USA	840	20067	Grant	Kansas	US	37.56227336	-101.3079758	Grant, Kansas, US	0	0	0	0	0	0	0	0	0	0	0	0	0	0	0	0	0	0	0	0	0	0	0	0	0	0	0	0	0	0	0	0	0	0	0	0	0	0	0
84020069	US	USA	840	20069	Gray	Kansas	US	37.73836671	-100.4369088	Gray, Kansas, US	0	0	0	0	0	0	0	0	0	0	0	0	0	0	0	0	0	0	0	0	0	0	0	0	0	0	0	0	0	0	0	0	0	0	0	0	0	0	0
84020071	US	USA	840	20071	Greeley	Kansas	US	38.4808095	-101.8061079	Greeley, Kansas, US	0	0	0	0	0	0	0	0	0	0	0	0	0	0	0	0	0	0	0	0	0	0	0	0	0	0	0	0	0	0	0	0	0	0	0	0	0	0	0
84020073	US	USA	840	20073	Greenwood	Kansas	US	37.8774388	-96.23250453	Greenwood, Kansas, US	0	0	0	0	0	0	0	0	0	0	0	0	0	0	0	0	0	0	0	0	0	0	0	0	0	0	0	0	0	0	0	0	0	0	0	0	0	0	0
84020075	US	USA	840	20075	Hamilton	Kansas	US	37.99978709	-101.7921066	Hamilton, Kansas, US	0	0	0	0	0	0	0	0	0	0	0	0	0	0	0	0	0	0	0	0	0	0	0	0	0	0	0	0	0	0	0	0	0	0	0	0	0	0	0
84020077	US	USA	840	20077	Harper	Kansas	US	37.19175361	-98.07578384	Harper, Kansas, US	0	0	0	0	0	0	0	0	0	0	0	0	0	0	0	0	0	0	0	0	0	0	0	0	0	0	0	0	0	0	0	0	0	0	0	0	0	0	0
84020079	US	USA	840	20079	Harvey	Kansas	US	38.04293782	-97.42747573	Harvey, Kansas, US	0	0	0	0	0	0	0	0	0	0	0	0	0	0	0	0	0	0	0	0	0	0	0	0	0	0	0	0	0	0	0	0	0	0	0	0	0	0	0
84020081	US	USA	840	20081	Haskell	Kansas	US	37.5620394	-100.8710738	Haskell, Kansas, US	0	0	0	0	0	0	0	0	0	0	0	0	0	0	0	0	0	0	0	0	0	0	0	0	0	0	0	0	0	0	0	0	0	0	0	0	0	0	0
84020083	US	USA	840	20083	Hodgeman	Kansas	US	38.08780079	-99.89829881	Hodgeman, Kansas, US	0	0	0	0	0	0	0	0	0	0	0	0	0	0	0	0	0	0	0	0	0	0	0	0	0	0	0	0	0	0	0	0	0	0	0	0	0	0	0
84020085	US	USA	840	20085	Jackson	Kansas	US	39.41673394	-95.79356799	Jackson, Kansas, US	0	0	0	0	0	0	0	0	0	0	0	0	0	0	0	0	0	0	0	0	0	0	0	0	0	0	0	0	0	0	0	0	0	0	0	0	0	0	0
84020087	US	USA	840	20087	Jefferson	Kansas	US	39.2347941	-95.38289232	Jefferson, Kansas, US	0	0	0	0	0	0	0	0	0	0	0	0	0	0	0	0	0	0	0	0	0	0	0	0	0	0	0	0	0	0	0	0	0	0	0	0	0	0	0
84020089	US	USA	840	20089	Jewell	Kansas	US	39.78470589	-98.21820662	Jewell, Kansas, US	0	0	0	0	0	0	0	0	0	0	0	0	0	0	0	0	0	0	0	0	0	0	0	0	0	0	0	0	0	0	0	0	0	0	0	0	0	0	0
84020091	US	USA	840	20091	Johnson	Kansas	US	38.88548175	-94.82250877	Johnson, Kansas, US	0	0	0	0	0	0	0	0	0	0	0	0	0	0	0	0	0	0	0	0	0	0	0	0	0	0	0	0	0	0	0	0	0	0	0	0	0	0	0
84020093	US	USA	840	20093	Kearny	Kansas	US	38.00017981	-101.321681	Kearny, Kansas, US	0	0	0	0	0	0	0	0	0	0	0	0	0	0	0	0	0	0	0	0	0	0	0	0	0	0	0	0	0	0	0	0	0	0	0	0	0	0	0
84020095	US	USA	840	20095	Kingman	Kansas	US	37.55909527	-98.13638678	Kingman, Kansas, US	0	0	0	0	0	0	0	0	0	0	0	0	0	0	0	0	0	0	0	0	0	0	0	0	0	0	0	0	0	0	0	0	0	0	0	0	0	0	0
84020097	US	USA	840	20097	Kiowa	Kansas	US	37.55848695	-99.2856537	Kiowa, Kansas, US	0	0	0	0	0	0	0	0	0	0	0	0	0	0	0	0	0	0	0	0	0	0	0	0	0	0	0	0	0	0	0	0	0	0	0	0	0	0	0
84020099	US	USA	840	20099	Labette	Kansas	US	37.19113093	-95.29849679	Labette, Kansas, US	0	0	0	0	0	0	0	0	0	0	0	0	0	0	0	0	0	0	0	0	0	0	0	0	0	0	0	0	0	0	0	0	0	0	0	0	0	0	0
84020101	US	USA	840	20101	Lane	Kansas	US	38.48119447	-100.4660754	Lane, Kansas, US	0	0	0	0	0	0	0	0	0	0	0	0	0	0	0	0	0	0	0	0	0	0	0	0	0	0	0	0	0	0	0	0	0	0	0	0	0	0	0
84020103	US	USA	840	20103	Leavenworth	Kansas	US	39.20183497	-95.03620809	Leavenworth, Kansas, US	0	0	0	0	0	0	0	0	0	0	0	0	0	0	0	0	0	0	0	0	0	0	0	0	0	0	0	0	0	0	0	0	0	0	0	0	0	0	0
84020105	US	USA	840	20105	Lincoln	Kansas	US	39.04549684	-98.20756994	Lincoln, Kansas, US	0	0	0	0	0	0	0	0	0	0	0	0	0	0	0	0	0	0	0	0	0	0	0	0	0	0	0	0	0	0	0	0	0	0	0	0	0	0	0
84020107	US	USA	840	20107	Linn	Kansas	US	38.21267844	-94.84254089	Linn, Kansas, US	0	0	0	0	0	0	0	0	0	0	0	0	0	0	0	0	0	0	0	0	0	0	0	0	0	0	0	0	0	0	0	0	0	0	0	0	0	0	0
84020109	US	USA	840	20109	Logan	Kansas	US	38.91735806	-101.148475	Logan, Kansas, US	0	0	0	0	0	0	0	0	0	0	0	0	0	0	0	0	0	0	0	0	0	0	0	0	0	0	0	0	0	0	0	0	0	0	0	0	0	0	0
84020111	US	USA	840	20111	Lyon	Kansas	US	38.45576156	-96.15275715	Lyon, Kansas, US	0	0	0	0	0	0	0	0	0	0	0	0	0	0	0	0	0	0	0	0	0	0	0	0	0	0	0	0	0	0	0	0	0	0	0	0	0	0	0
84020113	US	USA	840	20113	McPherson	Kansas	US	38.39184858	-97.64769869	McPherson, Kansas, US	0	0	0	0	0	0	0	0	0	0	0	0	0	0	0	0	0	0	0	0	0	0	0	0	0	0	0	0	0	0	0	0	0	0	0	0	0	0	0
84020115	US	USA	840	20115	Marion	Kansas	US	38.35855394	-97.0985251	Marion, Kansas, US	0	0	0	0	0	0	0	0	0	0	0	0	0	0	0	0	0	0	0	0	0	0	0	0	0	0	0	0	0	0	0	0	0	0	0	0	0	0	0
84020117	US	USA	840	20117	Marshall	Kansas	US	39.78359669	-96.52278974	Marshall, Kansas, US	0	0	0	0	0	0	0	0	0	0	0	0	0	0	0	0	0	0	0	0	0	0	0	0	0	0	0	0	0	0	0	0	0	0	0	0	0	0	0
84020119	US	USA	840	20119	Meade	Kansas	US	37.23859987	-100.364831	Meade, Kansas, US	0	0	0	0	0	0	0	0	0	0	0	0	0	0	0	0	0	0	0	0	0	0	0	0	0	0	0	0	0	0	0	0	0	0	0	0	0	0	0
84020121	US	USA	840	20121	Miami	Kansas	US	38.56383358	-94.83832189	Miami, Kansas, US	0	0	0	0	0	0	0	0	0	0	0	0	0	0	0	0	0	0	0	0	0	0	0	0	0	0	0	0	0	0	0	0	0	0	0	0	0	0	0
84020123	US	USA	840	20123	Mitchell	Kansas	US	39.39331582	-98.20906732	Mitchell, Kansas, US	0	0	0	0	0	0	0	0	0	0	0	0	0	0	0	0	0	0	0	0	0	0	0	0	0	0	0	0	0	0	0	0	0	0	0	0	0	0	0
84020125	US	USA	840	20125	Montgomery	Kansas	US	37.19236568	-95.74329258	Montgomery, Kansas, US	0	0	0	0	0	0	0	0	0	0	0	0	0	0	0	0	0	0	0	0	0	0	0	0	0	0	0	0	0	0	0	0	0	0	0	0	0	0	0
84020127	US	USA	840	20127	Morris	Kansas	US	38.68827511	-96.65128437	Morris, Kansas, US	0	0	0	0	0	0	0	0	0	0	0	0	0	0	0	0	0	0	0	0	0	0	0	0	0	0	0	0	0	0	0	0	0	0	0	0	0	0	0
84020129	US	USA	840	20129	Morton	Kansas	US	37.19141121	-101.7992519	Morton, Kansas, US	0	0	0	0	0	0	0	0	0	0	0	0	0	0	0	0	0	0	0	0	0	0	0	0	0	0	0	0	0	0	0	0	0	0	0	0	0	0	0
84020131	US	USA	840	20131	Nemaha	Kansas	US	39.78345387	-96.01392079	Nemaha, Kansas, US	0	0	0	0	0	0	0	0	0	0	0	0	0	0	0	0	0	0	0	0	0	0	0	0	0	0	0	0	0	0	0	0	0	0	0	0	0	0	0
84020133	US	USA	840	20133	Neosho	Kansas	US	37.55862897	-95.30670046	Neosho, Kansas, US	0	0	0	0	0	0	0	0	0	0	0	0	0	0	0	0	0	0	0	0	0	0	0	0	0	0	0	0	0	0	0	0	0	0	0	0	0	0	0
84020135	US	USA	840	20135	Ness	Kansas	US	38.47974157	-99.91547333	Ness, Kansas, US	0	0	0	0	0	0	0	0	0	0	0	0	0	0	0	0	0	0	0	0	0	0	0	0	0	0	0	0	0	0	0	0	0	0	0	0	0	0	0
84020137	US	USA	840	20137	Norton	Kansas	US	39.78443827	-99.90286639	Norton, Kansas, US	0	0	0	0	0	0	0	0	0	0	0	0	0	0	0	0	0	0	0	0	0	0	0	0	0	0	0	0	0	0	0	0	0	0	0	0	0	0	0
84020139	US	USA	840	20139	Osage	Kansas	US	38.65235984	-95.72707998	Osage, Kansas, US	0	0	0	0	0	0	0	0	0	0	0	0	0	0	0	0	0	0	0	0	0	0	0	0	0	0	0	0	0	0	0	0	0	0	0	0	0	0	0
84020141	US	USA	840	20141	Osborne	Kansas	US	39.3503437	-98.76753828	Osborne, Kansas, US	0	0	0	0	0	0	0	0	0	0	0	0	0	0	0	0	0	0	0	0	0	0	0	0	0	0	0	0	0	0	0	0	0	0	0	0	0	0	0
84020143	US	USA	840	20143	Ottawa	Kansas	US	39.13237408	-97.65020313	Ottawa, Kansas, US	0	0	0	0	0	0	0	0	0	0	0	0	0	0	0	0	0	0	0	0	0	0	0	0	0	0	0	0	0	0	0	0	0	0	0	0	0	0	0
84020145	US	USA	840	20145	Pawnee	Kansas	US	38.18108732	-99.23692334	Pawnee, Kansas, US	0	0	0	0	0	0	0	0	0	0	0	0	0	0	0	0	0	0	0	0	0	0	0	0	0	0	0	0	0	0	0	0	0	0	0	0	0	0	0
84020147	US	USA	840	20147	Phillips	Kansas	US	39.78465501	-99.34668865	Phillips, Kansas, US	0	0	0	0	0	0	0	0	0	0	0	0	0	0	0	0	0	0	0	0	0	0	0	0	0	0	0	0	0	0	0	0	0	0	0	0	0	0	0
84020149	US	USA	840	20149	Pottawatomie	Kansas	US	39.37925655	-96.34564657	Pottawatomie, Kansas, US	0	0	0	0	0	0	0	0	0	0	0	0	0	0	0	0	0	0	0	0	0	0	0	0	0	0	0	0	0	0	0	0	0	0	0	0	0	0	0
84020151	US	USA	840	20151	Pratt	Kansas	US	37.64780729	-98.73922153	Pratt, Kansas, US	0	0	0	0	0	0	0	0	0	0	0	0	0	0	0	0	0	0	0	0	0	0	0	0	0	0	0	0	0	0	0	0	0	0	0	0	0	0	0
84020153	US	USA	840	20153	Rawlins	Kansas	US	39.78525843	-101.0761617	Rawlins, Kansas, US	0	0	0	0	0	0	0	0	0	0	0	0	0	0	0	0	0	0	0	0	0	0	0	0	0	0	0	0	0	0	0	0	0	0	0	0	0	0	0
84020155	US	USA	840	20155	Reno	Kansas	US	37.95230263	-98.08607292	Reno, Kansas, US	0	0	0	0	0	0	0	0	0	0	0	0	0	0	0	0	0	0	0	0	0	0	0	0	0	0	0	0	0	0	0	0	0	0	0	0	0	0	0
84020157	US	USA	840	20157	Republic	Kansas	US	39.82799632	-97.65036709	Republic, Kansas, US	0	0	0	0	0	0	0	0	0	0	0	0	0	0	0	0	0	0	0	0	0	0	0	0	0	0	0	0	0	0	0	0	0	0	0	0	0	0	0
84020159	US	USA	840	20159	Rice	Kansas	US	38.34616184	-98.19992118	Rice, Kansas, US	0	0	0	0	0	0	0	0	0	0	0	0	0	0	0	0	0	0	0	0	0	0	0	0	0	0	0	0	0	0	0	0	0	0	0	0	0	0	0
84020161	US	USA	840	20161	Riley	Kansas	US	39.28935726	-96.73420026	Riley, Kansas, US	0	0	0	0	0	0	0	0	0	0	0	0	0	0	0	0	0	0	0	0	0	0	0	0	0	0	0	0	0	0	0	0	0	0	0	0	0	0	0
84020163	US	USA	840	20163	Rooks	Kansas	US	39.35022773	-99.32484567	Rooks, Kansas, US	0	0	0	0	0	0	0	0	0	0	0	0	0	0	0	0	0	0	0	0	0	0	0	0	0	0	0	0	0	0	0	0	0	0	0	0	0	0	0
84020165	US	USA	840	20165	Rush	Kansas	US	38.52275276	-99.30863983	Rush, Kansas, US	0	0	0	0	0	0	0	0	0	0	0	0	0	0	0	0	0	0	0	0	0	0	0	0	0	0	0	0	0	0	0	0	0	0	0	0	0	0	0
84020167	US	USA	840	20167	Russell	Kansas	US	38.91462787	-98.76254297	Russell, Kansas, US	0	0	0	0	0	0	0	0	0	0	0	0	0	0	0	0	0	0	0	0	0	0	0	0	0	0	0	0	0	0	0	0	0	0	0	0	0	0	0
84020169	US	USA	840	20169	Saline	Kansas	US	38.78369175	-97.65185177	Saline, Kansas, US	0	0	0	0	0	0	0	0	0	0	0	0	0	0	0	0	0	0	0	0	0	0	0	0	0	0	0	0	0	0	0	0	0	0	0	0	0	0	0
84020171	US	USA	840	20171	Scott	Kansas	US	38.48222076	-100.9066539	Scott, Kansas, US	0	0	0	0	0	0	0	0	0	0	0	0	0	0	0	0	0	0	0	0	0	0	0	0	0	0	0	0	0	0	0	0	0	0	0	0	0	0	0
84020173	US	USA	840	20173	Sedgwick	Kansas	US	37.6842718	-97.4608198	Sedgwick, Kansas, US	0	0	0	0	0	0	0	0	0	0	0	0	0	0	0	0	0	0	0	0	0	0	0	0	0	0	0	0	0	0	0	0	0	0	0	0	0	0	0
84020175	US	USA	840	20175	Seward	Kansas	US	37.19324632	-100.8507201	Seward, Kansas, US	0	0	0	0	0	0	0	0	0	0	0	0	0	0	0	0	0	0	0	0	0	0	0	0	0	0	0	0	0	0	0	0	0	0	0	0	0	0	0
84020177	US	USA	840	20177	Shawnee	Kansas	US	39.04100763	-95.7557264	Shawnee, Kansas, US	0	0	0	0	0	0	0	0	0	0	0	0	0	0	0	0	0	0	0	0	0	0	0	0	0	0	0	0	0	0	0	0	0	0	0	0	0	0	0
84020179	US	USA	840	20179	Sheridan	Kansas	US	39.35018161	-100.4418259	Sheridan, Kansas, US	0	0	0	0	0	0	0	0	0	0	0	0	0	0	0	0	0	0	0	0	0	0	0	0	0	0	0	0	0	0	0	0	0	0	0	0	0	0	0
84020181	US	USA	840	20181	Sherman	Kansas	US	39.35147699	-101.7197624	Sherman, Kansas, US	0	0	0	0	0	0	0	0	0	0	0	0	0	0	0	0	0	0	0	0	0	0	0	0	0	0	0	0	0	0	0	0	0	0	0	0	0	0	0
84020183	US	USA	840	20183	Smith	Kansas	US	39.78516566	-98.78566062	Smith, Kansas, US	0	0	0	0	0	0	0	0	0	0	0	0	0	0	0	0	0	0	0	0	0	0	0	0	0	0	0	0	0	0	0	0	0	0	0	0	0	0	0
84020185	US	USA	840	20185	Stafford	Kansas	US	38.03100851	-98.71762001	Stafford, Kansas, US	0	0	0	0	0	0	0	0	0	0	0	0	0	0	0	0	0	0	0	0	0	0	0	0	0	0	0	0	0	0	0	0	0	0	0	0	0	0	0
84020187	US	USA	840	20187	Stanton	Kansas	US	37.56304714	-101.7843534	Stanton, Kansas, US	0	0	0	0	0	0	0	0	0	0	0	0	0	0	0	0	0	0	0	0	0	0	0	0	0	0	0	0	0	0	0	0	0	0	0	0	0	0	0
84020189	US	USA	840	20189	Stevens	Kansas	US	37.1923008	-101.3118967	Stevens, Kansas, US	0	0	0	0	0	0	0	0	0	0	0	0	0	0	0	0	0	0	0	0	0	0	0	0	0	0	0	0	0	0	0	0	0	0	0	0	0	0	0
84020191	US	USA	840	20191	Sumner	Kansas	US	37.23682549	-97.47721621	Sumner, Kansas, US	0	0	0	0	0	0	0	0	0	0	0	0	0	0	0	0	0	0	0	0	0	0	0	0	0	0	0	0	0	0	0	0	0	0	0	0	0	0	0
84020193	US	USA	840	20193	Thomas	Kansas	US	39.35107575	-101.0553705	Thomas, Kansas, US	0	0	0	0	0	0	0	0	0	0	0	0	0	0	0	0	0	0	0	0	0	0	0	0	0	0	0	0	0	0	0	0	0	0	0	0	0	0	0
84020195	US	USA	840	20195	Trego	Kansas	US	38.91467218	-99.87284448	Trego, Kansas, US	0	0	0	0	0	0	0	0	0	0	0	0	0	0	0	0	0	0	0	0	0	0	0	0	0	0	0	0	0	0	0	0	0	0	0	0	0	0	0
84020197	US	USA	840	20197	Wabaunsee	Kansas	US	38.95471985	-96.20350509	Wabaunsee, Kansas, US	0	0	0	0	0	0	0	0	0	0	0	0	0	0	0	0	0	0	0	0	0	0	0	0	0	0	0	0	0	0	0	0	0	0	0	0	0	0	0
84020199	US	USA	840	20199	Wallace	Kansas	US	38.91686134	-101.7638876	Wallace, Kansas, US	0	0	0	0	0	0	0	0	0	0	0	0	0	0	0	0	0	0	0	0	0	0	0	0	0	0	0	0	0	0	0	0	0	0	0	0	0	0	0
84020201	US	USA	840	20201	Washington	Kansas	US	39.78420784	-97.0875323	Washington, Kansas, US	0	0	0	0	0	0	0	0	0	0	0	0	0	0	0	0	0	0	0	0	0	0	0	0	0	0	0	0	0	0	0	0	0	0	0	0	0	0	0
84020203	US	USA	840	20203	Wichita	Kansas	US	38.48178252	-101.3471509	Wichita, Kansas, US	0	0	0	0	0	0	0	0	0	0	0	0	0	0	0	0	0	0	0	0	0	0	0	0	0	0	0	0	0	0	0	0	0	0	0	0	0	0	0
84020205	US	USA	840	20205	Wilson	Kansas	US	37.55937174	-95.74323255	Wilson, Kansas, US	0	0	0	0	0	0	0	0	0	0	0	0	0	0	0	0	0	0	0	0	0	0	0	0	0	0	0	0	0	0	0	0	0	0	0	0	0	0	0
84020207	US	USA	840	20207	Woodson	Kansas	US	37.8865336	-95.74006277	Woodson, Kansas, US	0	0	0	0	0	0	0	0	0	0	0	0	0	0	0	0	0	0	0	0	0	0	0	0	0	0	0	0	0	0	0	0	0	0	0	0	0	0	0
84020209	US	USA	840	20209	Wyandotte	Kansas	US	39.11727348	-94.76378225	Wyandotte, Kansas, US	0	0	0	0	0	0	0	0	0	0	0	0	0	0	0	0	0	0	0	0	0	0	0	0	0	0	0	0	0	0	0	0	0	0	0	0	0	0	0
84021001	US	USA	840	21001	Adair	Kentucky	US	37.10459774	-85.28129668	Adair, Kentucky, US	0	0	0	0	0	0	0	0	0	0	0	0	0	0	0	0	0	0	0	0	0	0	0	0	0	0	0	0	0	0	0	0	0	0	0	0	0	0	0
84021003	US	USA	840	21003	Allen	Kentucky	US	36.75197631	-86.19457544	Allen, Kentucky, US	0	0	0	0	0	0	0	0	0	0	0	0	0	0	0	0	0	0	0	0	0	0	0	0	0	0	0	0	0	0	0	0	0	0	0	0	0	0	0
84021005	US	USA	840	21005	Anderson	Kentucky	US	38.00671029	-84.99171713	Anderson, Kentucky, US	0	0	0	0	0	0	0	0	0	0	0	0	0	0	0	0	0	0	0	0	0	0	0	0	0	0	0	0	0	0	0	0	0	0	0	0	0	0	0
84021007	US	USA	840	21007	Ballard	Kentucky	US	37.05842757	-88.99427697	Ballard, Kentucky, US	0	0	0	0	0	0	0	0	0	0	0	0	0	0	0	0	0	0	0	0	0	0	0	0	0	0	0	0	0	0	0	0	0	0	0	0	0	0	0
84021009	US	USA	840	21009	Barren	Kentucky	US	36.96469836	-85.93338945	Barren, Kentucky, US	0	0	0	0	0	0	0	0	0	0	0	0	0	0	0	0	0	0	0	0	0	0	0	0	0	0	0	0	0	0	0	0	0	0	0	0	0	0	0
84021011	US	USA	840	21011	Bath	Kentucky	US	38.14735938	-83.74588932	Bath, Kentucky, US	0	0	0	0	0	0	0	0	0	0	0	0	0	0	0	0	0	0	0	0	0	0	0	0	0	0	0	0	0	0	0	0	0	0	0	0	0	0	0
84021013	US	USA	840	21013	Bell	Kentucky	US	36.73355174	-83.67766671	Bell, Kentucky, US	0	0	0	0	0	0	0	0	0	0	0	0	0	0	0	0	0	0	0	0	0	0	0	0	0	0	0	0	0	0	0	0	0	0	0	0	0	0	0
84021015	US	USA	840	21015	Boone	Kentucky	US	38.97065142	-84.72615357	Boone, Kentucky, US	0	0	0	0	0	0	0	0	0	0	0	0	0	0	0	0	0	0	0	0	0	0	0	0	0	0	0	0	0	0	0	0	0	0	0	0	0	0	0
84021017	US	USA	840	21017	Bourbon	Kentucky	US	38.2054607	-84.21827874	Bourbon, Kentucky, US	0	0	0	0	0	0	0	0	0	0	0	0	0	0	0	0	0	0	0	0	0	0	0	0	0	0	0	0	0	0	0	0	0	0	0	0	0	0	0
84021019	US	USA	840	21019	Boyd	Kentucky	US	38.36176608	-82.68652187	Boyd, Kentucky, US	0	0	0	0	0	0	0	0	0	0	0	0	0	0	0	0	0	0	0	0	0	0	0	0	0	0	0	0	0	0	0	0	0	0	0	0	0	0	0
84021021	US	USA	840	21021	Boyle	Kentucky	US	37.62680923	-84.8633779	Boyle, Kentucky, US	0	0	0	0	0	0	0	0	0	0	0	0	0	0	0	0	0	0	0	0	0	0	0	0	0	0	0	0	0	0	0	0	0	0	0	0	0	0	0
84021023	US	USA	840	21023	Bracken	Kentucky	US	38.69158994	-84.08532444	Bracken, Kentucky, US	0	0	0	0	0	0	0	0	0	0	0	0	0	0	0	0	0	0	0	0	0	0	0	0	0	0	0	0	0	0	0	0	0	0	0	0	0	0	0
84021025	US	USA	840	21025	Breathitt	Kentucky	US	37.52333168	-83.31959161	Breathitt, Kentucky, US	0	0	0	0	0	0	0	0	0	0	0	0	0	0	0	0	0	0	0	0	0	0	0	0	0	0	0	0	0	0	0	0	0	0	0	0	0	0	0
84021027	US	USA	840	21027	Breckinridge	Kentucky	US	37.77377239	-86.42885017	Breckinridge, Kentucky, US	0	0	0	0	0	0	0	0	0	0	0	0	0	0	0	0	0	0	0	0	0	0	0	0	0	0	0	0	0	0	0	0	0	0	0	0	0	0	0
84021029	US	USA	840	21029	Bullitt	Kentucky	US	37.97162523	-85.68955617	Bullitt, Kentucky, US	0	0	0	0	0	0	0	0	0	0	0	0	0	0	0	0	0	0	0	0	0	0	0	0	0	0	0	0	0	0	0	0	0	0	0	0	0	0	0
84021031	US	USA	840	21031	Butler	Kentucky	US	37.20946153	-86.68748787	Butler, Kentucky, US	0	0	0	0	0	0	0	0	0	0	0	0	0	0	0	0	0	0	0	0	0	0	0	0	0	0	0	0	0	0	0	0	0	0	0	0	0	0	0
84021033	US	USA	840	21033	Caldwell	Kentucky	US	37.14749129	-87.86948214	Caldwell, Kentucky, US	0	0	0	0	0	0	0	0	0	0	0	0	0	0	0	0	0	0	0	0	0	0	0	0	0	0	0	0	0	0	0	0	0	0	0	0	0	0	0
84021035	US	USA	840	21035	Calloway	Kentucky	US	36.62093411	-88.2731593	Calloway, Kentucky, US	0	0	0	0	0	0	0	0	0	0	0	0	0	0	0	0	0	0	0	0	0	0	0	0	0	0	0	0	0	0	0	0	0	0	0	0	0	0	0
84021037	US	USA	840	21037	Campbell	Kentucky	US	38.94384345	-84.37875208	Campbell, Kentucky, US	0	0	0	0	0	0	0	0	0	0	0	0	0	0	0	0	0	0	0	0	0	0	0	0	0	0	0	0	0	0	0	0	0	0	0	0	0	0	0
84021039	US	USA	840	21039	Carlisle	Kentucky	US	36.85372876	-88.9669222	Carlisle, Kentucky, US	0	0	0	0	0	0	0	0	0	0	0	0	0	0	0	0	0	0	0	0	0	0	0	0	0	0	0	0	0	0	0	0	0	0	0	0	0	0	0
84021041	US	USA	840	21041	Carroll	Kentucky	US	38.66599534	-85.12601074	Carroll, Kentucky, US	0	0	0	0	0	0	0	0	0	0	0	0	0	0	0	0	0	0	0	0	0	0	0	0	0	0	0	0	0	0	0	0	0	0	0	0	0	0	0
84021043	US	USA	840	21043	Carter	Kentucky	US	38.31690743	-83.05092385	Carter, Kentucky, US	0	0	0	0	0	0	0	0	0	0	0	0	0	0	0	0	0	0	0	0	0	0	0	0	0	0	0	0	0	0	0	0	0	0	0	0	0	0	0
84021045	US	USA	840	21045	Casey	Kentucky	US	37.32533118	-84.92726209	Casey, Kentucky, US	0	0	0	0	0	0	0	0	0	0	0	0	0	0	0	0	0	0	0	0	0	0	0	0	0	0	0	0	0	0	0	0	0	0	0	0	0	0	0
84021047	US	USA	840	21047	Christian	Kentucky	US	36.89267803	-87.49055367	Christian, Kentucky, US	0	0	0	0	0	0	0	0	0	0	0	0	0	0	0	0	0	0	0	0	0	0	0	0	0	0	0	0	0	0	0	0	0	0	0	0	0	0	0
84021049	US	USA	840	21049	Clark	Kentucky	US	37.9689263	-84.14615986	Clark, Kentucky, US	0	0	0	0	0	0	0	0	0	0	0	0	0	0	0	0	0	0	0	0	0	0	0	0	0	0	0	0	0	0	0	0	0	0	0	0	0	0	0
84021051	US	USA	840	21051	Clay	Kentucky	US	37.16451126	-83.712575	Clay, Kentucky, US	0	0	0	0	0	0	0	0	0	0	0	0	0	0	0	0	0	0	0	0	0	0	0	0	0	0	0	0	0	0	0	0	0	0	0	0	0	0	0
84021053	US	USA	840	21053	Clinton	Kentucky	US	36.72581156	-85.13377529	Clinton, Kentucky, US	0	0	0	0	0	0	0	0	0	0	0	0	0	0	0	0	0	0	0	0	0	0	0	0	0	0	0	0	0	0	0	0	0	0	0	0	0	0	0
84021055	US	USA	840	21055	Crittenden	Kentucky	US	37.35839237	-88.0882609	Crittenden, Kentucky, US	0	0	0	0	0	0	0	0	0	0	0	0	0	0	0	0	0	0	0	0	0	0	0	0	0	0	0	0	0	0	0	0	0	0	0	0	0	0	0
84021057	US	USA	840	21057	Cumberland	Kentucky	US	36.78926125	-85.39050034	Cumberland, Kentucky, US	0	0	0	0	0	0	0	0	0	0	0	0	0	0	0	0	0	0	0	0	0	0	0	0	0	0	0	0	0	0	0	0	0	0	0	0	0	0	0
84021059	US	USA	840	21059	Daviess	Kentucky	US	37.73028906	-87.0901948	Daviess, Kentucky, US	0	0	0	0	0	0	0	0	0	0	0	0	0	0	0	0	0	0	0	0	0	0	0	0	0	0	0	0	0	0	0	0	0	0	0	0	0	0	0
84021061	US	USA	840	21061	Edmonson	Kentucky	US	37.21218923	-86.23955613	Edmonson, Kentucky, US	0	0	0	0	0	0	0	0	0	0	0	0	0	0	0	0	0	0	0	0	0	0	0	0	0	0	0	0	0	0	0	0	0	0	0	0	0	0	0
84021063	US	USA	840	21063	Elliott	Kentucky	US	38.11624059	-83.09771563	Elliott, Kentucky, US	0	0	0	0	0	0	0	0	0	0	0	0	0	0	0	0	0	0	0	0	0	0	0	0	0	0	0	0	0	0	0	0	0	0	0	0	0	0	0
84021065	US	USA	840	21065	Estill	Kentucky	US	37.69241417	-83.95956369	Estill, Kentucky, US	0	0	0	0	0	0	0	0	0	0	0	0	0	0	0	0	0	0	0	0	0	0	0	0	0	0	0	0	0	0	0	0	0	0	0	0	0	0	0
84021067	US	USA	840	21067	Fayette	Kentucky	US	38.0368225	-84.45576892	Fayette, Kentucky, US	0	0	0	0	0	0	0	0	0	0	0	0	0	0	0	0	0	0	0	0	0	0	0	0	0	0	0	0	0	0	0	0	0	0	0	0	0	0	0
84021069	US	USA	840	21069	Fleming	Kentucky	US	38.36758311	-83.69657514	Fleming, Kentucky, US	0	0	0	0	0	0	0	0	0	0	0	0	0	0	0	0	0	0	0	0	0	0	0	0	0	0	0	0	0	0	0	0	0	0	0	0	0	0	0
84021071	US	USA	840	21071	Floyd	Kentucky	US	37.56213922	-82.74750924	Floyd, Kentucky, US	0	0	0	0	0	0	0	0	0	0	0	0	0	0	0	0	0	0	0	0	0	0	0	0	0	0	0	0	0	0	0	0	0	0	0	0	0	0	0
84021073	US	USA	840	21073	Franklin	Kentucky	US	38.2379395	-84.87962551	Franklin, Kentucky, US	0	0	0	0	0	0	0	0	0	0	0	0	0	0	0	0	0	0	0	0	0	0	0	0	0	0	0	0	0	0	0	0	0	0	0	0	0	0	0
84021075	US	USA	840	21075	Fulton	Kentucky	US	36.55238827	-89.20140068	Fulton, Kentucky, US	0	0	0	0	0	0	0	0	0	0	0	0	0	0	0	0	0	0	0	0	0	0	0	0	0	0	0	0	0	0	0	0	0	0	0	0	0	0	0
84021077	US	USA	840	21077	Gallatin	Kentucky	US	38.75398691	-84.8558382	Gallatin, Kentucky, US	0	0	0	0	0	0	0	0	0	0	0	0	0	0	0	0	0	0	0	0	0	0	0	0	0	0	0	0	0	0	0	0	0	0	0	0	0	0	0
84021079	US	USA	840	21079	Garrard	Kentucky	US	37.6388668	-84.53289319	Garrard, Kentucky, US	0	0	0	0	0	0	0	0	0	0	0	0	0	0	0	0	0	0	0	0	0	0	0	0	0	0	0	0	0	0	0	0	0	0	0	0	0	0	0
84021081	US	USA	840	21081	Grant	Kentucky	US	38.64962758	-84.62415957	Grant, Kentucky, US	0	0	0	0	0	0	0	0	0	0	0	0	0	0	0	0	0	0	0	0	0	0	0	0	0	0	0	0	0	0	0	0	0	0	0	0	0	0	0
84021083	US	USA	840	21083	Graves	Kentucky	US	36.72292505	-88.65143315	Graves, Kentucky, US	0	0	0	0	0	0	0	0	0	0	0	0	0	0	0	0	0	0	0	0	0	0	0	0	0	0	0	0	0	0	0	0	0	0	0	0	0	0	0
84021085	US	USA	840	21085	Grayson	Kentucky	US	37.46231118	-86.34248968	Grayson, Kentucky, US	0	0	0	0	0	0	0	0	0	0	0	0	0	0	0	0	0	0	0	0	0	0	0	0	0	0	0	0	0	0	0	0	0	0	0	0	0	0	0
84021087	US	USA	840	21087	Green	Kentucky	US	37.26484328	-85.5540745	Green, Kentucky, US	0	0	0	0	0	0	0	0	0	0	0	0	0	0	0	0	0	0	0	0	0	0	0	0	0	0	0	0	0	0	0	0	0	0	0	0	0	0	0
84021089	US	USA	840	21089	Greenup	Kentucky	US	38.54332505	-82.9215658	Greenup, Kentucky, US	0	0	0	0	0	0	0	0	0	0	0	0	0	0	0	0	0	0	0	0	0	0	0	0	0	0	0	0	0	0	0	0	0	0	0	0	0	0	0
84021091	US	USA	840	21091	Hancock	Kentucky	US	37.83766422	-86.78280584	Hancock, Kentucky, US	0	0	0	0	0	0	0	0	0	0	0	0	0	0	0	0	0	0	0	0	0	0	0	0	0	0	0	0	0	0	0	0	0	0	0	0	0	0	0
84021093	US	USA	840	21093	Hardin	Kentucky	US	37.6976111	-85.96319251	Hardin, Kentucky, US	0	0	0	0	0	0	0	0	0	0	0	0	0	0	0	0	0	0	0	0	0	0	0	0	0	0	0	0	0	0	0	0	0	0	0	0	0	0	0
84021095	US	USA	840	21095	Harlan	Kentucky	US	36.85699301	-83.21899516	Harlan, Kentucky, US	0	0	0	0	0	0	0	0	0	0	0	0	0	0	0	0	0	0	0	0	0	0	0	0	0	0	0	0	0	0	0	0	0	0	0	0	0	0	0
84021097	US	USA	840	21097	Harrison	Kentucky	US	38.44188174	-84.32869741	Harrison, Kentucky, US	0	0	0	0	0	0	0	0	0	0	0	0	0	0	0	0	0	0	0	0	0	0	0	0	0	0	0	0	0	0	0	0	0	0	0	0	0	0	0
84021099	US	USA	840	21099	Hart	Kentucky	US	37.29943898	-85.88461055	Hart, Kentucky, US	0	0	0	0	0	0	0	0	0	0	0	0	0	0	0	0	0	0	0	0	0	0	0	0	0	0	0	0	0	0	0	0	0	0	0	0	0	0	0
84021101	US	USA	840	21101	Henderson	Kentucky	US	37.79344553	-87.57392021	Henderson, Kentucky, US	0	0	0	0	0	0	0	0	0	0	0	0	0	0	0	0	0	0	0	0	0	0	0	0	0	0	0	0	0	0	0	0	0	0	0	0	0	0	0
84021103	US	USA	840	21103	Henry	Kentucky	US	38.44942688	-85.11587507	Henry, Kentucky, US	0	0	0	0	0	0	0	0	0	0	0	0	0	0	0	0	0	0	0	0	0	0	0	0	0	0	0	0	0	0	0	0	0	0	0	0	0	0	0
84021105	US	USA	840	21105	Hickman	Kentucky	US	36.6794808	-88.97875928	Hickman, Kentucky, US	0	0	0	0	0	0	0	0	0	0	0	0	0	0	0	0	0	0	0	0	0	0	0	0	0	0	0	0	0	0	0	0	0	0	0	0	0	0	0
84021107	US	USA	840	21107	Hopkins	Kentucky	US	37.30939025	-87.54670406	Hopkins, Kentucky, US	0	0	0	0	0	0	0	0	0	0	0	0	0	0	0	0	0	0	0	0	0	0	0	0	0	0	0	0	0	0	0	0	0	0	0	0	0	0	0
84021109	US	USA	840	21109	Jackson	Kentucky	US	37.41866422	-83.99825483	Jackson, Kentucky, US	0	0	0	0	0	0	0	0	0	0	0	0	0	0	0	0	0	0	0	0	0	0	0	0	0	0	0	0	0	0	0	0	0	0	0	0	0	0	0
84021111	US	USA	840	21111	Jefferson	Kentucky	US	38.18664655	-85.65931031	Jefferson, Kentucky, US	0	0	0	0	0	0	0	0	0	0	0	0	0	0	0	0	0	0	0	0	0	0	0	0	0	0	0	0	0	0	0	0	0	0	0	0	0	0	0
84021113	US	USA	840	21113	Jessamine	Kentucky	US	37.87119786	-84.58252003	Jessamine, Kentucky, US	0	0	0	0	0	0	0	0	0	0	0	0	0	0	0	0	0	0	0	0	0	0	0	0	0	0	0	0	0	0	0	0	0	0	0	0	0	0	0
84021115	US	USA	840	21115	Johnson	Kentucky	US	37.85106355	-82.8264322	Johnson, Kentucky, US	0	0	0	0	0	0	0	0	0	0	0	0	0	0	0	0	0	0	0	0	0	0	0	0	0	0	0	0	0	0	0	0	0	0	0	0	0	0	0
84021117	US	USA	840	21117	Kenton	Kentucky	US	38.93950319	-84.53241199	Kenton, Kentucky, US	0	0	0	0	0	0	0	0	0	0	0	0	0	0	0	0	0	0	0	0	0	0	0	0	0	0	0	0	0	0	0	0	0	0	0	0	0	0	0
84021119	US	USA	840	21119	Knott	Kentucky	US	37.35388197	-82.94981134	Knott, Kentucky, US	0	0	0	0	0	0	0	0	0	0	0	0	0	0	0	0	0	0	0	0	0	0	0	0	0	0	0	0	0	0	0	0	0	0	0	0	0	0	0
84021121	US	USA	840	21121	Knox	Kentucky	US	36.89225732	-83.85403396	Knox, Kentucky, US	0	0	0	0	0	0	0	0	0	0	0	0	0	0	0	0	0	0	0	0	0	0	0	0	0	0	0	0	0	0	0	0	0	0	0	0	0	0	0
84021123	US	USA	840	21123	Larue	Kentucky	US	37.54567114	-85.70138352	Larue, Kentucky, US	0	0	0	0	0	0	0	0	0	0	0	0	0	0	0	0	0	0	0	0	0	0	0	0	0	0	0	0	0	0	0	0	0	0	0	0	0	0	0
84021125	US	USA	840	21125	Laurel	Kentucky	US	37.10975748	-84.11321779	Laurel, Kentucky, US	0	0	0	0	0	0	0	0	0	0	0	0	0	0	0	0	0	0	0	0	0	0	0	0	0	0	0	0	0	0	0	0	0	0	0	0	0	0	0
84021127	US	USA	840	21127	Lawrence	Kentucky	US	38.07136018	-82.72882223	Lawrence, Kentucky, US	0	0	0	0	0	0	0	0	0	0	0	0	0	0	0	0	0	0	0	0	0	0	0	0	0	0	0	0	0	0	0	0	0	0	0	0	0	0	0
84021129	US	USA	840	21129	Lee	Kentucky	US	37.59645942	-83.71513901	Lee, Kentucky, US	0	0	0	0	0	0	0	0	0	0	0	0	0	0	0	0	0	0	0	0	0	0	0	0	0	0	0	0	0	0	0	0	0	0	0	0	0	0	0
84021131	US	USA	840	21131	Leslie	Kentucky	US	37.09246661	-83.37999606	Leslie, Kentucky, US	0	0	0	0	0	0	0	0	0	0	0	0	0	0	0	0	0	0	0	0	0	0	0	0	0	0	0	0	0	0	0	0	0	0	0	0	0	0	0
84021133	US	USA	840	21133	Letcher	Kentucky	US	37.12306748	-82.85346474	Letcher, Kentucky, US	0	0	0	0	0	0	0	0	0	0	0	0	0	0	0	0	0	0	0	0	0	0	0	0	0	0	0	0	0	0	0	0	0	0	0	0	0	0	0
84021135	US	USA	840	21135	Lewis	Kentucky	US	38.53184419	-83.37735618	Lewis, Kentucky, US	0	0	0	0	0	0	0	0	0	0	0	0	0	0	0	0	0	0	0	0	0	0	0	0	0	0	0	0	0	0	0	0	0	0	0	0	0	0	0
84021137	US	USA	840	21137	Lincoln	Kentucky	US	37.45475628	-84.6565327	Lincoln, Kentucky, US	0	0	0	0	0	0	0	0	0	0	0	0	0	0	0	0	0	0	0	0	0	0	0	0	0	0	0	0	0	0	0	0	0	0	0	0	0	0	0
84021139	US	USA	840	21139	Livingston	Kentucky	US	37.21137452	-88.34797529	Livingston, Kentucky, US	0	0	0	0	0	0	0	0	0	0	0	0	0	0	0	0	0	0	0	0	0	0	0	0	0	0	0	0	0	0	0	0	0	0	0	0	0	0	0
84021141	US	USA	840	21141	Logan	Kentucky	US	36.85949479	-86.877635	Logan, Kentucky, US	0	0	0	0	0	0	0	0	0	0	0	0	0	0	0	0	0	0	0	0	0	0	0	0	0	0	0	0	0	0	0	0	0	0	0	0	0	0	0
84021143	US	USA	840	21143	Lyon	Kentucky	US	37.02080035	-88.07886257	Lyon, Kentucky, US	0	0	0	0	0	0	0	0	0	0	0	0	0	0	0	0	0	0	0	0	0	0	0	0	0	0	0	0	0	0	0	0	0	0	0	0	0	0	0
84021145	US	USA	840	21145	McCracken	Kentucky	US	37.05350953	-88.70445755	McCracken, Kentucky, US	0	0	0	0	0	0	0	0	0	0	0	0	0	0	0	0	0	0	0	0	0	0	0	0	0	0	0	0	0	0	0	0	0	0	0	0	0	0	0
84021147	US	USA	840	21147	McCreary	Kentucky	US	36.73874143	-84.48102924	McCreary, Kentucky, US	0	0	0	0	0	0	0	0	0	0	0	0	0	0	0	0	0	0	0	0	0	0	0	0	0	0	0	0	0	0	0	0	0	0	0	0	0	0	0
84021149	US	USA	840	21149	McLean	Kentucky	US	37.5301951	-87.26803443	McLean, Kentucky, US	0	0	0	0	0	0	0	0	0	0	0	0	0	0	0	0	0	0	0	0	0	0	0	0	0	0	0	0	0	0	0	0	0	0	0	0	0	0	0
84021151	US	USA	840	21151	Madison	Kentucky	US	37.71659336	-84.27220275	Madison, Kentucky, US	0	0	0	0	0	0	0	0	0	0	0	0	0	0	0	0	0	0	0	0	0	0	0	0	0	0	0	0	0	0	0	0	0	0	0	0	0	0	0
84021153	US	USA	840	21153	Magoffin	Kentucky	US	37.70820545	-83.0657714	Magoffin, Kentucky, US	0	0	0	0	0	0	0	0	0	0	0	0	0	0	0	0	0	0	0	0	0	0	0	0	0	0	0	0	0	0	0	0	0	0	0	0	0	0	0
84021155	US	USA	840	21155	Marion	Kentucky	US	37.55218078	-85.26898542	Marion, Kentucky, US	0	0	0	0	0	0	0	0	0	0	0	0	0	0	0	0	0	0	0	0	0	0	0	0	0	0	0	0	0	0	0	0	0	0	0	0	0	0	0
84021157	US	USA	840	21157	Marshall	Kentucky	US	36.8800707	-88.32803576	Marshall, Kentucky, US	0	0	0	0	0	0	0	0	0	0	0	0	0	0	0	0	0	0	0	0	0	0	0	0	0	0	0	0	0	0	0	0	0	0	0	0	0	0	0
84021159	US	USA	840	21159	Martin	Kentucky	US	37.79990579	-82.51247478	Martin, Kentucky, US	0	0	0	0	0	0	0	0	0	0	0	0	0	0	0	0	0	0	0	0	0	0	0	0	0	0	0	0	0	0	0	0	0	0	0	0	0	0	0
84021161	US	USA	840	21161	Mason	Kentucky	US	38.59471935	-83.82151043	Mason, Kentucky, US	0	0	0	0	0	0	0	0	0	0	0	0	0	0	0	0	0	0	0	0	0	0	0	0	0	0	0	0	0	0	0	0	0	0	0	0	0	0	0
84021163	US	USA	840	21163	Meade	Kentucky	US	37.96163597	-86.21028219	Meade, Kentucky, US	0	0	0	0	0	0	0	0	0	0	0	0	0	0	0	0	0	0	0	0	0	0	0	0	0	0	0	0	0	0	0	0	0	0	0	0	0	0	0
84021165	US	USA	840	21165	Menifee	Kentucky	US	37.94090733	-83.59985712	Menifee, Kentucky, US	0	0	0	0	0	0	0	0	0	0	0	0	0	0	0	0	0	0	0	0	0	0	0	0	0	0	0	0	0	0	0	0	0	0	0	0	0	0	0
84021167	US	USA	840	21167	Mercer	Kentucky	US	37.81474237	-84.87488475	Mercer, Kentucky, US	0	0	0	0	0	0	0	0	0	0	0	0	0	0	0	0	0	0	0	0	0	0	0	0	0	0	0	0	0	0	0	0	0	0	0	0	0	0	0
84021169	US	USA	840	21169	Metcalfe	Kentucky	US	36.99459295	-85.63123699	Metcalfe, Kentucky, US	0	0	0	0	0	0	0	0	0	0	0	0	0	0	0	0	0	0	0	0	0	0	0	0	0	0	0	0	0	0	0	0	0	0	0	0	0	0	0
84021171	US	USA	840	21171	Monroe	Kentucky	US	36.71225341	-85.71596443	Monroe, Kentucky, US	0	0	0	0	0	0	0	0	0	0	0	0	0	0	0	0	0	0	0	0	0	0	0	0	0	0	0	0	0	0	0	0	0	0	0	0	0	0	0
84021173	US	USA	840	21173	Montgomery	Kentucky	US	38.03253032	-83.9145241	Montgomery, Kentucky, US	0	0	0	0	0	0	0	0	0	0	0	0	0	0	0	0	0	0	0	0	0	0	0	0	0	0	0	0	0	0	0	0	0	0	0	0	0	0	0
84021175	US	USA	840	21175	Morgan	Kentucky	US	37.92465657	-83.25558245	Morgan, Kentucky, US	0	0	0	0	0	0	0	0	0	0	0	0	0	0	0	0	0	0	0	0	0	0	0	0	0	0	0	0	0	0	0	0	0	0	0	0	0	0	0
84021177	US	USA	840	21177	Muhlenberg	Kentucky	US	37.21425819	-87.14632053	Muhlenberg, Kentucky, US	0	0	0	0	0	0	0	0	0	0	0	0	0	0	0	0	0	0	0	0	0	0	0	0	0	0	0	0	0	0	0	0	0	0	0	0	0	0	0
84021179	US	USA	840	21179	Nelson	Kentucky	US	37.80335779	-85.4657193	Nelson, Kentucky, US	0	0	0	0	0	0	0	0	0	0	0	0	0	0	0	0	0	0	0	0	0	0	0	0	0	0	0	0	0	0	0	0	0	0	0	0	0	0	0
84021181	US	USA	840	21181	Nicholas	Kentucky	US	38.33342292	-84.01889177	Nicholas, Kentucky, US	0	0	0	0	0	0	0	0	0	0	0	0	0	0	0	0	0	0	0	0	0	0	0	0	0	0	0	0	0	0	0	0	0	0	0	0	0	0	0
84021183	US	USA	840	21183	Ohio	Kentucky	US	37.47751843	-86.85368087	Ohio, Kentucky, US	0	0	0	0	0	0	0	0	0	0	0	0	0	0	0	0	0	0	0	0	0	0	0	0	0	0	0	0	0	0	0	0	0	0	0	0	0	0	0
84021185	US	USA	840	21185	Oldham	Kentucky	US	38.39791089	-85.448222	Oldham, Kentucky, US	0	0	0	0	0	0	0	0	0	0	0	0	0	0	0	0	0	0	0	0	0	0	0	0	0	0	0	0	0	0	0	0	0	0	0	0	0	0	0
84021187	US	USA	840	21187	Owen	Kentucky	US	38.51679143	-84.82404619	Owen, Kentucky, US	0	0	0	0	0	0	0	0	0	0	0	0	0	0	0	0	0	0	0	0	0	0	0	0	0	0	0	0	0	0	0	0	0	0	0	0	0	0	0
84021189	US	USA	840	21189	Owsley	Kentucky	US	37.42823949	-83.68811419	Owsley, Kentucky, US	0	0	0	0	0	0	0	0	0	0	0	0	0	0	0	0	0	0	0	0	0	0	0	0	0	0	0	0	0	0	0	0	0	0	0	0	0	0	0
84021191	US	USA	840	21191	Pendleton	Kentucky	US	38.69607718	-84.35599463	Pendleton, Kentucky, US	0	0	0	0	0	0	0	0	0	0	0	0	0	0	0	0	0	0	0	0	0	0	0	0	0	0	0	0	0	0	0	0	0	0	0	0	0	0	0
84021193	US	USA	840	21193	Perry	Kentucky	US	37.25023553	-83.22922731	Perry, Kentucky, US	0	0	0	0	0	0	0	0	0	0	0	0	0	0	0	0	0	0	0	0	0	0	0	0	0	0	0	0	0	0	0	0	0	0	0	0	0	0	0
84021195	US	USA	840	21195	Pike	Kentucky	US	37.47088263	-82.39487445	Pike, Kentucky, US	0	0	0	0	0	0	0	0	0	0	0	0	0	0	0	0	0	0	0	0	0	0	0	0	0	0	0	0	0	0	0	0	0	0	0	0	0	0	0
84021197	US	USA	840	21197	Powell	Kentucky	US	37.83218794	-83.82553961	Powell, Kentucky, US	0	0	0	0	0	0	0	0	0	0	0	0	0	0	0	0	0	0	0	0	0	0	0	0	0	0	0	0	0	0	0	0	0	0	0	0	0	0	0
84021199	US	USA	840	21199	Pulaski	Kentucky	US	37.10466131	-84.57629079	Pulaski, Kentucky, US	0	0	0	0	0	0	0	0	0	0	0	0	0	0	0	0	0	0	0	0	0	0	0	0	0	0	0	0	0	0	0	0	0	0	0	0	0	0	0
84021201	US	USA	840	21201	Robertson	Kentucky	US	38.51923469	-84.05055616	Robertson, Kentucky, US	0	0	0	0	0	0	0	0	0	0	0	0	0	0	0	0	0	0	0	0	0	0	0	0	0	0	0	0	0	0	0	0	0	0	0	0	0	0	0
84021203	US	USA	840	21203	Rockcastle	Kentucky	US	37.36642393	-84.31176452	Rockcastle, Kentucky, US	0	0	0	0	0	0	0	0	0	0	0	0	0	0	0	0	0	0	0	0	0	0	0	0	0	0	0	0	0	0	0	0	0	0	0	0	0	0	0
84021205	US	USA	840	21205	Rowan	Kentucky	US	38.19484205	-83.42088935	Rowan, Kentucky, US	0	0	0	0	0	0	0	0	0	0	0	0	0	0	0	0	0	0	0	0	0	0	0	0	0	0	0	0	0	0	0	0	0	0	0	0	0	0	0
84021207	US	USA	840	21207	Russell	Kentucky	US	36.99308373	-85.06070117	Russell, Kentucky, US	0	0	0	0	0	0	0	0	0	0	0	0	0	0	0	0	0	0	0	0	0	0	0	0	0	0	0	0	0	0	0	0	0	0	0	0	0	0	0
84021209	US	USA	840	21209	Scott	Kentucky	US	38.29622293	-84.5816631	Scott, Kentucky, US	0	0	0	0	0	0	0	0	0	0	0	0	0	0	0	0	0	0	0	0	0	0	0	0	0	0	0	0	0	0	0	0	0	0	0	0	0	0	0
84021211	US	USA	840	21211	Shelby	Kentucky	US	38.21476019	-85.194223	Shelby, Kentucky, US	0	0	0	0	0	0	0	0	0	0	0	0	0	0	0	0	0	0	0	0	0	0	0	0	0	0	0	0	0	0	0	0	0	0	0	0	0	0	0
84021213	US	USA	840	21213	Simpson	Kentucky	US	36.74058474	-86.58047435	Simpson, Kentucky, US	0	0	0	0	0	0	0	0	0	0	0	0	0	0	0	0	0	0	0	0	0	0	0	0	0	0	0	0	0	0	0	0	0	0	0	0	0	0	0
84021215	US	USA	840	21215	Spencer	Kentucky	US	38.03223971	-85.32749335	Spencer, Kentucky, US	0	0	0	0	0	0	0	0	0	0	0	0	0	0	0	0	0	0	0	0	0	0	0	0	0	0	0	0	0	0	0	0	0	0	0	0	0	0	0
84021217	US	USA	840	21217	Taylor	Kentucky	US	37.3677562	-85.3329931	Taylor, Kentucky, US	0	0	0	0	0	0	0	0	0	0	0	0	0	0	0	0	0	0	0	0	0	0	0	0	0	0	0	0	0	0	0	0	0	0	0	0	0	0	0
84021219	US	USA	840	21219	Todd	Kentucky	US	36.8381152	-87.17878374	Todd, Kentucky, US	0	0	0	0	0	0	0	0	0	0	0	0	0	0	0	0	0	0	0	0	0	0	0	0	0	0	0	0	0	0	0	0	0	0	0	0	0	0	0
84021221	US	USA	840	21221	Trigg	Kentucky	US	36.80767017	-87.87333656	Trigg, Kentucky, US	0	0	0	0	0	0	0	0	0	0	0	0	0	0	0	0	0	0	0	0	0	0	0	0	0	0	0	0	0	0	0	0	0	0	0	0	0	0	0
84021223	US	USA	840	21223	Trimble	Kentucky	US	38.61056487	-85.33775972	Trimble, Kentucky, US	0	0	0	0	0	0	0	0	0	0	0	0	0	0	0	0	0	0	0	0	0	0	0	0	0	0	0	0	0	0	0	0	0	0	0	0	0	0	0
84021225	US	USA	840	21225	Union	Kentucky	US	37.66166713	-87.94300009	Union, Kentucky, US	0	0	0	0	0	0	0	0	0	0	0	0	0	0	0	0	0	0	0	0	0	0	0	0	0	0	0	0	0	0	0	0	0	0	0	0	0	0	0
84021227	US	USA	840	21227	Warren	Kentucky	US	36.99903045	-86.42672751	Warren, Kentucky, US	0	0	0	0	0	0	0	0	0	0	0	0	0	0	0	0	0	0	0	0	0	0	0	0	0	0	0	0	0	0	0	0	0	0	0	0	0	0	0
84021229	US	USA	840	21229	Washington	Kentucky	US	37.75599461	-85.17407732	Washington, Kentucky, US	0	0	0	0	0	0	0	0	0	0	0	0	0	0	0	0	0	0	0	0	0	0	0	0	0	0	0	0	0	0	0	0	0	0	0	0	0	0	0
84021231	US	USA	840	21231	Wayne	Kentucky	US	36.80310688	-84.8251971	Wayne, Kentucky, US	0	0	0	0	0	0	0	0	0	0	0	0	0	0	0	0	0	0	0	0	0	0	0	0	0	0	0	0	0	0	0	0	0	0	0	0	0	0	0
84021233	US	USA	840	21233	Webster	Kentucky	US	37.52168356	-87.67989953	Webster, Kentucky, US	0	0	0	0	0	0	0	0	0	0	0	0	0	0	0	0	0	0	0	0	0	0	0	0	0	0	0	0	0	0	0	0	0	0	0	0	0	0	0
84021235	US	USA	840	21235	Whitley	Kentucky	US	36.75700531	-84.14541217	Whitley, Kentucky, US	0	0	0	0	0	0	0	0	0	0	0	0	0	0	0	0	0	0	0	0	0	0	0	0	0	0	0	0	0	0	0	0	0	0	0	0	0	0	0
84021237	US	USA	840	21237	Wolfe	Kentucky	US	37.73941626	-83.49303612	Wolfe, Kentucky, US	0	0	0	0	0	0	0	0	0	0	0	0	0	0	0	0	0	0	0	0	0	0	0	0	0	0	0	0	0	0	0	0	0	0	0	0	0	0	0
84021239	US	USA	840	21239	Woodford	Kentucky	US	38.04178222	-84.7417556	Woodford, Kentucky, US	0	0	0	0	0	0	0	0	0	0	0	0	0	0	0	0	0	0	0	0	0	0	0	0	0	0	0	0	0	0	0	0	0	0	0	0	0	0	0
84022001	US	USA	840	22001	Acadia	Louisiana	US	30.2950649	-92.41419698	Acadia, Louisiana, US	0	0	0	0	0	0	0	0	0	0	0	0	0	0	0	0	0	0	0	0	0	0	0	0	0	0	0	0	0	0	0	0	0	0	0	0	0	0	0
84022003	US	USA	840	22003	Allen	Louisiana	US	30.65385745	-92.82442028	Allen, Louisiana, US	0	0	0	0	0	0	0	0	0	0	0	0	0	0	0	0	0	0	0	0	0	0	0	0	0	0	0	0	0	0	0	0	0	0	0	0	0	0	0
84022005	US	USA	840	22005	Ascension	Louisiana	US	30.20406249	-90.9132841	Ascension, Louisiana, US	0	0	0	0	0	0	0	0	0	0	0	0	0	0	0	0	0	0	0	0	0	0	0	0	0	0	0	0	0	0	0	0	0	0	0	0	0	0	0
84022007	US	USA	840	22007	Assumption	Louisiana	US	29.89946234	-91.06461642	Assumption, Louisiana, US	0	0	0	0	0	0	0	0	0	0	0	0	0	0	0	0	0	0	0	0	0	0	0	0	0	0	0	0	0	0	0	0	0	0	0	0	0	0	0
84022009	US	USA	840	22009	Avoyelles	Louisiana	US	31.07796211	-92.00079449	Avoyelles, Louisiana, US	0	0	0	0	0	0	0	0	0	0	0	0	0	0	0	0	0	0	0	0	0	0	0	0	0	0	0	0	0	0	0	0	0	0	0	0	0	0	0
84022011	US	USA	840	22011	Beauregard	Louisiana	US	30.64836518	-93.34173616	Beauregard, Louisiana, US	0	0	0	0	0	0	0	0	0	0	0	0	0	0	0	0	0	0	0	0	0	0	0	0	0	0	0	0	0	0	0	0	0	0	0	0	0	0	0
84022013	US	USA	840	22013	Bienville	Louisiana	US	32.34569994	-93.05398492	Bienville, Louisiana, US	0	0	0	0	0	0	0	0	0	0	0	0	0	0	0	0	0	0	0	0	0	0	0	0	0	0	0	0	0	0	0	0	0	0	0	0	0	0	0
84022015	US	USA	840	22015	Bossier	Louisiana	US	32.67932307	-93.60460152	Bossier, Louisiana, US	0	0	0	0	0	0	0	0	0	0	0	0	0	0	0	0	0	0	0	0	0	0	0	0	0	0	0	0	0	0	0	0	0	0	0	0	0	0	0
84022017	US	USA	840	22017	Caddo	Louisiana	US	32.57991587	-93.88375652	Caddo, Louisiana, US	0	0	0	0	0	0	0	0	0	0	0	0	0	0	0	0	0	0	0	0	0	0	0	0	0	0	0	0	0	0	0	0	0	0	0	0	0	0	0
84022019	US	USA	840	22019	Calcasieu	Louisiana	US	30.22931235	-93.35400434	Calcasieu, Louisiana, US	0	0	0	0	0	0	0	0	0	0	0	0	0	0	0	0	0	0	0	0	0	0	0	0	0	0	0	0	0	0	0	0	0	0	0	0	0	0	0
84022021	US	USA	840	22021	Caldwell	Louisiana	US	32.0902519	-92.11752148	Caldwell, Louisiana, US	0	0	0	0	0	0	0	0	0	0	0	0	0	0	0	0	0	0	0	0	0	0	0	0	0	0	0	0	0	0	0	0	0	0	0	0	0	0	0
84022023	US	USA	840	22023	Cameron	Louisiana	US	29.87592238	-93.19310676	Cameron, Louisiana, US	0	0	0	0	0	0	0	0	0	0	0	0	0	0	0	0	0	0	0	0	0	0	0	0	0	0	0	0	0	0	0	0	0	0	0	0	0	0	0
84022025	US	USA	840	22025	Catahoula	Louisiana	US	31.66778967	-91.84526385	Catahoula, Louisiana, US	0	0	0	0	0	0	0	0	0	0	0	0	0	0	0	0	0	0	0	0	0	0	0	0	0	0	0	0	0	0	0	0	0	0	0	0	0	0	0
84022027	US	USA	840	22027	Claiborne	Louisiana	US	32.82308512	-92.99526883	Claiborne, Louisiana, US	0	0	0	0	0	0	0	0	0	0	0	0	0	0	0	0	0	0	0	0	0	0	0	0	0	0	0	0	0	0	0	0	0	0	0	0	0	0	0
84022029	US	USA	840	22029	Concordia	Louisiana	US	31.44817835	-91.63814433	Concordia, Louisiana, US	0	0	0	0	0	0	0	0	0	0	0	0	0	0	0	0	0	0	0	0	0	0	0	0	0	0	0	0	0	0	0	0	0	0	0	0	0	0	0
84022031	US	USA	840	22031	De Soto	Louisiana	US	32.05457447	-93.74130302	De Soto, Louisiana, US	0	0	0	0	0	0	0	0	0	0	0	0	0	0	0	0	0	0	0	0	0	0	0	0	0	0	0	0	0	0	0	0	0	0	0	0	0	0	0
84022033	US	USA	840	22033	East Baton Rouge	Louisiana	US	30.53842039	-91.09777565	East Baton Rouge, Louisiana, US	0	0	0	0	0	0	0	0	0	0	0	0	0	0	0	0	0	0	0	0	0	0	0	0	0	0	0	0	0	0	0	0	0	0	0	0	0	0	0
84022035	US	USA	840	22035	East Carroll	Louisiana	US	32.73926954	-91.23425694	East Carroll, Louisiana, US	0	0	0	0	0	0	0	0	0	0	0	0	0	0	0	0	0	0	0	0	0	0	0	0	0	0	0	0	0	0	0	0	0	0	0	0	0	0	0
84022037	US	USA	840	22037	East Feliciana	Louisiana	US	30.84425359	-91.04976723	East Feliciana, Louisiana, US	0	0	0	0	0	0	0	0	0	0	0	0	0	0	0	0	0	0	0	0	0	0	0	0	0	0	0	0	0	0	0	0	0	0	0	0	0	0	0
84022039	US	USA	840	22039	Evangeline	Louisiana	US	30.72985248	-92.39915924	Evangeline, Louisiana, US	0	0	0	0	0	0	0	0	0	0	0	0	0	0	0	0	0	0	0	0	0	0	0	0	0	0	0	0	0	0	0	0	0	0	0	0	0	0	0
84022041	US	USA	840	22041	Franklin	Louisiana	US	32.13675181	-91.67589857	Franklin, Louisiana, US	0	0	0	0	0	0	0	0	0	0	0	0	0	0	0	0	0	0	0	0	0	0	0	0	0	0	0	0	0	0	0	0	0	0	0	0	0	0	0
84022043	US	USA	840	22043	Grant	Louisiana	US	31.59882456	-92.56124347	Grant, Louisiana, US	0	0	0	0	0	0	0	0	0	0	0	0	0	0	0	0	0	0	0	0	0	0	0	0	0	0	0	0	0	0	0	0	0	0	0	0	0	0	0
84022045	US	USA	840	22045	Iberia	Louisiana	US	29.86803617	-91.75871777	Iberia, Louisiana, US	0	0	0	0	0	0	0	0	0	0	0	0	0	0	0	0	0	0	0	0	0	0	0	0	0	0	0	0	0	0	0	0	0	0	0	0	0	0	0
84022047	US	USA	840	22047	Iberville	Louisiana	US	30.25734305	-91.3499598	Iberville, Louisiana, US	0	0	0	0	0	0	0	0	0	0	0	0	0	0	0	0	0	0	0	0	0	0	0	0	0	0	0	0	0	0	0	0	0	0	0	0	0	0	0
84022049	US	USA	840	22049	Jackson	Louisiana	US	32.30251776	-92.55692092	Jackson, Louisiana, US	0	0	0	0	0	0	0	0	0	0	0	0	0	0	0	0	0	0	0	0	0	0	0	0	0	0	0	0	0	0	0	0	0	0	0	0	0	0	0
84022051	US	USA	840	22051	Jefferson	Louisiana	US	29.74075478	-90.11115756	Jefferson, Louisiana, US	0	0	0	0	0	0	0	0	0	0	0	0	0	0	0	0	0	0	0	0	0	0	0	0	0	0	0	0	0	0	0	0	0	0	0	0	0	0	0
84022053	US	USA	840	22053	Jefferson Davis	Louisiana	US	30.26896765	-92.81210004	Jefferson Davis, Louisiana, US	0	0	0	0	0	0	0	0	0	0	0	0	0	0	0	0	0	0	0	0	0	0	0	0	0	0	0	0	0	0	0	0	0	0	0	0	0	0	0
84022055	US	USA	840	22055	Lafayette	Louisiana	US	30.2049055	-92.06959876	Lafayette, Louisiana, US	0	0	0	0	0	0	0	0	0	0	0	0	0	0	0	0	0	0	0	0	0	0	0	0	0	0	0	0	0	0	0	0	0	0	0	0	0	0	0
84022057	US	USA	840	22057	Lafourche	Louisiana	US	29.52470226	-90.40976986	Lafourche, Louisiana, US	0	0	0	0	0	0	0	0	0	0	0	0	0	0	0	0	0	0	0	0	0	0	0	0	0	0	0	0	0	0	0	0	0	0	0	0	0	0	0
84022059	US	USA	840	22059	LaSalle	Louisiana	US	31.67884782	-92.15907765	LaSalle,Louisiana,US	0	0	0	0	0	0	0	0	0	0	0	0	0	0	0	0	0	0	0	0	0	0	0	0	0	0	0	0	0	0	0	0	0	0	0	0	0	0	0
84022061	US	USA	840	22061	Lincoln	Louisiana	US	32.6003154	-92.6659741	Lincoln, Louisiana, US	0	0	0	0	0	0	0	0	0	0	0	0	0	0	0	0	0	0	0	0	0	0	0	0	0	0	0	0	0	0	0	0	0	0	0	0	0	0	0
84022063	US	USA	840	22063	Livingston	Louisiana	US	30.44143993	-90.73061664	Livingston, Louisiana, US	0	0	0	0	0	0	0	0	0	0	0	0	0	0	0	0	0	0	0	0	0	0	0	0	0	0	0	0	0	0	0	0	0	0	0	0	0	0	0
84022065	US	USA	840	22065	Madison	Louisiana	US	32.36918118	-91.23973355	Madison, Louisiana, US	0	0	0	0	0	0	0	0	0	0	0	0	0	0	0	0	0	0	0	0	0	0	0	0	0	0	0	0	0	0	0	0	0	0	0	0	0	0	0
84022067	US	USA	840	22067	Morehouse	Louisiana	US	32.81686191	-91.80421614	Morehouse, Louisiana, US	0	0	0	0	0	0	0	0	0	0	0	0	0	0	0	0	0	0	0	0	0	0	0	0	0	0	0	0	0	0	0	0	0	0	0	0	0	0	0
84022069	US	USA	840	22069	Natchitoches	Louisiana	US	31.72321584	-93.09816516	Natchitoches, Louisiana, US	0	0	0	0	0	0	0	0	0	0	0	0	0	0	0	0	0	0	0	0	0	0	0	0	0	0	0	0	0	0	0	0	0	0	0	0	0	0	0
84022071	US	USA	840	22071	Orleans	Louisiana	US	30.06971951	-89.92660315	Orleans, Louisiana, US	0	0	0	0	0	0	0	0	0	0	0	0	0	0	0	0	0	0	0	0	0	0	0	0	0	0	0	0	0	0	0	0	0	0	0	0	0	0	0
84022073	US	USA	840	22073	Ouachita	Louisiana	US	32.47645559	-92.15704172	Ouachita, Louisiana, US	0	0	0	0	0	0	0	0	0	0	0	0	0	0	0	0	0	0	0	0	0	0	0	0	0	0	0	0	0	0	0	0	0	0	0	0	0	0	0
84022075	US	USA	840	22075	Plaquemines	Louisiana	US	29.42245447	-89.60322085	Plaquemines, Louisiana, US	0	0	0	0	0	0	0	0	0	0	0	0	0	0	0	0	0	0	0	0	0	0	0	0	0	0	0	0	0	0	0	0	0	0	0	0	0	0	0
84022077	US	USA	840	22077	Pointe Coupee	Louisiana	US	30.71409502	-91.60209535	Pointe Coupee, Louisiana, US	0	0	0	0	0	0	0	0	0	0	0	0	0	0	0	0	0	0	0	0	0	0	0	0	0	0	0	0	0	0	0	0	0	0	0	0	0	0	0
84022079	US	USA	840	22079	Rapides	Louisiana	US	31.19778499	-92.52997303	Rapides, Louisiana, US	0	0	0	0	0	0	0	0	0	0	0	0	0	0	0	0	0	0	0	0	0	0	0	0	0	0	0	0	0	0	0	0	0	0	0	0	0	0	0
84022081	US	USA	840	22081	Red River	Louisiana	US	32.09530039	-93.34213308	Red River, Louisiana, US	0	0	0	0	0	0	0	0	0	0	0	0	0	0	0	0	0	0	0	0	0	0	0	0	0	0	0	0	0	0	0	0	0	0	0	0	0	0	0
84022083	US	USA	840	22083	Richland	Louisiana	US	32.41391005	-91.76634876	Richland, Louisiana, US	0	0	0	0	0	0	0	0	0	0	0	0	0	0	0	0	0	0	0	0	0	0	0	0	0	0	0	0	0	0	0	0	0	0	0	0	0	0	0
84022085	US	USA	840	22085	Sabine	Louisiana	US	31.56388699	-93.55433981	Sabine, Louisiana, US	0	0	0	0	0	0	0	0	0	0	0	0	0	0	0	0	0	0	0	0	0	0	0	0	0	0	0	0	0	0	0	0	0	0	0	0	0	0	0
84022087	US	USA	840	22087	St. Bernard	Louisiana	US	29.87761636	-89.51887093	St. Bernard, Louisiana, US	0	0	0	0	0	0	0	0	0	0	0	0	0	0	0	0	0	0	0	0	0	0	0	0	0	0	0	0	0	0	0	0	0	0	0	0	0	0	0
84022089	US	USA	840	22089	St. Charles	Louisiana	US	29.90709658	-90.35555967	St. Charles, Louisiana, US	0	0	0	0	0	0	0	0	0	0	0	0	0	0	0	0	0	0	0	0	0	0	0	0	0	0	0	0	0	0	0	0	0	0	0	0	0	0	0
84022091	US	USA	840	22091	St. Helena	Louisiana	US	30.82210324	-90.71013176	St. Helena, Louisiana, US	0	0	0	0	0	0	0	0	0	0	0	0	0	0	0	0	0	0	0	0	0	0	0	0	0	0	0	0	0	0	0	0	0	0	0	0	0	0	0
84022093	US	USA	840	22093	St. James	Louisiana	US	30.02531716	-90.80212061	St. James, Louisiana, US	0	0	0	0	0	0	0	0	0	0	0	0	0	0	0	0	0	0	0	0	0	0	0	0	0	0	0	0	0	0	0	0	0	0	0	0	0	0	0
84022095	US	USA	840	22095	St. John the Baptist	Louisiana	US	30.12597499	-90.4753503	St. John the Baptist, Louisiana, US	0	0	0	0	0	0	0	0	0	0	0	0	0	0	0	0	0	0	0	0	0	0	0	0	0	0	0	0	0	0	0	0	0	0	0	0	0	0	0
84022097	US	USA	840	22097	St. Landry	Louisiana	US	30.59724262	-92.00135806	St. Landry, Louisiana, US	0	0	0	0	0	0	0	0	0	0	0	0	0	0	0	0	0	0	0	0	0	0	0	0	0	0	0	0	0	0	0	0	0	0	0	0	0	0	0
84022099	US	USA	840	22099	St. Martin	Louisiana	US	30.13112107	-91.61403569	St. Martin, Louisiana, US	0	0	0	0	0	0	0	0	0	0	0	0	0	0	0	0	0	0	0	0	0	0	0	0	0	0	0	0	0	0	0	0	0	0	0	0	0	0	0
84022101	US	USA	840	22101	St. Mary	Louisiana	US	29.69262097	-91.44702164	St. Mary, Louisiana, US	0	0	0	0	0	0	0	0	0	0	0	0	0	0	0	0	0	0	0	0	0	0	0	0	0	0	0	0	0	0	0	0	0	0	0	0	0	0	0
84022103	US	USA	840	22103	St. Tammany	Louisiana	US	30.40942847	-89.95642711	St. Tammany, Louisiana, US	0	0	0	0	0	0	0	0	0	0	0	0	0	0	0	0	0	0	0	0	0	0	0	0	0	0	0	0	0	0	0	0	0	0	0	0	0	0	0
84022105	US	USA	840	22105	Tangipahoa	Louisiana	US	30.62888673	-90.40664996	Tangipahoa, Louisiana, US	0	0	0	0	0	0	0	0	0	0	0	0	0	0	0	0	0	0	0	0	0	0	0	0	0	0	0	0	0	0	0	0	0	0	0	0	0	0	0
84022107	US	USA	840	22107	Tensas	Louisiana	US	32.00760749	-91.32915234	Tensas, Louisiana, US	0	0	0	0	0	0	0	0	0	0	0	0	0	0	0	0	0	0	0	0	0	0	0	0	0	0	0	0	0	0	0	0	0	0	0	0	0	0	0
84022109	US	USA	840	22109	Terrebonne	Louisiana	US	29.37343766	-90.82626855	Terrebonne, Louisiana, US	0	0	0	0	0	0	0	0	0	0	0	0	0	0	0	0	0	0	0	0	0	0	0	0	0	0	0	0	0	0	0	0	0	0	0	0	0	0	0
84022111	US	USA	840	22111	Union	Louisiana	US	32.83121059	-92.3749373	Union, Louisiana, US	0	0	0	0	0	0	0	0	0	0	0	0	0	0	0	0	0	0	0	0	0	0	0	0	0	0	0	0	0	0	0	0	0	0	0	0	0	0	0
84022113	US	USA	840	22113	Vermilion	Louisiana	US	29.83517605	-92.30292538	Vermilion, Louisiana, US	0	0	0	0	0	0	0	0	0	0	0	0	0	0	0	0	0	0	0	0	0	0	0	0	0	0	0	0	0	0	0	0	0	0	0	0	0	0	0
84022115	US	USA	840	22115	Vernon	Louisiana	US	31.10884837	-93.18153838	Vernon, Louisiana, US	0	0	0	0	0	0	0	0	0	0	0	0	0	0	0	0	0	0	0	0	0	0	0	0	0	0	0	0	0	0	0	0	0	0	0	0	0	0	0
84022117	US	USA	840	22117	Washington	Louisiana	US	30.85288548	-90.03866652	Washington, Louisiana, US	0	0	0	0	0	0	0	0	0	0	0	0	0	0	0	0	0	0	0	0	0	0	0	0	0	0	0	0	0	0	0	0	0	0	0	0	0	0	0
84022119	US	USA	840	22119	Webster	Louisiana	US	32.70847669	-93.33121835	Webster, Louisiana, US	0	0	0	0	0	0	0	0	0	0	0	0	0	0	0	0	0	0	0	0	0	0	0	0	0	0	0	0	0	0	0	0	0	0	0	0	0	0	0
84022121	US	USA	840	22121	West Baton Rouge	Louisiana	US	30.46058217	-91.30989571	West Baton Rouge, Louisiana, US	0	0	0	0	0	0	0	0	0	0	0	0	0	0	0	0	0	0	0	0	0	0	0	0	0	0	0	0	0	0	0	0	0	0	0	0	0	0	0
84022123	US	USA	840	22123	West Carroll	Louisiana	US	32.78550125	-91.461201	West Carroll, Louisiana, US	0	0	0	0	0	0	0	0	0	0	0	0	0	0	0	0	0	0	0	0	0	0	0	0	0	0	0	0	0	0	0	0	0	0	0	0	0	0	0
84022125	US	USA	840	22125	West Feliciana	Louisiana	US	30.87882871	-91.4148538	West Feliciana, Louisiana, US	0	0	0	0	0	0	0	0	0	0	0	0	0	0	0	0	0	0	0	0	0	0	0	0	0	0	0	0	0	0	0	0	0	0	0	0	0	0	0
84022127	US	USA	840	22127	Winn	Louisiana	US	31.94449367	-92.63789413	Winn, Louisiana, US	0	0	0	0	0	0	0	0	0	0	0	0	0	0	0	0	0	0	0	0	0	0	0	0	0	0	0	0	0	0	0	0	0	0	0	0	0	0	0
84023001	US	USA	840	23001	Androscoggin	Maine	US	44.1664747	-70.20380627	Androscoggin, Maine, US	0	0	0	0	0	0	0	0	0	0	0	0	0	0	0	0	0	0	0	0	0	0	0	0	0	0	0	0	0	0	0	0	0	0	0	0	0	0	0
84023003	US	USA	840	23003	Aroostook	Maine	US	46.65926321	-68.59841248	Aroostook, Maine, US	0	0	0	0	0	0	0	0	0	0	0	0	0	0	0	0	0	0	0	0	0	0	0	0	0	0	0	0	0	0	0	0	0	0	0	0	0	0	0
84023005	US	USA	840	23005	Cumberland	Maine	US	43.8370751	-70.37226999	Cumberland, Maine, US	0	0	0	0	0	0	0	0	0	0	0	0	0	0	0	0	0	0	0	0	0	0	0	0	0	0	0	0	0	0	0	0	0	0	0	0	0	0	0
84023007	US	USA	840	23007	Franklin	Maine	US	44.97330019	-70.44381045	Franklin, Maine, US	0	0	0	0	0	0	0	0	0	0	0	0	0	0	0	0	0	0	0	0	0	0	0	0	0	0	0	0	0	0	0	0	0	0	0	0	0	0	0
84023009	US	USA	840	23009	Hancock	Maine	US	44.59816444	-68.38401854	Hancock, Maine, US	0	0	0	0	0	0	0	0	0	0	0	0	0	0	0	0	0	0	0	0	0	0	0	0	0	0	0	0	0	0	0	0	0	0	0	0	0	0	0
84023011	US	USA	840	23011	Kennebec	Maine	US	44.40759555	-69.76738544	Kennebec, Maine, US	0	0	0	0	0	0	0	0	0	0	0	0	0	0	0	0	0	0	0	0	0	0	0	0	0	0	0	0	0	0	0	0	0	0	0	0	0	0	0
84023013	US	USA	840	23013	Knox	Maine	US	44.11486325	-69.10529169	Knox, Maine, US	0	0	0	0	0	0	0	0	0	0	0	0	0	0	0	0	0	0	0	0	0	0	0	0	0	0	0	0	0	0	0	0	0	0	0	0	0	0	0
84023015	US	USA	840	23015	Lincoln	Maine	US	44.05996956	-69.54227124	Lincoln, Maine, US	0	0	0	0	0	0	0	0	0	0	0	0	0	0	0	0	0	0	0	0	0	0	0	0	0	0	0	0	0	0	0	0	0	0	0	0	0	0	0
84023017	US	USA	840	23017	Oxford	Maine	US	44.49952995	-70.75682123	Oxford, Maine, US	0	0	0	0	0	0	0	0	0	0	0	0	0	0	0	0	0	0	0	0	0	0	0	0	0	0	0	0	0	0	0	0	0	0	0	0	0	0	0
84023019	US	USA	840	23019	Penobscot	Maine	US	45.40194593	-68.65020455	Penobscot, Maine, US	0	0	0	0	0	0	0	0	0	0	0	0	0	0	0	0	0	0	0	0	0	0	0	0	0	0	0	0	0	0	0	0	0	0	0	0	0	0	0
84023021	US	USA	840	23021	Piscataquis	Maine	US	45.83839062	-69.2860223	Piscataquis, Maine, US	0	0	0	0	0	0	0	0	0	0	0	0	0	0	0	0	0	0	0	0	0	0	0	0	0	0	0	0	0	0	0	0	0	0	0	0	0	0	0
84023023	US	USA	840	23023	Sagadahoc	Maine	US	43.95415864	-69.85074999	Sagadahoc, Maine, US	0	0	0	0	0	0	0	0	0	0	0	0	0	0	0	0	0	0	0	0	0	0	0	0	0	0	0	0	0	0	0	0	0	0	0	0	0	0	0
84023025	US	USA	840	23025	Somerset	Maine	US	45.51229767	-69.95995554	Somerset, Maine, US	0	0	0	0	0	0	0	0	0	0	0	0	0	0	0	0	0	0	0	0	0	0	0	0	0	0	0	0	0	0	0	0	0	0	0	0	0	0	0
84023027	US	USA	840	23027	Waldo	Maine	US	44.4858305	-69.12061935	Waldo, Maine, US	0	0	0	0	0	0	0	0	0	0	0	0	0	0	0	0	0	0	0	0	0	0	0	0	0	0	0	0	0	0	0	0	0	0	0	0	0	0	0
84023029	US	USA	840	23029	Washington	Maine	US	45.01607142	-67.62813524	Washington, Maine, US	0	0	0	0	0	0	0	0	0	0	0	0	0	0	0	0	0	0	0	0	0	0	0	0	0	0	0	0	0	0	0	0	0	0	0	0	0	0	0
84023031	US	USA	840	23031	York	Maine	US	43.47808377	-70.71052375	York, Maine, US	0	0	0	0	0	0	0	0	0	0	0	0	0	0	0	0	0	0	0	0	0	0	0	0	0	0	0	0	0	0	0	0	0	0	0	0	0	0	0
84024001	US	USA	840	24001	Allegany	Maryland	US	39.62357628	-78.69280486	Allegany, Maryland, US	0	0	0	0	0	0	0	0	0	0	0	0	0	0	0	0	0	0	0	0	0	0	0	0	0	0	0	0	0	0	0	0	0	0	0	0	0	0	0
84024003	US	USA	840	24003	Anne Arundel	Maryland	US	39.00670238	-76.60329337	Anne Arundel, Maryland, US	0	0	0	0	0	0	0	0	0	0	0	0	0	0	0	0	0	0	0	0	0	0	0	0	0	0	0	0	0	0	0	0	0	0	0	0	0	0	0
84024005	US	USA	840	24005	Baltimore	Maryland	US	39.45784712	-76.62911955	Baltimore, Maryland, US	0	0	0	0	0	0	0	0	0	0	0	0	0	0	0	0	0	0	0	0	0	0	0	0	0	0	0	0	0	0	0	0	0	0	0	0	0	0	0
84024009	US	USA	840	24009	Calvert	Maryland	US	38.53961642	-76.56820632	Calvert, Maryland, US	0	0	0	0	0	0	0	0	0	0	0	0	0	0	0	0	0	0	0	0	0	0	0	0	0	0	0	0	0	0	0	0	0	0	0	0	0	0	0
84024011	US	USA	840	24011	Caroline	Maryland	US	38.87172293	-75.82904158	Caroline, Maryland, US	0	0	0	0	0	0	0	0	0	0	0	0	0	0	0	0	0	0	0	0	0	0	0	0	0	0	0	0	0	0	0	0	0	0	0	0	0	0	0
84024013	US	USA	840	24013	Carroll	Maryland	US	39.56453592	-77.02373735	Carroll, Maryland, US	0	0	0	0	0	0	0	0	0	0	0	0	0	0	0	0	0	0	0	0	0	0	0	0	0	0	0	0	0	0	0	0	0	0	0	0	0	0	0
84024015	US	USA	840	24015	Cecil	Maryland	US	39.56647682	-75.94627411	Cecil, Maryland, US	0	0	0	0	0	0	0	0	0	0	0	0	0	0	0	0	0	0	0	0	0	0	0	0	0	0	0	0	0	0	0	0	0	0	0	0	0	0	0
84024017	US	USA	840	24017	Charles	Maryland	US	38.51092331	-76.98580666	Charles, Maryland, US	0	0	0	0	0	0	0	0	0	0	0	0	0	0	0	0	0	0	0	0	0	0	0	0	0	0	0	0	0	0	0	0	0	0	0	0	0	0	0
84024019	US	USA	840	24019	Dorchester	Maryland	US	38.45413522	-76.02752426	Dorchester, Maryland, US	0	0	0	0	0	0	0	0	0	0	0	0	0	0	0	0	0	0	0	0	0	0	0	0	0	0	0	0	0	0	0	0	0	0	0	0	0	0	0
84024021	US	USA	840	24021	Frederick	Maryland	US	39.47296601	-77.39999394	Frederick, Maryland, US	0	0	0	0	0	0	0	0	0	0	0	0	0	0	0	0	0	0	0	0	0	0	0	0	0	0	0	0	0	0	0	0	0	0	0	0	0	0	0
84024023	US	USA	840	24023	Garrett	Maryland	US	39.52786077	-79.27355126	Garrett, Maryland, US	0	0	0	0	0	0	0	0	0	0	0	0	0	0	0	0	0	0	0	0	0	0	0	0	0	0	0	0	0	0	0	0	0	0	0	0	0	0	0
84024025	US	USA	840	24025	Harford	Maryland	US	39.55010644	-76.3077594	Harford, Maryland, US	0	0	0	0	0	0	0	0	0	0	0	0	0	0	0	0	0	0	0	0	0	0	0	0	0	0	0	0	0	0	0	0	0	0	0	0	0	0	0
84024027	US	USA	840	24027	Howard	Maryland	US	39.25305293	-76.93126208	Howard, Maryland, US	0	0	0	0	0	0	0	0	0	0	0	0	0	0	0	0	0	0	0	0	0	0	0	0	0	0	0	0	0	0	0	0	0	0	0	0	0	0	0
84024029	US	USA	840	24029	Kent	Maryland	US	39.24976208	-76.04741541	Kent, Maryland, US	0	0	0	0	0	0	0	0	0	0	0	0	0	0	0	0	0	0	0	0	0	0	0	0	0	0	0	0	0	0	0	0	0	0	0	0	0	0	0
84024031	US	USA	840	24031	Montgomery	Maryland	US	39.13676329	-77.20358245	Montgomery, Maryland, US	0	0	0	0	0	0	0	0	0	0	0	0	0	0	0	0	0	0	0	0	0	0	0	0	0	0	0	0	0	0	0	0	0	0	0	0	0	0	0
84024033	US	USA	840	24033	Prince George's	Maryland	US	38.83070039	-76.8496441	Prince George's, Maryland, US	0	0	0	0	0	0	0	0	0	0	0	0	0	0	0	0	0	0	0	0	0	0	0	0	0	0	0	0	0	0	0	0	0	0	0	0	0	0	0
84024035	US	USA	840	24035	Queen Anne's	Maryland	US	39.06198912	-76.03530977	Queen Anne's, Maryland, US	0	0	0	0	0	0	0	0	0	0	0	0	0	0	0	0	0	0	0	0	0	0	0	0	0	0	0	0	0	0	0	0	0	0	0	0	0	0	0
84024037	US	USA	840	24037	St. Mary's	Maryland	US	38.30058422	-76.6062928	St. Mary's, Maryland, US	0	0	0	0	0	0	0	0	0	0	0	0	0	0	0	0	0	0	0	0	0	0	0	0	0	0	0	0	0	0	0	0	0	0	0	0	0	0	0
84024039	US	USA	840	24039	Somerset	Maryland	US	38.1163542	-75.75118623	Somerset, Maryland, US	0	0	0	0	0	0	0	0	0	0	0	0	0	0	0	0	0	0	0	0	0	0	0	0	0	0	0	0	0	0	0	0	0	0	0	0	0	0	0
84024041	US	USA	840	24041	Talbot	Maryland	US	38.76618159	-76.10882561	Talbot, Maryland, US	0	0	0	0	0	0	0	0	0	0	0	0	0	0	0	0	0	0	0	0	0	0	0	0	0	0	0	0	0	0	0	0	0	0	0	0	0	0	0
84024043	US	USA	840	24043	Washington	Maryland	US	39.60835778	-77.82002295	Washington, Maryland, US	0	0	0	0	0	0	0	0	0	0	0	0	0	0	0	0	0	0	0	0	0	0	0	0	0	0	0	0	0	0	0	0	0	0	0	0	0	0	0
84024045	US	USA	840	24045	Wicomico	Maryland	US	38.37301947	-75.62705831	Wicomico, Maryland, US	0	0	0	0	0	0	0	0	0	0	0	0	0	0	0	0	0	0	0	0	0	0	0	0	0	0	0	0	0	0	0	0	0	0	0	0	0	0	0
84024047	US	USA	840	24047	Worcester	Maryland	US	38.21274277	-75.33200012	Worcester, Maryland, US	0	0	0	0	0	0	0	0	0	0	0	0	0	0	0	0	0	0	0	0	0	0	0	0	0	0	0	0	0	0	0	0	0	0	0	0	0	0	0
84024510	US	USA	840	24510	Baltimore City	Maryland	US	39.30211911	-76.61151012	Baltimore City, Maryland, US	0	0	0	0	0	0	0	0	0	0	0	0	0	0	0	0	0	0	0	0	0	0	0	0	0	0	0	0	0	0	0	0	0	0	0	0	0	0	0
84025001	US	USA	840	25001	Barnstable	Massachusetts	US	41.72980578	-70.28854339	Barnstable, Massachusetts, US	0	0	0	0	0	0	0	0	0	0	0	0	0	0	0	0	0	0	0	0	0	0	0	0	0	0	0	0	0	0	0	0	0	0	0	0	0	0	0
84025003	US	USA	840	25003	Berkshire	Massachusetts	US	42.37428441	-73.20524838	Berkshire, Massachusetts, US	0	0	0	0	0	0	0	0	0	0	0	0	0	0	0	0	0	0	0	0	0	0	0	0	0	0	0	0	0	0	0	0	0	0	0	0	0	0	0
84025005	US	USA	840	25005	Bristol	Massachusetts	US	41.79228404	-71.10872211	Bristol, Massachusetts, US	0	0	0	0	0	0	0	0	0	0	0	0	0	0	0	0	0	0	0	0	0	0	0	0	0	0	0	0	0	0	0	0	0	0	0	0	0	0	0
84025007	US	USA	840	25007	Dukes	Massachusetts	US	41.40674725	-70.68763497	Dukes, Massachusetts, US	0	0	0	0	0	0	0	0	0	0	0	0	0	0	0	0	0	0	0	0	0	0	0	0	0	0	0	0	0	0	0	0	0	0	0	0	0	0	0
84025009	US	USA	840	25009	Essex	Massachusetts	US	42.6687626	-70.94687179	Essex, Massachusetts, US	0	0	0	0	0	0	0	0	0	0	0	0	0	0	0	0	0	0	0	0	0	0	0	0	0	0	0	0	0	0	0	0	0	0	0	0	0	0	0
84025011	US	USA	840	25011	Franklin	Massachusetts	US	42.58119713	-72.58602547	Franklin, Massachusetts, US	0	0	0	0	0	0	0	0	0	0	0	0	0	0	0	0	0	0	0	0	0	0	0	0	0	0	0	0	0	0	0	0	0	0	0	0	0	0	0
84025013	US	USA	840	25013	Hampden	Massachusetts	US	42.13440424	-72.63235561	Hampden, Massachusetts, US	0	0	0	0	0	0	0	0	0	0	0	0	0	0	0	0	0	0	0	0	0	0	0	0	0	0	0	0	0	0	0	0	0	0	0	0	0	0	0
84025015	US	USA	840	25015	Hampshire	Massachusetts	US	42.33997957	-72.65898478	Hampshire, Massachusetts, US	0	0	0	0	0	0	0	0	0	0	0	0	0	0	0	0	0	0	0	0	0	0	0	0	0	0	0	0	0	0	0	0	0	0	0	0	0	0	0
84025017	US	USA	840	25017	Middlesex	Massachusetts	US	42.48607732	-71.39049229	Middlesex, Massachusetts, US	0	0	0	0	0	0	0	0	0	0	0	0	0	0	0	0	0	0	0	0	0	0	0	0	0	0	0	0	0	0	0	0	0	0	0	0	0	0	0
84025019	US	USA	840	25019	Nantucket	Massachusetts	US	41.2942019	-70.08774729	Nantucket, Massachusetts, US	0	0	0	0	0	0	0	0	0	0	0	0	0	0	0	0	0	0	0	0	0	0	0	0	0	0	0	0	0	0	0	0	0	0	0	0	0	0	0
84025021	US	USA	840	25021	Norfolk	Massachusetts	US	42.16073095	-71.20530408	Norfolk, Massachusetts, US	0	0	0	0	0	0	0	0	0	0	0	0	0	0	0	0	0	0	0	0	0	0	0	0	0	0	0	0	0	0	0	0	0	0	0	0	0	0	0
84025023	US	USA	840	25023	Plymouth	Massachusetts	US	41.94070556	-70.80802823	Plymouth, Massachusetts, US	0	0	0	0	0	0	0	0	0	0	0	0	0	0	0	0	0	0	0	0	0	0	0	0	0	0	0	0	0	0	0	0	0	0	0	0	0	0	0
84025025	US	USA	840	25025	Suffolk	Massachusetts	US	42.3279514	-71.07850442	Suffolk, Massachusetts, US	0	0	0	0	0	0	0	0	0	0	1	1	1	1	1	1	1	1	1	1	1	1	1	1	1	1	1	1	1	1	1	1	1	1	1	1	1	1	1
84025027	US	USA	840	25027	Worcester	Massachusetts	US	42.35026951	-71.90493363	Worcester, Massachusetts, US	0	0	0	0	0	0	0	0	0	0	0	0	0	0	0	0	0	0	0	0	0	0	0	0	0	0	0	0	0	0	0	0	0	0	0	0	0	0	0
84026001	US	USA	840	26001	Alcona	Michigan	US	44.6846864	-83.59507875	Alcona, Michigan, US	0	0	0	0	0	0	0	0	0	0	0	0	0	0	0	0	0	0	0	0	0	0	0	0	0	0	0	0	0	0	0	0	0	0	0	0	0	0	0
84026003	US	USA	840	26003	Alger	Michigan	US	46.41292944	-86.60260122	Alger, Michigan, US	0	0	0	0	0	0	0	0	0	0	0	0	0	0	0	0	0	0	0	0	0	0	0	0	0	0	0	0	0	0	0	0	0	0	0	0	0	0	0
84026005	US	USA	840	26005	Allegan	Michigan	US	42.59147037	-85.89102866	Allegan, Michigan, US	0	0	0	0	0	0	0	0	0	0	0	0	0	0	0	0	0	0	0	0	0	0	0	0	0	0	0	0	0	0	0	0	0	0	0	0	0	0	0
84026007	US	USA	840	26007	Alpena	Michigan	US	45.03477666	-83.62212411	Alpena, Michigan, US	0	0	0	0	0	0	0	0	0	0	0	0	0	0	0	0	0	0	0	0	0	0	0	0	0	0	0	0	0	0	0	0	0	0	0	0	0	0	0
84026009	US	USA	840	26009	Antrim	Michigan	US	44.99690221	-85.15503082	Antrim, Michigan, US	0	0	0	0	0	0	0	0	0	0	0	0	0	0	0	0	0	0	0	0	0	0	0	0	0	0	0	0	0	0	0	0	0	0	0	0	0	0	0
84026011	US	USA	840	26011	Arenac	Michigan	US	44.0636262	-83.89277559	Arenac, Michigan, US	0	0	0	0	0	0	0	0	0	0	0	0	0	0	0	0	0	0	0	0	0	0	0	0	0	0	0	0	0	0	0	0	0	0	0	0	0	0	0
84026013	US	USA	840	26013	Baraga	Michigan	US	46.6720582	-88.36363591	Baraga, Michigan, US	0	0	0	0	0	0	0	0	0	0	0	0	0	0	0	0	0	0	0	0	0	0	0	0	0	0	0	0	0	0	0	0	0	0	0	0	0	0	0
84026015	US	USA	840	26015	Barry	Michigan	US	42.59513984	-85.30834519	Barry, Michigan, US	0	0	0	0	0	0	0	0	0	0	0	0	0	0	0	0	0	0	0	0	0	0	0	0	0	0	0	0	0	0	0	0	0	0	0	0	0	0	0
84026017	US	USA	840	26017	Bay	Michigan	US	43.70639106	-83.98731479	Bay, Michigan, US	0	0	0	0	0	0	0	0	0	0	0	0	0	0	0	0	0	0	0	0	0	0	0	0	0	0	0	0	0	0	0	0	0	0	0	0	0	0	0
84026019	US	USA	840	26019	Benzie	Michigan	US	44.63899297	-86.01608482	Benzie, Michigan, US	0	0	0	0	0	0	0	0	0	0	0	0	0	0	0	0	0	0	0	0	0	0	0	0	0	0	0	0	0	0	0	0	0	0	0	0	0	0	0
84026021	US	USA	840	26021	Berrien	Michigan	US	41.95447397	-86.4131308	Berrien, Michigan, US	0	0	0	0	0	0	0	0	0	0	0	0	0	0	0	0	0	0	0	0	0	0	0	0	0	0	0	0	0	0	0	0	0	0	0	0	0	0	0
84026023	US	USA	840	26023	Branch	Michigan	US	41.91600556	-85.05929476	Branch, Michigan, US	0	0	0	0	0	0	0	0	0	0	0	0	0	0	0	0	0	0	0	0	0	0	0	0	0	0	0	0	0	0	0	0	0	0	0	0	0	0	0
84026025	US	USA	840	26025	Calhoun	Michigan	US	42.24633834	-85.00493569	Calhoun, Michigan, US	0	0	0	0	0	0	0	0	0	0	0	0	0	0	0	0	0	0	0	0	0	0	0	0	0	0	0	0	0	0	0	0	0	0	0	0	0	0	0
84026027	US	USA	840	26027	Cass	Michigan	US	41.91522292	-85.99405727	Cass, Michigan, US	0	0	0	0	0	0	0	0	0	0	0	0	0	0	0	0	0	0	0	0	0	0	0	0	0	0	0	0	0	0	0	0	0	0	0	0	0	0	0
84026029	US	USA	840	26029	Charlevoix	Michigan	US	45.37790017	-85.19614053	Charlevoix, Michigan, US	0	0	0	0	0	0	0	0	0	0	0	0	0	0	0	0	0	0	0	0	0	0	0	0	0	0	0	0	0	0	0	0	0	0	0	0	0	0	0
84026031	US	USA	840	26031	Cheboygan	Michigan	US	45.44787015	-84.50122149	Cheboygan, Michigan, US	0	0	0	0	0	0	0	0	0	0	0	0	0	0	0	0	0	0	0	0	0	0	0	0	0	0	0	0	0	0	0	0	0	0	0	0	0	0	0
84026033	US	USA	840	26033	Chippewa	Michigan	US	46.29552653	-84.54353449	Chippewa, Michigan, US	0	0	0	0	0	0	0	0	0	0	0	0	0	0	0	0	0	0	0	0	0	0	0	0	0	0	0	0	0	0	0	0	0	0	0	0	0	0	0
84026035	US	USA	840	26035	Clare	Michigan	US	43.98794227	-84.8481986	Clare, Michigan, US	0	0	0	0	0	0	0	0	0	0	0	0	0	0	0	0	0	0	0	0	0	0	0	0	0	0	0	0	0	0	0	0	0	0	0	0	0	0	0
84026037	US	USA	840	26037	Clinton	Michigan	US	42.94400871	-84.60145248	Clinton, Michigan, US	0	0	0	0	0	0	0	0	0	0	0	0	0	0	0	0	0	0	0	0	0	0	0	0	0	0	0	0	0	0	0	0	0	0	0	0	0	0	0
84026039	US	USA	840	26039	Crawford	Michigan	US	44.68255561	-84.61006219	Crawford, Michigan, US	0	0	0	0	0	0	0	0	0	0	0	0	0	0	0	0	0	0	0	0	0	0	0	0	0	0	0	0	0	0	0	0	0	0	0	0	0	0	0
84026041	US	USA	840	26041	Delta	Michigan	US	45.9048491	-86.9080745	Delta, Michigan, US	0	0	0	0	0	0	0	0	0	0	0	0	0	0	0	0	0	0	0	0	0	0	0	0	0	0	0	0	0	0	0	0	0	0	0	0	0	0	0
84026043	US	USA	840	26043	Dickinson	Michigan	US	46.00999672	-87.86961634	Dickinson, Michigan, US	0	0	0	0	0	0	0	0	0	0	0	0	0	0	0	0	0	0	0	0	0	0	0	0	0	0	0	0	0	0	0	0	0	0	0	0	0	0	0
84026045	US	USA	840	26045	Eaton	Michigan	US	42.59599185	-84.83740035	Eaton, Michigan, US	0	0	0	0	0	0	0	0	0	0	0	0	0	0	0	0	0	0	0	0	0	0	0	0	0	0	0	0	0	0	0	0	0	0	0	0	0	0	0
84026047	US	USA	840	26047	Emmet	Michigan	US	45.52625509	-84.89083249	Emmet, Michigan, US	0	0	0	0	0	0	0	0	0	0	0	0	0	0	0	0	0	0	0	0	0	0	0	0	0	0	0	0	0	0	0	0	0	0	0	0	0	0	0
84026049	US	USA	840	26049	Genesee	Michigan	US	43.02244215	-83.70589709	Genesee, Michigan, US	0	0	0	0	0	0	0	0	0	0	0	0	0	0	0	0	0	0	0	0	0	0	0	0	0	0	0	0	0	0	0	0	0	0	0	0	0	0	0
84026051	US	USA	840	26051	Gladwin	Michigan	US	43.98901072	-84.38774817	Gladwin, Michigan, US	0	0	0	0	0	0	0	0	0	0	0	0	0	0	0	0	0	0	0	0	0	0	0	0	0	0	0	0	0	0	0	0	0	0	0	0	0	0	0
84026053	US	USA	840	26053	Gogebic	Michigan	US	46.40862701	-89.69377193	Gogebic, Michigan, US	0	0	0	0	0	0	0	0	0	0	0	0	0	0	0	0	0	0	0	0	0	0	0	0	0	0	0	0	0	0	0	0	0	0	0	0	0	0	0
84026055	US	USA	840	26055	Grand Traverse	Michigan	US	44.69565625	-85.55585247	Grand Traverse, Michigan, US	0	0	0	0	0	0	0	0	0	0	0	0	0	0	0	0	0	0	0	0	0	0	0	0	0	0	0	0	0	0	0	0	0	0	0	0	0	0	0
84026057	US	USA	840	26057	Gratiot	Michigan	US	43.29265605	-84.60505416	Gratiot, Michigan, US	0	0	0	0	0	0	0	0	0	0	0	0	0	0	0	0	0	0	0	0	0	0	0	0	0	0	0	0	0	0	0	0	0	0	0	0	0	0	0
84026059	US	USA	840	26059	Hillsdale	Michigan	US	41.88753639	-84.59312019	Hillsdale, Michigan, US	0	0	0	0	0	0	0	0	0	0	0	0	0	0	0	0	0	0	0	0	0	0	0	0	0	0	0	0	0	0	0	0	0	0	0	0	0	0	0
84026061	US	USA	840	26061	Houghton	Michigan	US	46.89988536	-88.68495385	Houghton, Michigan, US	0	0	0	0	0	0	0	0	0	0	0	0	0	0	0	0	0	0	0	0	0	0	0	0	0	0	0	0	0	0	0	0	0	0	0	0	0	0	0
84026063	US	USA	840	26063	Huron	Michigan	US	43.83353985	-83.04078453	Huron, Michigan, US	0	0	0	0	0	0	0	0	0	0	0	0	0	0	0	0	0	0	0	0	0	0	0	0	0	0	0	0	0	0	0	0	0	0	0	0	0	0	0
84026065	US	USA	840	26065	Ingham	Michigan	US	42.59716886	-84.37472069	Ingham, Michigan, US	0	0	0	0	0	0	0	0	0	0	0	0	0	0	0	0	0	0	0	0	0	0	0	0	0	0	0	0	0	0	0	0	0	0	0	0	0	0	0
84026067	US	USA	840	26067	Ionia	Michigan	US	42.94502238	-85.07413319	Ionia, Michigan, US	0	0	0	0	0	0	0	0	0	0	0	0	0	0	0	0	0	0	0	0	0	0	0	0	0	0	0	0	0	0	0	0	0	0	0	0	0	0	0
84026069	US	USA	840	26069	Iosco	Michigan	US	44.35486835	-83.63484895	Iosco, Michigan, US	0	0	0	0	0	0	0	0	0	0	0	0	0	0	0	0	0	0	0	0	0	0	0	0	0	0	0	0	0	0	0	0	0	0	0	0	0	0	0
84026071	US	USA	840	26071	Iron	Michigan	US	46.20974132	-88.53136251	Iron, Michigan, US	0	0	0	0	0	0	0	0	0	0	0	0	0	0	0	0	0	0	0	0	0	0	0	0	0	0	0	0	0	0	0	0	0	0	0	0	0	0	0
84026073	US	USA	840	26073	Isabella	Michigan	US	43.64060976	-84.84664923	Isabella, Michigan, US	0	0	0	0	0	0	0	0	0	0	0	0	0	0	0	0	0	0	0	0	0	0	0	0	0	0	0	0	0	0	0	0	0	0	0	0	0	0	0
84026075	US	USA	840	26075	Jackson	Michigan	US	42.24807035	-84.42258681	Jackson, Michigan, US	0	0	0	0	0	0	0	0	0	0	0	0	0	0	0	0	0	0	0	0	0	0	0	0	0	0	0	0	0	0	0	0	0	0	0	0	0	0	0
84026077	US	USA	840	26077	Kalamazoo	Michigan	US	42.24542231	-85.53038622	Kalamazoo, Michigan, US	0	0	0	0	0	0	0	0	0	0	0	0	0	0	0	0	0	0	0	0	0	0	0	0	0	0	0	0	0	0	0	0	0	0	0	0	0	0	0
84026079	US	USA	840	26079	Kalkaska	Michigan	US	44.68512729	-85.09085699	Kalkaska, Michigan, US	0	0	0	0	0	0	0	0	0	0	0	0	0	0	0	0	0	0	0	0	0	0	0	0	0	0	0	0	0	0	0	0	0	0	0	0	0	0	0
84026081	US	USA	840	26081	Kent	Michigan	US	43.03197711	-85.54934642	Kent, Michigan, US	0	0	0	0	0	0	0	0	0	0	0	0	0	0	0	0	0	0	0	0	0	0	0	0	0	0	0	0	0	0	0	0	0	0	0	0	0	0	0
84026083	US	USA	840	26083	Keweenaw	Michigan	US	47.63197653	-88.41434263	Keweenaw, Michigan, US	0	0	0	0	0	0	0	0	0	0	0	0	0	0	0	0	0	0	0	0	0	0	0	0	0	0	0	0	0	0	0	0	0	0	0	0	0	0	0
84026085	US	USA	840	26085	Lake	Michigan	US	43.99050893	-85.802173	Lake, Michigan, US	0	0	0	0	0	0	0	0	0	0	0	0	0	0	0	0	0	0	0	0	0	0	0	0	0	0	0	0	0	0	0	0	0	0	0	0	0	0	0
84026087	US	USA	840	26087	Lapeer	Michigan	US	43.09052506	-83.22153148	Lapeer, Michigan, US	0	0	0	0	0	0	0	0	0	0	0	0	0	0	0	0	0	0	0	0	0	0	0	0	0	0	0	0	0	0	0	0	0	0	0	0	0	0	0
84026089	US	USA	840	26089	Leelanau	Michigan	US	44.94430054	-85.80150326	Leelanau, Michigan, US	0	0	0	0	0	0	0	0	0	0	0	0	0	0	0	0	0	0	0	0	0	0	0	0	0	0	0	0	0	0	0	0	0	0	0	0	0	0	0
84026091	US	USA	840	26091	Lenawee	Michigan	US	41.89475156	-84.06603727	Lenawee, Michigan, US	0	0	0	0	0	0	0	0	0	0	0	0	0	0	0	0	0	0	0	0	0	0	0	0	0	0	0	0	0	0	0	0	0	0	0	0	0	0	0
84026093	US	USA	840	26093	Livingston	Michigan	US	42.60302282	-83.91297209	Livingston, Michigan, US	0	0	0	0	0	0	0	0	0	0	0	0	0	0	0	0	0	0	0	0	0	0	0	0	0	0	0	0	0	0	0	0	0	0	0	0	0	0	0
84026095	US	USA	840	26095	Luce	Michigan	US	46.47227431	-85.54471223	Luce, Michigan, US	0	0	0	0	0	0	0	0	0	0	0	0	0	0	0	0	0	0	0	0	0	0	0	0	0	0	0	0	0	0	0	0	0	0	0	0	0	0	0
84026097	US	USA	840	26097	Mackinac	Michigan	US	46.07028979	-85.04980537	Mackinac, Michigan, US	0	0	0	0	0	0	0	0	0	0	0	0	0	0	0	0	0	0	0	0	0	0	0	0	0	0	0	0	0	0	0	0	0	0	0	0	0	0	0
84026099	US	USA	840	26099	Macomb	Michigan	US	42.69158356	-82.92752801	Macomb, Michigan, US	0	0	0	0	0	0	0	0	0	0	0	0	0	0	0	0	0	0	0	0	0	0	0	0	0	0	0	0	0	0	0	0	0	0	0	0	0	0	0
84026101	US	USA	840	26101	Manistee	Michigan	US	44.33352407	-86.05626916	Manistee, Michigan, US	0	0	0	0	0	0	0	0	0	0	0	0	0	0	0	0	0	0	0	0	0	0	0	0	0	0	0	0	0	0	0	0	0	0	0	0	0	0	0
84026103	US	USA	840	26103	Marquette	Michigan	US	46.4338914	-87.64043701	Marquette, Michigan, US	0	0	0	0	0	0	0	0	0	0	0	0	0	0	0	0	0	0	0	0	0	0	0	0	0	0	0	0	0	0	0	0	0	0	0	0	0	0	0
84026105	US	USA	840	26105	Mason	Michigan	US	43.99509218	-86.24988902	Mason, Michigan, US	0	0	0	0	0	0	0	0	0	0	0	0	0	0	0	0	0	0	0	0	0	0	0	0	0	0	0	0	0	0	0	0	0	0	0	0	0	0	0
84026107	US	USA	840	26107	Mecosta	Michigan	US	43.64064262	-85.32463223	Mecosta, Michigan, US	0	0	0	0	0	0	0	0	0	0	0	0	0	0	0	0	0	0	0	0	0	0	0	0	0	0	0	0	0	0	0	0	0	0	0	0	0	0	0
84026109	US	USA	840	26109	Menominee	Michigan	US	45.58038692	-87.55370409	Menominee, Michigan, US	0	0	0	0	0	0	0	0	0	0	0	0	0	0	0	0	0	0	0	0	0	0	0	0	0	0	0	0	0	0	0	0	0	0	0	0	0	0	0
84026111	US	USA	840	26111	Midland	Michigan	US	43.64330771	-84.38804374	Midland, Michigan, US	0	0	0	0	0	0	0	0	0	0	0	0	0	0	0	0	0	0	0	0	0	0	0	0	0	0	0	0	0	0	0	0	0	0	0	0	0	0	0
84026113	US	USA	840	26113	Missaukee	Michigan	US	44.33772443	-85.09256478	Missaukee, Michigan, US	0	0	0	0	0	0	0	0	0	0	0	0	0	0	0	0	0	0	0	0	0	0	0	0	0	0	0	0	0	0	0	0	0	0	0	0	0	0	0
84026115	US	USA	840	26115	Monroe	Michigan	US	41.92734151	-83.53749864	Monroe, Michigan, US	0	0	0	0	0	0	0	0	0	0	0	0	0	0	0	0	0	0	0	0	0	0	0	0	0	0	0	0	0	0	0	0	0	0	0	0	0	0	0
84026117	US	USA	840	26117	Montcalm	Michigan	US	43.31082541	-85.15252824	Montcalm, Michigan, US	0	0	0	0	0	0	0	0	0	0	0	0	0	0	0	0	0	0	0	0	0	0	0	0	0	0	0	0	0	0	0	0	0	0	0	0	0	0	0
84026119	US	USA	840	26119	Montmorency	Michigan	US	45.0275929	-84.12696227	Montmorency, Michigan, US	0	0	0	0	0	0	0	0	0	0	0	0	0	0	0	0	0	0	0	0	0	0	0	0	0	0	0	0	0	0	0	0	0	0	0	0	0	0	0
84026121	US	USA	840	26121	Muskegon	Michigan	US	43.29123859	-86.15176712	Muskegon, Michigan, US	0	0	0	0	0	0	0	0	0	0	0	0	0	0	0	0	0	0	0	0	0	0	0	0	0	0	0	0	0	0	0	0	0	0	0	0	0	0	0
84026123	US	USA	840	26123	Newaygo	Michigan	US	43.554374	-85.80070107	Newaygo, Michigan, US	0	0	0	0	0	0	0	0	0	0	0	0	0	0	0	0	0	0	0	0	0	0	0	0	0	0	0	0	0	0	0	0	0	0	0	0	0	0	0
84026125	US	USA	840	26125	Oakland	Michigan	US	42.66090111	-83.38595416	Oakland, Michigan, US	0	0	0	0	0	0	0	0	0	0	0	0	0	0	0	0	0	0	0	0	0	0	0	0	0	0	0	0	0	0	0	0	0	0	0	0	0	0	0
84026127	US	USA	840	26127	Oceana	Michigan	US	43.64124435	-86.26726673	Oceana, Michigan, US	0	0	0	0	0	0	0	0	0	0	0	0	0	0	0	0	0	0	0	0	0	0	0	0	0	0	0	0	0	0	0	0	0	0	0	0	0	0	0
84026129	US	USA	840	26129	Ogemaw	Michigan	US	44.33481032	-84.12725175	Ogemaw, Michigan, US	0	0	0	0	0	0	0	0	0	0	0	0	0	0	0	0	0	0	0	0	0	0	0	0	0	0	0	0	0	0	0	0	0	0	0	0	0	0	0
84026131	US	USA	840	26131	Ontonagon	Michigan	US	46.6652262	-89.31390481	Ontonagon, Michigan, US	0	0	0	0	0	0	0	0	0	0	0	0	0	0	0	0	0	0	0	0	0	0	0	0	0	0	0	0	0	0	0	0	0	0	0	0	0	0	0
84026133	US	USA	840	26133	Osceola	Michigan	US	43.98992088	-85.32566756	Osceola, Michigan, US	0	0	0	0	0	0	0	0	0	0	0	0	0	0	0	0	0	0	0	0	0	0	0	0	0	0	0	0	0	0	0	0	0	0	0	0	0	0	0
84026135	US	USA	840	26135	Oscoda	Michigan	US	44.68192279	-84.12939244	Oscoda, Michigan, US	0	0	0	0	0	0	0	0	0	0	0	0	0	0	0	0	0	0	0	0	0	0	0	0	0	0	0	0	0	0	0	0	0	0	0	0	0	0	0
84026137	US	USA	840	26137	Otsego	Michigan	US	45.02085831	-84.59898295	Otsego, Michigan, US	0	0	0	0	0	0	0	0	0	0	0	0	0	0	0	0	0	0	0	0	0	0	0	0	0	0	0	0	0	0	0	0	0	0	0	0	0	0	0
84026139	US	USA	840	26139	Ottawa	Michigan	US	42.95996803	-85.9969107	Ottawa, Michigan, US	0	0	0	0	0	0	0	0	0	0	0	0	0	0	0	0	0	0	0	0	0	0	0	0	0	0	0	0	0	0	0	0	0	0	0	0	0	0	0
84026141	US	USA	840	26141	Presque Isle	Michigan	US	45.34018577	-83.91498656	Presque Isle, Michigan, US	0	0	0	0	0	0	0	0	0	0	0	0	0	0	0	0	0	0	0	0	0	0	0	0	0	0	0	0	0	0	0	0	0	0	0	0	0	0	0
84026143	US	USA	840	26143	Roscommon	Michigan	US	44.33473082	-84.61067651	Roscommon, Michigan, US	0	0	0	0	0	0	0	0	0	0	0	0	0	0	0	0	0	0	0	0	0	0	0	0	0	0	0	0	0	0	0	0	0	0	0	0	0	0	0
84026145	US	USA	840	26145	Saginaw	Michigan	US	43.33433923	-84.0513121	Saginaw, Michigan, US	0	0	0	0	0	0	0	0	0	0	0	0	0	0	0	0	0	0	0	0	0	0	0	0	0	0	0	0	0	0	0	0	0	0	0	0	0	0	0
84026147	US	USA	840	26147	St. Clair	Michigan	US	42.92655373	-82.67937954	St. Clair, Michigan, US	0	0	0	0	0	0	0	0	0	0	0	0	0	0	0	0	0	0	0	0	0	0	0	0	0	0	0	0	0	0	0	0	0	0	0	0	0	0	0
84026149	US	USA	840	26149	St. Joseph	Michigan	US	41.91441767	-85.52797979	St. Joseph, Michigan, US	0	0	0	0	0	0	0	0	0	0	0	0	0	0	0	0	0	0	0	0	0	0	0	0	0	0	0	0	0	0	0	0	0	0	0	0	0	0	0
84026151	US	USA	840	26151	Sanilac	Michigan	US	43.42406072	-82.82055898	Sanilac, Michigan, US	0	0	0	0	0	0	0	0	0	0	0	0	0	0	0	0	0	0	0	0	0	0	0	0	0	0	0	0	0	0	0	0	0	0	0	0	0	0	0
84026153	US	USA	840	26153	Schoolcraft	Michigan	US	46.19235734	-86.19972234	Schoolcraft, Michigan, US	0	0	0	0	0	0	0	0	0	0	0	0	0	0	0	0	0	0	0	0	0	0	0	0	0	0	0	0	0	0	0	0	0	0	0	0	0	0	0
84026155	US	USA	840	26155	Shiawassee	Michigan	US	42.953928	-84.14585902	Shiawassee, Michigan, US	0	0	0	0	0	0	0	0	0	0	0	0	0	0	0	0	0	0	0	0	0	0	0	0	0	0	0	0	0	0	0	0	0	0	0	0	0	0	0
84026157	US	USA	840	26157	Tuscola	Michigan	US	43.46606813	-83.41897025	Tuscola, Michigan, US	0	0	0	0	0	0	0	0	0	0	0	0	0	0	0	0	0	0	0	0	0	0	0	0	0	0	0	0	0	0	0	0	0	0	0	0	0	0	0
84026159	US	USA	840	26159	Van Buren	Michigan	US	42.25190229	-86.01939087	Van Buren, Michigan, US	0	0	0	0	0	0	0	0	0	0	0	0	0	0	0	0	0	0	0	0	0	0	0	0	0	0	0	0	0	0	0	0	0	0	0	0	0	0	0
84026161	US	USA	840	26161	Washtenaw	Michigan	US	42.253105	-83.83853204	Washtenaw, Michigan, US	0	0	0	0	0	0	0	0	0	0	0	0	0	0	0	0	0	0	0	0	0	0	0	0	0	0	0	0	0	0	0	0	0	0	0	0	0	0	0
84026163	US	USA	840	26163	Wayne	Michigan	US	42.28098405	-83.281255	Wayne, Michigan, US	0	0	0	0	0	0	0	0	0	0	0	0	0	0	0	0	0	0	0	0	0	0	0	0	0	0	0	0	0	0	0	0	0	0	0	0	0	0	0
84026165	US	USA	840	26165	Wexford	Michigan	US	44.33853602	-85.57712739	Wexford, Michigan, US	0	0	0	0	0	0	0	0	0	0	0	0	0	0	0	0	0	0	0	0	0	0	0	0	0	0	0	0	0	0	0	0	0	0	0	0	0	0	0
84027001	US	USA	840	27001	Aitkin	Minnesota	US	46.60962049	-93.4116826	Aitkin, Minnesota, US	0	0	0	0	0	0	0	0	0	0	0	0	0	0	0	0	0	0	0	0	0	0	0	0	0	0	0	0	0	0	0	0	0	0	0	0	0	0	0
84027003	US	USA	840	27003	Anoka	Minnesota	US	45.27476015	-93.24604565	Anoka, Minnesota, US	0	0	0	0	0	0	0	0	0	0	0	0	0	0	0	0	0	0	0	0	0	0	0	0	0	0	0	0	0	0	0	0	0	0	0	0	0	0	0
84027005	US	USA	840	27005	Becker	Minnesota	US	46.93479392	-95.67158144	Becker, Minnesota, US	0	0	0	0	0	0	0	0	0	0	0	0	0	0	0	0	0	0	0	0	0	0	0	0	0	0	0	0	0	0	0	0	0	0	0	0	0	0	0
84027007	US	USA	840	27007	Beltrami	Minnesota	US	47.97373527	-94.93732139	Beltrami, Minnesota, US	0	0	0	0	0	0	0	0	0	0	0	0	0	0	0	0	0	0	0	0	0	0	0	0	0	0	0	0	0	0	0	0	0	0	0	0	0	0	0
84027009	US	USA	840	27009	Benton	Minnesota	US	45.69804958	-93.99514135	Benton, Minnesota, US	0	0	0	0	0	0	0	0	0	0	0	0	0	0	0	0	0	0	0	0	0	0	0	0	0	0	0	0	0	0	0	0	0	0	0	0	0	0	0
84027011	US	USA	840	27011	Big Stone	Minnesota	US	45.42712824	-96.41403739	Big Stone, Minnesota, US	0	0	0	0	0	0	0	0	0	0	0	0	0	0	0	0	0	0	0	0	0	0	0	0	0	0	0	0	0	0	0	0	0	0	0	0	0	0	0
84027013	US	USA	840	27013	Blue Earth	Minnesota	US	44.03554215	-94.06699781	Blue Earth, Minnesota, US	0	0	0	0	0	0	0	0	0	0	0	0	0	0	0	0	0	0	0	0	0	0	0	0	0	0	0	0	0	0	0	0	0	0	0	0	0	0	0
84027015	US	USA	840	27015	Brown	Minnesota	US	44.24205652	-94.72562874	Brown, Minnesota, US	0	0	0	0	0	0	0	0	0	0	0	0	0	0	0	0	0	0	0	0	0	0	0	0	0	0	0	0	0	0	0	0	0	0	0	0	0	0	0
84027017	US	USA	840	27017	Carlton	Minnesota	US	46.59180601	-92.67601019	Carlton, Minnesota, US	0	0	0	0	0	0	0	0	0	0	0	0	0	0	0	0	0	0	0	0	0	0	0	0	0	0	0	0	0	0	0	0	0	0	0	0	0	0	0
84027019	US	USA	840	27019	Carver	Minnesota	US	44.82017001	-93.8009918	Carver, Minnesota, US	0	0	0	0	0	0	0	0	0	0	0	0	0	0	0	0	0	0	0	0	0	0	0	0	0	0	0	0	0	0	0	0	0	0	0	0	0	0	0
84027021	US	USA	840	27021	Cass	Minnesota	US	46.95043611	-94.32603968	Cass, Minnesota, US	0	0	0	0	0	0	0	0	0	0	0	0	0	0	0	0	0	0	0	0	0	0	0	0	0	0	0	0	0	0	0	0	0	0	0	0	0	0	0
84027023	US	USA	840	27023	Chippewa	Minnesota	US	45.02343421	-95.56403693	Chippewa, Minnesota, US	0	0	0	0	0	0	0	0	0	0	0	0	0	0	0	0	0	0	0	0	0	0	0	0	0	0	0	0	0	0	0	0	0	0	0	0	0	0	0
84027025	US	USA	840	27025	Chisago	Minnesota	US	45.5021011	-92.90861945	Chisago, Minnesota, US	0	0	0	0	0	0	0	0	0	0	0	0	0	0	0	0	0	0	0	0	0	0	0	0	0	0	0	0	0	0	0	0	0	0	0	0	0	0	0
84027027	US	USA	840	27027	Clay	Minnesota	US	46.89289518	-96.48761922	Clay, Minnesota, US	0	0	0	0	0	0	0	0	0	0	0	0	0	0	0	0	0	0	0	0	0	0	0	0	0	0	0	0	0	0	0	0	0	0	0	0	0	0	0
84027029	US	USA	840	27029	Clearwater	Minnesota	US	47.57992111	-95.37790562	Clearwater, Minnesota, US	0	0	0	0	0	0	0	0	0	0	0	0	0	0	0	0	0	0	0	0	0	0	0	0	0	0	0	0	0	0	0	0	0	0	0	0	0	0	0
84027031	US	USA	840	27031	Cook	Minnesota	US	47.90504893	-90.52629546	Cook, Minnesota, US	0	0	0	0	0	0	0	0	0	0	0	0	0	0	0	0	0	0	0	0	0	0	0	0	0	0	0	0	0	0	0	0	0	0	0	0	0	0	0
84027033	US	USA	840	27033	Cottonwood	Minnesota	US	44.00715262	-95.18138802	Cottonwood, Minnesota, US	0	0	0	0	0	0	0	0	0	0	0	0	0	0	0	0	0	0	0	0	0	0	0	0	0	0	0	0	0	0	0	0	0	0	0	0	0	0	0
84027035	US	USA	840	27035	Crow Wing	Minnesota	US	46.48096553	-94.06755609	Crow Wing, Minnesota, US	0	0	0	0	0	0	0	0	0	0	0	0	0	0	0	0	0	0	0	0	0	0	0	0	0	0	0	0	0	0	0	0	0	0	0	0	0	0	0
84027037	US	USA	840	27037	Dakota	Minnesota	US	44.67172617	-93.06299363	Dakota, Minnesota, US	0	0	0	0	0	0	0	0	0	0	0	0	0	0	0	0	0	0	0	0	0	0	0	0	0	0	0	0	0	0	0	0	0	0	0	0	0	0	0
84027039	US	USA	840	27039	Dodge	Minnesota	US	44.02238415	-92.86244324	Dodge, Minnesota, US	0	0	0	0	0	0	0	0	0	0	0	0	0	0	0	0	0	0	0	0	0	0	0	0	0	0	0	0	0	0	0	0	0	0	0	0	0	0	0
84027041	US	USA	840	27041	Douglas	Minnesota	US	45.93348491	-95.45335469	Douglas, Minnesota, US	0	0	0	0	0	0	0	0	0	0	0	0	0	0	0	0	0	0	0	0	0	0	0	0	0	0	0	0	0	0	0	0	0	0	0	0	0	0	0
84027043	US	USA	840	27043	Faribault	Minnesota	US	43.67381499	-93.94787458	Faribault, Minnesota, US	0	0	0	0	0	0	0	0	0	0	0	0	0	0	0	0	0	0	0	0	0	0	0	0	0	0	0	0	0	0	0	0	0	0	0	0	0	0	0
84027045	US	USA	840	27045	Fillmore	Minnesota	US	43.67394126	-92.08980382	Fillmore,Minnesota,US	0	0	0	0	0	0	0	0	0	0	0	0	0	0	0	0	0	0	0	0	0	0	0	0	0	0	0	0	0	0	0	0	0	0	0	0	0	0	0
84027047	US	USA	840	27047	Freeborn	Minnesota	US	43.67385583	-93.34884422	Freeborn, Minnesota, US	0	0	0	0	0	0	0	0	0	0	0	0	0	0	0	0	0	0	0	0	0	0	0	0	0	0	0	0	0	0	0	0	0	0	0	0	0	0	0
84027049	US	USA	840	27049	Goodhue	Minnesota	US	44.40849741	-92.7234195	Goodhue, Minnesota, US	0	0	0	0	0	0	0	0	0	0	0	0	0	0	0	0	0	0	0	0	0	0	0	0	0	0	0	0	0	0	0	0	0	0	0	0	0	0	0
84027051	US	USA	840	27051	Grant	Minnesota	US	45.93424769	-96.01139609	Grant, Minnesota, US	0	0	0	0	0	0	0	0	0	0	0	0	0	0	0	0	0	0	0	0	0	0	0	0	0	0	0	0	0	0	0	0	0	0	0	0	0	0	0
84027053	US	USA	840	27053	Hennepin	Minnesota	US	45.00761521	-93.47694895	Hennepin, Minnesota, US	0	0	0	0	0	0	0	0	0	0	0	0	0	0	0	0	0	0	0	0	0	0	0	0	0	0	0	0	0	0	0	0	0	0	0	0	0	0	0
84027055	US	USA	840	27055	Houston	Minnesota	US	43.67129565	-91.49143057	Houston, Minnesota, US	0	0	0	0	0	0	0	0	0	0	0	0	0	0	0	0	0	0	0	0	0	0	0	0	0	0	0	0	0	0	0	0	0	0	0	0	0	0	0
84027057	US	USA	840	27057	Hubbard	Minnesota	US	47.10778564	-94.91693868	Hubbard, Minnesota, US	0	0	0	0	0	0	0	0	0	0	0	0	0	0	0	0	0	0	0	0	0	0	0	0	0	0	0	0	0	0	0	0	0	0	0	0	0	0	0
84027059	US	USA	840	27059	Isanti	Minnesota	US	45.56181234	-93.29487636	Isanti, Minnesota, US	0	0	0	0	0	0	0	0	0	0	0	0	0	0	0	0	0	0	0	0	0	0	0	0	0	0	0	0	0	0	0	0	0	0	0	0	0	0	0
84027061	US	USA	840	27061	Itasca	Minnesota	US	47.51009045	-93.63092229	Itasca, Minnesota, US	0	0	0	0	0	0	0	0	0	0	0	0	0	0	0	0	0	0	0	0	0	0	0	0	0	0	0	0	0	0	0	0	0	0	0	0	0	0	0
84027063	US	USA	840	27063	Jackson	Minnesota	US	43.67423373	-95.15398258	Jackson, Minnesota, US	0	0	0	0	0	0	0	0	0	0	0	0	0	0	0	0	0	0	0	0	0	0	0	0	0	0	0	0	0	0	0	0	0	0	0	0	0	0	0
84027065	US	USA	840	27065	Kanabec	Minnesota	US	45.9459309	-93.29275192	Kanabec, Minnesota, US	0	0	0	0	0	0	0	0	0	0	0	0	0	0	0	0	0	0	0	0	0	0	0	0	0	0	0	0	0	0	0	0	0	0	0	0	0	0	0
84027067	US	USA	840	27067	Kandiyohi	Minnesota	US	45.1526059	-95.00586446	Kandiyohi, Minnesota, US	0	0	0	0	0	0	0	0	0	0	0	0	0	0	0	0	0	0	0	0	0	0	0	0	0	0	0	0	0	0	0	0	0	0	0	0	0	0	0
84027069	US	USA	840	27069	Kittson	Minnesota	US	48.77754106	-96.78317184	Kittson, Minnesota, US	0	0	0	0	0	0	0	0	0	0	0	0	0	0	0	0	0	0	0	0	0	0	0	0	0	0	0	0	0	0	0	0	0	0	0	0	0	0	0
84027071	US	USA	840	27071	Koochiching	Minnesota	US	48.24539665	-93.78352843	Koochiching, Minnesota, US	0	0	0	0	0	0	0	0	0	0	0	0	0	0	0	0	0	0	0	0	0	0	0	0	0	0	0	0	0	0	0	0	0	0	0	0	0	0	0
84027073	US	USA	840	27073	Lac qui Parle	Minnesota	US	44.9973857	-96.17488219	Lac qui Parle,Minnesota,US	0	0	0	0	0	0	0	0	0	0	0	0	0	0	0	0	0	0	0	0	0	0	0	0	0	0	0	0	0	0	0	0	0	0	0	0	0	0	0
84027075	US	USA	840	27075	Lake	Minnesota	US	47.64270764	-91.44557998	Lake, Minnesota, US	0	0	0	0	0	0	0	0	0	0	0	0	0	0	0	0	0	0	0	0	0	0	0	0	0	0	0	0	0	0	0	0	0	0	0	0	0	0	0
84027077	US	USA	840	27077	Lake of the Woods	Minnesota	US	48.77217001	-94.90274472	Lake of the Woods, Minnesota, US	0	0	0	0	0	0	0	0	0	0	0	0	0	0	0	0	0	0	0	0	0	0	0	0	0	0	0	0	0	0	0	0	0	0	0	0	0	0	0
84027079	US	USA	840	27079	Le Sueur	Minnesota	US	44.37136597	-93.72844721	Le Sueur, Minnesota, US	0	0	0	0	0	0	0	0	0	0	0	0	0	0	0	0	0	0	0	0	0	0	0	0	0	0	0	0	0	0	0	0	0	0	0	0	0	0	0
84027081	US	USA	840	27081	Lincoln	Minnesota	US	44.41311883	-96.26688165	Lincoln, Minnesota, US	0	0	0	0	0	0	0	0	0	0	0	0	0	0	0	0	0	0	0	0	0	0	0	0	0	0	0	0	0	0	0	0	0	0	0	0	0	0	0
84027083	US	USA	840	27083	Lyon	Minnesota	US	44.41327865	-95.83806103	Lyon, Minnesota, US	0	0	0	0	0	0	0	0	0	0	0	0	0	0	0	0	0	0	0	0	0	0	0	0	0	0	0	0	0	0	0	0	0	0	0	0	0	0	0
84027085	US	USA	840	27085	McLeod	Minnesota	US	44.82367677	-94.27287017	McLeod, Minnesota, US	0	0	0	0	0	0	0	0	0	0	0	0	0	0	0	0	0	0	0	0	0	0	0	0	0	0	0	0	0	0	0	0	0	0	0	0	0	0	0
84027087	US	USA	840	27087	Mahnomen	Minnesota	US	47.32557075	-95.80921485	Mahnomen, Minnesota, US	0	0	0	0	0	0	0	0	0	0	0	0	0	0	0	0	0	0	0	0	0	0	0	0	0	0	0	0	0	0	0	0	0	0	0	0	0	0	0
84027089	US	USA	840	27089	Marshall	Minnesota	US	48.35825983	-96.37017407	Marshall, Minnesota, US	0	0	0	0	0	0	0	0	0	0	0	0	0	0	0	0	0	0	0	0	0	0	0	0	0	0	0	0	0	0	0	0	0	0	0	0	0	0	0
84027091	US	USA	840	27091	Martin	Minnesota	US	43.67429718	-94.55099908	Martin, Minnesota, US	0	0	0	0	0	0	0	0	0	0	0	0	0	0	0	0	0	0	0	0	0	0	0	0	0	0	0	0	0	0	0	0	0	0	0	0	0	0	0
84027093	US	USA	840	27093	Meeker	Minnesota	US	45.12328869	-94.52839455	Meeker, Minnesota, US	0	0	0	0	0	0	0	0	0	0	0	0	0	0	0	0	0	0	0	0	0	0	0	0	0	0	0	0	0	0	0	0	0	0	0	0	0	0	0
84027095	US	USA	840	27095	Mille Lacs	Minnesota	US	45.93705297	-93.63236823	Mille Lacs, Minnesota, US	0	0	0	0	0	0	0	0	0	0	0	0	0	0	0	0	0	0	0	0	0	0	0	0	0	0	0	0	0	0	0	0	0	0	0	0	0	0	0
84027097	US	USA	840	27097	Morrison	Minnesota	US	46.01265363	-94.27341528	Morrison, Minnesota, US	0	0	0	0	0	0	0	0	0	0	0	0	0	0	0	0	0	0	0	0	0	0	0	0	0	0	0	0	0	0	0	0	0	0	0	0	0	0	0
84027099	US	USA	840	27099	Mower	Minnesota	US	43.67142874	-92.75234549	Mower, Minnesota, US	0	0	0	0	0	0	0	0	0	0	0	0	0	0	0	0	0	0	0	0	0	0	0	0	0	0	0	0	0	0	0	0	0	0	0	0	0	0	0
84027101	US	USA	840	27101	Murray	Minnesota	US	44.02216709	-95.76328482	Murray, Minnesota, US	0	0	0	0	0	0	0	0	0	0	0	0	0	0	0	0	0	0	0	0	0	0	0	0	0	0	0	0	0	0	0	0	0	0	0	0	0	0	0
84027103	US	USA	840	27103	Nicollet	Minnesota	US	44.35291112	-94.24710352	Nicollet, Minnesota, US	0	0	0	0	0	0	0	0	0	0	0	0	0	0	0	0	0	0	0	0	0	0	0	0	0	0	0	0	0	0	0	0	0	0	0	0	0	0	0
84027105	US	USA	840	27105	Nobles	Minnesota	US	43.67434621	-95.75329576	Nobles, Minnesota, US	0	0	0	0	0	0	0	0	0	0	0	0	0	0	0	0	0	0	0	0	0	0	0	0	0	0	0	0	0	0	0	0	0	0	0	0	0	0	0
84027107	US	USA	840	27107	Norman	Minnesota	US	47.32628443	-96.45620947	Norman, Minnesota, US	0	0	0	0	0	0	0	0	0	0	0	0	0	0	0	0	0	0	0	0	0	0	0	0	0	0	0	0	0	0	0	0	0	0	0	0	0	0	0
84027109	US	USA	840	27109	Olmsted	Minnesota	US	44.00374114	-92.40209944	Olmsted, Minnesota, US	0	0	0	0	0	0	0	0	0	0	0	0	0	0	0	0	0	0	0	0	0	0	0	0	0	0	0	0	0	0	0	0	0	0	0	0	0	0	0
84027111	US	USA	840	27111	Otter Tail	Minnesota	US	46.40846929	-95.70835255	Otter Tail, Minnesota, US	0	0	0	0	0	0	0	0	0	0	0	0	0	0	0	0	0	0	0	0	0	0	0	0	0	0	0	0	0	0	0	0	0	0	0	0	0	0	0
84027113	US	USA	840	27113	Pennington	Minnesota	US	48.06642577	-96.0370814	Pennington, Minnesota, US	0	0	0	0	0	0	0	0	0	0	0	0	0	0	0	0	0	0	0	0	0	0	0	0	0	0	0	0	0	0	0	0	0	0	0	0	0	0	0
84027115	US	USA	840	27115	Pine	Minnesota	US	46.12105238	-92.74070188	Pine, Minnesota, US	0	0	0	0	0	0	0	0	0	0	0	0	0	0	0	0	0	0	0	0	0	0	0	0	0	0	0	0	0	0	0	0	0	0	0	0	0	0	0
84027117	US	USA	840	27117	Pipestone	Minnesota	US	44.02301619	-96.25841142	Pipestone, Minnesota, US	0	0	0	0	0	0	0	0	0	0	0	0	0	0	0	0	0	0	0	0	0	0	0	0	0	0	0	0	0	0	0	0	0	0	0	0	0	0	0
84027119	US	USA	840	27119	Polk	Minnesota	US	47.77372465	-96.40134647	Polk, Minnesota, US	0	0	0	0	0	0	0	0	0	0	0	0	0	0	0	0	0	0	0	0	0	0	0	0	0	0	0	0	0	0	0	0	0	0	0	0	0	0	0
84027121	US	USA	840	27121	Pope	Minnesota	US	45.58606667	-95.44451209	Pope, Minnesota, US	0	0	0	0	0	0	0	0	0	0	0	0	0	0	0	0	0	0	0	0	0	0	0	0	0	0	0	0	0	0	0	0	0	0	0	0	0	0	0
84027123	US	USA	840	27123	Ramsey	Minnesota	US	45.01625271	-93.09872295	Ramsey, Minnesota, US	0	0	0	0	0	0	0	0	0	0	0	0	0	0	0	0	0	0	0	0	0	0	0	0	0	0	0	0	0	0	0	0	0	0	0	0	0	0	0
84027125	US	USA	840	27125	Red Lake	Minnesota	US	47.87197525	-96.09561104	Red Lake, Minnesota, US	0	0	0	0	0	0	0	0	0	0	0	0	0	0	0	0	0	0	0	0	0	0	0	0	0	0	0	0	0	0	0	0	0	0	0	0	0	0	0
84027127	US	USA	840	27127	Redwood	Minnesota	US	44.40555844	-95.25207021	Redwood, Minnesota, US	0	0	0	0	0	0	0	0	0	0	0	0	0	0	0	0	0	0	0	0	0	0	0	0	0	0	0	0	0	0	0	0	0	0	0	0	0	0	0
84027129	US	USA	840	27129	Renville	Minnesota	US	44.72836381	-94.94553734	Renville, Minnesota, US	0	0	0	0	0	0	0	0	0	0	0	0	0	0	0	0	0	0	0	0	0	0	0	0	0	0	0	0	0	0	0	0	0	0	0	0	0	0	0
84027131	US	USA	840	27131	Rice	Minnesota	US	44.3543376	-93.29658715	Rice, Minnesota, US	0	0	0	0	0	0	0	0	0	0	0	0	0	0	0	0	0	0	0	0	0	0	0	0	0	0	0	0	0	0	0	0	0	0	0	0	0	0	0
84027133	US	USA	840	27133	Rock	Minnesota	US	43.67482683	-96.25296832	Rock, Minnesota, US	0	0	0	0	0	0	0	0	0	0	0	0	0	0	0	0	0	0	0	0	0	0	0	0	0	0	0	0	0	0	0	0	0	0	0	0	0	0	0
84027135	US	USA	840	27135	Roseau	Minnesota	US	48.77501878	-95.81079919	Roseau, Minnesota, US	0	0	0	0	0	0	0	0	0	0	0	0	0	0	0	0	0	0	0	0	0	0	0	0	0	0	0	0	0	0	0	0	0	0	0	0	0	0	0
84027137	US	USA	840	27137	St. Louis	Minnesota	US	47.6048407	-92.46879855	St. Louis, Minnesota, US	0	0	0	0	0	0	0	0	0	0	0	0	0	0	0	0	0	0	0	0	0	0	0	0	0	0	0	0	0	0	0	0	0	0	0	0	0	0	0
84027139	US	USA	840	27139	Scott	Minnesota	US	44.6490231	-93.53340251	Scott, Minnesota, US	0	0	0	0	0	0	0	0	0	0	0	0	0	0	0	0	0	0	0	0	0	0	0	0	0	0	0	0	0	0	0	0	0	0	0	0	0	0	0
84027141	US	USA	840	27141	Sherburne	Minnesota	US	45.44447208	-93.77617511	Sherburne, Minnesota, US	0	0	0	0	0	0	0	0	0	0	0	0	0	0	0	0	0	0	0	0	0	0	0	0	0	0	0	0	0	0	0	0	0	0	0	0	0	0	0
84027143	US	USA	840	27143	Sibley	Minnesota	US	44.5796592	-94.23164924	Sibley, Minnesota, US	0	0	0	0	0	0	0	0	0	0	0	0	0	0	0	0	0	0	0	0	0	0	0	0	0	0	0	0	0	0	0	0	0	0	0	0	0	0	0
84027145	US	USA	840	27145	Stearns	Minnesota	US	45.55192576	-94.61078221	Stearns, Minnesota, US	0	0	0	0	0	0	0	0	0	0	0	0	0	0	0	0	0	0	0	0	0	0	0	0	0	0	0	0	0	0	0	0	0	0	0	0	0	0	0
84027147	US	USA	840	27147	Steele	Minnesota	US	44.02240351	-93.22627088	Steele, Minnesota, US	0	0	0	0	0	0	0	0	0	0	0	0	0	0	0	0	0	0	0	0	0	0	0	0	0	0	0	0	0	0	0	0	0	0	0	0	0	0	0
84027149	US	USA	840	27149	Stevens	Minnesota	US	45.58613007	-96.00163705	Stevens, Minnesota, US	0	0	0	0	0	0	0	0	0	0	0	0	0	0	0	0	0	0	0	0	0	0	0	0	0	0	0	0	0	0	0	0	0	0	0	0	0	0	0
84027151	US	USA	840	27151	Swift	Minnesota	US	45.2829032	-95.68264092	Swift, Minnesota, US	0	0	0	0	0	0	0	0	0	0	0	0	0	0	0	0	0	0	0	0	0	0	0	0	0	0	0	0	0	0	0	0	0	0	0	0	0	0	0
84027153	US	USA	840	27153	Todd	Minnesota	US	46.06996226	-94.89785296	Todd, Minnesota, US	0	0	0	0	0	0	0	0	0	0	0	0	0	0	0	0	0	0	0	0	0	0	0	0	0	0	0	0	0	0	0	0	0	0	0	0	0	0	0
84027155	US	USA	840	27155	Traverse	Minnesota	US	45.77298854	-96.47062949	Traverse, Minnesota, US	0	0	0	0	0	0	0	0	0	0	0	0	0	0	0	0	0	0	0	0	0	0	0	0	0	0	0	0	0	0	0	0	0	0	0	0	0	0	0
84027157	US	USA	840	27157	Wabasha	Minnesota	US	44.28424356	-92.23121312	Wabasha, Minnesota, US	0	0	0	0	0	0	0	0	0	0	0	0	0	0	0	0	0	0	0	0	0	0	0	0	0	0	0	0	0	0	0	0	0	0	0	0	0	0	0
84027159	US	USA	840	27159	Wadena	Minnesota	US	46.58589171	-94.96968506	Wadena, Minnesota, US	0	0	0	0	0	0	0	0	0	0	0	0	0	0	0	0	0	0	0	0	0	0	0	0	0	0	0	0	0	0	0	0	0	0	0	0	0	0	0
84027161	US	USA	840	27161	Waseca	Minnesota	US	44.02211116	-93.58720034	Waseca, Minnesota, US	0	0	0	0	0	0	0	0	0	0	0	0	0	0	0	0	0	0	0	0	0	0	0	0	0	0	0	0	0	0	0	0	0	0	0	0	0	0	0
84027163	US	USA	840	27163	Washington	Minnesota	US	45.03864533	-92.88429635	Washington, Minnesota, US	0	0	0	0	0	0	0	0	0	0	0	0	0	0	0	0	0	0	0	0	0	0	0	0	0	0	0	0	0	0	0	0	0	0	0	0	0	0	0
84027165	US	USA	840	27165	Watonwan	Minnesota	US	43.97823903	-94.61413846	Watonwan, Minnesota, US	0	0	0	0	0	0	0	0	0	0	0	0	0	0	0	0	0	0	0	0	0	0	0	0	0	0	0	0	0	0	0	0	0	0	0	0	0	0	0
84027167	US	USA	840	27167	Wilkin	Minnesota	US	46.35721532	-96.4684375	Wilkin, Minnesota, US	0	0	0	0	0	0	0	0	0	0	0	0	0	0	0	0	0	0	0	0	0	0	0	0	0	0	0	0	0	0	0	0	0	0	0	0	0	0	0
84027169	US	USA	840	27169	Winona	Minnesota	US	43.98772283	-91.78081305	Winona, Minnesota, US	0	0	0	0	0	0	0	0	0	0	0	0	0	0	0	0	0	0	0	0	0	0	0	0	0	0	0	0	0	0	0	0	0	0	0	0	0	0	0
84027171	US	USA	840	27171	Wright	Minnesota	US	45.17297924	-93.96234781	Wright, Minnesota, US	0	0	0	0	0	0	0	0	0	0	0	0	0	0	0	0	0	0	0	0	0	0	0	0	0	0	0	0	0	0	0	0	0	0	0	0	0	0	0
84027173	US	USA	840	27173	Yellow Medicine	Minnesota	US	44.71710183	-95.86842453	Yellow Medicine, Minnesota, US	0	0	0	0	0	0	0	0	0	0	0	0	0	0	0	0	0	0	0	0	0	0	0	0	0	0	0	0	0	0	0	0	0	0	0	0	0	0	0
84028001	US	USA	840	28001	Adams	Mississippi	US	31.47669768	-91.35326037	Adams, Mississippi, US	0	0	0	0	0	0	0	0	0	0	0	0	0	0	0	0	0	0	0	0	0	0	0	0	0	0	0	0	0	0	0	0	0	0	0	0	0	0	0
84028003	US	USA	840	28003	Alcorn	Mississippi	US	34.88084463	-88.57996173	Alcorn, Mississippi, US	0	0	0	0	0	0	0	0	0	0	0	0	0	0	0	0	0	0	0	0	0	0	0	0	0	0	0	0	0	0	0	0	0	0	0	0	0	0	0
84028005	US	USA	840	28005	Amite	Mississippi	US	31.17467303	-90.80501621	Amite, Mississippi, US	0	0	0	0	0	0	0	0	0	0	0	0	0	0	0	0	0	0	0	0	0	0	0	0	0	0	0	0	0	0	0	0	0	0	0	0	0	0	0
84028007	US	USA	840	28007	Attala	Mississippi	US	33.08658803	-89.57838564	Attala, Mississippi, US	0	0	0	0	0	0	0	0	0	0	0	0	0	0	0	0	0	0	0	0	0	0	0	0	0	0	0	0	0	0	0	0	0	0	0	0	0	0	0
84028009	US	USA	840	28009	Benton	Mississippi	US	34.81681228	-89.18945516	Benton, Mississippi, US	0	0	0	0	0	0	0	0	0	0	0	0	0	0	0	0	0	0	0	0	0	0	0	0	0	0	0	0	0	0	0	0	0	0	0	0	0	0	0
84028011	US	USA	840	28011	Bolivar	Mississippi	US	33.79696941	-90.87372121	Bolivar, Mississippi, US	0	0	0	0	0	0	0	0	0	0	0	0	0	0	0	0	0	0	0	0	0	0	0	0	0	0	0	0	0	0	0	0	0	0	0	0	0	0	0
84028013	US	USA	840	28013	Calhoun	Mississippi	US	33.93683395	-89.33686647	Calhoun, Mississippi, US	0	0	0	0	0	0	0	0	0	0	0	0	0	0	0	0	0	0	0	0	0	0	0	0	0	0	0	0	0	0	0	0	0	0	0	0	0	0	0
84028015	US	USA	840	28015	Carroll	Mississippi	US	33.44834567	-89.91994479	Carroll, Mississippi, US	0	0	0	0	0	0	0	0	0	0	0	0	0	0	0	0	0	0	0	0	0	0	0	0	0	0	0	0	0	0	0	0	0	0	0	0	0	0	0
84028017	US	USA	840	28017	Chickasaw	Mississippi	US	33.91983202	-88.9481545	Chickasaw, Mississippi, US	0	0	0	0	0	0	0	0	0	0	0	0	0	0	0	0	0	0	0	0	0	0	0	0	0	0	0	0	0	0	0	0	0	0	0	0	0	0	0
84028019	US	USA	840	28019	Choctaw	Mississippi	US	33.34598242	-89.24809382	Choctaw, Mississippi, US	0	0	0	0	0	0	0	0	0	0	0	0	0	0	0	0	0	0	0	0	0	0	0	0	0	0	0	0	0	0	0	0	0	0	0	0	0	0	0
84028021	US	USA	840	28021	Claiborne	Mississippi	US	31.97061673	-90.90702196	Claiborne, Mississippi, US	0	0	0	0	0	0	0	0	0	0	0	0	0	0	0	0	0	0	0	0	0	0	0	0	0	0	0	0	0	0	0	0	0	0	0	0	0	0	0
84028023	US	USA	840	28023	Clarke	Mississippi	US	32.04158545	-88.6889622	Clarke, Mississippi, US	0	0	0	0	0	0	0	0	0	0	0	0	0	0	0	0	0	0	0	0	0	0	0	0	0	0	0	0	0	0	0	0	0	0	0	0	0	0	0
84028025	US	USA	840	28025	Clay	Mississippi	US	33.65358105	-88.77784255	Clay, Mississippi, US	0	0	0	0	0	0	0	0	0	0	0	0	0	0	0	0	0	0	0	0	0	0	0	0	0	0	0	0	0	0	0	0	0	0	0	0	0	0	0
84028027	US	USA	840	28027	Coahoma	Mississippi	US	34.22772299	-90.60415045	Coahoma, Mississippi, US	0	0	0	0	0	0	0	0	0	0	0	0	0	0	0	0	0	0	0	0	0	0	0	0	0	0	0	0	0	0	0	0	0	0	0	0	0	0	0
84028029	US	USA	840	28029	Copiah	Mississippi	US	31.86977774	-90.44565118	Copiah, Mississippi, US	0	0	0	0	0	0	0	0	0	0	0	0	0	0	0	0	0	0	0	0	0	0	0	0	0	0	0	0	0	0	0	0	0	0	0	0	0	0	0
84028031	US	USA	840	28031	Covington	Mississippi	US	31.63225413	-89.55389939	Covington, Mississippi, US	0	0	0	0	0	0	0	0	0	0	0	0	0	0	0	0	0	0	0	0	0	0	0	0	0	0	0	0	0	0	0	0	0	0	0	0	0	0	0
84028033	US	USA	840	28033	DeSoto	Mississippi	US	34.87625235	-89.99091418	DeSoto, Mississippi, US	0	0	0	0	0	0	0	0	0	0	0	0	0	0	0	0	0	0	0	0	0	0	0	0	0	0	0	0	0	0	0	0	0	0	0	0	0	0	0
84028035	US	USA	840	28035	Forrest	Mississippi	US	31.18961454	-89.25832496	Forrest, Mississippi, US	0	0	0	0	0	0	0	0	0	0	0	0	0	0	0	0	0	0	0	0	0	0	0	0	0	0	0	0	0	0	0	0	0	0	0	0	0	0	0
84028037	US	USA	840	28037	Franklin	Mississippi	US	31.47786634	-90.89672989	Franklin, Mississippi, US	0	0	0	0	0	0	0	0	0	0	0	0	0	0	0	0	0	0	0	0	0	0	0	0	0	0	0	0	0	0	0	0	0	0	0	0	0	0	0
84028039	US	USA	840	28039	George	Mississippi	US	30.86259065	-88.64436789	George, Mississippi, US	0	0	0	0	0	0	0	0	0	0	0	0	0	0	0	0	0	0	0	0	0	0	0	0	0	0	0	0	0	0	0	0	0	0	0	0	0	0	0
84028041	US	USA	840	28041	Greene	Mississippi	US	31.21444233	-88.63922281	Greene, Mississippi, US	0	0	0	0	0	0	0	0	0	0	0	0	0	0	0	0	0	0	0	0	0	0	0	0	0	0	0	0	0	0	0	0	0	0	0	0	0	0	0
84028043	US	USA	840	28043	Grenada	Mississippi	US	33.77036166	-89.80245083	Grenada, Mississippi, US	0	0	0	0	0	0	0	0	0	0	0	0	0	0	0	0	0	0	0	0	0	0	0	0	0	0	0	0	0	0	0	0	0	0	0	0	0	0	0
84028045	US	USA	840	28045	Hancock	Mississippi	US	30.41830223	-89.48851033	Hancock, Mississippi, US	0	0	0	0	0	0	0	0	0	0	0	0	0	0	0	0	0	0	0	0	0	0	0	0	0	0	0	0	0	0	0	0	0	0	0	0	0	0	0
84028047	US	USA	840	28047	Harrison	Mississippi	US	30.51359752	-89.12467576	Harrison, Mississippi, US	0	0	0	0	0	0	0	0	0	0	0	0	0	0	0	0	0	0	0	0	0	0	0	0	0	0	0	0	0	0	0	0	0	0	0	0	0	0	0
84028049	US	USA	840	28049	Hinds	Mississippi	US	32.2656285	-90.44435448	Hinds, Mississippi, US	0	0	0	0	0	0	0	0	0	0	0	0	0	0	0	0	0	0	0	0	0	0	0	0	0	0	0	0	0	0	0	0	0	0	0	0	0	0	0
84028051	US	USA	840	28051	Holmes	Mississippi	US	33.12345854	-90.08923538	Holmes, Mississippi, US	0	0	0	0	0	0	0	0	0	0	0	0	0	0	0	0	0	0	0	0	0	0	0	0	0	0	0	0	0	0	0	0	0	0	0	0	0	0	0
84028053	US	USA	840	28053	Humphreys	Mississippi	US	33.12825718	-90.52252707	Humphreys, Mississippi, US	0	0	0	0	0	0	0	0	0	0	0	0	0	0	0	0	0	0	0	0	0	0	0	0	0	0	0	0	0	0	0	0	0	0	0	0	0	0	0
84028055	US	USA	840	28055	Issaquena	Mississippi	US	32.72531359	-90.97392828	Issaquena, Mississippi, US	0	0	0	0	0	0	0	0	0	0	0	0	0	0	0	0	0	0	0	0	0	0	0	0	0	0	0	0	0	0	0	0	0	0	0	0	0	0	0
84028057	US	USA	840	28057	Itawamba	Mississippi	US	34.27993475	-88.3606733	Itawamba, Mississippi, US	0	0	0	0	0	0	0	0	0	0	0	0	0	0	0	0	0	0	0	0	0	0	0	0	0	0	0	0	0	0	0	0	0	0	0	0	0	0	0
84028059	US	USA	840	28059	Jackson	Mississippi	US	30.54020656	-88.64184064	Jackson, Mississippi, US	0	0	0	0	0	0	0	0	0	0	0	0	0	0	0	0	0	0	0	0	0	0	0	0	0	0	0	0	0	0	0	0	0	0	0	0	0	0	0
84028061	US	USA	840	28061	Jasper	Mississippi	US	32.01922104	-89.11786866	Jasper, Mississippi, US	0	0	0	0	0	0	0	0	0	0	0	0	0	0	0	0	0	0	0	0	0	0	0	0	0	0	0	0	0	0	0	0	0	0	0	0	0	0	0
84028063	US	USA	840	28063	Jefferson	Mississippi	US	31.73397872	-91.03764977	Jefferson, Mississippi, US	0	0	0	0	0	0	0	0	0	0	0	0	0	0	0	0	0	0	0	0	0	0	0	0	0	0	0	0	0	0	0	0	0	0	0	0	0	0	0
84028065	US	USA	840	28065	Jefferson Davis	Mississippi	US	31.56884708	-89.8267099	Jefferson Davis, Mississippi, US	0	0	0	0	0	0	0	0	0	0	0	0	0	0	0	0	0	0	0	0	0	0	0	0	0	0	0	0	0	0	0	0	0	0	0	0	0	0	0
84028067	US	USA	840	28067	Jones	Mississippi	US	31.62257767	-89.168969	Jones, Mississippi, US	0	0	0	0	0	0	0	0	0	0	0	0	0	0	0	0	0	0	0	0	0	0	0	0	0	0	0	0	0	0	0	0	0	0	0	0	0	0	0
84028069	US	USA	840	28069	Kemper	Mississippi	US	32.75462946	-88.64105766	Kemper, Mississippi, US	0	0	0	0	0	0	0	0	0	0	0	0	0	0	0	0	0	0	0	0	0	0	0	0	0	0	0	0	0	0	0	0	0	0	0	0	0	0	0
84028071	US	USA	840	28071	Lafayette	Mississippi	US	34.35687874	-89.48490961	Lafayette, Mississippi, US	0	0	0	0	0	0	0	0	0	0	0	0	0	0	0	0	0	0	0	0	0	0	0	0	0	0	0	0	0	0	0	0	0	0	0	0	0	0	0
84028073	US	USA	840	28073	Lamar	Mississippi	US	31.20572971	-89.5077704	Lamar, Mississippi, US	0	0	0	0	0	0	0	0	0	0	0	0	0	0	0	0	0	0	0	0	0	0	0	0	0	0	0	0	0	0	0	0	0	0	0	0	0	0	0
84028075	US	USA	840	28075	Lauderdale	Mississippi	US	32.40419769	-88.66229662	Lauderdale, Mississippi, US	0	0	0	0	0	0	0	0	0	0	0	0	0	0	0	0	0	0	0	0	0	0	0	0	0	0	0	0	0	0	0	0	0	0	0	0	0	0	0
84028077	US	USA	840	28077	Lawrence	Mississippi	US	31.55147224	-90.10841127	Lawrence, Mississippi, US	0	0	0	0	0	0	0	0	0	0	0	0	0	0	0	0	0	0	0	0	0	0	0	0	0	0	0	0	0	0	0	0	0	0	0	0	0	0	0
84028079	US	USA	840	28079	Leake	Mississippi	US	32.7536828	-89.52402044	Leake, Mississippi, US	0	0	0	0	0	0	0	0	0	0	0	0	0	0	0	0	0	0	0	0	0	0	0	0	0	0	0	0	0	0	0	0	0	0	0	0	0	0	0
84028081	US	USA	840	28081	Lee	Mississippi	US	34.2918775	-88.68149954	Lee, Mississippi, US	0	0	0	0	0	0	0	0	0	0	0	0	0	0	0	0	0	0	0	0	0	0	0	0	0	0	0	0	0	0	0	0	0	0	0	0	0	0	0
84028083	US	USA	840	28083	Leflore	Mississippi	US	33.55545125	-90.29900733	Leflore, Mississippi, US	0	0	0	0	0	0	0	0	0	0	0	0	0	0	0	0	0	0	0	0	0	0	0	0	0	0	0	0	0	0	0	0	0	0	0	0	0	0	0
84028085	US	USA	840	28085	Lincoln	Mississippi	US	31.53288662	-90.45391915	Lincoln, Mississippi, US	0	0	0	0	0	0	0	0	0	0	0	0	0	0	0	0	0	0	0	0	0	0	0	0	0	0	0	0	0	0	0	0	0	0	0	0	0	0	0
84028087	US	USA	840	28087	Lowndes	Mississippi	US	33.47386518	-88.4419153	Lowndes, Mississippi, US	0	0	0	0	0	0	0	0	0	0	0	0	0	0	0	0	0	0	0	0	0	0	0	0	0	0	0	0	0	0	0	0	0	0	0	0	0	0	0
84028089	US	USA	840	28089	Madison	Mississippi	US	32.63389156	-90.03513564	Madison, Mississippi, US	0	0	0	0	0	0	0	0	0	0	0	0	0	0	0	0	0	0	0	0	0	0	0	0	0	0	0	0	0	0	0	0	0	0	0	0	0	0	0
84028091	US	USA	840	28091	Marion	Mississippi	US	31.23132643	-89.8209217	Marion, Mississippi, US	0	0	0	0	0	0	0	0	0	0	0	0	0	0	0	0	0	0	0	0	0	0	0	0	0	0	0	0	0	0	0	0	0	0	0	0	0	0	0
84028093	US	USA	840	28093	Marshall	Mississippi	US	34.76216286	-89.50299462	Marshall, Mississippi, US	0	0	0	0	0	0	0	0	0	0	0	0	0	0	0	0	0	0	0	0	0	0	0	0	0	0	0	0	0	0	0	0	0	0	0	0	0	0	0
84028095	US	USA	840	28095	Monroe	Mississippi	US	33.89236763	-88.4808438	Monroe, Mississippi, US	0	0	0	0	0	0	0	0	0	0	0	0	0	0	0	0	0	0	0	0	0	0	0	0	0	0	0	0	0	0	0	0	0	0	0	0	0	0	0
84028097	US	USA	840	28097	Montgomery	Mississippi	US	33.49419589	-89.61729103	Montgomery, Mississippi, US	0	0	0	0	0	0	0	0	0	0	0	0	0	0	0	0	0	0	0	0	0	0	0	0	0	0	0	0	0	0	0	0	0	0	0	0	0	0	0
84028099	US	USA	840	28099	Neshoba	Mississippi	US	32.75339664	-89.11726492	Neshoba, Mississippi, US	0	0	0	0	0	0	0	0	0	0	0	0	0	0	0	0	0	0	0	0	0	0	0	0	0	0	0	0	0	0	0	0	0	0	0	0	0	0	0
84028101	US	USA	840	28101	Newton	Mississippi	US	32.40021118	-89.11843336	Newton, Mississippi, US	0	0	0	0	0	0	0	0	0	0	0	0	0	0	0	0	0	0	0	0	0	0	0	0	0	0	0	0	0	0	0	0	0	0	0	0	0	0	0
84028103	US	USA	840	28103	Noxubee	Mississippi	US	33.11009499	-88.56949061	Noxubee, Mississippi, US	0	0	0	0	0	0	0	0	0	0	0	0	0	0	0	0	0	0	0	0	0	0	0	0	0	0	0	0	0	0	0	0	0	0	0	0	0	0	0
84028105	US	USA	840	28105	Oktibbeha	Mississippi	US	33.42491685	-88.87905132	Oktibbeha, Mississippi, US	0	0	0	0	0	0	0	0	0	0	0	0	0	0	0	0	0	0	0	0	0	0	0	0	0	0	0	0	0	0	0	0	0	0	0	0	0	0	0
84028107	US	USA	840	28107	Panola	Mississippi	US	34.36398677	-89.95064249	Panola, Mississippi, US	0	0	0	0	0	0	0	0	0	0	0	0	0	0	0	0	0	0	0	0	0	0	0	0	0	0	0	0	0	0	0	0	0	0	0	0	0	0	0
84028109	US	USA	840	28109	Pearl River	Mississippi	US	30.77090935	-89.58677275	Pearl River, Mississippi, US	0	0	0	0	0	0	0	0	0	0	0	0	0	0	0	0	0	0	0	0	0	0	0	0	0	0	0	0	0	0	0	0	0	0	0	0	0	0	0
84028111	US	USA	840	28111	Perry	Mississippi	US	31.17161885	-88.99281835	Perry, Mississippi, US	0	0	0	0	0	0	0	0	0	0	0	0	0	0	0	0	0	0	0	0	0	0	0	0	0	0	0	0	0	0	0	0	0	0	0	0	0	0	0
84028113	US	USA	840	28113	Pike	Mississippi	US	31.17507789	-90.40392572	Pike, Mississippi, US	0	0	0	0	0	0	0	0	0	0	0	0	0	0	0	0	0	0	0	0	0	0	0	0	0	0	0	0	0	0	0	0	0	0	0	0	0	0	0
84028115	US	USA	840	28115	Pontotoc	Mississippi	US	34.226046	-89.03636807	Pontotoc, Mississippi, US	0	0	0	0	0	0	0	0	0	0	0	0	0	0	0	0	0	0	0	0	0	0	0	0	0	0	0	0	0	0	0	0	0	0	0	0	0	0	0
84028117	US	USA	840	28117	Prentiss	Mississippi	US	34.61810501	-88.51986294	Prentiss, Mississippi, US	0	0	0	0	0	0	0	0	0	0	0	0	0	0	0	0	0	0	0	0	0	0	0	0	0	0	0	0	0	0	0	0	0	0	0	0	0	0	0
84028119	US	USA	840	28119	Quitman	Mississippi	US	34.25157572	-90.28908	Quitman, Mississippi, US	0	0	0	0	0	0	0	0	0	0	0	0	0	0	0	0	0	0	0	0	0	0	0	0	0	0	0	0	0	0	0	0	0	0	0	0	0	0	0
84028121	US	USA	840	28121	Rankin	Mississippi	US	32.26469147	-89.94537876	Rankin, Mississippi, US	0	0	0	0	0	0	0	0	0	0	0	0	0	0	0	0	0	0	0	0	0	0	0	0	0	0	0	0	0	0	0	0	0	0	0	0	0	0	0
84028123	US	USA	840	28123	Scott	Mississippi	US	32.4067041	-89.53789439	Scott, Mississippi, US	0	0	0	0	0	0	0	0	0	0	0	0	0	0	0	0	0	0	0	0	0	0	0	0	0	0	0	0	0	0	0	0	0	0	0	0	0	0	0
84028125	US	USA	840	28125	Sharkey	Mississippi	US	32.88149103	-90.8159538	Sharkey, Mississippi, US	0	0	0	0	0	0	0	0	0	0	0	0	0	0	0	0	0	0	0	0	0	0	0	0	0	0	0	0	0	0	0	0	0	0	0	0	0	0	0
84028127	US	USA	840	28127	Simpson	Mississippi	US	31.91282117	-89.91716179	Simpson, Mississippi, US	0	0	0	0	0	0	0	0	0	0	0	0	0	0	0	0	0	0	0	0	0	0	0	0	0	0	0	0	0	0	0	0	0	0	0	0	0	0	0
84028129	US	USA	840	28129	Smith	Mississippi	US	32.01744532	-89.50644846	Smith, Mississippi, US	0	0	0	0	0	0	0	0	0	0	0	0	0	0	0	0	0	0	0	0	0	0	0	0	0	0	0	0	0	0	0	0	0	0	0	0	0	0	0
84028131	US	USA	840	28131	Stone	Mississippi	US	30.79187949	-89.11547539	Stone, Mississippi, US	0	0	0	0	0	0	0	0	0	0	0	0	0	0	0	0	0	0	0	0	0	0	0	0	0	0	0	0	0	0	0	0	0	0	0	0	0	0	0
84028133	US	USA	840	28133	Sunflower	Mississippi	US	33.60192578	-90.58882684	Sunflower, Mississippi, US	0	0	0	0	0	0	0	0	0	0	0	0	0	0	0	0	0	0	0	0	0	0	0	0	0	0	0	0	0	0	0	0	0	0	0	0	0	0	0
84028135	US	USA	840	28135	Tallahatchie	Mississippi	US	33.95339918	-90.1729398	Tallahatchie, Mississippi, US	0	0	0	0	0	0	0	0	0	0	0	0	0	0	0	0	0	0	0	0	0	0	0	0	0	0	0	0	0	0	0	0	0	0	0	0	0	0	0
84028137	US	USA	840	28137	Tate	Mississippi	US	34.65133709	-89.94485778	Tate, Mississippi, US	0	0	0	0	0	0	0	0	0	0	0	0	0	0	0	0	0	0	0	0	0	0	0	0	0	0	0	0	0	0	0	0	0	0	0	0	0	0	0
84028139	US	USA	840	28139	Tippah	Mississippi	US	34.76872156	-88.90988194	Tippah, Mississippi, US	0	0	0	0	0	0	0	0	0	0	0	0	0	0	0	0	0	0	0	0	0	0	0	0	0	0	0	0	0	0	0	0	0	0	0	0	0	0	0
84028141	US	USA	840	28141	Tishomingo	Mississippi	US	34.74023475	-88.23917219	Tishomingo, Mississippi, US	0	0	0	0	0	0	0	0	0	0	0	0	0	0	0	0	0	0	0	0	0	0	0	0	0	0	0	0	0	0	0	0	0	0	0	0	0	0	0
84028143	US	USA	840	28143	Tunica	Mississippi	US	34.64967704	-90.37481167	Tunica, Mississippi, US	0	0	0	0	0	0	0	0	0	0	0	0	0	0	0	0	0	0	0	0	0	0	0	0	0	0	0	0	0	0	0	0	0	0	0	0	0	0	0
84028145	US	USA	840	28145	Union	Mississippi	US	34.49162015	-89.00776006	Union, Mississippi, US	0	0	0	0	0	0	0	0	0	0	0	0	0	0	0	0	0	0	0	0	0	0	0	0	0	0	0	0	0	0	0	0	0	0	0	0	0	0	0
84028147	US	USA	840	28147	Walthall	Mississippi	US	31.14971548	-90.10446654	Walthall, Mississippi, US	0	0	0	0	0	0	0	0	0	0	0	0	0	0	0	0	0	0	0	0	0	0	0	0	0	0	0	0	0	0	0	0	0	0	0	0	0	0	0
84028149	US	USA	840	28149	Warren	Mississippi	US	32.35810271	-90.83352619	Warren, Mississippi, US	0	0	0	0	0	0	0	0	0	0	0	0	0	0	0	0	0	0	0	0	0	0	0	0	0	0	0	0	0	0	0	0	0	0	0	0	0	0	0
84028151	US	USA	840	28151	Washington	Mississippi	US	33.28392041	-90.94196237	Washington, Mississippi, US	0	0	0	0	0	0	0	0	0	0	0	0	0	0	0	0	0	0	0	0	0	0	0	0	0	0	0	0	0	0	0	0	0	0	0	0	0	0	0
84028153	US	USA	840	28153	Wayne	Mississippi	US	31.64135687	-88.69573913	Wayne, Mississippi, US	0	0	0	0	0	0	0	0	0	0	0	0	0	0	0	0	0	0	0	0	0	0	0	0	0	0	0	0	0	0	0	0	0	0	0	0	0	0	0
84028155	US	USA	840	28155	Webster	Mississippi	US	33.61300486	-89.28392912	Webster, Mississippi, US	0	0	0	0	0	0	0	0	0	0	0	0	0	0	0	0	0	0	0	0	0	0	0	0	0	0	0	0	0	0	0	0	0	0	0	0	0	0	0
84028157	US	USA	840	28157	Wilkinson	Mississippi	US	31.16078225	-91.31018819	Wilkinson, Mississippi, US	0	0	0	0	0	0	0	0	0	0	0	0	0	0	0	0	0	0	0	0	0	0	0	0	0	0	0	0	0	0	0	0	0	0	0	0	0	0	0
84028159	US	USA	840	28159	Winston	Mississippi	US	33.08747908	-89.03391385	Winston, Mississippi, US	0	0	0	0	0	0	0	0	0	0	0	0	0	0	0	0	0	0	0	0	0	0	0	0	0	0	0	0	0	0	0	0	0	0	0	0	0	0	0
84028161	US	USA	840	28161	Yalobusha	Mississippi	US	34.02824175	-89.7076205	Yalobusha, Mississippi, US	0	0	0	0	0	0	0	0	0	0	0	0	0	0	0	0	0	0	0	0	0	0	0	0	0	0	0	0	0	0	0	0	0	0	0	0	0	0	0
84028163	US	USA	840	28163	Yazoo	Mississippi	US	32.77890365	-90.39656148	Yazoo, Mississippi, US	0	0	0	0	0	0	0	0	0	0	0	0	0	0	0	0	0	0	0	0	0	0	0	0	0	0	0	0	0	0	0	0	0	0	0	0	0	0	0
84029001	US	USA	840	29001	Adair	Missouri	US	40.19058551	-92.60078167	Adair, Missouri, US	0	0	0	0	0	0	0	0	0	0	0	0	0	0	0	0	0	0	0	0	0	0	0	0	0	0	0	0	0	0	0	0	0	0	0	0	0	0	0
84029003	US	USA	840	29003	Andrew	Missouri	US	39.98492163	-94.80163024	Andrew, Missouri, US	0	0	0	0	0	0	0	0	0	0	0	0	0	0	0	0	0	0	0	0	0	0	0	0	0	0	0	0	0	0	0	0	0	0	0	0	0	0	0
84029005	US	USA	840	29005	Atchison	Missouri	US	40.43238737	-95.42970639	Atchison, Missouri, US	0	0	0	0	0	0	0	0	0	0	0	0	0	0	0	0	0	0	0	0	0	0	0	0	0	0	0	0	0	0	0	0	0	0	0	0	0	0	0
84029007	US	USA	840	29007	Audrain	Missouri	US	39.215877	-91.84242683	Audrain, Missouri, US	0	0	0	0	0	0	0	0	0	0	0	0	0	0	0	0	0	0	0	0	0	0	0	0	0	0	0	0	0	0	0	0	0	0	0	0	0	0	0
84029009	US	USA	840	29009	Barry	Missouri	US	36.70978521	-93.82919888	Barry, Missouri, US	0	0	0	0	0	0	0	0	0	0	0	0	0	0	0	0	0	0	0	0	0	0	0	0	0	0	0	0	0	0	0	0	0	0	0	0	0	0	0
84029011	US	USA	840	29011	Barton	Missouri	US	37.50207671	-94.34757022	Barton, Missouri, US	0	0	0	0	0	0	0	0	0	0	0	0	0	0	0	0	0	0	0	0	0	0	0	0	0	0	0	0	0	0	0	0	0	0	0	0	0	0	0
84029013	US	USA	840	29013	Bates	Missouri	US	38.25271289	-94.34113157	Bates, Missouri, US	0	0	0	0	0	0	0	0	0	0	0	0	0	0	0	0	0	0	0	0	0	0	0	0	0	0	0	0	0	0	0	0	0	0	0	0	0	0	0
84029015	US	USA	840	29015	Benton	Missouri	US	38.29503305	-93.28756116	Benton, Missouri, US	0	0	0	0	0	0	0	0	0	0	0	0	0	0	0	0	0	0	0	0	0	0	0	0	0	0	0	0	0	0	0	0	0	0	0	0	0	0	0
84029017	US	USA	840	29017	Bollinger	Missouri	US	37.32449052	-90.02725304	Bollinger, Missouri, US	0	0	0	0	0	0	0	0	0	0	0	0	0	0	0	0	0	0	0	0	0	0	0	0	0	0	0	0	0	0	0	0	0	0	0	0	0	0	0
84029019	US	USA	840	29019	Boone	Missouri	US	38.99186229	-92.30723575	Boone, Missouri, US	0	0	0	0	0	0	0	0	0	0	0	0	0	0	0	0	0	0	0	0	0	0	0	0	0	0	0	0	0	0	0	0	0	0	0	0	0	0	0
84029021	US	USA	840	29021	Buchanan	Missouri	US	39.65816401	-94.80138942	Buchanan, Missouri, US	0	0	0	0	0	0	0	0	0	0	0	0	0	0	0	0	0	0	0	0	0	0	0	0	0	0	0	0	0	0	0	0	0	0	0	0	0	0	0
84029023	US	USA	840	29023	Butler	Missouri	US	36.71462476	-90.40421163	Butler, Missouri, US	0	0	0	0	0	0	0	0	0	0	0	0	0	0	0	0	0	0	0	0	0	0	0	0	0	0	0	0	0	0	0	0	0	0	0	0	0	0	0
84029025	US	USA	840	29025	Caldwell	Missouri	US	39.65620858	-93.98308093	Caldwell, Missouri, US	0	0	0	0	0	0	0	0	0	0	0	0	0	0	0	0	0	0	0	0	0	0	0	0	0	0	0	0	0	0	0	0	0	0	0	0	0	0	0
84029027	US	USA	840	29027	Callaway	Missouri	US	38.83674754	-91.92186505	Callaway, Missouri, US	0	0	0	0	0	0	0	0	0	0	0	0	0	0	0	0	0	0	0	0	0	0	0	0	0	0	0	0	0	0	0	0	0	0	0	0	0	0	0
84029029	US	USA	840	29029	Camden	Missouri	US	38.02199522	-92.76083747	Camden, Missouri, US	0	0	0	0	0	0	0	0	0	0	0	0	0	0	0	0	0	0	0	0	0	0	0	0	0	0	0	0	0	0	0	0	0	0	0	0	0	0	0
84029031	US	USA	840	29031	Cape Girardeau	Missouri	US	37.38489388	-89.6843587	Cape Girardeau, Missouri, US	0	0	0	0	0	0	0	0	0	0	0	0	0	0	0	0	0	0	0	0	0	0	0	0	0	0	0	0	0	0	0	0	0	0	0	0	0	0	0
84029033	US	USA	840	29033	Carroll	Missouri	US	39.42762566	-93.50626255	Carroll, Missouri, US	0	0	0	0	0	0	0	0	0	0	0	0	0	0	0	0	0	0	0	0	0	0	0	0	0	0	0	0	0	0	0	0	0	0	0	0	0	0	0
84029035	US	USA	840	29035	Carter	Missouri	US	36.94160441	-90.96051322	Carter, Missouri, US	0	0	0	0	0	0	0	0	0	0	0	0	0	0	0	0	0	0	0	0	0	0	0	0	0	0	0	0	0	0	0	0	0	0	0	0	0	0	0
84029037	US	USA	840	29037	Cass	Missouri	US	38.64789422	-94.353399	Cass, Missouri, US	0	0	0	0	0	0	0	0	0	0	0	0	0	0	0	0	0	0	0	0	0	0	0	0	0	0	0	0	0	0	0	0	0	0	0	0	0	0	0
84029039	US	USA	840	29039	Cedar	Missouri	US	37.72391475	-93.85445441	Cedar, Missouri, US	0	0	0	0	0	0	0	0	0	0	0	0	0	0	0	0	0	0	0	0	0	0	0	0	0	0	0	0	0	0	0	0	0	0	0	0	0	0	0
84029041	US	USA	840	29041	Chariton	Missouri	US	39.51499357	-92.9629191	Chariton, Missouri, US	0	0	0	0	0	0	0	0	0	0	0	0	0	0	0	0	0	0	0	0	0	0	0	0	0	0	0	0	0	0	0	0	0	0	0	0	0	0	0
84029043	US	USA	840	29043	Christian	Missouri	US	36.9711783	-93.18537118	Christian, Missouri, US	0	0	0	0	0	0	0	0	0	0	0	0	0	0	0	0	0	0	0	0	0	0	0	0	0	0	0	0	0	0	0	0	0	0	0	0	0	0	0
84029045	US	USA	840	29045	Clark	Missouri	US	40.41040752	-91.73661677	Clark, Missouri, US	0	0	0	0	0	0	0	0	0	0	0	0	0	0	0	0	0	0	0	0	0	0	0	0	0	0	0	0	0	0	0	0	0	0	0	0	0	0	0
84029047	US	USA	840	29047	Clay	Missouri	US	39.31132056	-94.41850862	Clay, Missouri, US	0	0	0	0	0	0	0	0	0	0	0	0	0	0	0	0	0	0	0	0	0	0	0	0	0	0	0	0	0	0	0	0	0	0	0	0	0	0	0
84029049	US	USA	840	29049	Clinton	Missouri	US	39.6013098	-94.40465394	Clinton, Missouri, US	0	0	0	0	0	0	0	0	0	0	0	0	0	0	0	0	0	0	0	0	0	0	0	0	0	0	0	0	0	0	0	0	0	0	0	0	0	0	0
84029051	US	USA	840	29051	Cole	Missouri	US	38.50455671	-92.27860244	Cole, Missouri, US	0	0	0	0	0	0	0	0	0	0	0	0	0	0	0	0	0	0	0	0	0	0	0	0	0	0	0	0	0	0	0	0	0	0	0	0	0	0	0
84029053	US	USA	840	29053	Cooper	Missouri	US	38.844478	-92.80896081	Cooper, Missouri, US	0	0	0	0	0	0	0	0	0	0	0	0	0	0	0	0	0	0	0	0	0	0	0	0	0	0	0	0	0	0	0	0	0	0	0	0	0	0	0
84029055	US	USA	840	29055	Crawford	Missouri	US	37.97663738	-91.30528104	Crawford, Missouri, US	0	0	0	0	0	0	0	0	0	0	0	0	0	0	0	0	0	0	0	0	0	0	0	0	0	0	0	0	0	0	0	0	0	0	0	0	0	0	0
84029057	US	USA	840	29057	Dade	Missouri	US	37.431814	-93.8503345	Dade, Missouri, US	0	0	0	0	0	0	0	0	0	0	0	0	0	0	0	0	0	0	0	0	0	0	0	0	0	0	0	0	0	0	0	0	0	0	0	0	0	0	0
84029059	US	USA	840	29059	Dallas	Missouri	US	37.6811355	-93.02127031	Dallas, Missouri, US	0	0	0	0	0	0	0	0	0	0	0	0	0	0	0	0	0	0	0	0	0	0	0	0	0	0	0	0	0	0	0	0	0	0	0	0	0	0	0
84029061	US	USA	840	29061	Daviess	Missouri	US	39.96145298	-93.98519678	Daviess, Missouri, US	0	0	0	0	0	0	0	0	0	0	0	0	0	0	0	0	0	0	0	0	0	0	0	0	0	0	0	0	0	0	0	0	0	0	0	0	0	0	0
84029063	US	USA	840	29063	DeKalb	Missouri	US	39.89201062	-94.40476508	DeKalb, Missouri, US	0	0	0	0	0	0	0	0	0	0	0	0	0	0	0	0	0	0	0	0	0	0	0	0	0	0	0	0	0	0	0	0	0	0	0	0	0	0	0
84029065	US	USA	840	29065	Dent	Missouri	US	37.60663134	-91.50790473	Dent, Missouri, US	0	0	0	0	0	0	0	0	0	0	0	0	0	0	0	0	0	0	0	0	0	0	0	0	0	0	0	0	0	0	0	0	0	0	0	0	0	0	0
84029067	US	USA	840	29067	Douglas	Missouri	US	36.9325593	-92.49905109	Douglas, Missouri, US	0	0	0	0	0	0	0	0	0	0	0	0	0	0	0	0	0	0	0	0	0	0	0	0	0	0	0	0	0	0	0	0	0	0	0	0	0	0	0
84029069	US	USA	840	29069	Dunklin	Missouri	US	36.27167174	-90.09122243	Dunklin, Missouri, US	0	0	0	0	0	0	0	0	0	0	0	0	0	0	0	0	0	0	0	0	0	0	0	0	0	0	0	0	0	0	0	0	0	0	0	0	0	0	0
84029071	US	USA	840	29071	Franklin	Missouri	US	38.41127108	-91.07522826	Franklin, Missouri, US	0	0	0	0	0	0	0	0	0	0	0	0	0	0	0	0	0	0	0	0	0	0	0	0	0	0	0	0	0	0	0	0	0	0	0	0	0	0	0
84029073	US	USA	840	29073	Gasconade	Missouri	US	38.43947277	-91.50847147	Gasconade, Missouri, US	0	0	0	0	0	0	0	0	0	0	0	0	0	0	0	0	0	0	0	0	0	0	0	0	0	0	0	0	0	0	0	0	0	0	0	0	0	0	0
84029075	US	USA	840	29075	Gentry	Missouri	US	40.21097916	-94.40944419	Gentry, Missouri, US	0	0	0	0	0	0	0	0	0	0	0	0	0	0	0	0	0	0	0	0	0	0	0	0	0	0	0	0	0	0	0	0	0	0	0	0	0	0	0
84029077	US	USA	840	29077	Greene	Missouri	US	37.2575872	-93.34230916	Greene, Missouri, US	0	0	0	0	0	0	0	0	0	0	0	0	0	0	0	0	0	0	0	0	0	0	0	0	0	0	0	0	0	0	0	0	0	0	0	0	0	0	0
84029079	US	USA	840	29079	Grundy	Missouri	US	40.11406587	-93.56509276	Grundy, Missouri, US	0	0	0	0	0	0	0	0	0	0	0	0	0	0	0	0	0	0	0	0	0	0	0	0	0	0	0	0	0	0	0	0	0	0	0	0	0	0	0
84029081	US	USA	840	29081	Harrison	Missouri	US	40.35570088	-93.99222144	Harrison, Missouri, US	0	0	0	0	0	0	0	0	0	0	0	0	0	0	0	0	0	0	0	0	0	0	0	0	0	0	0	0	0	0	0	0	0	0	0	0	0	0	0
84029083	US	USA	840	29083	Henry	Missouri	US	38.38482826	-93.79293734	Henry, Missouri, US	0	0	0	0	0	0	0	0	0	0	0	0	0	0	0	0	0	0	0	0	0	0	0	0	0	0	0	0	0	0	0	0	0	0	0	0	0	0	0
84029085	US	USA	840	29085	Hickory	Missouri	US	37.94163617	-93.3203037	Hickory, Missouri, US	0	0	0	0	0	0	0	0	0	0	0	0	0	0	0	0	0	0	0	0	0	0	0	0	0	0	0	0	0	0	0	0	0	0	0	0	0	0	0
84029087	US	USA	840	29087	Holt	Missouri	US	40.09799248	-95.2163888	Holt, Missouri, US	0	0	0	0	0	0	0	0	0	0	0	0	0	0	0	0	0	0	0	0	0	0	0	0	0	0	0	0	0	0	0	0	0	0	0	0	0	0	0
84029089	US	USA	840	29089	Howard	Missouri	US	39.1435761	-92.69756691	Howard, Missouri, US	0	0	0	0	0	0	0	0	0	0	0	0	0	0	0	0	0	0	0	0	0	0	0	0	0	0	0	0	0	0	0	0	0	0	0	0	0	0	0
84029091	US	USA	840	29091	Howell	Missouri	US	36.77383887	-91.88683935	Howell, Missouri, US	0	0	0	0	0	0	0	0	0	0	0	0	0	0	0	0	0	0	0	0	0	0	0	0	0	0	0	0	0	0	0	0	0	0	0	0	0	0	0
84029093	US	USA	840	29093	Iron	Missouri	US	37.55487945	-90.7735296	Iron, Missouri, US	0	0	0	0	0	0	0	0	0	0	0	0	0	0	0	0	0	0	0	0	0	0	0	0	0	0	0	0	0	0	0	0	0	0	0	0	0	0	0
84029095	US	USA	840	29095	Jackson	Missouri	US	39.01002188	-94.34724536	Jackson, Missouri, US	0	0	0	0	0	0	0	0	0	0	0	0	0	0	0	0	0	0	0	0	0	0	0	0	0	0	0	0	0	0	0	0	0	0	0	0	0	0	0
84029097	US	USA	840	29097	Jasper	Missouri	US	37.20351921	-94.34050458	Jasper,Missouri,US	0	0	0	0	0	0	0	0	0	0	0	0	0	0	0	0	0	0	0	0	0	0	0	0	0	0	0	0	0	0	0	0	0	0	0	0	0	0	0
84029099	US	USA	840	29099	Jefferson	Missouri	US	38.25926778	-90.53870896	Jefferson, Missouri, US	0	0	0	0	0	0	0	0	0	0	0	0	0	0	0	0	0	0	0	0	0	0	0	0	0	0	0	0	0	0	0	0	0	0	0	0	0	0	0
84029101	US	USA	840	29101	Johnson	Missouri	US	38.74719601	-93.80691168	Johnson, Missouri, US	0	0	0	0	0	0	0	0	0	0	0	0	0	0	0	0	0	0	0	0	0	0	0	0	0	0	0	0	0	0	0	0	0	0	0	0	0	0	0
84029103	US	USA	840	29103	Knox	Missouri	US	40.12699751	-92.14780832	Knox, Missouri, US	0	0	0	0	0	0	0	0	0	0	0	0	0	0	0	0	0	0	0	0	0	0	0	0	0	0	0	0	0	0	0	0	0	0	0	0	0	0	0
84029105	US	USA	840	29105	Laclede	Missouri	US	37.65896829	-92.5888493	Laclede, Missouri, US	0	0	0	0	0	0	0	0	0	0	0	0	0	0	0	0	0	0	0	0	0	0	0	0	0	0	0	0	0	0	0	0	0	0	0	0	0	0	0
84029107	US	USA	840	29107	Lafayette	Missouri	US	39.06986886	-93.78076396	Lafayette, Missouri, US	0	0	0	0	0	0	0	0	0	0	0	0	0	0	0	0	0	0	0	0	0	0	0	0	0	0	0	0	0	0	0	0	0	0	0	0	0	0	0
84029109	US	USA	840	29109	Lawrence	Missouri	US	37.10626634	-93.83293097	Lawrence, Missouri, US	0	0	0	0	0	0	0	0	0	0	0	0	0	0	0	0	0	0	0	0	0	0	0	0	0	0	0	0	0	0	0	0	0	0	0	0	0	0	0
84029111	US	USA	840	29111	Lewis	Missouri	US	40.09673161	-91.72070156	Lewis, Missouri, US	0	0	0	0	0	0	0	0	0	0	0	0	0	0	0	0	0	0	0	0	0	0	0	0	0	0	0	0	0	0	0	0	0	0	0	0	0	0	0
84029113	US	USA	840	29113	Lincoln	Missouri	US	39.05345619	-90.95588181	Lincoln, Missouri, US	0	0	0	0	0	0	0	0	0	0	0	0	0	0	0	0	0	0	0	0	0	0	0	0	0	0	0	0	0	0	0	0	0	0	0	0	0	0	0
84029115	US	USA	840	29115	Linn	Missouri	US	39.87001769	-93.10704106	Linn, Missouri, US	0	0	0	0	0	0	0	0	0	0	0	0	0	0	0	0	0	0	0	0	0	0	0	0	0	0	0	0	0	0	0	0	0	0	0	0	0	0	0
84029117	US	USA	840	29117	Livingston	Missouri	US	39.78110272	-93.54645978	Livingston, Missouri, US	0	0	0	0	0	0	0	0	0	0	0	0	0	0	0	0	0	0	0	0	0	0	0	0	0	0	0	0	0	0	0	0	0	0	0	0	0	0	0
84029119	US	USA	840	29119	McDonald	Missouri	US	36.62869595	-94.34867205	McDonald, Missouri, US	0	0	0	0	0	0	0	0	0	0	0	0	0	0	0	0	0	0	0	0	0	0	0	0	0	0	0	0	0	0	0	0	0	0	0	0	0	0	0
84029121	US	USA	840	29121	Macon	Missouri	US	39.83049768	-92.56453089	Macon, Missouri, US	0	0	0	0	0	0	0	0	0	0	0	0	0	0	0	0	0	0	0	0	0	0	0	0	0	0	0	0	0	0	0	0	0	0	0	0	0	0	0
84029123	US	USA	840	29123	Madison	Missouri	US	37.47865134	-90.3467143	Madison, Missouri, US	0	0	0	0	0	0	0	0	0	0	0	0	0	0	0	0	0	0	0	0	0	0	0	0	0	0	0	0	0	0	0	0	0	0	0	0	0	0	0
84029125	US	USA	840	29125	Maries	Missouri	US	38.16193985	-91.92249662	Maries, Missouri, US	0	0	0	0	0	0	0	0	0	0	0	0	0	0	0	0	0	0	0	0	0	0	0	0	0	0	0	0	0	0	0	0	0	0	0	0	0	0	0
84029127	US	USA	840	29127	Marion	Missouri	US	39.80601912	-91.62203062	Marion, Missouri, US	0	0	0	0	0	0	0	0	0	0	0	0	0	0	0	0	0	0	0	0	0	0	0	0	0	0	0	0	0	0	0	0	0	0	0	0	0	0	0
84029129	US	USA	840	29129	Mercer	Missouri	US	40.42212303	-93.5682959	Mercer, Missouri, US	0	0	0	0	0	0	0	0	0	0	0	0	0	0	0	0	0	0	0	0	0	0	0	0	0	0	0	0	0	0	0	0	0	0	0	0	0	0	0
84029131	US	USA	840	29131	Miller	Missouri	US	38.21450288	-92.42610898	Miller, Missouri, US	0	0	0	0	0	0	0	0	0	0	0	0	0	0	0	0	0	0	0	0	0	0	0	0	0	0	0	0	0	0	0	0	0	0	0	0	0	0	0
84029133	US	USA	840	29133	Mississippi	Missouri	US	36.82516239	-89.29505753	Mississippi, Missouri, US	0	0	0	0	0	0	0	0	0	0	0	0	0	0	0	0	0	0	0	0	0	0	0	0	0	0	0	0	0	0	0	0	0	0	0	0	0	0	0
84029135	US	USA	840	29135	Moniteau	Missouri	US	38.63571781	-92.57976951	Moniteau, Missouri, US	0	0	0	0	0	0	0	0	0	0	0	0	0	0	0	0	0	0	0	0	0	0	0	0	0	0	0	0	0	0	0	0	0	0	0	0	0	0	0
84029137	US	USA	840	29137	Monroe	Missouri	US	39.49593978	-92.00043978	Monroe, Missouri, US	0	0	0	0	0	0	0	0	0	0	0	0	0	0	0	0	0	0	0	0	0	0	0	0	0	0	0	0	0	0	0	0	0	0	0	0	0	0	0
84029139	US	USA	840	29139	Montgomery	Missouri	US	38.94022054	-91.47000721	Montgomery, Missouri, US	0	0	0	0	0	0	0	0	0	0	0	0	0	0	0	0	0	0	0	0	0	0	0	0	0	0	0	0	0	0	0	0	0	0	0	0	0	0	0
84029141	US	USA	840	29141	Morgan	Missouri	US	38.4181765	-92.88791859	Morgan, Missouri, US	0	0	0	0	0	0	0	0	0	0	0	0	0	0	0	0	0	0	0	0	0	0	0	0	0	0	0	0	0	0	0	0	0	0	0	0	0	0	0
84029143	US	USA	840	29143	New Madrid	Missouri	US	36.59666326	-89.66070007	New Madrid, Missouri, US	0	0	0	0	0	0	0	0	0	0	0	0	0	0	0	0	0	0	0	0	0	0	0	0	0	0	0	0	0	0	0	0	0	0	0	0	0	0	0
84029145	US	USA	840	29145	Newton	Missouri	US	36.90519407	-94.3394104	Newton, Missouri, US	0	0	0	0	0	0	0	0	0	0	0	0	0	0	0	0	0	0	0	0	0	0	0	0	0	0	0	0	0	0	0	0	0	0	0	0	0	0	0
84029147	US	USA	840	29147	Nodaway	Missouri	US	40.36079813	-94.88133008	Nodaway, Missouri, US	0	0	0	0	0	0	0	0	0	0	0	0	0	0	0	0	0	0	0	0	0	0	0	0	0	0	0	0	0	0	0	0	0	0	0	0	0	0	0
84029149	US	USA	840	29149	Oregon	Missouri	US	36.68710164	-91.4033755	Oregon, Missouri, US	0	0	0	0	0	0	0	0	0	0	0	0	0	0	0	0	0	0	0	0	0	0	0	0	0	0	0	0	0	0	0	0	0	0	0	0	0	0	0
84029151	US	USA	840	29151	Osage	Missouri	US	38.46036182	-91.8613635	Osage, Missouri, US	0	0	0	0	0	0	0	0	0	0	0	0	0	0	0	0	0	0	0	0	0	0	0	0	0	0	0	0	0	0	0	0	0	0	0	0	0	0	0
84029153	US	USA	840	29153	Ozark	Missouri	US	36.64916339	-92.44459066	Ozark, Missouri, US	0	0	0	0	0	0	0	0	0	0	0	0	0	0	0	0	0	0	0	0	0	0	0	0	0	0	0	0	0	0	0	0	0	0	0	0	0	0	0
84029155	US	USA	840	29155	Pemiscot	Missouri	US	36.2130572	-89.78742322	Pemiscot, Missouri, US	0	0	0	0	0	0	0	0	0	0	0	0	0	0	0	0	0	0	0	0	0	0	0	0	0	0	0	0	0	0	0	0	0	0	0	0	0	0	0
84029157	US	USA	840	29157	Perry	Missouri	US	37.70660776	-89.82741088	Perry, Missouri, US	0	0	0	0	0	0	0	0	0	0	0	0	0	0	0	0	0	0	0	0	0	0	0	0	0	0	0	0	0	0	0	0	0	0	0	0	0	0	0
84029159	US	USA	840	29159	Pettis	Missouri	US	38.72798918	-93.28471706	Pettis, Missouri, US	0	0	0	0	0	0	0	0	0	0	0	0	0	0	0	0	0	0	0	0	0	0	0	0	0	0	0	0	0	0	0	0	0	0	0	0	0	0	0
84029161	US	USA	840	29161	Phelps	Missouri	US	37.87736118	-91.79351727	Phelps, Missouri, US	0	0	0	0	0	0	0	0	0	0	0	0	0	0	0	0	0	0	0	0	0	0	0	0	0	0	0	0	0	0	0	0	0	0	0	0	0	0	0
84029163	US	USA	840	29163	Pike	Missouri	US	39.34310674	-91.16980779	Pike, Missouri, US	0	0	0	0	0	0	0	0	0	0	0	0	0	0	0	0	0	0	0	0	0	0	0	0	0	0	0	0	0	0	0	0	0	0	0	0	0	0	0
84029165	US	USA	840	29165	Platte	Missouri	US	39.38154439	-94.77068479	Platte, Missouri, US	0	0	0	0	0	0	0	0	0	0	0	0	0	0	0	0	0	0	0	0	0	0	0	0	0	0	0	0	0	0	0	0	0	0	0	0	0	0	0
84029167	US	USA	840	29167	Polk	Missouri	US	37.6162296	-93.39828174	Polk, Missouri, US	0	0	0	0	0	0	0	0	0	0	0	0	0	0	0	0	0	0	0	0	0	0	0	0	0	0	0	0	0	0	0	0	0	0	0	0	0	0	0
84029169	US	USA	840	29169	Pulaski	Missouri	US	37.82462075	-92.20783203	Pulaski, Missouri, US	0	0	0	0	0	0	0	0	0	0	0	0	0	0	0	0	0	0	0	0	0	0	0	0	0	0	0	0	0	0	0	0	0	0	0	0	0	0	0
84029171	US	USA	840	29171	Putnam	Missouri	US	40.47942497	-93.02042674	Putnam, Missouri, US	0	0	0	0	0	0	0	0	0	0	0	0	0	0	0	0	0	0	0	0	0	0	0	0	0	0	0	0	0	0	0	0	0	0	0	0	0	0	0
84029173	US	USA	840	29173	Ralls	Missouri	US	39.52817427	-91.51838643	Ralls, Missouri, US	0	0	0	0	0	0	0	0	0	0	0	0	0	0	0	0	0	0	0	0	0	0	0	0	0	0	0	0	0	0	0	0	0	0	0	0	0	0	0
84029175	US	USA	840	29175	Randolph	Missouri	US	39.44007257	-92.4971374	Randolph, Missouri, US	0	0	0	0	0	0	0	0	0	0	0	0	0	0	0	0	0	0	0	0	0	0	0	0	0	0	0	0	0	0	0	0	0	0	0	0	0	0	0
84029177	US	USA	840	29177	Ray	Missouri	US	39.3537468	-93.98905745	Ray, Missouri, US	0	0	0	0	0	0	0	0	0	0	0	0	0	0	0	0	0	0	0	0	0	0	0	0	0	0	0	0	0	0	0	0	0	0	0	0	0	0	0
84029179	US	USA	840	29179	Reynolds	Missouri	US	37.36085952	-90.97009925	Reynolds, Missouri, US	0	0	0	0	0	0	0	0	0	0	0	0	0	0	0	0	0	0	0	0	0	0	0	0	0	0	0	0	0	0	0	0	0	0	0	0	0	0	0
84029181	US	USA	840	29181	Ripley	Missouri	US	36.65460667	-90.85990261	Ripley, Missouri, US	0	0	0	0	0	0	0	0	0	0	0	0	0	0	0	0	0	0	0	0	0	0	0	0	0	0	0	0	0	0	0	0	0	0	0	0	0	0	0
84029183	US	USA	840	29183	St. Charles	Missouri	US	38.77875681	-90.66662425	St. Charles, Missouri, US	0	0	0	0	0	0	0	0	0	0	0	0	0	0	0	0	0	0	0	0	0	0	0	0	0	0	0	0	0	0	0	0	0	0	0	0	0	0	0
84029185	US	USA	840	29185	St. Clair	Missouri	US	38.03699437	-93.77631447	St. Clair, Missouri, US	0	0	0	0	0	0	0	0	0	0	0	0	0	0	0	0	0	0	0	0	0	0	0	0	0	0	0	0	0	0	0	0	0	0	0	0	0	0	0
84029186	US	USA	840	29186	Ste. Genevieve	Missouri	US	37.89090059	-90.1949941	Ste. Genevieve, Missouri, US	0	0	0	0	0	0	0	0	0	0	0	0	0	0	0	0	0	0	0	0	0	0	0	0	0	0	0	0	0	0	0	0	0	0	0	0	0	0	0
84029187	US	USA	840	29187	St. Francois	Missouri	US	37.81214171	-90.47598685	St. Francois, Missouri, US	0	0	0	0	0	0	0	0	0	0	0	0	0	0	0	0	0	0	0	0	0	0	0	0	0	0	0	0	0	0	0	0	0	0	0	0	0	0	0
84029189	US	USA	840	29189	St. Louis	Missouri	US	38.6377004	-90.4458375	St. Louis, Missouri, US	0	0	0	0	0	0	0	0	0	0	0	0	0	0	0	0	0	0	0	0	0	0	0	0	0	0	0	0	0	0	0	0	0	0	0	0	0	0	0
84029195	US	USA	840	29195	Saline	Missouri	US	39.13734288	-93.20259964	Saline, Missouri, US	0	0	0	0	0	0	0	0	0	0	0	0	0	0	0	0	0	0	0	0	0	0	0	0	0	0	0	0	0	0	0	0	0	0	0	0	0	0	0
84029197	US	USA	840	29197	Schuyler	Missouri	US	40.46921489	-92.52311943	Schuyler, Missouri, US	0	0	0	0	0	0	0	0	0	0	0	0	0	0	0	0	0	0	0	0	0	0	0	0	0	0	0	0	0	0	0	0	0	0	0	0	0	0	0
84029199	US	USA	840	29199	Scotland	Missouri	US	40.45214695	-92.14709064	Scotland, Missouri, US	0	0	0	0	0	0	0	0	0	0	0	0	0	0	0	0	0	0	0	0	0	0	0	0	0	0	0	0	0	0	0	0	0	0	0	0	0	0	0
84029201	US	USA	840	29201	Scott	Missouri	US	37.05588075	-89.56474493	Scott, Missouri, US	0	0	0	0	0	0	0	0	0	0	0	0	0	0	0	0	0	0	0	0	0	0	0	0	0	0	0	0	0	0	0	0	0	0	0	0	0	0	0
84029203	US	USA	840	29203	Shannon	Missouri	US	37.15772072	-91.40190382	Shannon, Missouri, US	0	0	0	0	0	0	0	0	0	0	0	0	0	0	0	0	0	0	0	0	0	0	0	0	0	0	0	0	0	0	0	0	0	0	0	0	0	0	0
84029205	US	USA	840	29205	Shelby	Missouri	US	39.79742518	-92.07634971	Shelby, Missouri, US	0	0	0	0	0	0	0	0	0	0	0	0	0	0	0	0	0	0	0	0	0	0	0	0	0	0	0	0	0	0	0	0	0	0	0	0	0	0	0
84029207	US	USA	840	29207	Stoddard	Missouri	US	36.85571651	-89.9444155	Stoddard, Missouri, US	0	0	0	0	0	0	0	0	0	0	0	0	0	0	0	0	0	0	0	0	0	0	0	0	0	0	0	0	0	0	0	0	0	0	0	0	0	0	0
84029209	US	USA	840	29209	Stone	Missouri	US	36.75000327	-93.45256475	Stone, Missouri, US	0	0	0	0	0	0	0	0	0	0	0	0	0	0	0	0	0	0	0	0	0	0	0	0	0	0	0	0	0	0	0	0	0	0	0	0	0	0	0
84029211	US	USA	840	29211	Sullivan	Missouri	US	40.2099105	-93.11150106	Sullivan, Missouri, US	0	0	0	0	0	0	0	0	0	0	0	0	0	0	0	0	0	0	0	0	0	0	0	0	0	0	0	0	0	0	0	0	0	0	0	0	0	0	0
84029213	US	USA	840	29213	Taney	Missouri	US	36.65465345	-93.04075153	Taney, Missouri, US	0	0	0	0	0	0	0	0	0	0	0	0	0	0	0	0	0	0	0	0	0	0	0	0	0	0	0	0	0	0	0	0	0	0	0	0	0	0	0
84029215	US	USA	840	29215	Texas	Missouri	US	37.31728859	-91.96564727	Texas, Missouri, US	0	0	0	0	0	0	0	0	0	0	0	0	0	0	0	0	0	0	0	0	0	0	0	0	0	0	0	0	0	0	0	0	0	0	0	0	0	0	0
84029217	US	USA	840	29217	Vernon	Missouri	US	37.8457799	-94.34127305	Vernon, Missouri, US	0	0	0	0	0	0	0	0	0	0	0	0	0	0	0	0	0	0	0	0	0	0	0	0	0	0	0	0	0	0	0	0	0	0	0	0	0	0	0
84029219	US	USA	840	29219	Warren	Missouri	US	38.76529479	-91.16124662	Warren, Missouri, US	0	0	0	0	0	0	0	0	0	0	0	0	0	0	0	0	0	0	0	0	0	0	0	0	0	0	0	0	0	0	0	0	0	0	0	0	0	0	0
84029221	US	USA	840	29221	Washington	Missouri	US	37.96130078	-90.87948158	Washington, Missouri, US	0	0	0	0	0	0	0	0	0	0	0	0	0	0	0	0	0	0	0	0	0	0	0	0	0	0	0	0	0	0	0	0	0	0	0	0	0	0	0
84029223	US	USA	840	29223	Wayne	Missouri	US	37.11303869	-90.46001416	Wayne, Missouri, US	0	0	0	0	0	0	0	0	0	0	0	0	0	0	0	0	0	0	0	0	0	0	0	0	0	0	0	0	0	0	0	0	0	0	0	0	0	0	0
84029225	US	USA	840	29225	Webster	Missouri	US	37.2813734	-92.876329	Webster, Missouri, US	0	0	0	0	0	0	0	0	0	0	0	0	0	0	0	0	0	0	0	0	0	0	0	0	0	0	0	0	0	0	0	0	0	0	0	0	0	0	0
84029227	US	USA	840	29227	Worth	Missouri	US	40.47945588	-94.42328751	Worth, Missouri, US	0	0	0	0	0	0	0	0	0	0	0	0	0	0	0	0	0	0	0	0	0	0	0	0	0	0	0	0	0	0	0	0	0	0	0	0	0	0	0
84029229	US	USA	840	29229	Wright	Missouri	US	37.27029221	-92.46914488	Wright, Missouri, US	0	0	0	0	0	0	0	0	0	0	0	0	0	0	0	0	0	0	0	0	0	0	0	0	0	0	0	0	0	0	0	0	0	0	0	0	0	0	0
84029510	US	USA	840	29510	St. Louis City	Missouri	US	38.63555736	-90.24349225	St. Louis City, Missouri, US	0	0	0	0	0	0	0	0	0	0	0	0	0	0	0	0	0	0	0	0	0	0	0	0	0	0	0	0	0	0	0	0	0	0	0	0	0	0	0
84030001	US	USA	840	30001	Beaverhead	Montana	US	45.13434354	-112.8984694	Beaverhead, Montana, US	0	0	0	0	0	0	0	0	0	0	0	0	0	0	0	0	0	0	0	0	0	0	0	0	0	0	0	0	0	0	0	0	0	0	0	0	0	0	0
84030003	US	USA	840	30003	Big Horn	Montana	US	45.42335905	-107.492347	Big Horn, Montana, US	0	0	0	0	0	0	0	0	0	0	0	0	0	0	0	0	0	0	0	0	0	0	0	0	0	0	0	0	0	0	0	0	0	0	0	0	0	0	0
84030005	US	USA	840	30005	Blaine	Montana	US	48.43175214	-108.9582723	Blaine, Montana, US	0	0	0	0	0	0	0	0	0	0	0	0	0	0	0	0	0	0	0	0	0	0	0	0	0	0	0	0	0	0	0	0	0	0	0	0	0	0	0
84030007	US	USA	840	30007	Broadwater	Montana	US	46.33277565	-111.4955813	Broadwater, Montana, US	0	0	0	0	0	0	0	0	0	0	0	0	0	0	0	0	0	0	0	0	0	0	0	0	0	0	0	0	0	0	0	0	0	0	0	0	0	0	0
84030009	US	USA	840	30009	Carbon	Montana	US	45.22850116	-109.0274047	Carbon, Montana, US	0	0	0	0	0	0	0	0	0	0	0	0	0	0	0	0	0	0	0	0	0	0	0	0	0	0	0	0	0	0	0	0	0	0	0	0	0	0	0
84030011	US	USA	840	30011	Carter	Montana	US	45.5197966	-104.5395536	Carter, Montana, US	0	0	0	0	0	0	0	0	0	0	0	0	0	0	0	0	0	0	0	0	0	0	0	0	0	0	0	0	0	0	0	0	0	0	0	0	0	0	0
84030013	US	USA	840	30013	Cascade	Montana	US	47.30797024	-111.3467922	Cascade, Montana, US	0	0	0	0	0	0	0	0	0	0	0	0	0	0	0	0	0	0	0	0	0	0	0	0	0	0	0	0	0	0	0	0	0	0	0	0	0	0	0
84030015	US	USA	840	30015	Chouteau	Montana	US	47.88084126	-110.4353362	Chouteau, Montana, US	0	0	0	0	0	0	0	0	0	0	0	0	0	0	0	0	0	0	0	0	0	0	0	0	0	0	0	0	0	0	0	0	0	0	0	0	0	0	0
84030017	US	USA	840	30017	Custer	Montana	US	46.25319932	-105.5737526	Custer, Montana, US	0	0	0	0	0	0	0	0	0	0	0	0	0	0	0	0	0	0	0	0	0	0	0	0	0	0	0	0	0	0	0	0	0	0	0	0	0	0	0
84030019	US	USA	840	30019	Daniels	Montana	US	48.78420029	-105.5476343	Daniels, Montana, US	0	0	0	0	0	0	0	0	0	0	0	0	0	0	0	0	0	0	0	0	0	0	0	0	0	0	0	0	0	0	0	0	0	0	0	0	0	0	0
84030021	US	USA	840	30021	Dawson	Montana	US	47.26584855	-104.8944417	Dawson, Montana, US	0	0	0	0	0	0	0	0	0	0	0	0	0	0	0	0	0	0	0	0	0	0	0	0	0	0	0	0	0	0	0	0	0	0	0	0	0	0	0
84030023	US	USA	840	30023	Deer Lodge	Montana	US	46.05953325	-113.073353	Deer Lodge, Montana, US	0	0	0	0	0	0	0	0	0	0	0	0	0	0	0	0	0	0	0	0	0	0	0	0	0	0	0	0	0	0	0	0	0	0	0	0	0	0	0
84030025	US	USA	840	30025	Fallon	Montana	US	46.33478338	-104.4183565	Fallon, Montana, US	0	0	0	0	0	0	0	0	0	0	0	0	0	0	0	0	0	0	0	0	0	0	0	0	0	0	0	0	0	0	0	0	0	0	0	0	0	0	0
84030027	US	USA	840	30027	Fergus	Montana	US	47.26331584	-109.2245206	Fergus, Montana, US	0	0	0	0	0	0	0	0	0	0	0	0	0	0	0	0	0	0	0	0	0	0	0	0	0	0	0	0	0	0	0	0	0	0	0	0	0	0	0
84030029	US	USA	840	30029	Flathead	Montana	US	48.29575866	-114.0520569	Flathead, Montana, US	0	0	0	0	0	0	0	0	0	0	0	0	0	0	0	0	0	0	0	0	0	0	0	0	0	0	0	0	0	0	0	0	0	0	0	0	0	0	0
84030031	US	USA	840	30031	Gallatin	Montana	US	45.54486106	-111.1692571	Gallatin, Montana, US	0	0	0	0	0	0	0	0	0	0	0	0	0	0	0	0	0	0	0	0	0	0	0	0	0	0	0	0	0	0	0	0	0	0	0	0	0	0	0
84030033	US	USA	840	30033	Garfield	Montana	US	47.27545948	-107.0002351	Garfield, Montana, US	0	0	0	0	0	0	0	0	0	0	0	0	0	0	0	0	0	0	0	0	0	0	0	0	0	0	0	0	0	0	0	0	0	0	0	0	0	0	0
84030035	US	USA	840	30035	Glacier	Montana	US	48.70513576	-112.9934235	Glacier, Montana, US	0	0	0	0	0	0	0	0	0	0	0	0	0	0	0	0	0	0	0	0	0	0	0	0	0	0	0	0	0	0	0	0	0	0	0	0	0	0	0
84030037	US	USA	840	30037	Golden Valley	Montana	US	46.3816474	-109.1768522	Golden Valley, Montana, US	0	0	0	0	0	0	0	0	0	0	0	0	0	0	0	0	0	0	0	0	0	0	0	0	0	0	0	0	0	0	0	0	0	0	0	0	0	0	0
84030039	US	USA	840	30039	Granite	Montana	US	46.4060522	-113.4414186	Granite, Montana, US	0	0	0	0	0	0	0	0	0	0	0	0	0	0	0	0	0	0	0	0	0	0	0	0	0	0	0	0	0	0	0	0	0	0	0	0	0	0	0
84030041	US	USA	840	30041	Hill	Montana	US	48.62879827	-110.1129252	Hill, Montana, US	0	0	0	0	0	0	0	0	0	0	0	0	0	0	0	0	0	0	0	0	0	0	0	0	0	0	0	0	0	0	0	0	0	0	0	0	0	0	0
84030043	US	USA	840	30043	Jefferson	Montana	US	46.14907081	-112.094396	Jefferson, Montana, US	0	0	0	0	0	0	0	0	0	0	0	0	0	0	0	0	0	0	0	0	0	0	0	0	0	0	0	0	0	0	0	0	0	0	0	0	0	0	0
84030045	US	USA	840	30045	Judith Basin	Montana	US	47.04581276	-110.2660688	Judith Basin, Montana, US	0	0	0	0	0	0	0	0	0	0	0	0	0	0	0	0	0	0	0	0	0	0	0	0	0	0	0	0	0	0	0	0	0	0	0	0	0	0	0
84030047	US	USA	840	30047	Lake	Montana	US	47.64514965	-114.0898013	Lake, Montana, US	0	0	0	0	0	0	0	0	0	0	0	0	0	0	0	0	0	0	0	0	0	0	0	0	0	0	0	0	0	0	0	0	0	0	0	0	0	0	0
84030049	US	USA	840	30049	Lewis and Clark	Montana	US	47.12610041	-112.394698	Lewis and Clark, Montana, US	0	0	0	0	0	0	0	0	0	0	0	0	0	0	0	0	0	0	0	0	0	0	0	0	0	0	0	0	0	0	0	0	0	0	0	0	0	0	0
84030051	US	USA	840	30051	Liberty	Montana	US	48.56084317	-111.024307	Liberty, Montana, US	0	0	0	0	0	0	0	0	0	0	0	0	0	0	0	0	0	0	0	0	0	0	0	0	0	0	0	0	0	0	0	0	0	0	0	0	0	0	0
84030053	US	USA	840	30053	Lincoln	Montana	US	48.54265777	-115.4046155	Lincoln, Montana, US	0	0	0	0	0	0	0	0	0	0	0	0	0	0	0	0	0	0	0	0	0	0	0	0	0	0	0	0	0	0	0	0	0	0	0	0	0	0	0
84030055	US	USA	840	30055	McCone	Montana	US	47.64469406	-105.7944994	McCone, Montana, US	0	0	0	0	0	0	0	0	0	0	0	0	0	0	0	0	0	0	0	0	0	0	0	0	0	0	0	0	0	0	0	0	0	0	0	0	0	0	0
84030057	US	USA	840	30057	Madison	Montana	US	45.30080065	-111.9173017	Madison, Montana, US	0	0	0	0	0	0	0	0	0	0	0	0	0	0	0	0	0	0	0	0	0	0	0	0	0	0	0	0	0	0	0	0	0	0	0	0	0	0	0
84030059	US	USA	840	30059	Meagher	Montana	US	46.59907074	-110.8898557	Meagher, Montana, US	0	0	0	0	0	0	0	0	0	0	0	0	0	0	0	0	0	0	0	0	0	0	0	0	0	0	0	0	0	0	0	0	0	0	0	0	0	0	0
84030061	US	USA	840	30061	Mineral	Montana	US	47.15283992	-115.0015239	Mineral, Montana, US	0	0	0	0	0	0	0	0	0	0	0	0	0	0	0	0	0	0	0	0	0	0	0	0	0	0	0	0	0	0	0	0	0	0	0	0	0	0	0
84030063	US	USA	840	30063	Missoula	Montana	US	47.03728583	-113.9213508	Missoula, Montana, US	0	0	0	0	0	0	0	0	0	0	0	0	0	0	0	0	0	0	0	0	0	0	0	0	0	0	0	0	0	0	0	0	0	0	0	0	0	0	0
84030065	US	USA	840	30065	Musselshell	Montana	US	46.49684637	-108.39498	Musselshell, Montana, US	0	0	0	0	0	0	0	0	0	0	0	0	0	0	0	0	0	0	0	0	0	0	0	0	0	0	0	0	0	0	0	0	0	0	0	0	0	0	0
84030067	US	USA	840	30067	Park	Montana	US	45.48965095	-110.5264394	Park, Montana, US	0	0	0	0	0	0	0	0	0	0	0	0	0	0	0	0	0	0	0	0	0	0	0	0	0	0	0	0	0	0	0	0	0	0	0	0	0	0	0
84030069	US	USA	840	30069	Petroleum	Montana	US	47.1182463	-108.2508876	Petroleum, Montana, US	0	0	0	0	0	0	0	0	0	0	0	0	0	0	0	0	0	0	0	0	0	0	0	0	0	0	0	0	0	0	0	0	0	0	0	0	0	0	0
84030071	US	USA	840	30071	Phillips	Montana	US	48.25936577	-107.9128511	Phillips, Montana, US	0	0	0	0	0	0	0	0	0	0	0	0	0	0	0	0	0	0	0	0	0	0	0	0	0	0	0	0	0	0	0	0	0	0	0	0	0	0	0
84030073	US	USA	840	30073	Pondera	Montana	US	48.22773388	-112.2252703	Pondera, Montana, US	0	0	0	0	0	0	0	0	0	0	0	0	0	0	0	0	0	0	0	0	0	0	0	0	0	0	0	0	0	0	0	0	0	0	0	0	0	0	0
84030075	US	USA	840	30075	Powder River	Montana	US	45.39617714	-105.636738	Powder River, Montana, US	0	0	0	0	0	0	0	0	0	0	0	0	0	0	0	0	0	0	0	0	0	0	0	0	0	0	0	0	0	0	0	0	0	0	0	0	0	0	0
84030077	US	USA	840	30077	Powell	Montana	US	46.85538891	-112.9359164	Powell, Montana, US	0	0	0	0	0	0	0	0	0	0	0	0	0	0	0	0	0	0	0	0	0	0	0	0	0	0	0	0	0	0	0	0	0	0	0	0	0	0	0
84030079	US	USA	840	30079	Prairie	Montana	US	46.86048047	-105.379384	Prairie, Montana, US	0	0	0	0	0	0	0	0	0	0	0	0	0	0	0	0	0	0	0	0	0	0	0	0	0	0	0	0	0	0	0	0	0	0	0	0	0	0	0
84030081	US	USA	840	30081	Ravalli	Montana	US	46.08520862	-114.1189164	Ravalli, Montana, US	0	0	0	0	0	0	0	0	0	0	0	0	0	0	0	0	0	0	0	0	0	0	0	0	0	0	0	0	0	0	0	0	0	0	0	0	0	0	0
84030083	US	USA	840	30083	Richland	Montana	US	47.78668011	-104.5610786	Richland, Montana, US	0	0	0	0	0	0	0	0	0	0	0	0	0	0	0	0	0	0	0	0	0	0	0	0	0	0	0	0	0	0	0	0	0	0	0	0	0	0	0
84030085	US	USA	840	30085	Roosevelt	Montana	US	48.29607488	-105.0079268	Roosevelt, Montana, US	0	0	0	0	0	0	0	0	0	0	0	0	0	0	0	0	0	0	0	0	0	0	0	0	0	0	0	0	0	0	0	0	0	0	0	0	0	0	0
84030087	US	USA	840	30087	Rosebud	Montana	US	46.23397237	-106.729288	Rosebud, Montana, US	0	0	0	0	0	0	0	0	0	0	0	0	0	0	0	0	0	0	0	0	0	0	0	0	0	0	0	0	0	0	0	0	0	0	0	0	0	0	0
84030089	US	USA	840	30089	Sanders	Montana	US	47.67657534	-115.1329916	Sanders, Montana, US	0	0	0	0	0	0	0	0	0	0	0	0	0	0	0	0	0	0	0	0	0	0	0	0	0	0	0	0	0	0	0	0	0	0	0	0	0	0	0
84030091	US	USA	840	30091	Sheridan	Montana	US	48.72085833	-104.503829	Sheridan, Montana, US	0	0	0	0	0	0	0	0	0	0	0	0	0	0	0	0	0	0	0	0	0	0	0	0	0	0	0	0	0	0	0	0	0	0	0	0	0	0	0
84030093	US	USA	840	30093	Silver Bow	Montana	US	45.90018933	-112.6620092	Silver Bow, Montana, US	0	0	0	0	0	0	0	0	0	0	0	0	0	0	0	0	0	0	0	0	0	0	0	0	0	0	0	0	0	0	0	0	0	0	0	0	0	0	0
84030095	US	USA	840	30095	Stillwater	Montana	US	45.67071407	-109.3950061	Stillwater, Montana, US	0	0	0	0	0	0	0	0	0	0	0	0	0	0	0	0	0	0	0	0	0	0	0	0	0	0	0	0	0	0	0	0	0	0	0	0	0	0	0
84030097	US	USA	840	30097	Sweet Grass	Montana	US	45.81367654	-109.9425686	Sweet Grass, Montana, US	0	0	0	0	0	0	0	0	0	0	0	0	0	0	0	0	0	0	0	0	0	0	0	0	0	0	0	0	0	0	0	0	0	0	0	0	0	0	0
84030099	US	USA	840	30099	Teton	Montana	US	47.83741052	-112.2410688	Teton, Montana, US	0	0	0	0	0	0	0	0	0	0	0	0	0	0	0	0	0	0	0	0	0	0	0	0	0	0	0	0	0	0	0	0	0	0	0	0	0	0	0
84030101	US	USA	840	30101	Toole	Montana	US	48.65577551	-111.6942414	Toole, Montana, US	0	0	0	0	0	0	0	0	0	0	0	0	0	0	0	0	0	0	0	0	0	0	0	0	0	0	0	0	0	0	0	0	0	0	0	0	0	0	0
84030103	US	USA	840	30103	Treasure	Montana	US	46.2097322	-107.2666516	Treasure, Montana, US	0	0	0	0	0	0	0	0	0	0	0	0	0	0	0	0	0	0	0	0	0	0	0	0	0	0	0	0	0	0	0	0	0	0	0	0	0	0	0
84030105	US	USA	840	30105	Valley	Montana	US	48.36435097	-106.6669635	Valley, Montana, US	0	0	0	0	0	0	0	0	0	0	0	0	0	0	0	0	0	0	0	0	0	0	0	0	0	0	0	0	0	0	0	0	0	0	0	0	0	0	0
84030107	US	USA	840	30107	Wheatland	Montana	US	46.46652491	-109.8464636	Wheatland, Montana, US	0	0	0	0	0	0	0	0	0	0	0	0	0	0	0	0	0	0	0	0	0	0	0	0	0	0	0	0	0	0	0	0	0	0	0	0	0	0	0
84030109	US	USA	840	30109	Wibaux	Montana	US	46.95925154	-104.2510927	Wibaux, Montana, US	0	0	0	0	0	0	0	0	0	0	0	0	0	0	0	0	0	0	0	0	0	0	0	0	0	0	0	0	0	0	0	0	0	0	0	0	0	0	0
84030111	US	USA	840	30111	Yellowstone	Montana	US	45.93955949	-108.2691486	Yellowstone, Montana, US	0	0	0	0	0	0	0	0	0	0	0	0	0	0	0	0	0	0	0	0	0	0	0	0	0	0	0	0	0	0	0	0	0	0	0	0	0	0	0
84031001	US	USA	840	31001	Adams	Nebraska	US	40.5244942	-98.50117804	Adams, Nebraska, US	0	0	0	0	0	0	0	0	0	0	0	0	0	0	0	0	0	0	0	0	0	0	0	0	0	0	0	0	0	0	0	0	0	0	0	0	0	0	0
84031003	US	USA	840	31003	Antelope	Nebraska	US	42.17695516	-98.0666283	Antelope, Nebraska, US	0	0	0	0	0	0	0	0	0	0	0	0	0	0	0	0	0	0	0	0	0	0	0	0	0	0	0	0	0	0	0	0	0	0	0	0	0	0	0
84031005	US	USA	840	31005	Arthur	Nebraska	US	41.56896142	-101.6959559	Arthur, Nebraska, US	0	0	0	0	0	0	0	0	0	0	0	0	0	0	0	0	0	0	0	0	0	0	0	0	0	0	0	0	0	0	0	0	0	0	0	0	0	0	0
84031007	US	USA	840	31007	Banner	Nebraska	US	41.54634427	-103.7114332	Banner, Nebraska, US	0	0	0	0	0	0	0	0	0	0	0	0	0	0	0	0	0	0	0	0	0	0	0	0	0	0	0	0	0	0	0	0	0	0	0	0	0	0	0
84031009	US	USA	840	31009	Blaine	Nebraska	US	41.91311716	-99.97677845	Blaine, Nebraska, US	0	0	0	0	0	0	0	0	0	0	0	0	0	0	0	0	0	0	0	0	0	0	0	0	0	0	0	0	0	0	0	0	0	0	0	0	0	0	0
84031011	US	USA	840	31011	Boone	Nebraska	US	41.70759415	-98.06737183	Boone, Nebraska, US	0	0	0	0	0	0	0	0	0	0	0	0	0	0	0	0	0	0	0	0	0	0	0	0	0	0	0	0	0	0	0	0	0	0	0	0	0	0	0
84031013	US	USA	840	31013	Box Butte	Nebraska	US	42.22079243	-103.0878834	Box Butte, Nebraska, US	0	0	0	0	0	0	0	0	0	0	0	0	0	0	0	0	0	0	0	0	0	0	0	0	0	0	0	0	0	0	0	0	0	0	0	0	0	0	0
84031015	US	USA	840	31015	Boyd	Nebraska	US	42.8997274	-98.76486568	Boyd, Nebraska, US	0	0	0	0	0	0	0	0	0	0	0	0	0	0	0	0	0	0	0	0	0	0	0	0	0	0	0	0	0	0	0	0	0	0	0	0	0	0	0
84031017	US	USA	840	31017	Brown	Nebraska	US	42.43018907	-99.92904055	Brown, Nebraska, US	0	0	0	0	0	0	0	0	0	0	0	0	0	0	0	0	0	0	0	0	0	0	0	0	0	0	0	0	0	0	0	0	0	0	0	0	0	0	0
84031019	US	USA	840	31019	Buffalo	Nebraska	US	40.85486962	-99.07500296	Buffalo, Nebraska, US	0	0	0	0	0	0	0	0	0	0	0	0	0	0	0	0	0	0	0	0	0	0	0	0	0	0	0	0	0	0	0	0	0	0	0	0	0	0	0
84031021	US	USA	840	31021	Burt	Nebraska	US	41.85056773	-96.32605633	Burt, Nebraska, US	0	0	0	0	0	0	0	0	0	0	0	0	0	0	0	0	0	0	0	0	0	0	0	0	0	0	0	0	0	0	0	0	0	0	0	0	0	0	0
84031023	US	USA	840	31023	Butler	Nebraska	US	41.22703692	-97.13106306	Butler, Nebraska, US	0	0	0	0	0	0	0	0	0	0	0	0	0	0	0	0	0	0	0	0	0	0	0	0	0	0	0	0	0	0	0	0	0	0	0	0	0	0	0
84031025	US	USA	840	31025	Cass	Nebraska	US	40.90899107	-96.13971217	Cass, Nebraska, US	0	0	0	0	0	0	0	0	0	0	0	0	0	0	0	0	0	0	0	0	0	0	0	0	0	0	0	0	0	0	0	0	0	0	0	0	0	0	0
84031027	US	USA	840	31027	Cedar	Nebraska	US	42.5988851	-97.25311951	Cedar, Nebraska, US	0	0	0	0	0	0	0	0	0	0	0	0	0	0	0	0	0	0	0	0	0	0	0	0	0	0	0	0	0	0	0	0	0	0	0	0	0	0	0
84031029	US	USA	840	31029	Chase	Nebraska	US	40.5237198	-101.6978026	Chase, Nebraska, US	0	0	0	0	0	0	0	0	0	0	0	0	0	0	0	0	0	0	0	0	0	0	0	0	0	0	0	0	0	0	0	0	0	0	0	0	0	0	0
84031031	US	USA	840	31031	Cherry	Nebraska	US	42.54502621	-101.1244332	Cherry, Nebraska, US	0	0	0	0	0	0	0	0	0	0	0	0	0	0	0	0	0	0	0	0	0	0	0	0	0	0	0	0	0	0	0	0	0	0	0	0	0	0	0
84031033	US	USA	840	31033	Cheyenne	Nebraska	US	41.21999357	-102.9941693	Cheyenne, Nebraska, US	0	0	0	0	0	0	0	0	0	0	0	0	0	0	0	0	0	0	0	0	0	0	0	0	0	0	0	0	0	0	0	0	0	0	0	0	0	0	0
84031035	US	USA	840	31035	Clay	Nebraska	US	40.52439441	-98.05126296	Clay, Nebraska, US	0	0	0	0	0	0	0	0	0	0	0	0	0	0	0	0	0	0	0	0	0	0	0	0	0	0	0	0	0	0	0	0	0	0	0	0	0	0	0
84031037	US	USA	840	31037	Colfax	Nebraska	US	41.57486951	-97.0868542	Colfax, Nebraska, US	0	0	0	0	0	0	0	0	0	0	0	0	0	0	0	0	0	0	0	0	0	0	0	0	0	0	0	0	0	0	0	0	0	0	0	0	0	0	0
84031039	US	USA	840	31039	Cuming	Nebraska	US	41.91637624	-96.78730772	Cuming, Nebraska, US	0	0	0	0	0	0	0	0	0	0	0	0	0	0	0	0	0	0	0	0	0	0	0	0	0	0	0	0	0	0	0	0	0	0	0	0	0	0	0
84031041	US	USA	840	31041	Custer	Nebraska	US	41.39374521	-99.72805369	Custer, Nebraska, US	0	0	0	0	0	0	0	0	0	0	0	0	0	0	0	0	0	0	0	0	0	0	0	0	0	0	0	0	0	0	0	0	0	0	0	0	0	0	0
84031043	US	USA	840	31043	Dakota	Nebraska	US	42.39040144	-96.56656425	Dakota, Nebraska, US	0	0	0	0	0	0	0	0	0	0	0	0	0	0	0	0	0	0	0	0	0	0	0	0	0	0	0	0	0	0	0	0	0	0	0	0	0	0	0
84031045	US	USA	840	31045	Dawes	Nebraska	US	42.71985036	-103.1313774	Dawes, Nebraska, US	0	0	0	0	0	0	0	0	0	0	0	0	0	0	0	0	0	0	0	0	0	0	0	0	0	0	0	0	0	0	0	0	0	0	0	0	0	0	0
84031047	US	USA	840	31047	Dawson	Nebraska	US	40.87028216	-99.8201461	Dawson, Nebraska, US	0	0	0	0	0	0	0	0	0	0	0	0	0	0	0	0	0	0	0	0	0	0	0	0	0	0	0	0	0	0	0	0	0	0	0	0	0	0	0
84031049	US	USA	840	31049	Deuel	Nebraska	US	41.11168186	-102.3333331	Deuel, Nebraska, US	0	0	0	0	0	0	0	0	0	0	0	0	0	0	0	0	0	0	0	0	0	0	0	0	0	0	0	0	0	0	0	0	0	0	0	0	0	0	0
84031051	US	USA	840	31051	Dixon	Nebraska	US	42.49188363	-96.86782408	Dixon, Nebraska, US	0	0	0	0	0	0	0	0	0	0	0	0	0	0	0	0	0	0	0	0	0	0	0	0	0	0	0	0	0	0	0	0	0	0	0	0	0	0	0
84031053	US	USA	840	31053	Dodge	Nebraska	US	41.58071748	-96.65598179	Dodge, Nebraska, US	0	0	0	0	0	0	0	0	0	0	0	0	0	0	0	0	0	0	0	0	0	0	0	0	0	0	0	0	0	0	0	0	0	0	0	0	0	0	0
84031055	US	USA	840	31055	Douglas	Nebraska	US	41.29518299	-96.15085305	Douglas, Nebraska, US	0	0	0	0	0	0	0	0	0	0	0	0	0	0	0	0	0	0	0	0	0	0	0	0	0	0	0	0	0	0	0	0	0	0	0	0	0	0	0
84031057	US	USA	840	31057	Dundy	Nebraska	US	40.17638677	-101.6876522	Dundy, Nebraska, US	0	0	0	0	0	0	0	0	0	0	0	0	0	0	0	0	0	0	0	0	0	0	0	0	0	0	0	0	0	0	0	0	0	0	0	0	0	0	0
84031059	US	USA	840	31059	Fillmore	Nebraska	US	40.52458567	-97.59646937	Fillmore, Nebraska, US	0	0	0	0	0	0	0	0	0	0	0	0	0	0	0	0	0	0	0	0	0	0	0	0	0	0	0	0	0	0	0	0	0	0	0	0	0	0	0
84031061	US	USA	840	31061	Franklin	Nebraska	US	40.17636348	-98.95299073	Franklin, Nebraska, US	0	0	0	0	0	0	0	0	0	0	0	0	0	0	0	0	0	0	0	0	0	0	0	0	0	0	0	0	0	0	0	0	0	0	0	0	0	0	0
84031063	US	USA	840	31063	Frontier	Nebraska	US	40.52993007	-100.3924658	Frontier, Nebraska, US	0	0	0	0	0	0	0	0	0	0	0	0	0	0	0	0	0	0	0	0	0	0	0	0	0	0	0	0	0	0	0	0	0	0	0	0	0	0	0
84031065	US	USA	840	31065	Furnas	Nebraska	US	40.17642064	-99.91247454	Furnas, Nebraska, US	0	0	0	0	0	0	0	0	0	0	0	0	0	0	0	0	0	0	0	0	0	0	0	0	0	0	0	0	0	0	0	0	0	0	0	0	0	0	0
84031067	US	USA	840	31067	Gage	Nebraska	US	40.26186809	-96.68946704	Gage, Nebraska, US	0	0	0	0	0	0	0	0	0	0	0	0	0	0	0	0	0	0	0	0	0	0	0	0	0	0	0	0	0	0	0	0	0	0	0	0	0	0	0
84031069	US	USA	840	31069	Garden	Nebraska	US	41.61703149	-102.3313973	Garden, Nebraska, US	0	0	0	0	0	0	0	0	0	0	0	0	0	0	0	0	0	0	0	0	0	0	0	0	0	0	0	0	0	0	0	0	0	0	0	0	0	0	0
84031071	US	USA	840	31071	Garfield	Nebraska	US	41.91428955	-98.99111827	Garfield, Nebraska, US	0	0	0	0	0	0	0	0	0	0	0	0	0	0	0	0	0	0	0	0	0	0	0	0	0	0	0	0	0	0	0	0	0	0	0	0	0	0	0
84031073	US	USA	840	31073	Gosper	Nebraska	US	40.51481965	-99.83020279	Gosper, Nebraska, US	0	0	0	0	0	0	0	0	0	0	0	0	0	0	0	0	0	0	0	0	0	0	0	0	0	0	0	0	0	0	0	0	0	0	0	0	0	0	0
84031075	US	USA	840	31075	Grant	Nebraska	US	41.91528587	-101.740701	Grant, Nebraska, US	0	0	0	0	0	0	0	0	0	0	0	0	0	0	0	0	0	0	0	0	0	0	0	0	0	0	0	0	0	0	0	0	0	0	0	0	0	0	0
84031077	US	USA	840	31077	Greeley	Nebraska	US	41.56742671	-98.52150266	Greeley, Nebraska, US	0	0	0	0	0	0	0	0	0	0	0	0	0	0	0	0	0	0	0	0	0	0	0	0	0	0	0	0	0	0	0	0	0	0	0	0	0	0	0
84031079	US	USA	840	31079	Hall	Nebraska	US	40.87257079	-98.50218293	Hall, Nebraska, US	0	0	0	0	0	0	0	0	0	0	0	0	0	0	0	0	0	0	0	0	0	0	0	0	0	0	0	0	0	0	0	0	0	0	0	0	0	0	0
84031081	US	USA	840	31081	Hamilton	Nebraska	US	40.87349452	-98.02099117	Hamilton, Nebraska, US	0	0	0	0	0	0	0	0	0	0	0	0	0	0	0	0	0	0	0	0	0	0	0	0	0	0	0	0	0	0	0	0	0	0	0	0	0	0	0
84031083	US	USA	840	31083	Harlan	Nebraska	US	40.17658508	-99.40438879	Harlan, Nebraska, US	0	0	0	0	0	0	0	0	0	0	0	0	0	0	0	0	0	0	0	0	0	0	0	0	0	0	0	0	0	0	0	0	0	0	0	0	0	0	0
84031085	US	USA	840	31085	Hayes	Nebraska	US	40.52451972	-101.0603568	Hayes, Nebraska, US	0	0	0	0	0	0	0	0	0	0	0	0	0	0	0	0	0	0	0	0	0	0	0	0	0	0	0	0	0	0	0	0	0	0	0	0	0	0	0
84031087	US	USA	840	31087	Hitchcock	Nebraska	US	40.17609175	-101.0416477	Hitchcock, Nebraska, US	0	0	0	0	0	0	0	0	0	0	0	0	0	0	0	0	0	0	0	0	0	0	0	0	0	0	0	0	0	0	0	0	0	0	0	0	0	0	0
84031089	US	USA	840	31089	Holt	Nebraska	US	42.45522056	-98.78402558	Holt, Nebraska, US	0	0	0	0	0	0	0	0	0	0	0	0	0	0	0	0	0	0	0	0	0	0	0	0	0	0	0	0	0	0	0	0	0	0	0	0	0	0	0
84031091	US	USA	840	31091	Hooker	Nebraska	US	41.91586243	-101.1354293	Hooker, Nebraska, US	0	0	0	0	0	0	0	0	0	0	0	0	0	0	0	0	0	0	0	0	0	0	0	0	0	0	0	0	0	0	0	0	0	0	0	0	0	0	0
84031093	US	USA	840	31093	Howard	Nebraska	US	41.2200529	-98.5166499	Howard, Nebraska, US	0	0	0	0	0	0	0	0	0	0	0	0	0	0	0	0	0	0	0	0	0	0	0	0	0	0	0	0	0	0	0	0	0	0	0	0	0	0	0
84031095	US	USA	840	31095	Jefferson	Nebraska	US	40.17584531	-97.142601	Jefferson, Nebraska, US	0	0	0	0	0	0	0	0	0	0	0	0	0	0	0	0	0	0	0	0	0	0	0	0	0	0	0	0	0	0	0	0	0	0	0	0	0	0	0
84031097	US	USA	840	31097	Johnson	Nebraska	US	40.39257596	-96.26522753	Johnson, Nebraska, US	0	0	0	0	0	0	0	0	0	0	0	0	0	0	0	0	0	0	0	0	0	0	0	0	0	0	0	0	0	0	0	0	0	0	0	0	0	0	0
84031099	US	USA	840	31099	Kearney	Nebraska	US	40.50663314	-98.94877182	Kearney, Nebraska, US	0	0	0	0	0	0	0	0	0	0	0	0	0	0	0	0	0	0	0	0	0	0	0	0	0	0	0	0	0	0	0	0	0	0	0	0	0	0	0
84031101	US	USA	840	31101	Keith	Nebraska	US	41.19930341	-101.6620164	Keith, Nebraska, US	0	0	0	0	0	0	0	0	0	0	0	0	0	0	0	0	0	0	0	0	0	0	0	0	0	0	0	0	0	0	0	0	0	0	0	0	0	0	0
84031103	US	USA	840	31103	Keya Paha	Nebraska	US	42.87990694	-99.71343729	Keya Paha, Nebraska, US	0	0	0	0	0	0	0	0	0	0	0	0	0	0	0	0	0	0	0	0	0	0	0	0	0	0	0	0	0	0	0	0	0	0	0	0	0	0	0
84031105	US	USA	840	31105	Kimball	Nebraska	US	41.19774275	-103.7148131	Kimball, Nebraska, US	0	0	0	0	0	0	0	0	0	0	0	0	0	0	0	0	0	0	0	0	0	0	0	0	0	0	0	0	0	0	0	0	0	0	0	0	0	0	0
84031107	US	USA	840	31107	Knox	Nebraska	US	42.63758421	-97.89178836	Knox, Nebraska, US	0	0	0	0	0	0	0	0	0	0	0	0	0	0	0	0	0	0	0	0	0	0	0	0	0	0	0	0	0	0	0	0	0	0	0	0	0	0	0
84031109	US	USA	840	31109	Lancaster	Nebraska	US	40.78416049	-96.68777155	Lancaster, Nebraska, US	0	0	0	0	0	0	0	0	0	0	0	0	0	0	0	0	0	0	0	0	0	0	0	0	0	0	0	0	0	0	0	0	0	0	0	0	0	0	0
84031111	US	USA	840	31111	Lincoln	Nebraska	US	41.04658298	-100.7475374	Lincoln, Nebraska, US	0	0	0	0	0	0	0	0	0	0	0	0	0	0	0	0	0	0	0	0	0	0	0	0	0	0	0	0	0	0	0	0	0	0	0	0	0	0	0
84031113	US	USA	840	31113	Logan	Nebraska	US	41.56650314	-100.4817851	Logan, Nebraska, US	0	0	0	0	0	0	0	0	0	0	0	0	0	0	0	0	0	0	0	0	0	0	0	0	0	0	0	0	0	0	0	0	0	0	0	0	0	0	0
84031115	US	USA	840	31115	Loup	Nebraska	US	41.91371961	-99.45440415	Loup, Nebraska, US	0	0	0	0	0	0	0	0	0	0	0	0	0	0	0	0	0	0	0	0	0	0	0	0	0	0	0	0	0	0	0	0	0	0	0	0	0	0	0
84031117	US	USA	840	31117	McPherson	Nebraska	US	41.56797682	-101.0599362	McPherson, Nebraska, US	0	0	0	0	0	0	0	0	0	0	0	0	0	0	0	0	0	0	0	0	0	0	0	0	0	0	0	0	0	0	0	0	0	0	0	0	0	0	0
84031119	US	USA	840	31119	Madison	Nebraska	US	41.91676024	-97.6005481	Madison, Nebraska, US	0	0	0	0	0	0	0	0	0	0	0	0	0	0	0	0	0	0	0	0	0	0	0	0	0	0	0	0	0	0	0	0	0	0	0	0	0	0	0
84031121	US	USA	840	31121	Merrick	Nebraska	US	41.16624273	-98.0374887	Merrick, Nebraska, US	0	0	0	0	0	0	0	0	0	0	0	0	0	0	0	0	0	0	0	0	0	0	0	0	0	0	0	0	0	0	0	0	0	0	0	0	0	0	0
84031123	US	USA	840	31123	Morrill	Nebraska	US	41.71711774	-103.0061405	Morrill, Nebraska, US	0	0	0	0	0	0	0	0	0	0	0	0	0	0	0	0	0	0	0	0	0	0	0	0	0	0	0	0	0	0	0	0	0	0	0	0	0	0	0
84031125	US	USA	840	31125	Nance	Nebraska	US	41.39750195	-97.99327291	Nance, Nebraska, US	0	0	0	0	0	0	0	0	0	0	0	0	0	0	0	0	0	0	0	0	0	0	0	0	0	0	0	0	0	0	0	0	0	0	0	0	0	0	0
84031127	US	USA	840	31127	Nemaha	Nebraska	US	40.38514847	-95.85433992	Nemaha, Nebraska, US	0	0	0	0	0	0	0	0	0	0	0	0	0	0	0	0	0	0	0	0	0	0	0	0	0	0	0	0	0	0	0	0	0	0	0	0	0	0	0
84031129	US	USA	840	31129	Nuckolls	Nebraska	US	40.17637905	-98.04743961	Nuckolls, Nebraska, US	0	0	0	0	0	0	0	0	0	0	0	0	0	0	0	0	0	0	0	0	0	0	0	0	0	0	0	0	0	0	0	0	0	0	0	0	0	0	0
84031131	US	USA	840	31131	Otoe	Nebraska	US	40.64843556	-96.13374142	Otoe, Nebraska, US	0	0	0	0	0	0	0	0	0	0	0	0	0	0	0	0	0	0	0	0	0	0	0	0	0	0	0	0	0	0	0	0	0	0	0	0	0	0	0
84031133	US	USA	840	31133	Pawnee	Nebraska	US	40.13141096	-96.23705437	Pawnee, Nebraska, US	0	0	0	0	0	0	0	0	0	0	0	0	0	0	0	0	0	0	0	0	0	0	0	0	0	0	0	0	0	0	0	0	0	0	0	0	0	0	0
84031135	US	USA	840	31135	Perkins	Nebraska	US	40.85082525	-101.6502942	Perkins, Nebraska, US	0	0	0	0	0	0	0	0	0	0	0	0	0	0	0	0	0	0	0	0	0	0	0	0	0	0	0	0	0	0	0	0	0	0	0	0	0	0	0
84031137	US	USA	840	31137	Phelps	Nebraska	US	40.51156033	-99.41461667	Phelps, Nebraska, US	0	0	0	0	0	0	0	0	0	0	0	0	0	0	0	0	0	0	0	0	0	0	0	0	0	0	0	0	0	0	0	0	0	0	0	0	0	0	0
84031139	US	USA	840	31139	Pierce	Nebraska	US	42.26434853	-97.60122773	Pierce, Nebraska, US	0	0	0	0	0	0	0	0	0	0	0	0	0	0	0	0	0	0	0	0	0	0	0	0	0	0	0	0	0	0	0	0	0	0	0	0	0	0	0
84031141	US	USA	840	31141	Platte	Nebraska	US	41.57246836	-97.52144359	Platte, Nebraska, US	0	0	0	0	0	0	0	0	0	0	0	0	0	0	0	0	0	0	0	0	0	0	0	0	0	0	0	0	0	0	0	0	0	0	0	0	0	0	0
84031143	US	USA	840	31143	Polk	Nebraska	US	41.18813488	-97.56630712	Polk, Nebraska, US	0	0	0	0	0	0	0	0	0	0	0	0	0	0	0	0	0	0	0	0	0	0	0	0	0	0	0	0	0	0	0	0	0	0	0	0	0	0	0
84031145	US	USA	840	31145	Red Willow	Nebraska	US	40.1755688	-100.476998	Red Willow, Nebraska, US	0	0	0	0	0	0	0	0	0	0	0	0	0	0	0	0	0	0	0	0	0	0	0	0	0	0	0	0	0	0	0	0	0	0	0	0	0	0	0
84031147	US	USA	840	31147	Richardson	Nebraska	US	40.1247415	-95.71755036	Richardson, Nebraska, US	0	0	0	0	0	0	0	0	0	0	0	0	0	0	0	0	0	0	0	0	0	0	0	0	0	0	0	0	0	0	0	0	0	0	0	0	0	0	0
84031149	US	USA	840	31149	Rock	Nebraska	US	42.42252217	-99.44832069	Rock, Nebraska, US	0	0	0	0	0	0	0	0	0	0	0	0	0	0	0	0	0	0	0	0	0	0	0	0	0	0	0	0	0	0	0	0	0	0	0	0	0	0	0
84031151	US	USA	840	31151	Saline	Nebraska	US	40.52418865	-97.14085859	Saline, Nebraska, US	0	0	0	0	0	0	0	0	0	0	0	0	0	0	0	0	0	0	0	0	0	0	0	0	0	0	0	0	0	0	0	0	0	0	0	0	0	0	0
84031153	US	USA	840	31153	Sarpy	Nebraska	US	41.11314181	-96.11156432	Sarpy, Nebraska, US	0	0	0	0	0	0	0	0	0	0	0	0	0	0	0	0	0	0	0	0	0	0	0	0	0	0	0	0	0	0	0	0	0	0	0	0	0	0	0
84031155	US	USA	840	31155	Saunders	Nebraska	US	41.2278103	-96.63773905	Saunders, Nebraska, US	0	0	0	0	0	0	0	0	0	0	0	0	0	0	0	0	0	0	0	0	0	0	0	0	0	0	0	0	0	0	0	0	0	0	0	0	0	0	0
84031157	US	USA	840	31157	Scotts Bluff	Nebraska	US	41.85070896	-103.7080986	Scotts Bluff, Nebraska, US	0	0	0	0	0	0	0	0	0	0	0	0	0	0	0	0	0	0	0	0	0	0	0	0	0	0	0	0	0	0	0	0	0	0	0	0	0	0	0
84031159	US	USA	840	31159	Seward	Nebraska	US	40.87241834	-97.139673	Seward, Nebraska, US	0	0	0	0	0	0	0	0	0	0	0	0	0	0	0	0	0	0	0	0	0	0	0	0	0	0	0	0	0	0	0	0	0	0	0	0	0	0	0
84031161	US	USA	840	31161	Sheridan	Nebraska	US	42.50284406	-102.4126613	Sheridan, Nebraska, US	0	0	0	0	0	0	0	0	0	0	0	0	0	0	0	0	0	0	0	0	0	0	0	0	0	0	0	0	0	0	0	0	0	0	0	0	0	0	0
84031163	US	USA	840	31163	Sherman	Nebraska	US	41.22045983	-98.97588642	Sherman, Nebraska, US	0	0	0	0	0	0	0	0	0	0	0	0	0	0	0	0	0	0	0	0	0	0	0	0	0	0	0	0	0	0	0	0	0	0	0	0	0	0	0
84031165	US	USA	840	31165	Sioux	Nebraska	US	42.48932059	-103.7576544	Sioux, Nebraska, US	0	0	0	0	0	0	0	0	0	0	0	0	0	0	0	0	0	0	0	0	0	0	0	0	0	0	0	0	0	0	0	0	0	0	0	0	0	0	0
84031167	US	USA	840	31167	Stanton	Nebraska	US	41.9169835	-97.19394708	Stanton, Nebraska, US	0	0	0	0	0	0	0	0	0	0	0	0	0	0	0	0	0	0	0	0	0	0	0	0	0	0	0	0	0	0	0	0	0	0	0	0	0	0	0
84031169	US	USA	840	31169	Thayer	Nebraska	US	40.17626377	-97.59504381	Thayer, Nebraska, US	0	0	0	0	0	0	0	0	0	0	0	0	0	0	0	0	0	0	0	0	0	0	0	0	0	0	0	0	0	0	0	0	0	0	0	0	0	0	0
84031171	US	USA	840	31171	Thomas	Nebraska	US	41.91358968	-100.5556632	Thomas, Nebraska, US	0	0	0	0	0	0	0	0	0	0	0	0	0	0	0	0	0	0	0	0	0	0	0	0	0	0	0	0	0	0	0	0	0	0	0	0	0	0	0
84031173	US	USA	840	31173	Thurston	Nebraska	US	42.15725356	-96.54157099	Thurston, Nebraska, US	0	0	0	0	0	0	0	0	0	0	0	0	0	0	0	0	0	0	0	0	0	0	0	0	0	0	0	0	0	0	0	0	0	0	0	0	0	0	0
84031175	US	USA	840	31175	Valley	Nebraska	US	41.56730777	-98.98197724	Valley, Nebraska, US	0	0	0	0	0	0	0	0	0	0	0	0	0	0	0	0	0	0	0	0	0	0	0	0	0	0	0	0	0	0	0	0	0	0	0	0	0	0	0
84031177	US	USA	840	31177	Washington	Nebraska	US	41.52815707	-96.22019892	Washington, Nebraska, US	0	0	0	0	0	0	0	0	0	0	0	0	0	0	0	0	0	0	0	0	0	0	0	0	0	0	0	0	0	0	0	0	0	0	0	0	0	0	0
84031179	US	USA	840	31179	Wayne	Nebraska	US	42.20934475	-97.11926964	Wayne, Nebraska, US	0	0	0	0	0	0	0	0	0	0	0	0	0	0	0	0	0	0	0	0	0	0	0	0	0	0	0	0	0	0	0	0	0	0	0	0	0	0	0
84031181	US	USA	840	31181	Webster	Nebraska	US	40.17642643	-98.50019851	Webster, Nebraska, US	0	0	0	0	0	0	0	0	0	0	0	0	0	0	0	0	0	0	0	0	0	0	0	0	0	0	0	0	0	0	0	0	0	0	0	0	0	0	0
84031183	US	USA	840	31183	Wheeler	Nebraska	US	41.91482725	-98.52798941	Wheeler, Nebraska, US	0	0	0	0	0	0	0	0	0	0	0	0	0	0	0	0	0	0	0	0	0	0	0	0	0	0	0	0	0	0	0	0	0	0	0	0	0	0	0
84031185	US	USA	840	31185	York	Nebraska	US	40.87272618	-97.59710186	York, Nebraska, US	0	0	0	0	0	0	0	0	0	0	0	0	0	0	0	0	0	0	0	0	0	0	0	0	0	0	0	0	0	0	0	0	0	0	0	0	0	0	0
84032001	US	USA	840	32001	Churchill	Nevada	US	39.58105744	-118.3394607	Churchill, Nevada, US	0	0	0	0	0	0	0	0	0	0	0	0	0	0	0	0	0	0	0	0	0	0	0	0	0	0	0	0	0	0	0	0	0	0	0	0	0	0	0
84032003	US	USA	840	32003	Clark	Nevada	US	36.21458855	-115.0130241	Clark, Nevada, US	0	0	0	0	0	0	0	0	0	0	0	0	0	0	0	0	0	0	0	0	0	0	0	0	0	0	0	0	0	0	0	0	0	0	0	0	0	0	0
84032005	US	USA	840	32005	Douglas	Nevada	US	38.912862	-119.6171333	Douglas, Nevada, US	0	0	0	0	0	0	0	0	0	0	0	0	0	0	0	0	0	0	0	0	0	0	0	0	0	0	0	0	0	0	0	0	0	0	0	0	0	0	0
84032007	US	USA	840	32007	Elko	Nevada	US	41.14531606	-115.3577619	Elko, Nevada, US	0	0	0	0	0	0	0	0	0	0	0	0	0	0	0	0	0	0	0	0	0	0	0	0	0	0	0	0	0	0	0	0	0	0	0	0	0	0	0
84032009	US	USA	840	32009	Esmeralda	Nevada	US	37.78436681	-117.6319999	Esmeralda, Nevada, US	0	0	0	0	0	0	0	0	0	0	0	0	0	0	0	0	0	0	0	0	0	0	0	0	0	0	0	0	0	0	0	0	0	0	0	0	0	0	0
84032011	US	USA	840	32011	Eureka	Nevada	US	39.98100864	-116.2683204	Eureka, Nevada, US	0	0	0	0	0	0	0	0	0	0	0	0	0	0	0	0	0	0	0	0	0	0	0	0	0	0	0	0	0	0	0	0	0	0	0	0	0	0	0
84032013	US	USA	840	32013	Humboldt	Nevada	US	41.40692186	-118.1109427	Humboldt, Nevada, US	0	0	0	0	0	0	0	0	0	0	0	0	0	0	0	0	0	0	0	0	0	0	0	0	0	0	0	0	0	0	0	0	0	0	0	0	0	0	0
84032015	US	USA	840	32015	Lander	Nevada	US	39.9332233	-117.0397075	Lander, Nevada, US	0	0	0	0	0	0	0	0	0	0	0	0	0	0	0	0	0	0	0	0	0	0	0	0	0	0	0	0	0	0	0	0	0	0	0	0	0	0	0
84032017	US	USA	840	32017	Lincoln	Nevada	US	37.64268459	-114.8790388	Lincoln, Nevada, US	0	0	0	0	0	0	0	0	0	0	0	0	0	0	0	0	0	0	0	0	0	0	0	0	0	0	0	0	0	0	0	0	0	0	0	0	0	0	0
84032019	US	USA	840	32019	Lyon	Nevada	US	39.01777974	-119.1870479	Lyon, Nevada, US	0	0	0	0	0	0	0	0	0	0	0	0	0	0	0	0	0	0	0	0	0	0	0	0	0	0	0	0	0	0	0	0	0	0	0	0	0	0	0
84032021	US	USA	840	32021	Mineral	Nevada	US	38.53841696	-118.4344506	Mineral, Nevada, US	0	0	0	0	0	0	0	0	0	0	0	0	0	0	0	0	0	0	0	0	0	0	0	0	0	0	0	0	0	0	0	0	0	0	0	0	0	0	0
84032023	US	USA	840	32023	Nye	Nevada	US	38.04264256	-116.4722702	Nye, Nevada, US	0	0	0	0	0	0	0	0	0	0	0	0	0	0	0	0	0	0	0	0	0	0	0	0	0	0	0	0	0	0	0	0	0	0	0	0	0	0	0
84032027	US	USA	840	32027	Pershing	Nevada	US	40.44003782	-118.4005641	Pershing, Nevada, US	0	0	0	0	0	0	0	0	0	0	0	0	0	0	0	0	0	0	0	0	0	0	0	0	0	0	0	0	0	0	0	0	0	0	0	0	0	0	0
84032029	US	USA	840	32029	Storey	Nevada	US	39.44875482	-119.5250207	Storey, Nevada, US	0	0	0	0	0	0	0	0	0	0	0	0	0	0	0	0	0	0	0	0	0	0	0	0	0	0	0	0	0	0	0	0	0	0	0	0	0	0	0
84032031	US	USA	840	32031	Washoe	Nevada	US	40.66562265	-119.6631594	Washoe, Nevada, US	0	0	0	0	0	0	0	0	0	0	0	0	0	0	0	0	0	0	0	0	0	0	0	0	0	0	0	0	0	0	0	0	0	0	0	0	0	0	0
84032033	US	USA	840	32033	White Pine	Nevada	US	39.44157041	-114.899966	White Pine, Nevada, US	0	0	0	0	0	0	0	0	0	0	0	0	0	0	0	0	0	0	0	0	0	0	0	0	0	0	0	0	0	0	0	0	0	0	0	0	0	0	0
84032510	US	USA	840	32510	Carson City	Nevada	US	39.15509045	-119.7480219	Carson City, Nevada, US	0	0	0	0	0	0	0	0	0	0	0	0	0	0	0	0	0	0	0	0	0	0	0	0	0	0	0	0	0	0	0	0	0	0	0	0	0	0	0
84033001	US	USA	840	33001	Belknap	New Hampshire	US	43.51637314	-71.41684235	Belknap, New Hampshire, US	0	0	0	0	0	0	0	0	0	0	0	0	0	0	0	0	0	0	0	0	0	0	0	0	0	0	0	0	0	0	0	0	0	0	0	0	0	0	0
84033003	US	USA	840	33003	Carroll	New Hampshire	US	43.87498583	-71.20430216	Carroll, New Hampshire, US	0	0	0	0	0	0	0	0	0	0	0	0	0	0	0	0	0	0	0	0	0	0	0	0	0	0	0	0	0	0	0	0	0	0	0	0	0	0	0
84033005	US	USA	840	33005	Cheshire	New Hampshire	US	42.92015988	-72.25311043	Cheshire, New Hampshire, US	0	0	0	0	0	0	0	0	0	0	0	0	0	0	0	0	0	0	0	0	0	0	0	0	0	0	0	0	0	0	0	0	0	0	0	0	0	0	0
84033007	US	USA	840	33007	Coos	New Hampshire	US	44.69063265	-71.30633239	Coos, New Hampshire, US	0	0	0	0	0	0	0	0	0	0	0	0	0	0	0	0	0	0	0	0	0	0	0	0	0	0	0	0	0	0	0	0	0	0	0	0	0	0	0
84033009	US	USA	840	33009	Grafton	New Hampshire	US	43.93779815	-71.82057197	Grafton, New Hampshire, US	0	0	0	0	0	0	0	0	0	0	0	0	0	0	0	0	0	0	0	0	0	0	0	0	0	0	0	0	0	0	0	0	0	0	0	0	0	0	0
84033011	US	USA	840	33011	Hillsborough	New Hampshire	US	42.91537785	-71.7200253	Hillsborough, New Hampshire, US	0	0	0	0	0	0	0	0	0	0	0	0	0	0	0	0	0	0	0	0	0	0	0	0	0	0	0	0	0	0	0	0	0	0	0	0	0	0	0
84033013	US	USA	840	33013	Merrimack	New Hampshire	US	43.29662971	-71.6811573	Merrimack, New Hampshire, US	0	0	0	0	0	0	0	0	0	0	0	0	0	0	0	0	0	0	0	0	0	0	0	0	0	0	0	0	0	0	0	0	0	0	0	0	0	0	0
84033015	US	USA	840	33015	Rockingham	New Hampshire	US	42.98499744	-71.12883377	Rockingham, New Hampshire, US	0	0	0	0	0	0	0	0	0	0	0	0	0	0	0	0	0	0	0	0	0	0	0	0	0	0	0	0	0	0	0	0	0	0	0	0	0	0	0
84033017	US	USA	840	33017	Strafford	New Hampshire	US	43.291833	-71.02336013	Strafford, New Hampshire, US	0	0	0	0	0	0	0	0	0	0	0	0	0	0	0	0	0	0	0	0	0	0	0	0	0	0	0	0	0	0	0	0	0	0	0	0	0	0	0
84033019	US	USA	840	33019	Sullivan	New Hampshire	US	43.36094111	-72.22203125	Sullivan, New Hampshire, US	0	0	0	0	0	0	0	0	0	0	0	0	0	0	0	0	0	0	0	0	0	0	0	0	0	0	0	0	0	0	0	0	0	0	0	0	0	0	0
84034001	US	USA	840	34001	Atlantic	New Jersey	US	39.47538693	-74.65848483	Atlantic, New Jersey, US	0	0	0	0	0	0	0	0	0	0	0	0	0	0	0	0	0	0	0	0	0	0	0	0	0	0	0	0	0	0	0	0	0	0	0	0	0	0	0
84034003	US	USA	840	34003	Bergen	New Jersey	US	40.96010917	-74.07164325	Bergen, New Jersey, US	0	0	0	0	0	0	0	0	0	0	0	0	0	0	0	0	0	0	0	0	0	0	0	0	0	0	0	0	0	0	0	0	0	0	0	0	0	0	0
84034005	US	USA	840	34005	Burlington	New Jersey	US	39.87681124	-74.66927768	Burlington, New Jersey, US	0	0	0	0	0	0	0	0	0	0	0	0	0	0	0	0	0	0	0	0	0	0	0	0	0	0	0	0	0	0	0	0	0	0	0	0	0	0	0
84034007	US	USA	840	34007	Camden	New Jersey	US	39.80343818	-74.96388753	Camden, New Jersey, US	0	0	0	0	0	0	0	0	0	0	0	0	0	0	0	0	0	0	0	0	0	0	0	0	0	0	0	0	0	0	0	0	0	0	0	0	0	0	0
84034009	US	USA	840	34009	Cape May	New Jersey	US	39.15008829	-74.80170244	Cape May, New Jersey, US	0	0	0	0	0	0	0	0	0	0	0	0	0	0	0	0	0	0	0	0	0	0	0	0	0	0	0	0	0	0	0	0	0	0	0	0	0	0	0
84034011	US	USA	840	34011	Cumberland	New Jersey	US	39.37199394	-75.10712559	Cumberland, New Jersey, US	0	0	0	0	0	0	0	0	0	0	0	0	0	0	0	0	0	0	0	0	0	0	0	0	0	0	0	0	0	0	0	0	0	0	0	0	0	0	0
84034013	US	USA	840	34013	Essex	New Jersey	US	40.78681335	-74.24657979	Essex, New Jersey, US	0	0	0	0	0	0	0	0	0	0	0	0	0	0	0	0	0	0	0	0	0	0	0	0	0	0	0	0	0	0	0	0	0	0	0	0	0	0	0
84034015	US	USA	840	34015	Gloucester	New Jersey	US	39.71581067	-75.13995546	Gloucester, New Jersey, US	0	0	0	0	0	0	0	0	0	0	0	0	0	0	0	0	0	0	0	0	0	0	0	0	0	0	0	0	0	0	0	0	0	0	0	0	0	0	0
84034017	US	USA	840	34017	Hudson	New Jersey	US	40.73766234	-74.07515667	Hudson, New Jersey, US	0	0	0	0	0	0	0	0	0	0	0	0	0	0	0	0	0	0	0	0	0	0	0	0	0	0	0	0	0	0	0	0	0	0	0	0	0	0	0
84034019	US	USA	840	34019	Hunterdon	New Jersey	US	40.56335249	-74.91284156	Hunterdon, New Jersey, US	0	0	0	0	0	0	0	0	0	0	0	0	0	0	0	0	0	0	0	0	0	0	0	0	0	0	0	0	0	0	0	0	0	0	0	0	0	0	0
84034021	US	USA	840	34021	Mercer	New Jersey	US	40.28047017	-74.70479631	Mercer, New Jersey, US	0	0	0	0	0	0	0	0	0	0	0	0	0	0	0	0	0	0	0	0	0	0	0	0	0	0	0	0	0	0	0	0	0	0	0	0	0	0	0
84034023	US	USA	840	34023	Middlesex	New Jersey	US	40.43629879	-74.41426991	Middlesex, New Jersey, US	0	0	0	0	0	0	0	0	0	0	0	0	0	0	0	0	0	0	0	0	0	0	0	0	0	0	0	0	0	0	0	0	0	0	0	0	0	0	0
84034025	US	USA	840	34025	Monmouth	New Jersey	US	40.26549699	-74.22240686	Monmouth, New Jersey, US	0	0	0	0	0	0	0	0	0	0	0	0	0	0	0	0	0	0	0	0	0	0	0	0	0	0	0	0	0	0	0	0	0	0	0	0	0	0	0
84034027	US	USA	840	34027	Morris	New Jersey	US	40.86095313	-74.5455371	Morris, New Jersey, US	0	0	0	0	0	0	0	0	0	0	0	0	0	0	0	0	0	0	0	0	0	0	0	0	0	0	0	0	0	0	0	0	0	0	0	0	0	0	0
84034029	US	USA	840	34029	Ocean	New Jersey	US	39.8895449	-74.28089251	Ocean, New Jersey, US	0	0	0	0	0	0	0	0	0	0	0	0	0	0	0	0	0	0	0	0	0	0	0	0	0	0	0	0	0	0	0	0	0	0	0	0	0	0	0
84034031	US	USA	840	34031	Passaic	New Jersey	US	41.03238628	-74.29954144	Passaic, New Jersey, US	0	0	0	0	0	0	0	0	0	0	0	0	0	0	0	0	0	0	0	0	0	0	0	0	0	0	0	0	0	0	0	0	0	0	0	0	0	0	0
84034033	US	USA	840	34033	Salem	New Jersey	US	39.58719656	-75.3469663	Salem, New Jersey, US	0	0	0	0	0	0	0	0	0	0	0	0	0	0	0	0	0	0	0	0	0	0	0	0	0	0	0	0	0	0	0	0	0	0	0	0	0	0	0
84034035	US	USA	840	34035	Somerset	New Jersey	US	40.56465737	-74.61683016	Somerset, New Jersey, US	0	0	0	0	0	0	0	0	0	0	0	0	0	0	0	0	0	0	0	0	0	0	0	0	0	0	0	0	0	0	0	0	0	0	0	0	0	0	0
84034037	US	USA	840	34037	Sussex	New Jersey	US	41.13891592	-74.69118243	Sussex, New Jersey, US	0	0	0	0	0	0	0	0	0	0	0	0	0	0	0	0	0	0	0	0	0	0	0	0	0	0	0	0	0	0	0	0	0	0	0	0	0	0	0
84034039	US	USA	840	34039	Union	New Jersey	US	40.65835409	-74.30680092	Union, New Jersey, US	0	0	0	0	0	0	0	0	0	0	0	0	0	0	0	0	0	0	0	0	0	0	0	0	0	0	0	0	0	0	0	0	0	0	0	0	0	0	0
84034041	US	USA	840	34041	Warren	New Jersey	US	40.85951833	-74.99556527	Warren, New Jersey, US	0	0	0	0	0	0	0	0	0	0	0	0	0	0	0	0	0	0	0	0	0	0	0	0	0	0	0	0	0	0	0	0	0	0	0	0	0	0	0
84035001	US	USA	840	35001	Bernalillo	New Mexico	US	35.05163625	-106.6703554	Bernalillo, New Mexico, US	0	0	0	0	0	0	0	0	0	0	0	0	0	0	0	0	0	0	0	0	0	0	0	0	0	0	0	0	0	0	0	0	0	0	0	0	0	0	0
84035003	US	USA	840	35003	Catron	New Mexico	US	33.91514144	-108.4046587	Catron, New Mexico, US	0	0	0	0	0	0	0	0	0	0	0	0	0	0	0	0	0	0	0	0	0	0	0	0	0	0	0	0	0	0	0	0	0	0	0	0	0	0	0
84035005	US	USA	840	35005	Chaves	New Mexico	US	33.36406072	-104.4665365	Chaves, New Mexico, US	0	0	0	0	0	0	0	0	0	0	0	0	0	0	0	0	0	0	0	0	0	0	0	0	0	0	0	0	0	0	0	0	0	0	0	0	0	0	0
84035006	US	USA	840	35006	Cibola	New Mexico	US	34.91131525	-107.998876	Cibola, New Mexico, US	0	0	0	0	0	0	0	0	0	0	0	0	0	0	0	0	0	0	0	0	0	0	0	0	0	0	0	0	0	0	0	0	0	0	0	0	0	0	0
84035007	US	USA	840	35007	Colfax	New Mexico	US	36.60569702	-104.6472674	Colfax, New Mexico, US	0	0	0	0	0	0	0	0	0	0	0	0	0	0	0	0	0	0	0	0	0	0	0	0	0	0	0	0	0	0	0	0	0	0	0	0	0	0	0
84035009	US	USA	840	35009	Curry	New Mexico	US	34.57421077	-103.3468876	Curry, New Mexico, US	0	0	0	0	0	0	0	0	0	0	0	0	0	0	0	0	0	0	0	0	0	0	0	0	0	0	0	0	0	0	0	0	0	0	0	0	0	0	0
84035011	US	USA	840	35011	De Baca	New Mexico	US	34.34274529	-104.4117842	De Baca, New Mexico, US	0	0	0	0	0	0	0	0	0	0	0	0	0	0	0	0	0	0	0	0	0	0	0	0	0	0	0	0	0	0	0	0	0	0	0	0	0	0	0
84035013	US	USA	840	35013	Dona Ana	New Mexico	US	32.35275771	-106.8329387	Dona Ana, New Mexico, US	0	0	0	0	0	0	0	0	0	0	0	0	0	0	0	0	0	0	0	0	0	0	0	0	0	0	0	0	0	0	0	0	0	0	0	0	0	0	0
84035015	US	USA	840	35015	Eddy	New Mexico	US	32.47167456	-104.3053527	Eddy, New Mexico, US	0	0	0	0	0	0	0	0	0	0	0	0	0	0	0	0	0	0	0	0	0	0	0	0	0	0	0	0	0	0	0	0	0	0	0	0	0	0	0
84035017	US	USA	840	35017	Grant	New Mexico	US	32.73911281	-108.3827845	Grant, New Mexico, US	0	0	0	0	0	0	0	0	0	0	0	0	0	0	0	0	0	0	0	0	0	0	0	0	0	0	0	0	0	0	0	0	0	0	0	0	0	0	0
84035019	US	USA	840	35019	Guadalupe	New Mexico	US	34.86319296	-104.790669	Guadalupe, New Mexico, US	0	0	0	0	0	0	0	0	0	0	0	0	0	0	0	0	0	0	0	0	0	0	0	0	0	0	0	0	0	0	0	0	0	0	0	0	0	0	0
84035021	US	USA	840	35021	Harding	New Mexico	US	35.85751555	-103.8220938	Harding, New Mexico, US	0	0	0	0	0	0	0	0	0	0	0	0	0	0	0	0	0	0	0	0	0	0	0	0	0	0	0	0	0	0	0	0	0	0	0	0	0	0	0
84035023	US	USA	840	35023	Hidalgo	New Mexico	US	31.91383467	-108.7151824	Hidalgo, New Mexico, US	0	0	0	0	0	0	0	0	0	0	0	0	0	0	0	0	0	0	0	0	0	0	0	0	0	0	0	0	0	0	0	0	0	0	0	0	0	0	0
84035025	US	USA	840	35025	Lea	New Mexico	US	32.79215361	-103.4123733	Lea, New Mexico, US	0	0	0	0	0	0	0	0	0	0	0	0	0	0	0	0	0	0	0	0	0	0	0	0	0	0	0	0	0	0	0	0	0	0	0	0	0	0	0
84035027	US	USA	840	35027	Lincoln	New Mexico	US	33.74526079	-105.4586166	Lincoln, New Mexico, US	0	0	0	0	0	0	0	0	0	0	0	0	0	0	0	0	0	0	0	0	0	0	0	0	0	0	0	0	0	0	0	0	0	0	0	0	0	0	0
84035028	US	USA	840	35028	Los Alamos	New Mexico	US	35.86631386	-106.3134985	Los Alamos, New Mexico, US	0	0	0	0	0	0	0	0	0	0	0	0	0	0	0	0	0	0	0	0	0	0	0	0	0	0	0	0	0	0	0	0	0	0	0	0	0	0	0
84035029	US	USA	840	35029	Luna	New Mexico	US	32.18179341	-107.7508826	Luna, New Mexico, US	0	0	0	0	0	0	0	0	0	0	0	0	0	0	0	0	0	0	0	0	0	0	0	0	0	0	0	0	0	0	0	0	0	0	0	0	0	0	0
84035031	US	USA	840	35031	McKinley	New Mexico	US	35.5800772	-108.262245	McKinley, New Mexico, US	0	0	0	0	0	0	0	0	0	0	0	0	0	0	0	0	0	0	0	0	0	0	0	0	0	0	0	0	0	0	0	0	0	0	0	0	0	0	0
84035033	US	USA	840	35033	Mora	New Mexico	US	36.01095101	-104.9497716	Mora, New Mexico, US	0	0	0	0	0	0	0	0	0	0	0	0	0	0	0	0	0	0	0	0	0	0	0	0	0	0	0	0	0	0	0	0	0	0	0	0	0	0	0
84035035	US	USA	840	35035	Otero	New Mexico	US	32.61348406	-105.7417604	Otero, New Mexico, US	0	0	0	0	0	0	0	0	0	0	0	0	0	0	0	0	0	0	0	0	0	0	0	0	0	0	0	0	0	0	0	0	0	0	0	0	0	0	0
84035037	US	USA	840	35037	Quay	New Mexico	US	35.10403332	-103.5481727	Quay, New Mexico, US	0	0	0	0	0	0	0	0	0	0	0	0	0	0	0	0	0	0	0	0	0	0	0	0	0	0	0	0	0	0	0	0	0	0	0	0	0	0	0
84035039	US	USA	840	35039	Rio Arriba	New Mexico	US	36.51072137	-106.6931674	Rio Arriba, New Mexico, US	0	0	0	0	0	0	0	0	0	0	0	0	0	0	0	0	0	0	0	0	0	0	0	0	0	0	0	0	0	0	0	0	0	0	0	0	0	0	0
84035041	US	USA	840	35041	Roosevelt	New Mexico	US	34.02097406	-103.4799493	Roosevelt, New Mexico, US	0	0	0	0	0	0	0	0	0	0	0	0	0	0	0	0	0	0	0	0	0	0	0	0	0	0	0	0	0	0	0	0	0	0	0	0	0	0	0
84035043	US	USA	840	35043	Sandoval	New Mexico	US	35.68862401	-106.8687803	Sandoval, New Mexico, US	0	0	0	0	0	0	0	0	0	0	0	0	0	0	0	0	0	0	0	0	0	0	0	0	0	0	0	0	0	0	0	0	0	0	0	0	0	0	0
84035045	US	USA	840	35045	San Juan	New Mexico	US	36.50838318	-108.320437	San Juan, New Mexico, US	0	0	0	0	0	0	0	0	0	0	0	0	0	0	0	0	0	0	0	0	0	0	0	0	0	0	0	0	0	0	0	0	0	0	0	0	0	0	0
84035047	US	USA	840	35047	San Miguel	New Mexico	US	35.48014807	-104.8163562	San Miguel, New Mexico, US	0	0	0	0	0	0	0	0	0	0	0	0	0	0	0	0	0	0	0	0	0	0	0	0	0	0	0	0	0	0	0	0	0	0	0	0	0	0	0
84035049	US	USA	840	35049	Santa Fe	New Mexico	US	35.50708973	-105.9774716	Santa Fe, New Mexico, US	0	0	0	0	0	0	0	0	0	0	0	0	0	0	0	0	0	0	0	0	0	0	0	0	0	0	0	0	0	0	0	0	0	0	0	0	0	0	0
84035051	US	USA	840	35051	Sierra	New Mexico	US	33.13028233	-107.1925893	Sierra, New Mexico, US	0	0	0	0	0	0	0	0	0	0	0	0	0	0	0	0	0	0	0	0	0	0	0	0	0	0	0	0	0	0	0	0	0	0	0	0	0	0	0
84035053	US	USA	840	35053	Socorro	New Mexico	US	34.00715494	-106.9298354	Socorro, New Mexico, US	0	0	0	0	0	0	0	0	0	0	0	0	0	0	0	0	0	0	0	0	0	0	0	0	0	0	0	0	0	0	0	0	0	0	0	0	0	0	0
84035055	US	USA	840	35055	Taos	New Mexico	US	36.58006022	-105.6310198	Taos, New Mexico, US	0	0	0	0	0	0	0	0	0	0	0	0	0	0	0	0	0	0	0	0	0	0	0	0	0	0	0	0	0	0	0	0	0	0	0	0	0	0	0
84035057	US	USA	840	35057	Torrance	New Mexico	US	34.64048375	-105.8508949	Torrance, New Mexico, US	0	0	0	0	0	0	0	0	0	0	0	0	0	0	0	0	0	0	0	0	0	0	0	0	0	0	0	0	0	0	0	0	0	0	0	0	0	0	0
84035059	US	USA	840	35059	Union	New Mexico	US	36.48126404	-103.4709624	Union, New Mexico, US	0	0	0	0	0	0	0	0	0	0	0	0	0	0	0	0	0	0	0	0	0	0	0	0	0	0	0	0	0	0	0	0	0	0	0	0	0	0	0
84035061	US	USA	840	35061	Valencia	New Mexico	US	34.71669834	-106.8103733	Valencia, New Mexico, US	0	0	0	0	0	0	0	0	0	0	0	0	0	0	0	0	0	0	0	0	0	0	0	0	0	0	0	0	0	0	0	0	0	0	0	0	0	0	0
84036001	US	USA	840	36001	Albany	New York	US	42.60060306	-73.97723916	Albany, New York, US	0	0	0	0	0	0	0	0	0	0	0	0	0	0	0	0	0	0	0	0	0	0	0	0	0	0	0	0	0	0	0	0	0	0	0	0	0	0	0
84036003	US	USA	840	36003	Allegany	New York	US	42.25748406	-78.02750466	Allegany, New York, US	0	0	0	0	0	0	0	0	0	0	0	0	0	0	0	0	0	0	0	0	0	0	0	0	0	0	0	0	0	0	0	0	0	0	0	0	0	0	0
84036005	US	USA	840	36005	Bronx	New York	US	40.85209301	-73.86282755	Bronx, New York, US	0	0	0	0	0	0	0	0	0	0	0	0	0	0	0	0	0	0	0	0	0	0	0	0	0	0	0	0	0	0	0	0	0	0	0	0	0	0	0
84036007	US	USA	840	36007	Broome	New York	US	42.15903158	-75.81326086	Broome, New York, US	0	0	0	0	0	0	0	0	0	0	0	0	0	0	0	0	0	0	0	0	0	0	0	0	0	0	0	0	0	0	0	0	0	0	0	0	0	0	0
84036009	US	USA	840	36009	Cattaraugus	New York	US	42.24778241	-78.67923096	Cattaraugus, New York, US	0	0	0	0	0	0	0	0	0	0	0	0	0	0	0	0	0	0	0	0	0	0	0	0	0	0	0	0	0	0	0	0	0	0	0	0	0	0	0
84036011	US	USA	840	36011	Cayuga	New York	US	42.91261714	-76.55731592	Cayuga, New York, US	0	0	0	0	0	0	0	0	0	0	0	0	0	0	0	0	0	0	0	0	0	0	0	0	0	0	0	0	0	0	0	0	0	0	0	0	0	0	0
84036013	US	USA	840	36013	Chautauqua	New York	US	42.2276921	-79.36691763	Chautauqua, New York, US	0	0	0	0	0	0	0	0	0	0	0	0	0	0	0	0	0	0	0	0	0	0	0	0	0	0	0	0	0	0	0	0	0	0	0	0	0	0	0
84036015	US	USA	840	36015	Chemung	New York	US	42.13891056	-76.7638805	Chemung, New York, US	0	0	0	0	0	0	0	0	0	0	0	0	0	0	0	0	0	0	0	0	0	0	0	0	0	0	0	0	0	0	0	0	0	0	0	0	0	0	0
84036017	US	USA	840	36017	Chenango	New York	US	42.49430041	-75.60887553	Chenango, New York, US	0	0	0	0	0	0	0	0	0	0	0	0	0	0	0	0	0	0	0	0	0	0	0	0	0	0	0	0	0	0	0	0	0	0	0	0	0	0	0
84036019	US	USA	840	36019	Clinton	New York	US	44.74530905	-73.67875352	Clinton, New York, US	0	0	0	0	0	0	0	0	0	0	0	0	0	0	0	0	0	0	0	0	0	0	0	0	0	0	0	0	0	0	0	0	0	0	0	0	0	0	0
84036021	US	USA	840	36021	Columbia	New York	US	42.24819348	-73.63089095	Columbia, New York, US	0	0	0	0	0	0	0	0	0	0	0	0	0	0	0	0	0	0	0	0	0	0	0	0	0	0	0	0	0	0	0	0	0	0	0	0	0	0	0
84036023	US	USA	840	36023	Cortland	New York	US	42.59509207	-76.07048931	Cortland, New York, US	0	0	0	0	0	0	0	0	0	0	0	0	0	0	0	0	0	0	0	0	0	0	0	0	0	0	0	0	0	0	0	0	0	0	0	0	0	0	0
84036025	US	USA	840	36025	Delaware	New York	US	42.19837623	-74.96709306	Delaware, New York, US	0	0	0	0	0	0	0	0	0	0	0	0	0	0	0	0	0	0	0	0	0	0	0	0	0	0	0	0	0	0	0	0	0	0	0	0	0	0	0
84036027	US	USA	840	36027	Dutchess	New York	US	41.7648606	-73.74356679	Dutchess, New York, US	0	0	0	0	0	0	0	0	0	0	0	0	0	0	0	0	0	0	0	0	0	0	0	0	0	0	0	0	0	0	0	0	0	0	0	0	0	0	0
84036029	US	USA	840	36029	Erie	New York	US	42.76249024	-78.73063652	Erie, New York, US	0	0	0	0	0	0	0	0	0	0	0	0	0	0	0	0	0	0	0	0	0	0	0	0	0	0	0	0	0	0	0	0	0	0	0	0	0	0	0
84036031	US	USA	840	36031	Essex	New York	US	44.11630765	-73.77297842	Essex, New York, US	0	0	0	0	0	0	0	0	0	0	0	0	0	0	0	0	0	0	0	0	0	0	0	0	0	0	0	0	0	0	0	0	0	0	0	0	0	0	0
84036033	US	USA	840	36033	Franklin	New York	US	44.59040891	-74.29926032	Franklin, New York, US	0	0	0	0	0	0	0	0	0	0	0	0	0	0	0	0	0	0	0	0	0	0	0	0	0	0	0	0	0	0	0	0	0	0	0	0	0	0	0
84036035	US	USA	840	36035	Fulton	New York	US	43.11363907	-74.41798804	Fulton, New York, US	0	0	0	0	0	0	0	0	0	0	0	0	0	0	0	0	0	0	0	0	0	0	0	0	0	0	0	0	0	0	0	0	0	0	0	0	0	0	0
84036037	US	USA	840	36037	Genesee	New York	US	43.0022601	-78.19135193	Genesee, New York, US	0	0	0	0	0	0	0	0	0	0	0	0	0	0	0	0	0	0	0	0	0	0	0	0	0	0	0	0	0	0	0	0	0	0	0	0	0	0	0
84036039	US	USA	840	36039	Greene	New York	US	42.275797	-74.12384884	Greene, New York, US	0	0	0	0	0	0	0	0	0	0	0	0	0	0	0	0	0	0	0	0	0	0	0	0	0	0	0	0	0	0	0	0	0	0	0	0	0	0	0
84036041	US	USA	840	36041	Hamilton	New York	US	43.66146647	-74.49721957	Hamilton, New York, US	0	0	0	0	0	0	0	0	0	0	0	0	0	0	0	0	0	0	0	0	0	0	0	0	0	0	0	0	0	0	0	0	0	0	0	0	0	0	0
84036043	US	USA	840	36043	Herkimer	New York	US	43.42034246	-74.96145307	Herkimer, New York, US	0	0	0	0	0	0	0	0	0	0	0	0	0	0	0	0	0	0	0	0	0	0	0	0	0	0	0	0	0	0	0	0	0	0	0	0	0	0	0
84036045	US	USA	840	36045	Jefferson	New York	US	44.04200959	-75.94653457	Jefferson, New York, US	0	0	0	0	0	0	0	0	0	0	0	0	0	0	0	0	0	0	0	0	0	0	0	0	0	0	0	0	0	0	0	0	0	0	0	0	0	0	0
84036047	US	USA	840	36047	Kings	New York	US	40.6361825	-73.94935552	Kings, New York, US	0	0	0	0	0	0	0	0	0	0	0	0	0	0	0	0	0	0	0	0	0	0	0	0	0	0	0	0	0	0	0	0	0	0	0	0	0	0	0
84036049	US	USA	840	36049	Lewis	New York	US	43.7844157	-75.44903992	Lewis, New York, US	0	0	0	0	0	0	0	0	0	0	0	0	0	0	0	0	0	0	0	0	0	0	0	0	0	0	0	0	0	0	0	0	0	0	0	0	0	0	0
84036051	US	USA	840	36051	Livingston	New York	US	42.72596275	-77.77966158	Livingston, New York, US	0	0	0	0	0	0	0	0	0	0	0	0	0	0	0	0	0	0	0	0	0	0	0	0	0	0	0	0	0	0	0	0	0	0	0	0	0	0	0
84036053	US	USA	840	36053	Madison	New York	US	42.91653905	-75.67266639	Madison, New York, US	0	0	0	0	0	0	0	0	0	0	0	0	0	0	0	0	0	0	0	0	0	0	0	0	0	0	0	0	0	0	0	0	0	0	0	0	0	0	0
84036055	US	USA	840	36055	Monroe	New York	US	43.14638895	-77.69322942	Monroe, New York, US	0	0	0	0	0	0	0	0	0	0	0	0	0	0	0	0	0	0	0	0	0	0	0	0	0	0	0	0	0	0	0	0	0	0	0	0	0	0	0
84036057	US	USA	840	36057	Montgomery	New York	US	42.90123494	-74.44011632	Montgomery, New York, US	0	0	0	0	0	0	0	0	0	0	0	0	0	0	0	0	0	0	0	0	0	0	0	0	0	0	0	0	0	0	0	0	0	0	0	0	0	0	0
84036059	US	USA	840	36059	Nassau	New York	US	40.74066522	-73.58941873	Nassau, New York, US	0	0	0	0	0	0	0	0	0	0	0	0	0	0	0	0	0	0	0	0	0	0	0	0	0	0	0	0	0	0	0	0	0	0	0	0	0	0	0
84036061	US	USA	840	36061	New York	New York	US	40.7672726	-73.97152637	New York City, New York, US	0	0	0	0	0	0	0	0	0	0	0	0	0	0	0	0	0	0	0	0	0	0	0	0	0	0	0	0	0	0	0	0	0	0	0	0	0	0	0
84036063	US	USA	840	36063	Niagara	New York	US	43.19898042	-78.74777412	Niagara, New York, US	0	0	0	0	0	0	0	0	0	0	0	0	0	0	0	0	0	0	0	0	0	0	0	0	0	0	0	0	0	0	0	0	0	0	0	0	0	0	0
84036065	US	USA	840	36065	Oneida	New York	US	43.24375382	-75.43710392	Oneida, New York, US	0	0	0	0	0	0	0	0	0	0	0	0	0	0	0	0	0	0	0	0	0	0	0	0	0	0	0	0	0	0	0	0	0	0	0	0	0	0	0
84036067	US	USA	840	36067	Onondaga	New York	US	43.00491923	-76.19971155	Onondaga, New York, US	0	0	0	0	0	0	0	0	0	0	0	0	0	0	0	0	0	0	0	0	0	0	0	0	0	0	0	0	0	0	0	0	0	0	0	0	0	0	0
84036069	US	USA	840	36069	Ontario	New York	US	42.85145728	-77.30874425	Ontario, New York, US	0	0	0	0	0	0	0	0	0	0	0	0	0	0	0	0	0	0	0	0	0	0	0	0	0	0	0	0	0	0	0	0	0	0	0	0	0	0	0
84036071	US	USA	840	36071	Orange	New York	US	41.40337468	-74.30240757	Orange, New York, US	0	0	0	0	0	0	0	0	0	0	0	0	0	0	0	0	0	0	0	0	0	0	0	0	0	0	0	0	0	0	0	0	0	0	0	0	0	0	0
84036073	US	USA	840	36073	Orleans	New York	US	43.2516977	-78.2320066	Orleans, New York, US	0	0	0	0	0	0	0	0	0	0	0	0	0	0	0	0	0	0	0	0	0	0	0	0	0	0	0	0	0	0	0	0	0	0	0	0	0	0	0
84036075	US	USA	840	36075	Oswego	New York	US	43.42778894	-76.14635194	Oswego, New York, US	0	0	0	0	0	0	0	0	0	0	0	0	0	0	0	0	0	0	0	0	0	0	0	0	0	0	0	0	0	0	0	0	0	0	0	0	0	0	0
84036077	US	USA	840	36077	Otsego	New York	US	42.63492579	-75.03151402	Otsego, New York, US	0	0	0	0	0	0	0	0	0	0	0	0	0	0	0	0	0	0	0	0	0	0	0	0	0	0	0	0	0	0	0	0	0	0	0	0	0	0	0
84036079	US	USA	840	36079	Putnam	New York	US	41.42630093	-73.74965532	Putnam, New York, US	0	0	0	0	0	0	0	0	0	0	0	0	0	0	0	0	0	0	0	0	0	0	0	0	0	0	0	0	0	0	0	0	0	0	0	0	0	0	0
84036081	US	USA	840	36081	Queens	New York	US	40.71088124	-73.81684712	Queens, New York, US	0	0	0	0	0	0	0	0	0	0	0	0	0	0	0	0	0	0	0	0	0	0	0	0	0	0	0	0	0	0	0	0	0	0	0	0	0	0	0
84036083	US	USA	840	36083	Rensselaer	New York	US	42.71348136	-73.51089874	Rensselaer, New York, US	0	0	0	0	0	0	0	0	0	0	0	0	0	0	0	0	0	0	0	0	0	0	0	0	0	0	0	0	0	0	0	0	0	0	0	0	0	0	0
84036085	US	USA	840	36085	Richmond	New York	US	40.58582155	-74.14808598	Richmond, New York, US	0	0	0	0	0	0	0	0	0	0	0	0	0	0	0	0	0	0	0	0	0	0	0	0	0	0	0	0	0	0	0	0	0	0	0	0	0	0	0
84036087	US	USA	840	36087	Rockland	New York	US	41.15027894	-74.02560498	Rockland, New York, US	0	0	0	0	0	0	0	0	0	0	0	0	0	0	0	0	0	0	0	0	0	0	0	0	0	0	0	0	0	0	0	0	0	0	0	0	0	0	0
84036089	US	USA	840	36089	St. Lawrence	New York	US	44.4976179	-75.06550039	St. Lawrence, New York, US	0	0	0	0	0	0	0	0	0	0	0	0	0	0	0	0	0	0	0	0	0	0	0	0	0	0	0	0	0	0	0	0	0	0	0	0	0	0	0
84036091	US	USA	840	36091	Saratoga	New York	US	43.10904162	-73.86653895	Saratoga, New York, US	0	0	0	0	0	0	0	0	0	0	0	0	0	0	0	0	0	0	0	0	0	0	0	0	0	0	0	0	0	0	0	0	0	0	0	0	0	0	0
84036093	US	USA	840	36093	Schenectady	New York	US	42.81668777	-74.05278291	Schenectady, New York, US	0	0	0	0	0	0	0	0	0	0	0	0	0	0	0	0	0	0	0	0	0	0	0	0	0	0	0	0	0	0	0	0	0	0	0	0	0	0	0
84036095	US	USA	840	36095	Schoharie	New York	US	42.58831742	-74.4433903	Schoharie, New York, US	0	0	0	0	0	0	0	0	0	0	0	0	0	0	0	0	0	0	0	0	0	0	0	0	0	0	0	0	0	0	0	0	0	0	0	0	0	0	0
84036097	US	USA	840	36097	Schuyler	New York	US	42.39184015	-76.8773299	Schuyler, New York, US	0	0	0	0	0	0	0	0	0	0	0	0	0	0	0	0	0	0	0	0	0	0	0	0	0	0	0	0	0	0	0	0	0	0	0	0	0	0	0
84036099	US	USA	840	36099	Seneca	New York	US	42.78081007	-76.82497064	Seneca, New York, US	0	0	0	0	0	0	0	0	0	0	0	0	0	0	0	0	0	0	0	0	0	0	0	0	0	0	0	0	0	0	0	0	0	0	0	0	0	0	0
84036101	US	USA	840	36101	Steuben	New York	US	42.2689144	-77.3829924	Steuben, New York, US	0	0	0	0	0	0	0	0	0	0	0	0	0	0	0	0	0	0	0	0	0	0	0	0	0	0	0	0	0	0	0	0	0	0	0	0	0	0	0
84036103	US	USA	840	36103	Suffolk	New York	US	40.88320119	-72.8012172	Suffolk, New York, US	0	0	0	0	0	0	0	0	0	0	0	0	0	0	0	0	0	0	0	0	0	0	0	0	0	0	0	0	0	0	0	0	0	0	0	0	0	0	0
84036105	US	USA	840	36105	Sullivan	New York	US	41.71579493	-74.76394559	Sullivan, New York, US	0	0	0	0	0	0	0	0	0	0	0	0	0	0	0	0	0	0	0	0	0	0	0	0	0	0	0	0	0	0	0	0	0	0	0	0	0	0	0
84036107	US	USA	840	36107	Tioga	New York	US	42.16852837	-76.30835812	Tioga, New York, US	0	0	0	0	0	0	0	0	0	0	0	0	0	0	0	0	0	0	0	0	0	0	0	0	0	0	0	0	0	0	0	0	0	0	0	0	0	0	0
84036109	US	USA	840	36109	Tompkins	New York	US	42.44945765	-76.47229843	Tompkins, New York, US	0	0	0	0	0	0	0	0	0	0	0	0	0	0	0	0	0	0	0	0	0	0	0	0	0	0	0	0	0	0	0	0	0	0	0	0	0	0	0
84036111	US	USA	840	36111	Ulster	New York	US	41.89027881	-74.26252104	Ulster, New York, US	0	0	0	0	0	0	0	0	0	0	0	0	0	0	0	0	0	0	0	0	0	0	0	0	0	0	0	0	0	0	0	0	0	0	0	0	0	0	0
84036113	US	USA	840	36113	Warren	New York	US	43.56173026	-73.8433699	Warren, New York, US	0	0	0	0	0	0	0	0	0	0	0	0	0	0	0	0	0	0	0	0	0	0	0	0	0	0	0	0	0	0	0	0	0	0	0	0	0	0	0
84036115	US	USA	840	36115	Washington	New York	US	43.31153794	-73.43043448	Washington, New York, US	0	0	0	0	0	0	0	0	0	0	0	0	0	0	0	0	0	0	0	0	0	0	0	0	0	0	0	0	0	0	0	0	0	0	0	0	0	0	0
84036117	US	USA	840	36117	Wayne	New York	US	43.15494365	-77.02976528	Wayne, New York, US	0	0	0	0	0	0	0	0	0	0	0	0	0	0	0	0	0	0	0	0	0	0	0	0	0	0	0	0	0	0	0	0	0	0	0	0	0	0	0
84036119	US	USA	840	36119	Westchester	New York	US	41.16278376	-73.75741653	Westchester, New York, US	0	0	0	0	0	0	0	0	0	0	0	0	0	0	0	0	0	0	0	0	0	0	0	0	0	0	0	0	0	0	0	0	0	0	0	0	0	0	0
84036121	US	USA	840	36121	Wyoming	New York	US	42.70145109	-78.22199579	Wyoming, New York, US	0	0	0	0	0	0	0	0	0	0	0	0	0	0	0	0	0	0	0	0	0	0	0	0	0	0	0	0	0	0	0	0	0	0	0	0	0	0	0
84036123	US	USA	840	36123	Yates	New York	US	42.63505484	-77.10369919	Yates, New York, US	0	0	0	0	0	0	0	0	0	0	0	0	0	0	0	0	0	0	0	0	0	0	0	0	0	0	0	0	0	0	0	0	0	0	0	0	0	0	0
84037001	US	USA	840	37001	Alamance	North Carolina	US	36.0434701	-79.39976137	Alamance, North Carolina, US	0	0	0	0	0	0	0	0	0	0	0	0	0	0	0	0	0	0	0	0	0	0	0	0	0	0	0	0	0	0	0	0	0	0	0	0	0	0	0
84037003	US	USA	840	37003	Alexander	North Carolina	US	35.9223796	-81.17751948	Alexander,North Carolina,US	0	0	0	0	0	0	0	0	0	0	0	0	0	0	0	0	0	0	0	0	0	0	0	0	0	0	0	0	0	0	0	0	0	0	0	0	0	0	0
84037005	US	USA	840	37005	Alleghany	North Carolina	US	36.49360862	-81.12857041	Alleghany, North Carolina, US	0	0	0	0	0	0	0	0	0	0	0	0	0	0	0	0	0	0	0	0	0	0	0	0	0	0	0	0	0	0	0	0	0	0	0	0	0	0	0
84037007	US	USA	840	37007	Anson	North Carolina	US	34.97403241	-80.09953279	Anson, North Carolina, US	0	0	0	0	0	0	0	0	0	0	0	0	0	0	0	0	0	0	0	0	0	0	0	0	0	0	0	0	0	0	0	0	0	0	0	0	0	0	0
84037009	US	USA	840	37009	Ashe	North Carolina	US	36.43296207	-81.49862729	Ashe, North Carolina, US	0	0	0	0	0	0	0	0	0	0	0	0	0	0	0	0	0	0	0	0	0	0	0	0	0	0	0	0	0	0	0	0	0	0	0	0	0	0	0
84037011	US	USA	840	37011	Avery	North Carolina	US	36.07569796	-81.92308483	Avery, North Carolina, US	0	0	0	0	0	0	0	0	0	0	0	0	0	0	0	0	0	0	0	0	0	0	0	0	0	0	0	0	0	0	0	0	0	0	0	0	0	0	0
84037013	US	USA	840	37013	Beaufort	North Carolina	US	35.48531943	-76.84325809	Beaufort, North Carolina, US	0	0	0	0	0	0	0	0	0	0	0	0	0	0	0	0	0	0	0	0	0	0	0	0	0	0	0	0	0	0	0	0	0	0	0	0	0	0	0
84037015	US	USA	840	37015	Bertie	North Carolina	US	36.0688473	-76.96545943	Bertie, North Carolina, US	0	0	0	0	0	0	0	0	0	0	0	0	0	0	0	0	0	0	0	0	0	0	0	0	0	0	0	0	0	0	0	0	0	0	0	0	0	0	0
84037017	US	USA	840	37017	Bladen	North Carolina	US	34.61296243	-78.56180059	Bladen, North Carolina, US	0	0	0	0	0	0	0	0	0	0	0	0	0	0	0	0	0	0	0	0	0	0	0	0	0	0	0	0	0	0	0	0	0	0	0	0	0	0	0
84037019	US	USA	840	37019	Brunswick	North Carolina	US	34.070565	-78.22814204	Brunswick, North Carolina, US	0	0	0	0	0	0	0	0	0	0	0	0	0	0	0	0	0	0	0	0	0	0	0	0	0	0	0	0	0	0	0	0	0	0	0	0	0	0	0
84037021	US	USA	840	37021	Buncombe	North Carolina	US	35.61113393	-82.53305	Buncombe, North Carolina, US	0	0	0	0	0	0	0	0	0	0	0	0	0	0	0	0	0	0	0	0	0	0	0	0	0	0	0	0	0	0	0	0	0	0	0	0	0	0	0
84037023	US	USA	840	37023	Burke	North Carolina	US	35.74989637	-81.70755735	Burke, North Carolina, US	0	0	0	0	0	0	0	0	0	0	0	0	0	0	0	0	0	0	0	0	0	0	0	0	0	0	0	0	0	0	0	0	0	0	0	0	0	0	0
84037025	US	USA	840	37025	Cabarrus	North Carolina	US	35.3877799	-80.55267168	Cabarrus, North Carolina, US	0	0	0	0	0	0	0	0	0	0	0	0	0	0	0	0	0	0	0	0	0	0	0	0	0	0	0	0	0	0	0	0	0	0	0	0	0	0	0
84037027	US	USA	840	37027	Caldwell	North Carolina	US	35.95204977	-81.54799522	Caldwell, North Carolina, US	0	0	0	0	0	0	0	0	0	0	0	0	0	0	0	0	0	0	0	0	0	0	0	0	0	0	0	0	0	0	0	0	0	0	0	0	0	0	0
84037029	US	USA	840	37029	Camden	North Carolina	US	36.33804939	-76.15568396	Camden, North Carolina, US	0	0	0	0	0	0	0	0	0	0	0	0	0	0	0	0	0	0	0	0	0	0	0	0	0	0	0	0	0	0	0	0	0	0	0	0	0	0	0
84037031	US	USA	840	37031	Carteret	North Carolina	US	34.8932941	-76.54120135	Carteret, North Carolina, US	0	0	0	0	0	0	0	0	0	0	0	0	0	0	0	0	0	0	0	0	0	0	0	0	0	0	0	0	0	0	0	0	0	0	0	0	0	0	0
84037033	US	USA	840	37033	Caswell	North Carolina	US	36.39312665	-79.33353281	Caswell, North Carolina, US	0	0	0	0	0	0	0	0	0	0	0	0	0	0	0	0	0	0	0	0	0	0	0	0	0	0	0	0	0	0	0	0	0	0	0	0	0	0	0
84037035	US	USA	840	37035	Catawba	North Carolina	US	35.66211129	-81.2132617	Catawba, North Carolina, US	0	0	0	0	0	0	0	0	0	0	0	0	0	0	0	0	0	0	0	0	0	0	0	0	0	0	0	0	0	0	0	0	0	0	0	0	0	0	0
84037037	US	USA	840	37037	Chatham	North Carolina	US	35.70394416	-79.25541492	Chatham, North Carolina, US	0	0	0	0	0	0	0	0	0	0	0	0	0	0	0	0	0	0	0	0	0	0	0	0	0	0	0	0	0	0	0	0	0	0	0	0	0	0	0
84037039	US	USA	840	37039	Cherokee	North Carolina	US	35.1349263	-84.05970864	Cherokee, North Carolina, US	0	0	0	0	0	0	0	0	0	0	0	0	0	0	0	0	0	0	0	0	0	0	0	0	0	0	0	0	0	0	0	0	0	0	0	0	0	0	0
84037041	US	USA	840	37041	Chowan	North Carolina	US	36.12908077	-76.60118385	Chowan, North Carolina, US	0	0	0	0	0	0	0	0	0	0	0	0	0	0	0	0	0	0	0	0	0	0	0	0	0	0	0	0	0	0	0	0	0	0	0	0	0	0	0
84037043	US	USA	840	37043	Clay	North Carolina	US	35.05704275	-83.74353633	Clay, North Carolina, US	0	0	0	0	0	0	0	0	0	0	0	0	0	0	0	0	0	0	0	0	0	0	0	0	0	0	0	0	0	0	0	0	0	0	0	0	0	0	0
84037045	US	USA	840	37045	Cleveland	North Carolina	US	35.33553364	-81.55204486	Cleveland, North Carolina, US	0	0	0	0	0	0	0	0	0	0	0	0	0	0	0	0	0	0	0	0	0	0	0	0	0	0	0	0	0	0	0	0	0	0	0	0	0	0	0
84037047	US	USA	840	37047	Columbus	North Carolina	US	34.26744084	-78.65801424	Columbus, North Carolina, US	0	0	0	0	0	0	0	0	0	0	0	0	0	0	0	0	0	0	0	0	0	0	0	0	0	0	0	0	0	0	0	0	0	0	0	0	0	0	0
84037049	US	USA	840	37049	Craven	North Carolina	US	35.11833364	-77.08398081	Craven, North Carolina, US	0	0	0	0	0	0	0	0	0	0	0	0	0	0	0	0	0	0	0	0	0	0	0	0	0	0	0	0	0	0	0	0	0	0	0	0	0	0	0
84037051	US	USA	840	37051	Cumberland	North Carolina	US	35.04762133	-78.82623165	Cumberland, North Carolina, US	0	0	0	0	0	0	0	0	0	0	0	0	0	0	0	0	0	0	0	0	0	0	0	0	0	0	0	0	0	0	0	0	0	0	0	0	0	0	0
84037053	US	USA	840	37053	Currituck	North Carolina	US	36.36123664	-75.95876401	Currituck, North Carolina, US	0	0	0	0	0	0	0	0	0	0	0	0	0	0	0	0	0	0	0	0	0	0	0	0	0	0	0	0	0	0	0	0	0	0	0	0	0	0	0
84037055	US	USA	840	37055	Dare	North Carolina	US	35.66520691	-75.71767334	Dare, North Carolina, US	0	0	0	0	0	0	0	0	0	0	0	0	0	0	0	0	0	0	0	0	0	0	0	0	0	0	0	0	0	0	0	0	0	0	0	0	0	0	0
84037057	US	USA	840	37057	Davidson	North Carolina	US	35.79115496	-80.21256572	Davidson, North Carolina, US	0	0	0	0	0	0	0	0	0	0	0	0	0	0	0	0	0	0	0	0	0	0	0	0	0	0	0	0	0	0	0	0	0	0	0	0	0	0	0
84037059	US	USA	840	37059	Davie	North Carolina	US	35.93099927	-80.54496571	Davie, North Carolina, US	0	0	0	0	0	0	0	0	0	0	0	0	0	0	0	0	0	0	0	0	0	0	0	0	0	0	0	0	0	0	0	0	0	0	0	0	0	0	0
84037061	US	USA	840	37061	Duplin	North Carolina	US	34.93449805	-77.93140529	Duplin, North Carolina, US	0	0	0	0	0	0	0	0	0	0	0	0	0	0	0	0	0	0	0	0	0	0	0	0	0	0	0	0	0	0	0	0	0	0	0	0	0	0	0
84037063	US	USA	840	37063	Durham	North Carolina	US	36.03638492	-78.87608331	Durham, North Carolina, US	0	0	0	0	0	0	0	0	0	0	0	0	0	0	0	0	0	0	0	0	0	0	0	0	0	0	0	0	0	0	0	0	0	0	0	0	0	0	0
84037065	US	USA	840	37065	Edgecombe	North Carolina	US	35.91230639	-77.59436892	Edgecombe, North Carolina, US	0	0	0	0	0	0	0	0	0	0	0	0	0	0	0	0	0	0	0	0	0	0	0	0	0	0	0	0	0	0	0	0	0	0	0	0	0	0	0
84037067	US	USA	840	37067	Forsyth	North Carolina	US	36.12859861	-80.25459052	Forsyth, North Carolina, US	0	0	0	0	0	0	0	0	0	0	0	0	0	0	0	0	0	0	0	0	0	0	0	0	0	0	0	0	0	0	0	0	0	0	0	0	0	0	0
84037069	US	USA	840	37069	Franklin	North Carolina	US	36.081519	-78.28708884	Franklin, North Carolina, US	0	0	0	0	0	0	0	0	0	0	0	0	0	0	0	0	0	0	0	0	0	0	0	0	0	0	0	0	0	0	0	0	0	0	0	0	0	0	0
84037071	US	USA	840	37071	Gaston	North Carolina	US	35.29373559	-81.17477045	Gaston, North Carolina, US	0	0	0	0	0	0	0	0	0	0	0	0	0	0	0	0	0	0	0	0	0	0	0	0	0	0	0	0	0	0	0	0	0	0	0	0	0	0	0
84037073	US	USA	840	37073	Gates	North Carolina	US	36.44667547	-76.69749701	Gates, North Carolina, US	0	0	0	0	0	0	0	0	0	0	0	0	0	0	0	0	0	0	0	0	0	0	0	0	0	0	0	0	0	0	0	0	0	0	0	0	0	0	0
84037075	US	USA	840	37075	Graham	North Carolina	US	35.3506925	-83.83369267	Graham, North Carolina, US	0	0	0	0	0	0	0	0	0	0	0	0	0	0	0	0	0	0	0	0	0	0	0	0	0	0	0	0	0	0	0	0	0	0	0	0	0	0	0
84037077	US	USA	840	37077	Granville	North Carolina	US	36.30337451	-78.65184241	Granville, North Carolina, US	0	0	0	0	0	0	0	0	0	0	0	0	0	0	0	0	0	0	0	0	0	0	0	0	0	0	0	0	0	0	0	0	0	0	0	0	0	0	0
84037079	US	USA	840	37079	Greene	North Carolina	US	35.48544173	-77.67578087	Greene, North Carolina, US	0	0	0	0	0	0	0	0	0	0	0	0	0	0	0	0	0	0	0	0	0	0	0	0	0	0	0	0	0	0	0	0	0	0	0	0	0	0	0
84037081	US	USA	840	37081	Guilford	North Carolina	US	36.07959451	-79.78824948	Guilford, North Carolina, US	0	0	0	0	0	0	0	0	0	0	0	0	0	0	0	0	0	0	0	0	0	0	0	0	0	0	0	0	0	0	0	0	0	0	0	0	0	0	0
84037083	US	USA	840	37083	Halifax	North Carolina	US	36.25669272	-77.6556109	Halifax, North Carolina, US	0	0	0	0	0	0	0	0	0	0	0	0	0	0	0	0	0	0	0	0	0	0	0	0	0	0	0	0	0	0	0	0	0	0	0	0	0	0	0
84037085	US	USA	840	37085	Harnett	North Carolina	US	35.36731853	-78.87243571	Harnett, North Carolina, US	0	0	0	0	0	0	0	0	0	0	0	0	0	0	0	0	0	0	0	0	0	0	0	0	0	0	0	0	0	0	0	0	0	0	0	0	0	0	0
84037087	US	USA	840	37087	Haywood	North Carolina	US	35.55269063	-82.98196486	Haywood, North Carolina, US	0	0	0	0	0	0	0	0	0	0	0	0	0	0	0	0	0	0	0	0	0	0	0	0	0	0	0	0	0	0	0	0	0	0	0	0	0	0	0
84037089	US	USA	840	37089	Henderson	North Carolina	US	35.33788927	-82.4766782	Henderson, North Carolina, US	0	0	0	0	0	0	0	0	0	0	0	0	0	0	0	0	0	0	0	0	0	0	0	0	0	0	0	0	0	0	0	0	0	0	0	0	0	0	0
84037091	US	USA	840	37091	Hertford	North Carolina	US	36.3607755	-76.98104134	Hertford, North Carolina, US	0	0	0	0	0	0	0	0	0	0	0	0	0	0	0	0	0	0	0	0	0	0	0	0	0	0	0	0	0	0	0	0	0	0	0	0	0	0	0
84037093	US	USA	840	37093	Hoke	North Carolina	US	35.01888303	-79.23651674	Hoke, North Carolina, US	0	0	0	0	0	0	0	0	0	0	0	0	0	0	0	0	0	0	0	0	0	0	0	0	0	0	0	0	0	0	0	0	0	0	0	0	0	0	0
84037095	US	USA	840	37095	Hyde	North Carolina	US	35.42017674	-76.15180542	Hyde, North Carolina, US	0	0	0	0	0	0	0	0	0	0	0	0	0	0	0	0	0	0	0	0	0	0	0	0	0	0	0	0	0	0	0	0	0	0	0	0	0	0	0
84037097	US	USA	840	37097	Iredell	North Carolina	US	35.80950511	-80.8743128	Iredell, North Carolina, US	0	0	0	0	0	0	0	0	0	0	0	0	0	0	0	0	0	0	0	0	0	0	0	0	0	0	0	0	0	0	0	0	0	0	0	0	0	0	0
84037099	US	USA	840	37099	Jackson	North Carolina	US	35.28814273	-83.14093385	Jackson, North Carolina, US	0	0	0	0	0	0	0	0	0	0	0	0	0	0	0	0	0	0	0	0	0	0	0	0	0	0	0	0	0	0	0	0	0	0	0	0	0	0	0
84037101	US	USA	840	37101	Johnston	North Carolina	US	35.51745004	-78.36622717	Johnston, North Carolina, US	0	0	0	0	0	0	0	0	0	0	0	0	0	0	0	0	0	0	0	0	0	0	0	0	0	0	0	0	0	0	0	0	0	0	0	0	0	0	0
84037103	US	USA	840	37103	Jones	North Carolina	US	35.02254606	-77.35870791	Jones, North Carolina, US	0	0	0	0	0	0	0	0	0	0	0	0	0	0	0	0	0	0	0	0	0	0	0	0	0	0	0	0	0	0	0	0	0	0	0	0	0	0	0
84037105	US	USA	840	37105	Lee	North Carolina	US	35.47623147	-79.17569362	Lee, North Carolina, US	0	0	0	0	0	0	0	0	0	0	0	0	0	0	0	0	0	0	0	0	0	0	0	0	0	0	0	0	0	0	0	0	0	0	0	0	0	0	0
84037107	US	USA	840	37107	Lenoir	North Carolina	US	35.2403259	-77.64245615	Lenoir, North Carolina, US	0	0	0	0	0	0	0	0	0	0	0	0	0	0	0	0	0	0	0	0	0	0	0	0	0	0	0	0	0	0	0	0	0	0	0	0	0	0	0
84037109	US	USA	840	37109	Lincoln	North Carolina	US	35.48508185	-81.21740317	Lincoln, North Carolina, US	0	0	0	0	0	0	0	0	0	0	0	0	0	0	0	0	0	0	0	0	0	0	0	0	0	0	0	0	0	0	0	0	0	0	0	0	0	0	0
84037111	US	USA	840	37111	McDowell	North Carolina	US	35.67736232	-82.0482425	McDowell, North Carolina, US	0	0	0	0	0	0	0	0	0	0	0	0	0	0	0	0	0	0	0	0	0	0	0	0	0	0	0	0	0	0	0	0	0	0	0	0	0	0	0
84037113	US	USA	840	37113	Macon	North Carolina	US	35.14867843	-83.41696617	Macon, North Carolina, US	0	0	0	0	0	0	0	0	0	0	0	0	0	0	0	0	0	0	0	0	0	0	0	0	0	0	0	0	0	0	0	0	0	0	0	0	0	0	0
84037115	US	USA	840	37115	Madison	North Carolina	US	35.85402722	-82.71346418	Madison, North Carolina, US	0	0	0	0	0	0	0	0	0	0	0	0	0	0	0	0	0	0	0	0	0	0	0	0	0	0	0	0	0	0	0	0	0	0	0	0	0	0	0
84037117	US	USA	840	37117	Martin	North Carolina	US	35.84326734	-77.10860251	Martin, North Carolina, US	0	0	0	0	0	0	0	0	0	0	0	0	0	0	0	0	0	0	0	0	0	0	0	0	0	0	0	0	0	0	0	0	0	0	0	0	0	0	0
84037119	US	USA	840	37119	Mecklenburg	North Carolina	US	35.24469268	-80.8317671	Mecklenburg, North Carolina, US	0	0	0	0	0	0	0	0	0	0	0	0	0	0	0	0	0	0	0	0	0	0	0	0	0	0	0	0	0	0	0	0	0	0	0	0	0	0	0
84037121	US	USA	840	37121	Mitchell	North Carolina	US	36.01059309	-82.1582442	Mitchell, North Carolina, US	0	0	0	0	0	0	0	0	0	0	0	0	0	0	0	0	0	0	0	0	0	0	0	0	0	0	0	0	0	0	0	0	0	0	0	0	0	0	0
84037123	US	USA	840	37123	Montgomery	North Carolina	US	35.33155144	-79.90416657	Montgomery, North Carolina, US	0	0	0	0	0	0	0	0	0	0	0	0	0	0	0	0	0	0	0	0	0	0	0	0	0	0	0	0	0	0	0	0	0	0	0	0	0	0	0
84037125	US	USA	840	37125	Moore	North Carolina	US	35.30885257	-79.48474178	Moore, North Carolina, US	0	0	0	0	0	0	0	0	0	0	0	0	0	0	0	0	0	0	0	0	0	0	0	0	0	0	0	0	0	0	0	0	0	0	0	0	0	0	0
84037127	US	USA	840	37127	Nash	North Carolina	US	35.96575634	-77.98422508	Nash, North Carolina, US	0	0	0	0	0	0	0	0	0	0	0	0	0	0	0	0	0	0	0	0	0	0	0	0	0	0	0	0	0	0	0	0	0	0	0	0	0	0	0
84037129	US	USA	840	37129	New Hanover	North Carolina	US	34.25758282	-77.87075626	New Hanover, North Carolina, US	0	0	0	0	0	0	0	0	0	0	0	0	0	0	0	0	0	0	0	0	0	0	0	0	0	0	0	0	0	0	0	0	0	0	0	0	0	0	0
84037131	US	USA	840	37131	Northampton	North Carolina	US	36.41736238	-77.39769443	Northampton, North Carolina, US	0	0	0	0	0	0	0	0	0	0	0	0	0	0	0	0	0	0	0	0	0	0	0	0	0	0	0	0	0	0	0	0	0	0	0	0	0	0	0
84037133	US	USA	840	37133	Onslow	North Carolina	US	34.72607366	-77.42908179	Onslow, North Carolina, US	0	0	0	0	0	0	0	0	0	0	0	0	0	0	0	0	0	0	0	0	0	0	0	0	0	0	0	0	0	0	0	0	0	0	0	0	0	0	0
84037135	US	USA	840	37135	Orange	North Carolina	US	36.06092947	-79.12167935	Orange, North Carolina, US	0	0	0	0	0	0	0	0	0	0	0	0	0	0	0	0	0	0	0	0	0	0	0	0	0	0	0	0	0	0	0	0	0	0	0	0	0	0	0
84037137	US	USA	840	37137	Pamlico	North Carolina	US	35.15253315	-76.66559823	Pamlico, North Carolina, US	0	0	0	0	0	0	0	0	0	0	0	0	0	0	0	0	0	0	0	0	0	0	0	0	0	0	0	0	0	0	0	0	0	0	0	0	0	0	0
84037139	US	USA	840	37139	Pasquotank	North Carolina	US	36.26723798	-76.25134778	Pasquotank, North Carolina, US	0	0	0	0	0	0	0	0	0	0	0	0	0	0	0	0	0	0	0	0	0	0	0	0	0	0	0	0	0	0	0	0	0	0	0	0	0	0	0
84037141	US	USA	840	37141	Pender	North Carolina	US	34.52265624	-77.90352133	Pender, North Carolina, US	0	0	0	0	0	0	0	0	0	0	0	0	0	0	0	0	0	0	0	0	0	0	0	0	0	0	0	0	0	0	0	0	0	0	0	0	0	0	0
84037143	US	USA	840	37143	Perquimans	North Carolina	US	36.17847453	-76.40603143	Perquimans, North Carolina, US	0	0	0	0	0	0	0	0	0	0	0	0	0	0	0	0	0	0	0	0	0	0	0	0	0	0	0	0	0	0	0	0	0	0	0	0	0	0	0
84037145	US	USA	840	37145	Person	North Carolina	US	36.38989032	-78.97217358	Person, North Carolina, US	0	0	0	0	0	0	0	0	0	0	0	0	0	0	0	0	0	0	0	0	0	0	0	0	0	0	0	0	0	0	0	0	0	0	0	0	0	0	0
84037147	US	USA	840	37147	Pitt	North Carolina	US	35.59535426	-77.37353178	Pitt, North Carolina, US	0	0	0	0	0	0	0	0	0	0	0	0	0	0	0	0	0	0	0	0	0	0	0	0	0	0	0	0	0	0	0	0	0	0	0	0	0	0	0
84037149	US	USA	840	37149	Polk	North Carolina	US	35.27820615	-82.16812354	Polk, North Carolina, US	0	0	0	0	0	0	0	0	0	0	0	0	0	0	0	0	0	0	0	0	0	0	0	0	0	0	0	0	0	0	0	0	0	0	0	0	0	0	0
84037151	US	USA	840	37151	Randolph	North Carolina	US	35.71015088	-79.80570339	Randolph, North Carolina, US	0	0	0	0	0	0	0	0	0	0	0	0	0	0	0	0	0	0	0	0	0	0	0	0	0	0	0	0	0	0	0	0	0	0	0	0	0	0	0
84037153	US	USA	840	37153	Richmond	North Carolina	US	35.00417719	-79.74491009	Richmond, North Carolina, US	0	0	0	0	0	0	0	0	0	0	0	0	0	0	0	0	0	0	0	0	0	0	0	0	0	0	0	0	0	0	0	0	0	0	0	0	0	0	0
84037155	US	USA	840	37155	Robeson	North Carolina	US	34.64244496	-79.1025053	Robeson, North Carolina, US	0	0	0	0	0	0	0	0	0	0	0	0	0	0	0	0	0	0	0	0	0	0	0	0	0	0	0	0	0	0	0	0	0	0	0	0	0	0	0
84037157	US	USA	840	37157	Rockingham	North Carolina	US	36.39593137	-79.77504841	Rockingham, North Carolina, US	0	0	0	0	0	0	0	0	0	0	0	0	0	0	0	0	0	0	0	0	0	0	0	0	0	0	0	0	0	0	0	0	0	0	0	0	0	0	0
84037159	US	USA	840	37159	Rowan	North Carolina	US	35.64003916	-80.52446628	Rowan, North Carolina, US	0	0	0	0	0	0	0	0	0	0	0	0	0	0	0	0	0	0	0	0	0	0	0	0	0	0	0	0	0	0	0	0	0	0	0	0	0	0	0
84037161	US	USA	840	37161	Rutherford	North Carolina	US	35.40114178	-81.92112099	Rutherford, North Carolina, US	0	0	0	0	0	0	0	0	0	0	0	0	0	0	0	0	0	0	0	0	0	0	0	0	0	0	0	0	0	0	0	0	0	0	0	0	0	0	0
84037163	US	USA	840	37163	Sampson	North Carolina	US	34.98820368	-78.36914061	Sampson, North Carolina, US	0	0	0	0	0	0	0	0	0	0	0	0	0	0	0	0	0	0	0	0	0	0	0	0	0	0	0	0	0	0	0	0	0	0	0	0	0	0	0
84037165	US	USA	840	37165	Scotland	North Carolina	US	34.8386299	-79.4757978	Scotland, North Carolina, US	0	0	0	0	0	0	0	0	0	0	0	0	0	0	0	0	0	0	0	0	0	0	0	0	0	0	0	0	0	0	0	0	0	0	0	0	0	0	0
84037167	US	USA	840	37167	Stanly	North Carolina	US	35.31647813	-80.25093221	Stanly, North Carolina, US	0	0	0	0	0	0	0	0	0	0	0	0	0	0	0	0	0	0	0	0	0	0	0	0	0	0	0	0	0	0	0	0	0	0	0	0	0	0	0
84037169	US	USA	840	37169	Stokes	North Carolina	US	36.4017975	-80.23893369	Stokes, North Carolina, US	0	0	0	0	0	0	0	0	0	0	0	0	0	0	0	0	0	0	0	0	0	0	0	0	0	0	0	0	0	0	0	0	0	0	0	0	0	0	0
84037171	US	USA	840	37171	Surry	North Carolina	US	36.41689489	-80.69102283	Surry, North Carolina, US	0	0	0	0	0	0	0	0	0	0	0	0	0	0	0	0	0	0	0	0	0	0	0	0	0	0	0	0	0	0	0	0	0	0	0	0	0	0	0
84037173	US	USA	840	37173	Swain	North Carolina	US	35.48665845	-83.48748932	Swain, North Carolina, US	0	0	0	0	0	0	0	0	0	0	0	0	0	0	0	0	0	0	0	0	0	0	0	0	0	0	0	0	0	0	0	0	0	0	0	0	0	0	0
84037175	US	USA	840	37175	Transylvania	North Carolina	US	35.20383864	-82.79638423	Transylvania, North Carolina, US	0	0	0	0	0	0	0	0	0	0	0	0	0	0	0	0	0	0	0	0	0	0	0	0	0	0	0	0	0	0	0	0	0	0	0	0	0	0	0
84037177	US	USA	840	37177	Tyrrell	North Carolina	US	35.87147226	-76.17055253	Tyrrell, North Carolina, US	0	0	0	0	0	0	0	0	0	0	0	0	0	0	0	0	0	0	0	0	0	0	0	0	0	0	0	0	0	0	0	0	0	0	0	0	0	0	0
84037179	US	USA	840	37179	Union	North Carolina	US	34.98960527	-80.52955873	Union, North Carolina, US	0	0	0	0	0	0	0	0	0	0	0	0	0	0	0	0	0	0	0	0	0	0	0	0	0	0	0	0	0	0	0	0	0	0	0	0	0	0	0
84037181	US	USA	840	37181	Vance	North Carolina	US	36.36880673	-78.40670845	Vance, North Carolina, US	0	0	0	0	0	0	0	0	0	0	0	0	0	0	0	0	0	0	0	0	0	0	0	0	0	0	0	0	0	0	0	0	0	0	0	0	0	0	0
84037183	US	USA	840	37183	Wake	North Carolina	US	35.78879266	-78.65249174	Wake, North Carolina, US	0	0	0	0	0	0	0	0	0	0	0	0	0	0	0	0	0	0	0	0	0	0	0	0	0	0	0	0	0	0	0	0	0	0	0	0	0	0	0
84037185	US	USA	840	37185	Warren	North Carolina	US	36.39728256	-78.10652228	Warren, North Carolina, US	0	0	0	0	0	0	0	0	0	0	0	0	0	0	0	0	0	0	0	0	0	0	0	0	0	0	0	0	0	0	0	0	0	0	0	0	0	0	0
84037187	US	USA	840	37187	Washington	North Carolina	US	35.83810081	-76.57299037	Washington, North Carolina, US	0	0	0	0	0	0	0	0	0	0	0	0	0	0	0	0	0	0	0	0	0	0	0	0	0	0	0	0	0	0	0	0	0	0	0	0	0	0	0
84037189	US	USA	840	37189	Watauga	North Carolina	US	36.23103603	-81.70033724	Watauga, North Carolina, US	0	0	0	0	0	0	0	0	0	0	0	0	0	0	0	0	0	0	0	0	0	0	0	0	0	0	0	0	0	0	0	0	0	0	0	0	0	0	0
84037191	US	USA	840	37191	Wayne	North Carolina	US	35.36438125	-78.00027268	Wayne, North Carolina, US	0	0	0	0	0	0	0	0	0	0	0	0	0	0	0	0	0	0	0	0	0	0	0	0	0	0	0	0	0	0	0	0	0	0	0	0	0	0	0
84037193	US	USA	840	37193	Wilkes	North Carolina	US	36.2084135	-81.16232895	Wilkes, North Carolina, US	0	0	0	0	0	0	0	0	0	0	0	0	0	0	0	0	0	0	0	0	0	0	0	0	0	0	0	0	0	0	0	0	0	0	0	0	0	0	0
84037195	US	USA	840	37195	Wilson	North Carolina	US	35.70625477	-77.917978	Wilson, North Carolina, US	0	0	0	0	0	0	0	0	0	0	0	0	0	0	0	0	0	0	0	0	0	0	0	0	0	0	0	0	0	0	0	0	0	0	0	0	0	0	0
84037197	US	USA	840	37197	Yadkin	North Carolina	US	36.16222629	-80.66239436	Yadkin, North Carolina, US	0	0	0	0	0	0	0	0	0	0	0	0	0	0	0	0	0	0	0	0	0	0	0	0	0	0	0	0	0	0	0	0	0	0	0	0	0	0	0
84037199	US	USA	840	37199	Yancey	North Carolina	US	35.90079156	-82.31237181	Yancey, North Carolina, US	0	0	0	0	0	0	0	0	0	0	0	0	0	0	0	0	0	0	0	0	0	0	0	0	0	0	0	0	0	0	0	0	0	0	0	0	0	0	0
84038001	US	USA	840	38001	Adams	North Dakota	US	46.09686891	-102.5285397	Adams, North Dakota, US	0	0	0	0	0	0	0	0	0	0	0	0	0	0	0	0	0	0	0	0	0	0	0	0	0	0	0	0	0	0	0	0	0	0	0	0	0	0	0
84038003	US	USA	840	38003	Barnes	North Dakota	US	46.93579637	-98.06605978	Barnes, North Dakota, US	0	0	0	0	0	0	0	0	0	0	0	0	0	0	0	0	0	0	0	0	0	0	0	0	0	0	0	0	0	0	0	0	0	0	0	0	0	0	0
84038005	US	USA	840	38005	Benson	North Dakota	US	48.0683985	-99.35916363	Benson, North Dakota, US	0	0	0	0	0	0	0	0	0	0	0	0	0	0	0	0	0	0	0	0	0	0	0	0	0	0	0	0	0	0	0	0	0	0	0	0	0	0	0
84038007	US	USA	840	38007	Billings	North Dakota	US	47.02366884	-103.3762965	Billings, North Dakota, US	0	0	0	0	0	0	0	0	0	0	0	0	0	0	0	0	0	0	0	0	0	0	0	0	0	0	0	0	0	0	0	0	0	0	0	0	0	0	0
[truncated: 1,270 more rows]
[truncated: 52 more columns]
