# Supplementary material for: Effectiveness of COVID-19 shelter-in-place orders varied by state
Source: PLoS One. 2020 Dec 31;15(12):e0245008. doi: 10.1371/journal.pone.0245008 (PMC7775080; doi:10.1371/journal.pone.0245008)
Supplement: S1 File — (ZIP) [file pone.0245008.s008.zip › csse_covid_19_data/UID_ISO_FIPS_LookUp_Table.csv]

UID	iso2	iso3	code3	FIPS	Admin2	Province_State	Country_Region	Lat	Long_	Combined_Key	Population
4	AF	AFG	4				Afghanistan	33.93911	67.709953	Afghanistan	38928341
8	AL	ALB	8				Albania	41.1533	20.1683	Albania	2877800
12	DZ	DZA	12				Algeria	28.0339	1.6596	Algeria	43851043
20	AD	AND	20				Andorra	42.5063	1.5218	Andorra	77265
24	AO	AGO	24				Angola	-11.2027	17.8739	Angola	32866268
28	AG	ATG	28				Antigua and Barbuda	17.0608	-61.7964	Antigua and Barbuda	97928
32	AR	ARG	32				Argentina	-38.4161	-63.6167	Argentina	45195777
51	AM	ARM	51				Armenia	40.0691	45.0382	Armenia	2963234
40	AT	AUT	40				Austria	47.5162	14.5501	Austria	9006400
31	AZ	AZE	31				Azerbaijan	40.1431	47.5769	Azerbaijan	10139175
44	BS	BHS	44				Bahamas	25.025885	-78.035889	Bahamas	393248
48	BH	BHR	48				Bahrain	26.0275	50.55	Bahrain	1701583
50	BD	BGD	50				Bangladesh	23.685	90.3563	Bangladesh	164689383
52	BB	BRB	52				Barbados	13.1939	-59.5432	Barbados	287371
112	BY	BLR	112				Belarus	53.7098	27.9534	Belarus	9449321
56	BE	BEL	56				Belgium	50.8333	4.469936	Belgium	11589616
84	BZ	BLZ	84				Belize	17.1899	-88.4976	Belize	397621
204	BJ	BEN	204				Benin	9.3077	2.3158	Benin	12123198
64	BT	BTN	64				Bhutan	27.5142	90.4336	Bhutan	771612
68	BO	BOL	68				Bolivia	-16.2902	-63.5887	Bolivia	11673029
70	BA	BIH	70				Bosnia and Herzegovina	43.9159	17.6791	Bosnia and Herzegovina	3280815
72	BW	BWA	72				Botswana	-22.3285	24.6849	Botswana	2351625
76	BR	BRA	76				Brazil	-14.235	-51.9253	Brazil	212559409
96	BN	BRN	96				Brunei	4.5353	114.7277	Brunei	437483
100	BG	BGR	100				Bulgaria	42.7339	25.4858	Bulgaria	6948445
854	BF	BFA	854				Burkina Faso	12.2383	-1.5616	Burkina Faso	20903278
104	MM	MMR	104				Burma	21.9162	95.956	Burma	54409794
108	BI	BDI	108				Burundi	-3.3731	29.9189	Burundi	11890781
132	CV	CPV	132				Cabo Verde	16.5388	-23.0418	Cabo Verde	555988
116	KH	KHM	116				Cambodia	11.55	104.9167	Cambodia	16718971
120	CM	CMR	120				Cameroon	3.848	11.5021	Cameroon	26545864
140	CF	CAF	140				Central African Republic	6.6111	20.9394	Central African Republic	4829764
148	TD	TCD	148				Chad	15.4542	18.7322	Chad	16425859
152	CL	CHL	152				Chile	-35.6751	-71.543	Chile	19116209
170	CO	COL	170				Colombia	4.5709	-74.2973	Colombia	50882884
178	CG	COG	178				Congo (Brazzaville)	-4.2634	15.2832	Congo (Brazzaville)	5518092
180	CD	COD	180				Congo (Kinshasa)	-4.322447	15.307045	Congo (Kinshasa)	89561404
188	CR	CRI	188				Costa Rica	9.7489	-83.7534	Costa Rica	5094114
384	CI	CIV	384				Cote d'Ivoire	7.54	-5.5471	Cote d'Ivoire	26378275
191	HR	HRV	191				Croatia	45.1	15.2	Croatia	4105268
192	CU	CUB	192				Cuba	21.521757	-77.781167	Cuba	11326616
196	CY	CYP	196				Cyprus	35.1264	33.4299	Cyprus	1207361
203	CZ	CZE	203				Czechia	49.8175	15.473	Czechia	10708982
208	DK	DNK	208				Denmark	56.2639	9.5018	Denmark	5792203
9999							Diamond Princess	0	0	Diamond Princess
262	DJ	DJI	262				Djibouti	11.8251	42.5903	Djibouti	988002
212	DM	DMA	212				Dominica	15.415	-61.371	Dominica	71991
214	DO	DOM	214				Dominican Republic	18.7357	-70.1627	Dominican Republic	10847904
218	EC	ECU	218				Ecuador	-1.8312	-78.1834	Ecuador	17643060
818	EG	EGY	818				Egypt	26.820553	30.802498	Egypt	102334403
222	SV	SLV	222				El Salvador	13.7942	-88.8965	El Salvador	6486201
226	GQ	GNQ	226				Equatorial Guinea	1.6508	10.2679	Equatorial Guinea	1402985
232	ER	ERI	232				Eritrea	15.1794	39.7823	Eritrea	3546427
233	EE	EST	233				Estonia	58.5953	25.0136	Estonia	1326539
748	SZ	SWZ	748				Eswatini	-26.5225	31.4659	Eswatini	1160164
231	ET	ETH	231				Ethiopia	9.145	40.4897	Ethiopia	114963583
242	FJ	FJI	242				Fiji	-17.7134	178.065	Fiji	896444
246	FI	FIN	246				Finland	61.92411	25.748151	Finland	5540718
250	FR	FRA	250				France	46.2276	2.2137	France	65273512
266	GA	GAB	266				Gabon	-0.8037	11.6094	Gabon	2225728
270	GM	GMB	270				Gambia	13.4432	-15.3101	Gambia	2416664
268	GE	GEO	268				Georgia	42.3154	43.3569	Georgia	3989175
276	DE	DEU	276				Germany	51.165691	10.451526	Germany	83783945
288	GH	GHA	288				Ghana	7.9465	-1.0232	Ghana	31072945
300	GR	GRC	300				Greece	39.0742	21.8243	Greece	10423056
308	GD	GRD	308				Grenada	12.1165	-61.679	Grenada	112519
320	GT	GTM	320				Guatemala	15.7835	-90.2308	Guatemala	17915567
324	GN	GIN	324				Guinea	9.9456	-9.6966	Guinea	13132792
624	GW	GNB	624				Guinea-Bissau	11.8037	-15.1804	Guinea-Bissau	1967998
328	GY	GUY	328				Guyana	4.860416	-58.93018	Guyana	786559
332	HT	HTI	332				Haiti	18.9712	-72.2852	Haiti	11402533
336	VA	VAT	336				Holy See	41.9029	12.4534	Holy See	809
340	HN	HND	340				Honduras	15.2	-86.2419	Honduras	9904608
348	HU	HUN	348				Hungary	47.1625	19.5033	Hungary	9660350
352	IS	ISL	352				Iceland	64.9631	-19.0208	Iceland	341250
356	IN	IND	356				India	20.593684	78.96288	India	1380004385
360	ID	IDN	360				Indonesia	-0.7893	113.9213	Indonesia	273523621
364	IR	IRN	364				Iran	32.427908	53.688046	Iran	83992953
368	IQ	IRQ	368				Iraq	33.223191	43.679291	Iraq	40222503
372	IE	IRL	372				Ireland	53.1424	-7.6921	Ireland	4937796
376	IL	ISR	376				Israel	31.046051	34.851612	Israel	8655541
380	IT	ITA	380				Italy	41.87194	12.56738	Italy	60461828
388	JM	JAM	388				Jamaica	18.1096	-77.2975	Jamaica	2961161
392	JP	JPN	392				Japan	36.204824	138.252924	Japan	126476458
400	JO	JOR	400				Jordan	31.24	36.51	Jordan	10203140
398	KZ	KAZ	398				Kazakhstan	48.0196	66.9237	Kazakhstan	18776707
404	KE	KEN	404				Kenya	-0.0236	37.9062	Kenya	53771300
410	KR	KOR	410				Korea, South	35.907757	127.766922	Korea, South	51269183
383	XK	XKS	383				Kosovo	42.602636	20.902977	Kosovo	1810366
414	KW	KWT	414				Kuwait	29.31166	47.481766	Kuwait	4270563
417	KG	KGZ	417				Kyrgyzstan	41.20438	74.766098	Kyrgyzstan	6524191
418	LA	LAO	418				Laos	19.85627	102.495496	Laos	7275556
428	LV	LVA	428				Latvia	56.8796	24.6032	Latvia	1886202
422	LB	LBN	422				Lebanon	33.8547	35.8623	Lebanon	6825442
430	LR	LBR	430				Liberia	6.428055	-9.429499	Liberia	5057677
434	LY	LBY	434				Libya	26.3351	17.228331	Libya	6871287
438	LI	LIE	438				Liechtenstein	47.14	9.55	Liechtenstein	38137
440	LT	LTU	440				Lithuania	55.1694	23.8813	Lithuania	2722291
442	LU	LUX	442				Luxembourg	49.8153	6.1296	Luxembourg	625976
450	MG	MDG	450				Madagascar	-18.766947	46.869107	Madagascar	27691019
454	MW	MWI	454				Malawi	-13.2543	34.3015	Malawi	19129955
458	MY	MYS	458				Malaysia	4.210484	101.975766	Malaysia	32365998
462	MV	MDV	462				Maldives	3.2028	73.2207	Maldives	540542
466	ML	MLI	466				Mali	17.570692	-3.996166	Mali	20250834
470	MT	MLT	470				Malta	35.9375	14.3754	Malta	441539
478	MR	MRT	478				Mauritania	21.0079	-10.9408	Mauritania	4649660
480	MU	MUS	480				Mauritius	-20.348404	57.552152	Mauritius	1271767
484	MX	MEX	484				Mexico	23.6345	-102.5528	Mexico	128932753
498	MD	MDA	498				Moldova	47.4116	28.3699	Moldova	4033963
492	MC	MCO	492				Monaco	43.7333	7.4167	Monaco	39244
496	MN	MNG	496				Mongolia	46.8625	103.8467	Mongolia	3278292
499	ME	MNE	499				Montenegro	42.708678	19.37439	Montenegro	628062
504	MA	MAR	504				Morocco	31.7917	-7.0926	Morocco	36910558
508	MZ	MOZ	508				Mozambique	-18.665695	35.529562	Mozambique	31255435
8888							MS Zaandam	0	0	MS Zaandam
516	NA	NAM	516				Namibia	-22.9576	18.4904	Namibia	2540916
524	NP	NPL	524				Nepal	28.1667	84.25	Nepal	29136808
528	NL	NLD	528				Netherlands	52.1326	5.2913	Netherlands	17134873
554	NZ	NZL	554				New Zealand	-40.9006	174.886	New Zealand	4822233
558	NI	NIC	558				Nicaragua	12.865416	-85.207229	Nicaragua	6624554
562	NE	NER	562				Niger	17.607789	8.081666	Niger	24206636
566	NG	NGA	566				Nigeria	9.082	8.6753	Nigeria	206139587
807	MK	MKD	807				North Macedonia	41.6086	21.7453	North Macedonia	2083380
578	NO	NOR	578				Norway	60.472	8.4689	Norway	5421242
512	OM	OMN	512				Oman	21.512583	55.923255	Oman	5106622
586	PK	PAK	586				Pakistan	30.3753	69.3451	Pakistan	220892331
591	PA	PAN	591				Panama	8.538	-80.7821	Panama	4314768
598	PG	PNG	598				Papua New Guinea	-6.314993	143.95555	Papua New Guinea	8947027
600	PY	PRY	600				Paraguay	-23.4425	-58.4438	Paraguay	7132530
604	PE	PER	604				Peru	-9.19	-75.0152	Peru	32971846
608	PH	PHL	608				Philippines	12.879721	121.774017	Philippines	109581085
616	PL	POL	616				Poland	51.9194	19.1451	Poland	37846605
620	PT	PRT	620				Portugal	39.3999	-8.2245	Portugal	10196707
634	QA	QAT	634				Qatar	25.3548	51.1839	Qatar	2881060
642	RO	ROU	642				Romania	45.9432	24.9668	Romania	19237682
643	RU	RUS	643				Russia	61.52401	105.318756	Russia	145934460
646	RW	RWA	646				Rwanda	-1.9403	29.8739	Rwanda	12952209
659	KN	KNA	659				Saint Kitts and Nevis	17.357822	-62.782998	Saint Kitts and Nevis	53192
662	LC	LCA	662				Saint Lucia	13.9094	-60.9789	Saint Lucia	183629
670	VC	VCT	670				Saint Vincent and the Grenadines	12.9843	-61.2872	Saint Vincent and the Grenadines	110947
674	SM	SMR	674				San Marino	43.9424	12.4578	San Marino	33938
678	ST	STP	678				Sao Tome and Principe	0.1864	6.6131	Sao Tome and Principe	219161
682	SA	SAU	682				Saudi Arabia	23.885942	45.079162	Saudi Arabia	34813867
686	SN	SEN	686				Senegal	14.4974	-14.4524	Senegal	16743930
688	RS	SRB	688				Serbia	44.0165	21.0059	Serbia	8737370
690	SC	SYC	690				Seychelles	-4.6796	55.492	Seychelles	98340
694	SL	SLE	694				Sierra Leone	8.460555	-11.779889	Sierra Leone	7976985
702	SG	SGP	702				Singapore	1.2833	103.8333	Singapore	5850343
703	SK	SVK	703				Slovakia	48.669	19.699	Slovakia	5459643
705	SI	SVN	705				Slovenia	46.1512	14.9955	Slovenia	2078932
706	SO	SOM	706				Somalia	5.152149	46.199616	Somalia	15893219
710	ZA	ZAF	710				South Africa	-30.5595	22.9375	South Africa	59308690
728	SS	SSD	728				South Sudan	6.877	31.307	South Sudan	11193729
724	ES	ESP	724				Spain	40.463667	-3.74922	Spain	46754783
144	LK	LKA	144				Sri Lanka	7.873054	80.771797	Sri Lanka	21413250
729	SD	SDN	729				Sudan	12.8628	30.2176	Sudan	43849269
740	SR	SUR	740				Suriname	3.9193	-56.0278	Suriname	586634
752	SE	SWE	752				Sweden	60.128161	18.643501	Sweden	10099270
756	CH	CHE	756				Switzerland	46.8182	8.2275	Switzerland	8654618
760	SY	SYR	760				Syria	34.802075	38.996815	Syria	17500657
158	TW	TWN	158				Taiwan*	23.7	121	Taiwan*	23816775
834	TZ	TZA	834				Tanzania	-6.369028	34.888822	Tanzania	59734213
764	TH	THA	764				Thailand	15.870032	100.992541	Thailand	69799978
626	TL	TLS	626				Timor-Leste	-8.874217	125.727539	Timor-Leste	1318442
768	TG	TGO	768				Togo	8.6195	0.8248	Togo	8278737
780	TT	TTO	780				Trinidad and Tobago	10.6918	-61.2225	Trinidad and Tobago	1399491
788	TN	TUN	788				Tunisia	33.886917	9.537499	Tunisia	11818618
792	TR	TUR	792				Turkey	38.9637	35.2433	Turkey	84339067
800	UG	UGA	800				Uganda	1.373333	32.290275	Uganda	45741000
804	UA	UKR	804				Ukraine	48.3794	31.1656	Ukraine	43733759
784	AE	ARE	784				United Arab Emirates	23.424076	53.847818	United Arab Emirates	9890400
826	GB	GBR	826				United Kingdom	55.3781	-3.436	United Kingdom	67886004
858	UY	URY	858				Uruguay	-32.5228	-55.7658	Uruguay	3473727
860	UZ	UZB	860				Uzbekistan	41.377491	64.585262	Uzbekistan	33469199
862	VE	VEN	862				Venezuela	6.4238	-66.5897	Venezuela	28435943
704	VN	VNM	704				Vietnam	14.058324	108.277199	Vietnam	97338583
275	PS	PSE	275				West Bank and Gaza	31.9522	35.2332	West Bank and Gaza	5101416
732	EH	ESH	732				Western Sahara	24.2155	-12.8858	Western Sahara	597330
887	YE	YEM	887				Yemen	15.552727	48.516388	Yemen	29825968
894	ZM	ZMB	894				Zambia	-13.133897	27.849332	Zambia	18383956
716	ZW	ZWE	716				Zimbabwe	-19.015438	29.154857	Zimbabwe	14862927
234	FO	FRO	234			Faroe Islands	Denmark	61.8926	-6.9118	Faroe Islands, Denmark	48865
304	GL	GRL	304			Greenland	Denmark	71.7069	-42.6043	Greenland, Denmark	56772
254	GF	GUF	254			French Guiana	France	4	-53	French Guiana, France	298682
258	PF	PYF	258			French Polynesia	France	-17.6797	149.4068	French Polynesia, France	280904
312	GP	GLP	312			Guadeloupe	France	16.265	-61.551	Guadeloupe, France	400127
474	MQ	MTQ	474			Martinique	France	14.6415	-61.0242	Martinique, France	375265
175	YT	MYT	175			Mayotte	France	-12.8275	45.166244	Mayotte, France	272813
540	NC	NCL	540			New Caledonia	France	-20.904305	165.618042	New Caledonia, France	285491
638	RE	REU	638			Reunion	France	-21.1151	55.5364	Reunion, France	895308
652	BL	BLM	652			Saint Barthelemy	France	17.9	-62.8333	Saint Barthelemy, France	9885
666	PM	SPM	666			Saint Pierre and Miquelon	France	46.8852	-56.3159	Saint Pierre and Miquelon, France	5795
663	MF	MAF	663			St Martin	France	18.0708	-63.0501	St Martin, France	38659
533	AW	ABW	533			Aruba	Netherlands	12.5211	-69.9683	Aruba, Netherlands	106766
531	CW	CUW	531			Curacao	Netherlands	12.1696	-68.99	Curacao, Netherlands	164100
534	SX	SXM	534			Sint Maarten	Netherlands	18.0425	-63.0548	Sint Maarten, Netherlands	42882
535	BQ	BES	535			Bonaire, Sint Eustatius and Saba	Netherlands	12.1784	-68.2385	Bonaire, Sint Eustatius and Saba, Netherlands	26221
660	AI	AIA	660			Anguilla	United Kingdom	18.2206	-63.0686	Anguilla, United Kingdom	15002
60	BM	BMU	60			Bermuda	United Kingdom	32.3078	-64.7505	Bermuda, United Kingdom	62273
92	VG	VGB	92			British Virgin Islands	United Kingdom	18.4207	-64.64	British Virgin Islands, United Kingdom	30237
136	KY	CYM	136			Cayman Islands	United Kingdom	19.3133	-81.2546	Cayman Islands, United Kingdom	65720
8261	GB	GBR	826			Channel Islands	United Kingdom	49.3723	-2.3644	Channel Islands, United Kingdom	170499
238	FK	FLK	238			Falkland Islands (Malvinas)	United Kingdom	-51.7963	-59.5236	Falkland Islands (Malvinas), United Kingdom	3483
292	GI	GIB	292			Gibraltar	United Kingdom	36.1408	-5.3536	Gibraltar, United Kingdom	33691
833	IM	IMN	833			Isle of Man	United Kingdom	54.2361	-4.5481	Isle of Man, United Kingdom	85032
500	MS	MSR	500			Montserrat	United Kingdom	16.742498	-62.187366	Montserrat, United Kingdom	4999
796	TC	TCA	796			Turks and Caicos Islands	United Kingdom	21.694	-71.7979	Turks and Caicos Islands, United Kingdom	38718
36	AU	AUS	36				Australia	-25	133	Australia	25459700
3601	AU	AUS	36			Australian Capital Territory	Australia	-35.4735	149.0124	Australian Capital Territory, Australia	428100
3602	AU	AUS	36			New South Wales	Australia	-33.8688	151.2093	New South Wales, Australia	8118000
3603	AU	AUS	36			Northern Territory	Australia	-12.4634	130.8456	Northern Territory, Australia	245600
3604	AU	AUS	36			Queensland	Australia	-27.4698	153.0251	Queensland, Australia	5115500
3605	AU	AUS	36			South Australia	Australia	-34.9285	138.6007	South Australia, Australia	1756500
3606	AU	AUS	36			Tasmania	Australia	-42.8821	147.3272	Tasmania, Australia	535500
3607	AU	AUS	36			Victoria	Australia	-37.8136	144.9631	Victoria, Australia	6629900
3608	AU	AUS	36			Western Australia	Australia	-31.9505	115.8605	Western Australia, Australia	2630600
124	CA	CAN	124				Canada	60	-95	Canada	37855702
12401	CA	CAN	124			Alberta	Canada	53.9333	-116.5765	Alberta, Canada	4413146
12402	CA	CAN	124			British Columbia	Canada	53.7267	-127.6476	British Columbia, Canada	5110917
12403	CA	CAN	124			Manitoba	Canada	53.7609	-98.8139	Manitoba, Canada	1377517
12404	CA	CAN	124			New Brunswick	Canada	46.5653	-66.4619	New Brunswick, Canada	779993
12405	CA	CAN	124			Newfoundland and Labrador	Canada	53.1355	-57.6604	Newfoundland and Labrador, Canada	521365
12406	CA	CAN	124			Northwest Territories	Canada	64.8255	-124.8457	Northwest Territories,Canada	44904
12407	CA	CAN	124			Nova Scotia	Canada	44.682	-63.7443	Nova Scotia, Canada	977457
12408	CA	CAN	124			Ontario	Canada	51.2538	-85.3232	Ontario, Canada	14711827
12409	CA	CAN	124			Prince Edward Island	Canada	46.5107	-63.4168	Prince Edward Island, Canada	158158
12410	CA	CAN	124			Quebec	Canada	52.9399	-73.5491	Quebec, Canada	8537674
12411	CA	CAN	124			Saskatchewan	Canada	52.9399	-106.4509	Saskatchewan, Canada	1181666
12412	CA	CAN	124			Yukon	Canada	64.2823	-135	Yukon, Canada	41078
12413	CA	CAN	124			Diamond Princess	Canada			Diamond Princess, Canada
12414	CA	CAN	124			Grand Princess	Canada			Grand Princess, Canada
12415	CA	CAN	124			Recovered	Canada			Recovered, Canada
156	CN	CHN	156				China	30.5928	114.3055	China	1404676330
15601	CN	CHN	156			Anhui	China	31.8257	117.2264	Anhui, China	63240000
15602	CN	CHN	156			Beijing	China	40.1824	116.4142	Beijing, China	21540000
15603	CN	CHN	156			Chongqing	China	30.0572	107.874	Chongqing, China	31020000
15604	CN	CHN	156			Fujian	China	26.0789	117.9874	Fujian, China	39410000
15605	CN	CHN	156			Gansu	China	37.8099	101.0583	Gansu, China	26370000
15606	CN	CHN	156			Guangdong	China	23.3417	113.4244	Guangdong, China	113460000
15607	CN	CHN	156			Guangxi	China	23.8298	108.7881	Guangxi, China	49260000
15608	CN	CHN	156			Guizhou	China	26.8154	106.8748	Guizhou, China	36000000
15609	CN	CHN	156			Hainan	China	19.1959	109.7453	Hainan, China	9340000
15610	CN	CHN	156			Hebei	China	39.549	116.1306	Hebei, China	75560000
15611	CN	CHN	156			Heilongjiang	China	47.862	127.7615	Heilongjiang, China	37730000
15612	CN	CHN	156			Henan	China	33.882	113.614	Henan, China	96050000
15613	CN	CHN	156			Hubei	China	30.9756	112.2707	Hubei, China	59170000
15614	CN	CHN	156			Hunan	China	27.6104	111.7088	Hunan, China	68990000
15615	CN	CHN	156			Inner Mongolia	China	44.0935	113.9448	Inner Mongolia, China	25340000
15616	CN	CHN	156			Jiangsu	China	32.9711	119.455	Jiangsu, China	80510000
15617	CN	CHN	156			Jiangxi	China	27.614	115.7221	Jiangxi, China	46480000
15618	CN	CHN	156			Jilin	China	43.6661	126.1923	Jilin, China	27040000
15619	CN	CHN	156			Liaoning	China	41.2956	122.6085	Liaoning, China	43590000
15620	CN	CHN	156			Ningxia	China	37.2692	106.1655	Ningxia, China	6880000
15621	CN	CHN	156			Qinghai	China	35.7452	95.9956	Qinghai, China	6030000
15622	CN	CHN	156			Shaanxi	China	35.1917	108.8701	Shaanxi, China	38640000
15623	CN	CHN	156			Shandong	China	36.3427	118.1498	Shandong, China	100470000
15624	CN	CHN	156			Shanghai	China	31.202	121.4491	Shanghai, China	24240000
15625	CN	CHN	156			Shanxi	China	37.5777	112.2922	Shanxi, China	37180000
15626	CN	CHN	156			Sichuan	China	30.6171	102.7103	Sichuan, China	83410000
15627	CN	CHN	156			Tianjin	China	39.3054	117.323	Tianjin, China	15600000
15628	CN	CHN	156			Tibet	China	31.6927	88.0924	Tibet, China	3440000
15629	CN	CHN	156			Xinjiang	China	41.1129	85.2401	Xinjiang, China	24870000
15630	CN	CHN	156			Yunnan	China	24.974	101.487	Yunnan, China	48300000
15631	CN	CHN	156			Zhejiang	China	29.1832	120.0934	Zhejiang, China	57370000
344	HK	HKG	344			Hong Kong	China	22.3	114.2	Hong Kong, China	7496988
446	MO	MAC	446			Macau	China	22.1667	113.55	Macau, China	649342
840	US	USA	840				US	40	-100	US	329466283
16	AS	ASM	16	60		American Samoa	US	-14.271	-170.132	American Samoa, US	55641
316	GU	GUM	316	66		Guam	US	13.4443	144.7937	Guam, US	164229
580	MP	MNP	580	69		Northern Mariana Islands	US	15.0979	145.6739	Northern Mariana Islands, US	55144
850	VI	VIR	850	78		Virgin Islands	US	18.3358	-64.8963	Virgin Islands, US	107268
630	PR	PRI	630	72		Puerto Rico	US	18.2208	-66.5901	Puerto Rico, US	2933408
84088888	US	USA	840	88888		Diamond Princess	US			Diamond Princess, US
84099999	US	USA	840	99999		Grand Princess	US			Grand Princess, US
84000001	US	USA	840	1		Alabama	US	32.3182	-86.9023	Alabama, US	4688897
84000002	US	USA	840	2		Alaska	US	61.3707	-152.4044	Alaska, US	597749
84000004	US	USA	840	4		Arizona	US	33.7298	-111.4312	Arizona, US	7278717
84000005	US	USA	840	5		Arkansas	US	34.9697	-92.3731	Arkansas, US	2589027
84000006	US	USA	840	6		California	US	36.1162	-119.6816	California, US	39208620
84000008	US	USA	840	8		Colorado	US	39.0598	-105.3111	Colorado, US	5666813
84000009	US	USA	840	9		Connecticut	US	41.5978	-72.7554	Connecticut, US	3565287
84000010	US	USA	840	10		Delaware	US	39.3185	-75.5071	Delaware, US	973764
84000011	US	USA	840	11		District of Columbia	US	38.8974	-77.0268	District of Columbia, US	705749
84000012	US	USA	840	12		Florida	US	27.7663	-81.6868	Florida, US	21232606
84000013	US	USA	840	13		Georgia	US	33.0406	-83.6431	Georgia, US	10139393
84000015	US	USA	840	15		Hawaii	US	21.0943	-157.4983	Hawaii, US	1415786
84000016	US	USA	840	16		Idaho	US	44.2405	-114.4788	Idaho, US	1610497
84000017	US	USA	840	17		Illinois	US	40.3495	-88.9861	Illinois, US	11735653
84000018	US	USA	840	18		Indiana	US	39.8494	-86.2583	Indiana, US	6543994
84000019	US	USA	840	19		Iowa	US	42.0115	-93.2105	Iowa, US	2620713
84000020	US	USA	840	20		Kansas	US	38.5266	-96.7265	Kansas, US	2438488
84000021	US	USA	840	21		Kentucky	US	37.6681	-84.6701	Kentucky, US	3423303
84000022	US	USA	840	22		Louisiana	US	31.1695	-91.8678	Louisiana, US	4597266
84000023	US	USA	840	23		Maine	US	44.6939	-69.3819	Maine, US	1174006
84000024	US	USA	840	24		Maryland	US	39.0639	-76.8021	Maryland, US	5943335
84000025	US	USA	840	25		Massachusetts	US	42.2302	-71.5301	Massachusetts, US	6863772
84000026	US	USA	840	26		Michigan	US	43.3266	-84.5361	Michigan, US	7967259
84000027	US	USA	840	27		Minnesota	US	45.6945	-93.9002	Minnesota, US	4946446
84000028	US	USA	840	28		Mississippi	US	32.7416	-89.6787	Mississippi, US	2895206
84000029	US	USA	840	29		Missouri	US	38.4561	-92.2884	Missouri, US	5859456
84000030	US	USA	840	30		Montana	US	46.9219	-110.4544	Montana, US	865987
84000031	US	USA	840	31		Nebraska	US	41.1254	-98.2681	Nebraska, US	1525272
84000032	US	USA	840	32		Nevada	US	38.3135	-117.0554	Nevada, US	3016697
84000033	US	USA	840	33		New Hampshire	US	43.4525	-71.5639	New Hampshire, US	1328148
84000034	US	USA	840	34		New Jersey	US	40.2989	-74.521	New Jersey, US	8882190
84000035	US	USA	840	35		New Mexico	US	34.8405	-106.2485	New Mexico, US	1667533
84000036	US	USA	840	36		New York	US	42.1657	-74.9481	New York, US	16861025
84000037	US	USA	840	37		North Carolina	US	35.6301	-79.8064	North Carolina, US	9917875
84000038	US	USA	840	38		North Dakota	US	47.5289	-99.784	North Dakota, US	606418
84000039	US	USA	840	39		Ohio	US	40.3888	-82.7649	Ohio, US	11173860
84000040	US	USA	840	40		Oklahoma	US	35.5653	-96.9289	Oklahoma, US	3657634
84000041	US	USA	840	41		Oregon	US	44.572	-122.0709	Oregon, US	4007074
84000042	US	USA	840	42		Pennsylvania	US	40.5908	-77.2098	Pennsylvania, US	12587497
84000044	US	USA	840	44		Rhode Island	US	41.6809	-71.5118	Rhode Island, US	1059361
84000045	US	USA	840	45		South Carolina	US	33.8569	-80.945	South Carolina, US	5039975
84000046	US	USA	840	46		South Dakota	US	44.2998	-99.4388	South Dakota, US	735892
84000047	US	USA	840	47		Tennessee	US	35.7478	-86.6923	Tennessee, US	6564929
84000048	US	USA	840	48		Texas	US	31.0545	-97.5635	Texas, US	22984561
84000049	US	USA	840	49		Utah	US	40.15	-111.8624	Utah, US	2865882
84000050	US	USA	840	50		Vermont	US	44.0459	-72.7107	Vermont, US	610591
84000051	US	USA	840	51		Virginia	US	37.7693	-78.17	Virginia, US	7907230
84000053	US	USA	840	53		Washington	US	47.4009	-121.4905	Washington, US	7549403
84000054	US	USA	840	54		West Virginia	US	38.4912	-80.9545	West Virginia, US	1322998
84000055	US	USA	840	55		Wisconsin	US	44.2685	-89.6165	Wisconsin, US	5174571
84000056	US	USA	840	56		Wyoming	US	42.756	-107.3025	Wyoming, US	497240
84070001	US	USA	840			Recovered	US			Recovered, US
84070002	US	USA	840		Dukes and Nantucket	Massachusetts	US	41.40674725	-70.68763497	Dukes and Nantucket, Massachusetts, US	28731
84070003	US	USA	840		Kansas City	Missouri	US	39.0997	-94.5786	Kansas City, Missouri, US	488943
84070004	US	USA	840		Michigan Department of Corrections (MDOC)	Michigan	US			Michigan Department of Corrections (MDOC), Michigan, US
84070005	US	USA	840		Federal Correctional Institution (FCI)	Michigan	US			Federal Correctional Institution (FCI), Michigan, US
84070006	US	USA	840		Air Force	US Military	US			Air Force, US Military, US
84070007	US	USA	840		Army	US Military	US			Army, US Military, US
84070008	US	USA	840		Marine Corps	US Military	US			Marine Corps, US Military, US
84070009	US	USA	840		Navy	US Military	US			Navy, US Military, US
84070010	US	USA	840		Unassigned	US Military	US			Unassigned, US Military, US
84070011	US	USA	840			US Military	US			US Military, US
84070012	US	USA	840		Inmates	Federal Bureau of Prisons	US			Inmates, Federal Bureau of Prisons, US
84070013	US	USA	840		Staff	Federal Bureau of Prisons	US			Staff, Federal Bureau of Prisons, US
84070014	US	USA	840			Federal Bureau of Prisons	US			Federal Bureau of Prisons, US
84070015	US	USA	840		Bear River	Utah	US	41.52106798	-113.0832816	Bear River, Utah, US	186818
84070016	US	USA	840		Central Utah	Utah	US	39.37231946	-111.5758676	Central Utah, Utah, US	81954
84070017	US	USA	840		Southeast Utah	Utah	US	38.99617072	-110.7013958	Southeast Utah, Utah, US	40229
84070018	US	USA	840		Southwest Utah	Utah	US	37.85447192	-111.4418764	Southwest Utah, Utah, US	252042
84070019	US	USA	840		TriCounty	Utah	US	40.12491499	-109.5174415	TriCounty, Utah, US	56622
84070020	US	USA	840		Weber-Morgan	Utah	US	41.27116049	-111.9145117	Weber-Morgan, Utah, US	272337
84070021	US	USA	840			Veteran Hospitals	US			Veteran Hospitals, US
84080001	US	USA	840	80001	Out of AL	Alabama	US			Out of AL, Alabama, US
84080002	US	USA	840	80002	Out of AK	Alaska	US			Out of AK, Alaska, US
84080004	US	USA	840	80004	Out of AZ	Arizona	US			Out of AZ, Arizona, US
84080005	US	USA	840	80005	Out of AR	Arkansas	US			Out of AR, Arkansas, US
84080006	US	USA	840	80006	Out of CA	California	US			Out of CA, California, US
84080008	US	USA	840	80008	Out of CO	Colorado	US			Out of CO, Colorado, US
84080009	US	USA	840	80009	Out of CT	Connecticut	US			Out of CT, Connecticut, US
84080010	US	USA	840	80010	Out of DE	Delaware	US			Out of DE, Delaware, US
84080011	US	USA	840	80011	Out of DC	District of Columbia	US			Out of DC, District of Columbia, US
84080012	US	USA	840	80012	Out of FL	Florida	US			Out of FL, Florida, US
84080013	US	USA	840	80013	Out of GA	Georgia	US			Out of GA, Georgia, US
84080015	US	USA	840	80015	Out of HI	Hawaii	US			Out of HI, Hawaii, US
84080016	US	USA	840	80016	Out of ID	Idaho	US			Out of ID, Idaho, US
84080017	US	USA	840	80017	Out of IL	Illinois	US			Out of IL, Illinois, US
84080018	US	USA	840	80018	Out of IN	Indiana	US			Out of IN, Indiana, US
84080019	US	USA	840	80019	Out of IA	Iowa	US			Out of IA, Iowa, US
84080020	US	USA	840	80020	Out of KS	Kansas	US			Out of KS, Kansas, US
84080021	US	USA	840	80021	Out of KY	Kentucky	US			Out of KY, Kentucky, US
84080022	US	USA	840	80022	Out of LA	Louisiana	US			Out of LA, Louisiana, US
84080023	US	USA	840	80023	Out of ME	Maine	US			Out of ME, Maine, US
84080024	US	USA	840	80024	Out of MD	Maryland	US			Out of MD, Maryland, US
84080025	US	USA	840	80025	Out of MA	Massachusetts	US			Out of MA, Massachusetts, US
84080026	US	USA	840	80026	Out of MI	Michigan	US			Out of MI, Michigan, US
84080027	US	USA	840	80027	Out of MN	Minnesota	US			Out of MN, Minnesota, US
84080028	US	USA	840	80028	Out of MS	Mississippi	US			Out of MS, Mississippi, US
84080029	US	USA	840	80029	Out of MO	Missouri	US			Out of MO, Missouri, US
84080030	US	USA	840	80030	Out of MT	Montana	US			Out of MT, Montana, US
84080031	US	USA	840	80031	Out of NE	Nebraska	US			Out of NE, Nebraska, US
84080032	US	USA	840	80032	Out of NV	Nevada	US			Out of NV, Nevada, US
84080033	US	USA	840	80033	Out of NH	New Hampshire	US			Out of NH, New Hampshire, US
84080034	US	USA	840	80034	Out of NJ	New Jersey	US			Out of NJ, New Jersey, US
84080035	US	USA	840	80035	Out of NM	New Mexico	US			Out of NM, New Mexico, US
84080036	US	USA	840	80036	Out of NY	New York	US			Out of NY, New York, US
84080037	US	USA	840	80037	Out of NC	North Carolina	US			Out of NC, North Carolina, US
84080038	US	USA	840	80038	Out of ND	North Dakota	US			Out of ND, North Dakota, US
84080039	US	USA	840	80039	Out of OH	Ohio	US			Out of OH, Ohio, US
84080040	US	USA	840	80040	Out of OK	Oklahoma	US			Out of OK, Oklahoma, US
84080041	US	USA	840	80041	Out of OR	Oregon	US			Out of OR, Oregon, US
84080042	US	USA	840	80042	Out of PA	Pennsylvania	US			Out of PA, Pennsylvania, US
84080044	US	USA	840	80044	Out of RI	Rhode Island	US			Out of RI, Rhode Island, US
84080045	US	USA	840	80045	Out of SC	South Carolina	US			Out of SC, South Carolina, US
84080046	US	USA	840	80046	Out of SD	South Dakota	US			Out of SD, South Dakota, US
84080047	US	USA	840	80047	Out of TN	Tennessee	US			Out of TN, Tennessee, US
84080048	US	USA	840	80048	Out of TX	Texas	US			Out of TX, Texas, US
84080049	US	USA	840	80049	Out of UT	Utah	US			Out of UT, Utah, US
84080050	US	USA	840	80050	Out of VT	Vermont	US			Out of VT, Vermont, US
84080051	US	USA	840	80051	Out of VA	Virginia	US			Out of VA, Virginia, US
84080053	US	USA	840	80053	Out of WA	Washington	US			Out of WA, Washington, US
84080054	US	USA	840	80054	Out of WV	West Virginia	US			Out of WV, West Virginia, US
84080055	US	USA	840	80055	Out of WI	Wisconsin	US			Out of WI, Wisconsin, US
84080056	US	USA	840	80056	Out of WY	Wyoming	US			Out of WY, Wyoming, US
84090001	US	USA	840	90001	Unassigned	Alabama	US			Unassigned, Alabama, US
84090002	US	USA	840	90002	Unassigned	Alaska	US			Unassigned, Alaska, US
84090004	US	USA	840	90004	Unassigned	Arizona	US			Unassigned, Arizona, US
84090005	US	USA	840	90005	Unassigned	Arkansas	US			Unassigned, Arkansas, US
84090006	US	USA	840	90006	Unassigned	California	US			Unassigned, California, US
84090008	US	USA	840	90008	Unassigned	Colorado	US			Unassigned, Colorado, US
84090009	US	USA	840	90009	Unassigned	Connecticut	US			Unassigned, Connecticut, US
84090010	US	USA	840	90010	Unassigned	Delaware	US			Unassigned, Delaware, US
84090011	US	USA	840	90011	Unassigned	District of Columbia	US			Unassigned, District of Columbia, US
84090012	US	USA	840	90012	Unassigned	Florida	US			Unassigned, Florida, US
84090013	US	USA	840	90013	Unassigned	Georgia	US			Unassigned, Georgia, US
84090015	US	USA	840	90015	Unassigned	Hawaii	US			Unassigned, Hawaii, US
84090016	US	USA	840	90016	Unassigned	Idaho	US			Unassigned, Idaho, US
84090017	US	USA	840	90017	Unassigned	Illinois	US			Unassigned, Illinois, US
84090018	US	USA	840	90018	Unassigned	Indiana	US			Unassigned, Indiana, US
84090019	US	USA	840	90019	Unassigned	Iowa	US			Unassigned, Iowa, US
84090020	US	USA	840	90020	Unassigned	Kansas	US			Unassigned, Kansas, US
84090021	US	USA	840	90021	Unassigned	Kentucky	US			Unassigned, Kentucky, US
84090022	US	USA	840	90022	Unassigned	Louisiana	US			Unassigned, Louisiana, US
84090023	US	USA	840	90023	Unassigned	Maine	US			Unassigned, Maine, US
84090024	US	USA	840	90024	Unassigned	Maryland	US			Unassigned, Maryland, US
84090025	US	USA	840	90025	Unassigned	Massachusetts	US			Unassigned, Massachusetts, US
84090026	US	USA	840	90026	Unassigned	Michigan	US			Unassigned, Michigan, US
84090027	US	USA	840	90027	Unassigned	Minnesota	US			Unassigned, Minnesota, US
84090028	US	USA	840	90028	Unassigned	Mississippi	US			Unassigned, Mississippi, US
84090029	US	USA	840	90029	Unassigned	Missouri	US			Unassigned, Missouri, US
84090030	US	USA	840	90030	Unassigned	Montana	US			Unassigned, Montana, US
84090031	US	USA	840	90031	Unassigned	Nebraska	US			Unassigned, Nebraska, US
84090032	US	USA	840	90032	Unassigned	Nevada	US			Unassigned, Nevada, US
84090033	US	USA	840	90033	Unassigned	New Hampshire	US			Unassigned, New Hampshire, US
84090034	US	USA	840	90034	Unassigned	New Jersey	US			Unassigned, New Jersey, US
84090035	US	USA	840	90035	Unassigned	New Mexico	US			Unassigned, New Mexico, US
84090036	US	USA	840	90036	Unassigned	New York	US			Unassigned, New York, US
84090037	US	USA	840	90037	Unassigned	North Carolina	US			Unassigned, North Carolina, US
84090038	US	USA	840	90038	Unassigned	North Dakota	US			Unassigned, North Dakota, US
84090039	US	USA	840	90039	Unassigned	Ohio	US			Unassigned, Ohio, US
84090040	US	USA	840	90040	Unassigned	Oklahoma	US			Unassigned, Oklahoma, US
84090041	US	USA	840	90041	Unassigned	Oregon	US			Unassigned, Oregon, US
84090042	US	USA	840	90042	Unassigned	Pennsylvania	US			Unassigned, Pennsylvania, US
84090044	US	USA	840	90044	Unassigned	Rhode Island	US			Unassigned, Rhode Island, US
84090045	US	USA	840	90045	Unassigned	South Carolina	US			Unassigned, South Carolina, US
84090046	US	USA	840	90046	Unassigned	South Dakota	US			Unassigned, South Dakota, US
84090047	US	USA	840	90047	Unassigned	Tennessee	US			Unassigned, Tennessee, US
84090048	US	USA	840	90048	Unassigned	Texas	US			Unassigned, Texas, US
84090049	US	USA	840	90049	Unassigned	Utah	US			Unassigned, Utah, US
84090050	US	USA	840	90050	Unassigned	Vermont	US			Unassigned, Vermont, US
84090051	US	USA	840	90051	Unassigned	Virginia	US			Unassigned, Virginia, US
84090053	US	USA	840	90053	Unassigned	Washington	US			Unassigned, Washington, US
84090054	US	USA	840	90054	Unassigned	West Virginia	US			Unassigned, West Virginia, US
84090055	US	USA	840	90055	Unassigned	Wisconsin	US			Unassigned, Wisconsin, US
84090056	US	USA	840	90056	Unassigned	Wyoming	US			Unassigned, Wyoming, US
84001001	US	USA	840	1001	Autauga	Alabama	US	32.53952745	-86.64408227	Autauga, Alabama, US	55869
84001003	US	USA	840	1003	Baldwin	Alabama	US	30.72774991	-87.72207058	Baldwin, Alabama, US	223234
84001005	US	USA	840	1005	Barbour	Alabama	US	31.868263	-85.3871286	Barbour, Alabama, US	24686
84001007	US	USA	840	1007	Bibb	Alabama	US	32.99642064	-87.1251146	Bibb, Alabama, US	22394
84001009	US	USA	840	1009	Blount	Alabama	US	33.98210918	-86.56790593	Blount, Alabama, US	57826
84001011	US	USA	840	1011	Bullock	Alabama	US	32.10030533	-85.71265535	Bullock, Alabama, US	10101
84001013	US	USA	840	1013	Butler	Alabama	US	31.75300095	-86.68057478	Butler, Alabama, US	19448
84001015	US	USA	840	1015	Calhoun	Alabama	US	33.77483727	-85.82630386	Calhoun, Alabama, US	113605
84001017	US	USA	840	1017	Chambers	Alabama	US	32.91360079	-85.39072749	Chambers, Alabama, US	33254
84001019	US	USA	840	1019	Cherokee	Alabama	US	34.17805983	-85.60638968	Cherokee, Alabama, US	26196
84001021	US	USA	840	1021	Chilton	Alabama	US	32.85044126	-86.7173256	Chilton, Alabama, US	44428
84001023	US	USA	840	1023	Choctaw	Alabama	US	32.02227341	-88.2656443	Choctaw, Alabama, US	12589
84001025	US	USA	840	1025	Clarke	Alabama	US	31.68099859	-87.83548597	Clarke, Alabama, US	23622
84001027	US	USA	840	1027	Clay	Alabama	US	33.26984193	-85.85836077	Clay, Alabama, US	13235
84001029	US	USA	840	1029	Cleburne	Alabama	US	33.67679204	-85.52005899	Cleburne, Alabama, US	14910
84001031	US	USA	840	1031	Coffee	Alabama	US	31.39932826	-85.98901039	Coffee, Alabama, US	52342
84001033	US	USA	840	1033	Colbert	Alabama	US	34.69847452	-87.80168544	Colbert, Alabama, US	55241
84001035	US	USA	840	1035	Conecuh	Alabama	US	31.43401703	-86.99320044	Conecuh, Alabama, US	12067
84001037	US	USA	840	1037	Coosa	Alabama	US	32.93690146	-86.24847739	Coosa, Alabama, US	10663
84001039	US	USA	840	1039	Covington	Alabama	US	31.2477854	-86.45050893	Covington, Alabama, US	37049
84001041	US	USA	840	1041	Crenshaw	Alabama	US	31.72941803	-86.31593104	Crenshaw, Alabama, US	13772
84001043	US	USA	840	1043	Cullman	Alabama	US	34.13020303	-86.86888037	Cullman, Alabama, US	83768
84001045	US	USA	840	1045	Dale	Alabama	US	31.43037123	-85.61095742	Dale, Alabama, US	49172
84001047	US	USA	840	1047	Dallas	Alabama	US	32.32688101	-87.1086671	Dallas, Alabama, US	37196
84001049	US	USA	840	1049	DeKalb	Alabama	US	34.45946862	-85.80782906	DeKalb, Alabama, US	71513
84001051	US	USA	840	1051	Elmore	Alabama	US	32.59785413	-86.14415284	Elmore, Alabama, US	81209
84001053	US	USA	840	1053	Escambia	Alabama	US	31.1256789	-87.15918694	Escambia, Alabama, US	36633
84001055	US	USA	840	1055	Etowah	Alabama	US	34.04567266	-86.04051873	Etowah, Alabama, US	102268
84001057	US	USA	840	1057	Fayette	Alabama	US	33.72076938	-87.73886638	Fayette, Alabama, US	16302
84001059	US	USA	840	1059	Franklin	Alabama	US	34.44235334	-87.84289505	Franklin, Alabama, US	31362
84001061	US	USA	840	1061	Geneva	Alabama	US	31.09389027	-85.83572839	Geneva, Alabama, US	26271
84001063	US	USA	840	1063	Greene	Alabama	US	32.85504247	-87.95684022	Greene, Alabama, US	8111
84001065	US	USA	840	1065	Hale	Alabama	US	32.76039258	-87.63284988	Hale, Alabama, US	14651
84001067	US	USA	840	1067	Henry	Alabama	US	31.51148016	-85.24267944	Henry, Alabama, US	17205
84001069	US	USA	840	1069	Houston	Alabama	US	31.15197924	-85.29939599	Houston, Alabama, US	105882
84001071	US	USA	840	1071	Jackson	Alabama	US	34.78144169	-85.99750489	Jackson, Alabama, US	51626
84001073	US	USA	840	1073	Jefferson	Alabama	US	33.55554728	-86.895063	Jefferson, Alabama, US	658573
84001075	US	USA	840	1075	Lamar	Alabama	US	33.77995024	-88.09668032	Lamar, Alabama, US	13805
84001077	US	USA	840	1077	Lauderdale	Alabama	US	34.90171875	-87.65624729	Lauderdale, Alabama, US	92729
84001079	US	USA	840	1079	Lawrence	Alabama	US	34.52041498	-87.31069453	Lawrence, Alabama, US	32924
84001081	US	USA	840	1081	Lee	Alabama	US	32.60154883	-85.35132246	Lee, Alabama, US	164542
84001083	US	USA	840	1083	Limestone	Alabama	US	34.81185586	-86.98310072	Limestone, Alabama, US	98915
84001085	US	USA	840	1085	Lowndes	Alabama	US	32.1597283	-86.65158371	Lowndes, Alabama, US	9726
84001087	US	USA	840	1087	Macon	Alabama	US	32.38759944	-85.69267724	Macon, Alabama, US	18068
84001089	US	USA	840	1089	Madison	Alabama	US	34.76327133	-86.55069633	Madison, Alabama, US	372909
84001091	US	USA	840	1091	Marengo	Alabama	US	32.24767634	-87.78796182	Marengo, Alabama, US	18863
84001093	US	USA	840	1093	Marion	Alabama	US	34.13697363	-87.88704173	Marion, Alabama, US	29709
84001095	US	USA	840	1095	Marshall	Alabama	US	34.36975964	-86.30486727	Marshall, Alabama, US	96774
84001097	US	USA	840	1097	Mobile	Alabama	US	30.78472347	-88.20842409	Mobile, Alabama, US	413210
84001099	US	USA	840	1099	Monroe	Alabama	US	31.56729412	-87.36995001	Monroe, Alabama, US	20733
84001101	US	USA	840	1101	Montgomery	Alabama	US	32.2206831	-86.20969272	Montgomery, Alabama, US	226486
84001103	US	USA	840	1103	Morgan	Alabama	US	34.45500589	-86.85475946	Morgan, Alabama, US	119679
84001105	US	USA	840	1105	Perry	Alabama	US	32.64048341	-87.29770589	Perry, Alabama, US	8923
84001107	US	USA	840	1107	Pickens	Alabama	US	33.28094866	-88.08818103	Pickens, Alabama, US	19930
84001109	US	USA	840	1109	Pike	Alabama	US	31.80396383	-85.9408295	Pike, Alabama, US	33114
84001111	US	USA	840	1111	Randolph	Alabama	US	33.29526734	-85.45708831	Randolph, Alabama, US	22722
84001113	US	USA	840	1113	Russell	Alabama	US	32.28725256	-85.18415324	Russell, Alabama, US	57961
84001115	US	USA	840	1115	St. Clair	Alabama	US	33.71902176	-86.31029372	St. Clair, Alabama, US	89512
84001117	US	USA	840	1117	Shelby	Alabama	US	33.26879845	-86.66232561	Shelby, Alabama, US	217702
84001119	US	USA	840	1119	Sumter	Alabama	US	32.59117397	-88.19916205	Sumter, Alabama, US	12427
84001121	US	USA	840	1121	Talladega	Alabama	US	33.37823223	-86.16886178	Talladega, Alabama, US	79978
84001123	US	USA	840	1123	Tallapoosa	Alabama	US	32.86698258	-85.79833053	Tallapoosa, Alabama, US	40367
84001125	US	USA	840	1125	Tuscaloosa	Alabama	US	33.28726072	-87.52556818	Tuscaloosa, Alabama, US	209355
84001127	US	USA	840	1127	Walker	Alabama	US	33.80270512	-87.30027177	Walker, Alabama, US	63521
84001129	US	USA	840	1129	Washington	Alabama	US	31.4092794	-88.20689944	Washington, Alabama, US	16326
84001131	US	USA	840	1131	Wilcox	Alabama	US	31.98773215	-87.30891118	Wilcox, Alabama, US	10373
84001133	US	USA	840	1133	Winston	Alabama	US	34.15030532	-87.37325922	Winston, Alabama, US	23629
84002013	US	USA	840	2013	Aleutians East	Alaska	US	55.32222414	-161.9722021	Aleutians East, Alaska, US	3337
84002016	US	USA	840	2016	Aleutians West	Alaska	US	52.72541116	-110.4086433	Aleutians West, Alaska, US	5634
84002020	US	USA	840	2020	Anchorage	Alaska	US	61.14998174	-149.1426986	Anchorage, Alaska, US	288000
84002050	US	USA	840	2050	Bethel	Alaska	US	60.90980451	-159.8561831	Bethel, Alaska, US	18386
84002060	US	USA	840	2060	Bristol Bay	Alaska	US	58.74513976	-156.701064	Bristol Bay, Alaska, US	836
84002068	US	USA	840	2068	Denali	Alaska	US	63.67264044	-150.0076108	Denali, Alaska, US	2097
84002070	US	USA	840	2070	Dillingham	Alaska	US	59.79603738	-158.2381942	Dillingham, Alaska, US	4916
84002090	US	USA	840	2090	Fairbanks North Star	Alaska	US	64.80726247	-146.5692662	Fairbanks North Star, Alaska, US	96849
84002100	US	USA	840	2100	Haines	Alaska	US	59.09893571	-135.4679843	Haines, Alaska, US	2530
84002105	US	USA	840	2105	Hoonah-Angoon	Alaska	US	58.29307365	-135.6424424	Hoonah-Angoon, Alaska, US	2148
84002110	US	USA	840	2110	Juneau	Alaska	US	58.45031811	-134.200436	Juneau, Alaska, US	31974
84002122	US	USA	840	2122	Kenai Peninsula	Alaska	US	60.24429722	-151.5388884	Kenai Peninsula, Alaska, US	58708
84002130	US	USA	840	2130	Ketchikan Gateway	Alaska	US	55.57445008	-130.975561	Ketchikan Gateway, Alaska, US	13901
84002150	US	USA	840	2150	Kodiak Island	Alaska	US	57.65529415	-153.7493579	Kodiak Island, Alaska, US	12998
84002158	US	USA	840	2158	Kusilvak	Alaska	US	62.1542916	-163.3967883	Kusilvak, Alaska, US	8314
84002164	US	USA	840	2164	Lake and Peninsula	Alaska	US	58.62403337	-156.2140589	Lake and Peninsula, Alaska, US	1592
84002170	US	USA	840	2170	Matanuska-Susitna	Alaska	US	62.31305045	-149.5741743	Matanuska-Susitna, Alaska, US	108317
84002180	US	USA	840	2180	Nome	Alaska	US	64.90320724	-164.0353804	Nome, Alaska, US	10004
84002185	US	USA	840	2185	North Slope	Alaska	US	69.31479216	-153.4836093	North Slope, Alaska, US	9832
84002188	US	USA	840	2188	Northwest Arctic	Alaska	US	67.04919196	-159.7503946	Northwest Arctic, Alaska, US	7621
84002195	US	USA	840	2195	Petersburg	Alaska	US	57.13978948	-132.9540995	Petersburg, Alaska, US	3266
84002198	US	USA	840	2198	Prince of Wales-Hyder	Alaska	US	55.76261984	-133.0511621	Prince of Wales-Hyder, Alaska, US	6203
84002220	US	USA	840	2220	Sitka	Alaska	US	57.24124555	-135.3206587	Sitka, Alaska, US	8493
84002230	US	USA	840	2230	Skagway	Alaska	US	59.56149996	-135.3337748	Skagway, Alaska, US	1183
84002240	US	USA	840	2240	Southeast Fairbanks	Alaska	US	63.87692095	-143.2127643	Southeast Fairbanks, Alaska, US	6893
84002261	US	USA	840	2261	Valdez-Cordova	Alaska	US	61.47502768	-144.7126799	Valdez-Cordova, Alaska, US	9202
84002275	US	USA	840	2275	Wrangell	Alaska	US	56.3202004	-132.0583731	Wrangell, Alaska, US	2502
84002282	US	USA	840	2282	Yakutat	Alaska	US	59.8909808	-140.3601451	Yakutat, Alaska, US	579
84002290	US	USA	840	2290	Yukon-Koyukuk	Alaska	US	65.50815459	-151.3907387	Yukon-Koyukuk, Alaska, US	5230
84004001	US	USA	840	4001	Apache	Arizona	US	35.39465006	-109.4892383	Apache, Arizona, US	71887
84004003	US	USA	840	4003	Cochise	Arizona	US	31.87934684	-109.7516088	Cochise, Arizona, US	125922
84004005	US	USA	840	4005	Coconino	Arizona	US	35.83883429	-111.7707178	Coconino, Arizona, US	143476
84004007	US	USA	840	4007	Gila	Arizona	US	33.80190085	-110.8132779	Gila, Arizona, US	54018
84004009	US	USA	840	4009	Graham	Arizona	US	32.93166885	-109.8882178	Graham, Arizona, US	38837
84004011	US	USA	840	4011	Greenlee	Arizona	US	33.21498827	-109.2405279	Greenlee, Arizona, US	9498
84004012	US	USA	840	4012	La Paz	Arizona	US	33.72854224	-113.9810029	La Paz, Arizona, US	21108
84004013	US	USA	840	4013	Maricopa	Arizona	US	33.34835867	-112.4918154	Maricopa, Arizona, US	4485414
84004015	US	USA	840	4015	Mohave	Arizona	US	35.70471703	-113.7577902	Mohave, Arizona, US	212181
84004017	US	USA	840	4017	Navajo	Arizona	US	35.3997715	-110.3218983	Navajo, Arizona, US	110924
84004019	US	USA	840	4019	Pima	Arizona	US	32.0971334	-111.7890033	Pima, Arizona, US	1047279
84004021	US	USA	840	4021	Pinal	Arizona	US	32.90525627	-111.3449483	Pinal, Arizona, US	462789
84004023	US	USA	840	4023	Santa Cruz	Arizona	US	31.52508998	-110.8479088	Santa Cruz, Arizona, US	46498
84004025	US	USA	840	4025	Yavapai	Arizona	US	34.59933926	-112.5538588	Yavapai, Arizona, US	235099
84004027	US	USA	840	4027	Yuma	Arizona	US	32.76895712	-113.9066674	Yuma, Arizona, US	213787
84005001	US	USA	840	5001	Arkansas	Arkansas	US	34.29145151	-91.37277296	Arkansas, Arkansas, US	17486
84005003	US	USA	840	5003	Ashley	Arkansas	US	33.19153461	-91.7698471	Ashley, Arkansas, US	19657
84005005	US	USA	840	5005	Baxter	Arkansas	US	36.28784385	-92.33782872	Baxter, Arkansas, US	41932
84005007	US	USA	840	5007	Benton	Arkansas	US	36.33644656	-94.25680817	Benton, Arkansas, US	279141
84005009	US	USA	840	5009	Boone	Arkansas	US	36.3084504	-93.09374925	Boone, Arkansas, US	37432
84005011	US	USA	840	5011	Bradley	Arkansas	US	33.46755808	-92.15980837	Bradley, Arkansas, US	10763
84005013	US	USA	840	5013	Calhoun	Arkansas	US	33.55598792	-92.49974403	Calhoun, Arkansas, US	5189
84005015	US	USA	840	5015	Carroll	Arkansas	US	36.3403856	-93.54270261	Carroll, Arkansas, US	28380
84005017	US	USA	840	5017	Chicot	Arkansas	US	33.26458973	-91.29539209	Chicot, Arkansas, US	10118
84005019	US	USA	840	5019	Clark	Arkansas	US	34.04613432	-93.17484713	Clark, Arkansas, US	22320
84005021	US	USA	840	5021	Clay	Arkansas	US	36.36826212	-90.4148172	Clay, Arkansas, US	14551
84005023	US	USA	840	5023	Cleburne	Arkansas	US	35.53864922	-92.02640019	Cleburne, Arkansas, US	24919
84005025	US	USA	840	5025	Cleveland	Arkansas	US	33.89723187	-92.18537045	Cleveland, Arkansas, US	7956
84005027	US	USA	840	5027	Columbia	Arkansas	US	33.21230701	-93.22642793	Columbia, Arkansas, US	23457
84005029	US	USA	840	5029	Conway	Arkansas	US	35.26205537	-92.70506566	Conway, Arkansas, US	20846
84005031	US	USA	840	5031	Craighead	Arkansas	US	35.83018283	-90.63235729	Craighead, Arkansas, US	110332
84005033	US	USA	840	5033	Crawford	Arkansas	US	35.58928601	-94.2446814	Crawford, Arkansas, US	63257
84005035	US	USA	840	5035	Crittenden	Arkansas	US	35.21247318	-90.30839406	Crittenden, Arkansas, US	47955
84005037	US	USA	840	5037	Cross	Arkansas	US	35.29631396	-90.77185818	Cross, Arkansas, US	16419
84005039	US	USA	840	5039	Dallas	Arkansas	US	33.97042763	-92.65167437	Dallas, Arkansas, US	7009
84005041	US	USA	840	5041	Desha	Arkansas	US	33.83011025	-91.25500948	Desha, Arkansas, US	11361
84005043	US	USA	840	5043	Drew	Arkansas	US	33.59035001	-91.71777921	Drew, Arkansas, US	18219
84005045	US	USA	840	5045	Faulkner	Arkansas	US	35.14719007	-92.33717519	Faulkner, Arkansas, US	126007
84005047	US	USA	840	5047	Franklin	Arkansas	US	35.51202821	-93.89299569	Franklin, Arkansas, US	17715
84005049	US	USA	840	5049	Fulton	Arkansas	US	36.38177105	-91.81729127	Fulton, Arkansas, US	12477
84005051	US	USA	840	5051	Garland	Arkansas	US	34.57692074	-93.14921604	Garland, Arkansas, US	99386
84005053	US	USA	840	5053	Grant	Arkansas	US	34.29017991	-92.42320562	Grant, Arkansas, US	18265
84005055	US	USA	840	5055	Greene	Arkansas	US	36.1173546	-90.55832668	Greene, Arkansas, US	45325
84005057	US	USA	840	5057	Hempstead	Arkansas	US	33.73325583	-93.66935133	Hempstead, Arkansas, US	21532
84005059	US	USA	840	5059	Hot Spring	Arkansas	US	34.31709259	-92.95396325	Hot Spring, Arkansas, US	33771
84005061	US	USA	840	5061	Howard	Arkansas	US	34.09007427	-93.9934871	Howard, Arkansas, US	13202
84005063	US	USA	840	5063	Independence	Arkansas	US	35.74242707	-91.57001641	Independence, Arkansas, US	37825
84005065	US	USA	840	5065	Izard	Arkansas	US	36.09604046	-91.90847954	Izard, Arkansas, US	13629
84005067	US	USA	840	5067	Jackson	Arkansas	US	35.59802983	-91.21494602	Jackson, Arkansas, US	16719
84005069	US	USA	840	5069	Jefferson	Arkansas	US	34.26767081	-91.92619839	Jefferson, Arkansas, US	66824
84005071	US	USA	840	5071	Johnson	Arkansas	US	35.56759135	-93.46036368	Johnson, Arkansas, US	26578
84005073	US	USA	840	5073	Lafayette	Arkansas	US	33.24116713	-93.60677071	Lafayette, Arkansas, US	6624
84005075	US	USA	840	5075	Lawrence	Arkansas	US	36.04188196	-91.10867198	Lawrence, Arkansas, US	16406
84005077	US	USA	840	5077	Lee	Arkansas	US	34.78498904	-90.78383866	Lee, Arkansas, US	8857
84005079	US	USA	840	5079	Lincoln	Arkansas	US	33.95317155	-91.74002806	Lincoln, Arkansas, US	13024
84005081	US	USA	840	5081	Little River	Arkansas	US	33.70375665	-94.23468591	Little River, Arkansas, US	12259
84005083	US	USA	840	5083	Logan	Arkansas	US	35.21413234	-93.71951016	Logan, Arkansas, US	21466
84005085	US	USA	840	5085	Lonoke	Arkansas	US	34.75392199	-91.88742357	Lonoke, Arkansas, US	73309
84005087	US	USA	840	5087	Madison	Arkansas	US	36.01038185	-93.72524943	Madison, Arkansas, US	16576
84005089	US	USA	840	5089	Marion	Arkansas	US	36.26844485	-92.68451899	Marion, Arkansas, US	16694
84005091	US	USA	840	5091	Miller	Arkansas	US	33.31403423	-93.89285258	Miller, Arkansas, US	43257
84005093	US	USA	840	5093	Mississippi	Arkansas	US	35.76271485	-90.0519437	Mississippi, Arkansas, US	40651
84005095	US	USA	840	5095	Monroe	Arkansas	US	34.6815935	-91.20540287	Monroe, Arkansas, US	6701
84005097	US	USA	840	5097	Montgomery	Arkansas	US	34.53704874	-93.65824478	Montgomery, Arkansas, US	8986
84005099	US	USA	840	5099	Nevada	Arkansas	US	33.66340119	-93.30632432	Nevada, Arkansas, US	8252
84005101	US	USA	840	5101	Newton	Arkansas	US	35.91947491	-93.21612969	Newton, Arkansas, US	7753
84005103	US	USA	840	5103	Ouachita	Arkansas	US	33.58839816	-92.87795984	Ouachita, Arkansas, US	23382
84005105	US	USA	840	5105	Perry	Arkansas	US	34.9459153	-92.94372564	Perry, Arkansas, US	10455
84005107	US	USA	840	5107	Phillips	Arkansas	US	34.43268455	-90.84800154	Phillips, Arkansas, US	17782
84005109	US	USA	840	5109	Pike	Arkansas	US	34.16250414	-93.65789349	Pike, Arkansas, US	10718
84005111	US	USA	840	5111	Poinsett	Arkansas	US	35.57433534	-90.66268713	Poinsett, Arkansas, US	23528
84005113	US	USA	840	5113	Polk	Arkansas	US	34.48254879	-94.22728802	Polk, Arkansas, US	19964
84005115	US	USA	840	5115	Pope	Arkansas	US	35.44871474	-93.03212219	Pope, Arkansas, US	64072
84005117	US	USA	840	5117	Prairie	Arkansas	US	34.83624419	-91.55162157	Prairie, Arkansas, US	8062
84005119	US	USA	840	5119	Pulaski	Arkansas	US	34.77054088	-92.31355101	Pulaski, Arkansas, US	391911
84005121	US	USA	840	5121	Randolph	Arkansas	US	36.3415714	-91.02455531	Randolph, Arkansas, US	17958
84005123	US	USA	840	5123	St. Francis	Arkansas	US	35.02201976	-90.74828138	St. Francis, Arkansas, US	24994
84005125	US	USA	840	5125	Saline	Arkansas	US	34.64916145	-92.67583224	Saline, Arkansas, US	122437
84005127	US	USA	840	5127	Scott	Arkansas	US	34.85588887	-94.0632176	Scott, Arkansas, US	10281
84005129	US	USA	840	5129	Searcy	Arkansas	US	35.9109364	-92.69936482	Searcy, Arkansas, US	7881
84005131	US	USA	840	5131	Sebastian	Arkansas	US	35.19605503	-94.27162713	Sebastian, Arkansas, US	127827
84005133	US	USA	840	5133	Sevier	Arkansas	US	33.99780401	-94.2424869	Sevier, Arkansas, US	17007
84005135	US	USA	840	5135	Sharp	Arkansas	US	36.16258158	-91.47819342	Sharp, Arkansas, US	17442
84005137	US	USA	840	5137	Stone	Arkansas	US	35.86251946	-92.15684085	Stone, Arkansas, US	12506
84005139	US	USA	840	5139	Union	Arkansas	US	33.16887091	-92.59746952	Union, Arkansas, US	38682
84005141	US	USA	840	5141	Van Buren	Arkansas	US	35.58095779	-92.51295036	Van Buren, Arkansas, US	16545
84005143	US	USA	840	5143	Washington	Arkansas	US	35.976844	-94.21800746	Washington, Arkansas, US	239187
84005145	US	USA	840	5145	White	Arkansas	US	35.25688493	-91.74908296	White, Arkansas, US	78753
84005147	US	USA	840	5147	Woodruff	Arkansas	US	35.18902527	-91.2439489	Woodruff, Arkansas, US	6320
84005149	US	USA	840	5149	Yell	Arkansas	US	35.00292371	-93.41171338	Yell, Arkansas, US	21341
84006001	US	USA	840	6001	Alameda	California	US	37.64629437	-121.8929271	Alameda, California, US	1671329
84006003	US	USA	840	6003	Alpine	California	US	38.59678594	-119.8223594	Alpine, California, US	1129
84006005	US	USA	840	6005	Amador	California	US	38.44583082	-120.65696	Amador, California, US	39752
84006007	US	USA	840	6007	Butte	California	US	39.66727762	-121.6005252	Butte, California, US	219186
84006009	US	USA	840	6009	Calaveras	California	US	38.20537103	-120.552913	Calaveras, California, US	45905
84006011	US	USA	840	6011	Colusa	California	US	39.17881957	-122.2331726	Colusa, California, US	21547
84006013	US	USA	840	6013	Contra Costa	California	US	37.91923498	-121.9289527	Contra Costa, California, US	1153526
84006015	US	USA	840	6015	Del Norte	California	US	41.74228275	-123.8974063	Del Norte, California, US	27812
84006017	US	USA	840	6017	El Dorado	California	US	38.77965956	-120.5233166	El Dorado, California, US	192843
84006019	US	USA	840	6019	Fresno	California	US	36.75733899	-119.6466953	Fresno, California, US	999101
84006021	US	USA	840	6021	Glenn	California	US	39.59875897	-122.3938452	Glenn, California, US	28393
84006023	US	USA	840	6023	Humboldt	California	US	40.69923009	-123.876044	Humboldt, California, US	135558
84006025	US	USA	840	6025	Imperial	California	US	33.0393082	-115.3669042	Imperial, California, US	181215
84006027	US	USA	840	6027	Inyo	California	US	36.51112084	-117.4111978	Inyo, California, US	18039
84006029	US	USA	840	6029	Kern	California	US	35.34329425	-118.7277796	Kern, California, US	900202
84006031	US	USA	840	6031	Kings	California	US	36.07409056	-119.8159973	Kings, California, US	152940
84006033	US	USA	840	6033	Lake	California	US	39.10124298	-122.7536244	Lake, California, US	64386
84006035	US	USA	840	6035	Lassen	California	US	40.67311306	-120.5935099	Lassen, California, US	30573
84006037	US	USA	840	6037	Los Angeles	California	US	34.30828379	-118.2282411	Los Angeles, California, US	10039107
84006039	US	USA	840	6039	Madera	California	US	37.21513971	-119.7665589	Madera, California, US	157327
84006041	US	USA	840	6041	Marin	California	US	38.07122463	-122.7210631	Marin, California, US	258826
84006043	US	USA	840	6043	Mariposa	California	US	37.57978556	-119.9073334	Mariposa, California, US	17203
84006045	US	USA	840	6045	Mendocino	California	US	39.4381191	-123.3911313	Mendocino, California, US	86749
84006047	US	USA	840	6047	Merced	California	US	37.18922369	-120.7209035	Merced, California, US	277680
84006049	US	USA	840	6049	Modoc	California	US	41.58965602	-120.7244817	Modoc, California, US	8841
84006051	US	USA	840	6051	Mono	California	US	37.93899289	-118.8872409	Mono, California, US	14444
84006053	US	USA	840	6053	Monterey	California	US	36.21862405	-121.2413397	Monterey, California, US	434061
84006055	US	USA	840	6055	Napa	California	US	38.50735751	-122.332839	Napa, California, US	137744
84006057	US	USA	840	6057	Nevada	California	US	39.30394768	-120.7627281	Nevada, California, US	99755
84006059	US	USA	840	6059	Orange	California	US	33.70147516	-117.7645998	Orange, California, US	3175692
84006061	US	USA	840	6061	Placer	California	US	39.06167234	-120.7240569	Placer, California, US	398329
84006063	US	USA	840	6063	Plumas	California	US	40.00355989	-120.8395236	Plumas, California, US	18807
84006065	US	USA	840	6065	Riverside	California	US	33.74314981	-115.9933578	Riverside, California, US	2470546
84006067	US	USA	840	6067	Sacramento	California	US	38.45106826	-121.3425374	Sacramento, California, US	1552058
84006069	US	USA	840	6069	San Benito	California	US	36.60308176	-121.069975	San Benito, California, US	62808
84006071	US	USA	840	6071	San Bernardino	California	US	34.84060306	-116.1774685	San Bernardino, California, US	2180085
84006073	US	USA	840	6073	San Diego	California	US	33.03484597	-116.7365326	San Diego, California, US	3338330
84006075	US	USA	840	6075	San Francisco	California	US	37.75215114	-122.4385672	San Francisco, California, US	881549
84006077	US	USA	840	6077	San Joaquin	California	US	37.93433732	-121.2730061	San Joaquin, California, US	762148
84006079	US	USA	840	6079	San Luis Obispo	California	US	35.38822029	-120.4039028	San Luis Obispo, California, US	283111
84006081	US	USA	840	6081	San Mateo	California	US	37.4228808	-122.3275546	San Mateo, California, US	766573
84006083	US	USA	840	6083	Santa Barbara	California	US	34.65329488	-120.0188492	Santa Barbara, California, US	446499
84006085	US	USA	840	6085	Santa Clara	California	US	37.23104908	-121.6970462	Santa Clara, California, US	1927852
84006087	US	USA	840	6087	Santa Cruz	California	US	37.05580291	-122.0066524	Santa Cruz, California, US	273213
84006089	US	USA	840	6089	Shasta	California	US	40.76391419	-122.0396884	Shasta, California, US	180080
84006091	US	USA	840	6091	Sierra	California	US	39.57713498	-120.5200701	Sierra, California, US	3005
84006093	US	USA	840	6093	Siskiyou	California	US	41.59198861	-122.5407434	Siskiyou, California, US	43539
84006095	US	USA	840	6095	Solano	California	US	38.26827353	-121.9357113	Solano, California, US	447643
84006097	US	USA	840	6097	Sonoma	California	US	38.52746429	-122.8862506	Sonoma, California, US	494336
84006099	US	USA	840	6099	Stanislaus	California	US	37.55862499	-120.9970722	Stanislaus, California, US	550660
84006101	US	USA	840	6101	Sutter	California	US	39.03417539	-121.6945899	Sutter, California, US	96971
84006103	US	USA	840	6103	Tehama	California	US	40.12570935	-122.2370171	Tehama, California, US	65084
84006105	US	USA	840	6105	Trinity	California	US	40.6491767	-123.114713	Trinity, California, US	12285
84006107	US	USA	840	6107	Tulare	California	US	36.22026558	-118.8020203	Tulare, California, US	466195
84006109	US	USA	840	6109	Tuolumne	California	US	38.02644018	-119.9525093	Tuolumne, California, US	54478
84006111	US	USA	840	6111	Ventura	California	US	34.44465746	-119.0910613	Ventura, California, US	846006
84006113	US	USA	840	6113	Yolo	California	US	38.68278902	-121.9018288	Yolo, California, US	220500
84006115	US	USA	840	6115	Yuba	California	US	39.26255932	-121.3535644	Yuba, California, US	78668
84008001	US	USA	840	8001	Adams	Colorado	US	39.87432092	-104.3362578	Adams, Colorado, US	517421
84008003	US	USA	840	8003	Alamosa	Colorado	US	37.57250606	-105.7885451	Alamosa, Colorado, US	16233
84008005	US	USA	840	8005	Arapahoe	Colorado	US	39.64977461	-104.3353617	Arapahoe, Colorado, US	656590
84008007	US	USA	840	8007	Archuleta	Colorado	US	37.19474156	-107.0476867	Archuleta, Colorado, US	14029
84008009	US	USA	840	8009	Baca	Colorado	US	37.31940883	-102.5603223	Baca, Colorado, US	3581
84008011	US	USA	840	8011	Bent	Colorado	US	37.95474293	-103.0720195	Bent, Colorado, US	5577
84008013	US	USA	840	8013	Boulder	Colorado	US	40.09313619	-105.3546767	Boulder, Colorado, US	326196
84008014	US	USA	840	8014	Broomfield	Colorado	US	39.95998787	-105.0566324	Broomfield, Colorado, US	70465
84008015	US	USA	840	8015	Chaffee	Colorado	US	38.74745778	-106.1926573	Chaffee, Colorado, US	20356
84008017	US	USA	840	8017	Cheyenne	Colorado	US	38.82777431	-102.6032558	Cheyenne, Colorado, US	1831
84008019	US	USA	840	8019	Clear Creek	Colorado	US	39.68864463	-105.6463118	Clear Creek, Colorado, US	9700
84008021	US	USA	840	8021	Conejos	Colorado	US	37.201606	-106.1917488	Conejos, Colorado, US	8205
84008023	US	USA	840	8023	Costilla	Colorado	US	37.27732493	-105.4276548	Costilla, Colorado, US	3887
84008025	US	USA	840	8025	Crowley	Colorado	US	38.32608609	-103.7844965	Crowley, Colorado, US	6061
84008027	US	USA	840	8027	Custer	Colorado	US	38.10883162	-105.3683478	Custer, Colorado, US	5068
84008029	US	USA	840	8029	Delta	Colorado	US	38.86246243	-107.8631342	Delta, Colorado, US	31162
84008031	US	USA	840	8031	Denver	Colorado	US	39.76018276	-104.8725695	Denver, Colorado, US	727211
84008033	US	USA	840	8033	Dolores	Colorado	US	37.75208676	-108.5211585	Dolores, Colorado, US	2055
84008035	US	USA	840	8035	Douglas	Colorado	US	39.33133796	-104.930001	Douglas, Colorado, US	351154
84008037	US	USA	840	8037	Eagle	Colorado	US	39.62754308	-106.6933637	Eagle, Colorado, US	55127
84008039	US	USA	840	8039	Elbert	Colorado	US	39.28656773	-104.1358721	Elbert, Colorado, US	26729
84008041	US	USA	840	8041	El Paso	Colorado	US	38.83240149	-104.5251411	El Paso, Colorado, US	720403
84008043	US	USA	840	8043	Fremont	Colorado	US	38.47362326	-105.4399667	Fremont, Colorado, US	47839
84008045	US	USA	840	8045	Garfield	Colorado	US	39.59921777	-107.902708	Garfield, Colorado, US	60061
84008047	US	USA	840	8047	Gilpin	Colorado	US	39.85646523	-105.5252597	Gilpin, Colorado, US	6243
84008049	US	USA	840	8049	Grand	Colorado	US	40.10603347	-106.1178042	Grand, Colorado, US	15734
84008051	US	USA	840	8051	Gunnison	Colorado	US	38.66611652	-107.0320729	Gunnison, Colorado, US	17462
84008053	US	USA	840	8053	Hinsdale	Colorado	US	37.82247444	-107.3004345	Hinsdale, Colorado, US	820
84008055	US	USA	840	8055	Huerfano	Colorado	US	37.68473101	-104.9612585	Huerfano, Colorado, US	6897
84008057	US	USA	840	8057	Jackson	Colorado	US	40.6659387	-106.3408905	Jackson, Colorado, US	1392
84008059	US	USA	840	8059	Jefferson	Colorado	US	39.58635604	-105.2517692	Jefferson, Colorado, US	582881
84008061	US	USA	840	8061	Kiowa	Colorado	US	38.43260896	-102.7392145	Kiowa, Colorado, US	1406
84008063	US	USA	840	8063	Kit Carson	Colorado	US	39.30497777	-102.6022199	Kit Carson, Colorado, US	7097
84008065	US	USA	840	8065	Lake	Colorado	US	39.20278823	-106.3555697	Lake, Colorado, US	8127
84008067	US	USA	840	8067	La Plata	Colorado	US	37.28632032	-107.8429014	La Plata, Colorado, US	56221
84008069	US	USA	840	8069	Larimer	Colorado	US	40.66671597	-105.4625784	Larimer, Colorado, US	356899
84008071	US	USA	840	8071	Las Animas	Colorado	US	37.3153406	-104.0376458	Las Animas, Colorado, US	14506
84008073	US	USA	840	8073	Lincoln	Colorado	US	38.98749519	-103.5136649	Lincoln, Colorado, US	5701
84008075	US	USA	840	8075	Logan	Colorado	US	40.7249637	-103.110817	Logan, Colorado, US	22409
84008077	US	USA	840	8077	Mesa	Colorado	US	39.01787888	-108.469799	Mesa, Colorado, US	154210
84008079	US	USA	840	8079	Mineral	Colorado	US	37.66954283	-106.9281698	Mineral, Colorado, US	769
84008081	US	USA	840	8081	Moffat	Colorado	US	40.61810999	-108.2070876	Moffat, Colorado, US	13283
84008083	US	USA	840	8083	Montezuma	Colorado	US	37.33859579	-108.5958857	Montezuma, Colorado, US	26183
84008085	US	USA	840	8085	Montrose	Colorado	US	38.40214114	-108.2639022	Montrose, Colorado, US	42758
84008087	US	USA	840	8087	Morgan	Colorado	US	40.2627981	-103.8093302	Morgan, Colorado, US	29068
84008089	US	USA	840	8089	Otero	Colorado	US	37.9014485	-103.7173385	Otero, Colorado, US	18278
84008091	US	USA	840	8091	Ouray	Colorado	US	38.14717457	-107.7675136	Ouray, Colorado, US	4952
84008093	US	USA	840	8093	Park	Colorado	US	39.120926	-105.7182065	Park, Colorado, US	18845
84008095	US	USA	840	8095	Phillips	Colorado	US	40.59414277	-102.3577703	Phillips, Colorado, US	4265
84008097	US	USA	840	8097	Pitkin	Colorado	US	39.21720112	-106.9310027	Pitkin, Colorado, US	17767
84008099	US	USA	840	8099	Prowers	Colorado	US	37.95544985	-102.3926052	Prowers, Colorado, US	12172
84008101	US	USA	840	8101	Pueblo	Colorado	US	38.17359144	-104.5127437	Pueblo, Colorado, US	168424
84008103	US	USA	840	8103	Rio Blanco	Colorado	US	39.97913541	-108.2179009	Rio Blanco, Colorado, US	6324
84008105	US	USA	840	8105	Rio Grande	Colorado	US	37.5836865	-106.3847838	Rio Grande, Colorado, US	11267
84008107	US	USA	840	8107	Routt	Colorado	US	40.48596505	-106.9905548	Routt, Colorado, US	25638
84008109	US	USA	840	8109	Saguache	Colorado	US	38.08054629	-106.282466	Saguache, Colorado, US	6824
84008111	US	USA	840	8111	San Juan	Colorado	US	37.76248981	-107.6763289	San Juan, Colorado, US	728
84008113	US	USA	840	8113	San Miguel	Colorado	US	38.00450883	-108.4020725	San Miguel, Colorado, US	8179
84008115	US	USA	840	8115	Sedgwick	Colorado	US	40.87595412	-102.3519227	Sedgwick, Colorado, US	2248
84008117	US	USA	840	8117	Summit	Colorado	US	39.63803232	-106.1150762	Summit, Colorado, US	31011
84008119	US	USA	840	8119	Teller	Colorado	US	38.88133511	-105.1614893	Teller, Colorado, US	25388
84008121	US	USA	840	8121	Washington	Colorado	US	39.97015535	-103.202587	Washington, Colorado, US	4908
84008123	US	USA	840	8123	Weld	Colorado	US	40.55499405	-104.3929621	Weld, Colorado, US	324492
84008125	US	USA	840	8125	Yuma	Colorado	US	40.00346839	-102.4258673	Yuma, Colorado, US	10019
84009001	US	USA	840	9001	Fairfield	Connecticut	US	41.26809896	-73.3881171	Fairfield, Connecticut, US	943332
84009003	US	USA	840	9003	Hartford	Connecticut	US	41.80283011	-72.73103891	Hartford, Connecticut, US	891720
84009005	US	USA	840	9005	Litchfield	Connecticut	US	41.7937534	-73.2451475	Litchfield, Connecticut, US	180333
84009007	US	USA	840	9007	Middlesex	Connecticut	US	41.45949668	-72.53714864	Middlesex, Connecticut, US	162436
84009009	US	USA	840	9009	New Haven	Connecticut	US	41.4080325	-72.93620426	New Haven, Connecticut, US	854757
84009011	US	USA	840	9011	New London	Connecticut	US	41.48896435	-72.10430976	New London, Connecticut, US	265206
84009013	US	USA	840	9013	Tolland	Connecticut	US	41.85853803	-72.3308481	Tolland, Connecticut, US	150721
84009015	US	USA	840	9015	Windham	Connecticut	US	41.82972709	-71.98182316	Windham, Connecticut, US	116782
84010001	US	USA	840	10001	Kent	Delaware	US	39.08646628	-75.56884914	Kent, Delaware, US	180786
84010003	US	USA	840	10003	New Castle	Delaware	US	39.57992638	-75.64054974	New Castle, Delaware, US	558753
84010005	US	USA	840	10005	Sussex	Delaware	US	38.66143781	-75.39031349	Sussex, Delaware, US	234225
84011001	US	USA	840	11001	District of Columbia	District of Columbia	US	38.90417773	-77.01655992	District of Columbia, District of Columbia ,US	705749
84012001	US	USA	840	12001	Alachua	Florida	US	29.67866525	-82.35928158	Alachua, Florida, US	269043
84012003	US	USA	840	12003	Baker	Florida	US	30.33060121	-82.28467476	Baker, Florida, US	29210
84012005	US	USA	840	12005	Bay	Florida	US	30.26548745	-85.62122584	Bay, Florida, US	174705
84012007	US	USA	840	12007	Bradford	Florida	US	29.95079741	-82.16611613	Bradford, Florida, US	28201
84012009	US	USA	840	12009	Brevard	Florida	US	28.29409504	-80.73091022	Brevard, Florida, US	601942
84012011	US	USA	840	12011	Broward	Florida	US	26.15184651	-80.48725556	Broward, Florida, US	1952778
84012013	US	USA	840	12013	Calhoun	Florida	US	30.40666734	-85.19394153	Calhoun, Florida, US	14105
84012015	US	USA	840	12015	Charlotte	Florida	US	26.90131002	-81.92949121	Charlotte, Florida, US	188910
84012017	US	USA	840	12017	Citrus	Florida	US	28.84804315	-82.47614748	Citrus, Florida, US	149657
84012019	US	USA	840	12019	Clay	Florida	US	29.98319144	-81.85609986	Clay, Florida, US	219252
84012021	US	USA	840	12021	Collier	Florida	US	26.11091986	-81.34687065	Collier, Florida, US	384902
84012023	US	USA	840	12023	Columbia	Florida	US	30.22509788	-82.62160164	Columbia, Florida, US	71686
84012027	US	USA	840	12027	DeSoto	Florida	US	27.18677893	-81.80941373	DeSoto, Florida, US	38001
84012029	US	USA	840	12029	Dixie	Florida	US	29.60631086	-83.15724673	Dixie, Florida, US	16826
84012031	US	USA	840	12031	Duval	Florida	US	30.33225875	-81.66976468	Duval, Florida, US	957755
84012033	US	USA	840	12033	Escambia	Florida	US	30.67652764	-87.37284571	Escambia, Florida, US	318316
84012035	US	USA	840	12035	Flagler	Florida	US	29.45933576	-81.31508595	Flagler, Florida, US	115081
84012037	US	USA	840	12037	Franklin	Florida	US	29.83791238	-84.82731662	Franklin, Florida, US	12125
84012039	US	USA	840	12039	Gadsden	Florida	US	30.57796289	-84.61915825	Gadsden, Florida, US	45660
84012041	US	USA	840	12041	Gilchrist	Florida	US	29.72856978	-82.79880657	Gilchrist, Florida, US	18582
84012043	US	USA	840	12043	Glades	Florida	US	26.95635849	-81.18996211	Glades, Florida, US	13811
84012045	US	USA	840	12045	Gulf	Florida	US	29.93543004	-85.2427099	Gulf, Florida, US	13639
84012047	US	USA	840	12047	Hamilton	Florida	US	30.49673973	-82.94998918	Hamilton, Florida, US	14428
84012049	US	USA	840	12049	Hardee	Florida	US	27.49293939	-81.80956574	Hardee, Florida, US	26937
84012051	US	USA	840	12051	Hendry	Florida	US	26.55386945	-81.16469006	Hendry, Florida, US	42022
84012053	US	USA	840	12053	Hernando	Florida	US	28.55364461	-82.42700204	Hernando, Florida, US	193920
84012055	US	USA	840	12055	Highlands	Florida	US	27.34254618	-81.34071957	Highlands, Florida, US	106221
84012057	US	USA	840	12057	Hillsborough	Florida	US	27.9276559	-82.32013172	Hillsborough, Florida, US	1471968
84012059	US	USA	840	12059	Holmes	Florida	US	30.86747479	-85.81319222	Holmes, Florida, US	19617
84012061	US	USA	840	12061	Indian River	Florida	US	27.69308961	-80.60556721	Indian River, Florida, US	159923
84012063	US	USA	840	12063	Jackson	Florida	US	30.7954597	-85.21500423	Jackson, Florida, US	46414
84012065	US	USA	840	12065	Jefferson	Florida	US	30.43669112	-83.89442308	Jefferson, Florida, US	14246
84012067	US	USA	840	12067	Lafayette	Florida	US	29.98484137	-83.18166636	Lafayette, Florida, US	8422
84012069	US	USA	840	12069	Lake	Florida	US	28.76202069	-81.7125123	Lake, Florida, US	367118
84012071	US	USA	840	12071	Lee	Florida	US	26.58410348	-81.88399313	Lee, Florida, US	770577
84012073	US	USA	840	12073	Leon	Florida	US	30.45955727	-84.27491114	Leon, Florida, US	293582
84012075	US	USA	840	12075	Levy	Florida	US	29.31829741	-82.74007147	Levy, Florida, US	41503
84012077	US	USA	840	12077	Liberty	Florida	US	30.23766008	-84.8829258	Liberty, Florida, US	8354
84012079	US	USA	840	12079	Madison	Florida	US	30.44396917	-83.47398594	Madison, Florida, US	18493
84012081	US	USA	840	12081	Manatee	Florida	US	27.47196942	-82.31831044	Manatee, Florida, US	403253
84012083	US	USA	840	12083	Marion	Florida	US	29.21227113	-82.05803627	Marion, Florida, US	365579
84012085	US	USA	840	12085	Martin	Florida	US	27.0772071	-80.43109784	Martin, Florida, US	161000
84012086	US	USA	840	12086	Miami-Dade	Florida	US	25.6112362	-80.55170587	Miami-Dade, Florida, US	2716940
84012087	US	USA	840	12087	Monroe	Florida	US	25.20904673	-81.07812416	Monroe, Florida, US	74228
84012089	US	USA	840	12089	Nassau	Florida	US	30.61037141	-81.80297522	Nassau, Florida, US	88625
84012091	US	USA	840	12091	Okaloosa	Florida	US	30.69143028	-86.59267105	Okaloosa, Florida, US	210738
84012093	US	USA	840	12093	Okeechobee	Florida	US	27.3863362	-80.88944347	Okeechobee, Florida, US	42168
84012095	US	USA	840	12095	Orange	Florida	US	28.51367621	-81.31799498	Orange, Florida, US	1393452
84012097	US	USA	840	12097	Osceola	Florida	US	28.06312234	-81.14882926	Osceola, Florida, US	375751
84012099	US	USA	840	12099	Palm Beach	Florida	US	26.64676272	-80.46536002	Palm Beach, Florida, US	1496770
84012101	US	USA	840	12101	Pasco	Florida	US	28.30810945	-82.40227529	Pasco, Florida, US	553947
84012103	US	USA	840	12103	Pinellas	Florida	US	27.93130349	-82.72239666	Pinellas, Florida, US	974996
84012105	US	USA	840	12105	Polk	Florida	US	27.95027105	-81.69732947	Polk, Florida, US	724777
84012107	US	USA	840	12107	Putnam	Florida	US	29.60779729	-81.74230285	Putnam, Florida, US	74521
84012109	US	USA	840	12109	St. Johns	Florida	US	29.90096506	-81.43589967	St. Johns, Florida, US	264672
84012111	US	USA	840	12111	St. Lucie	Florida	US	27.37763908	-80.47106649	St. Lucie, Florida, US	328297
84012113	US	USA	840	12113	Santa Rosa	Florida	US	30.6934145	-87.02458128	Santa Rosa, Florida, US	184313
84012115	US	USA	840	12115	Sarasota	Florida	US	27.18546175	-82.33174248	Sarasota, Florida, US	433742
84012117	US	USA	840	12117	Seminole	Florida	US	28.7158582	-81.24060348	Seminole, Florida, US	471826
84012119	US	USA	840	12119	Sumter	Florida	US	28.70181754	-82.0794267	Sumter, Florida, US	132420
84012121	US	USA	840	12121	Suwannee	Florida	US	30.19746066	-82.9909967	Suwannee, Florida, US	44417
84012123	US	USA	840	12123	Taylor	Florida	US	30.04848048	-83.60445406	Taylor, Florida, US	21569
84012125	US	USA	840	12125	Union	Florida	US	30.04412971	-82.37497443	Union, Florida, US	15237
84012127	US	USA	840	12127	Volusia	Florida	US	29.05858895	-81.18263252	Volusia, Florida, US	553284
84012129	US	USA	840	12129	Wakulla	Florida	US	30.16548905	-84.39895211	Wakulla, Florida, US	33739
84012131	US	USA	840	12131	Walton	Florida	US	30.64204028	-86.16935664	Walton, Florida, US	74071
84012133	US	USA	840	12133	Washington	Florida	US	30.61359259	-85.66002461	Washington, Florida, US	25473
84013001	US	USA	840	13001	Appling	Georgia	US	31.74847232	-82.28909114	Appling, Georgia, US	18386
84013003	US	USA	840	13003	Atkinson	Georgia	US	31.29633502	-82.87545866	Atkinson, Georgia, US	8165
84013005	US	USA	840	13005	Bacon	Georgia	US	31.55456473	-82.45936528	Bacon, Georgia, US	11164
84013007	US	USA	840	13007	Baker	Georgia	US	31.32669878	-84.44218806	Baker, Georgia, US	3038
84013009	US	USA	840	13009	Baldwin	Georgia	US	33.06882326	-83.24701748	Baldwin, Georgia, US	44890
84013011	US	USA	840	13011	Banks	Georgia	US	34.35607081	-83.49644388	Banks, Georgia, US	19234
84013013	US	USA	840	13013	Barrow	Georgia	US	33.99148694	-83.71436292	Barrow, Georgia, US	83240
84013015	US	USA	840	13015	Bartow	Georgia	US	34.23732119	-84.83887523	Bartow, Georgia, US	107738
84013017	US	USA	840	13017	Ben Hill	Georgia	US	31.76095874	-83.22145359	Ben Hill, Georgia, US	16700
84013019	US	USA	840	13019	Berrien	Georgia	US	31.27590016	-83.2252992	Berrien, Georgia, US	19397
84013021	US	USA	840	13021	Bibb	Georgia	US	32.80904227	-83.70489165	Bibb, Georgia, US	153159
84013023	US	USA	840	13023	Bleckley	Georgia	US	32.43829035	-83.33035166	Bleckley, Georgia, US	12873
84013025	US	USA	840	13025	Brantley	Georgia	US	31.19576557	-81.97743999	Brantley, Georgia, US	19109
84013027	US	USA	840	13027	Brooks	Georgia	US	30.83922642	-83.58303423	Brooks, Georgia, US	15457
84013029	US	USA	840	13029	Bryan	Georgia	US	32.00979311	-81.44002948	Bryan, Georgia, US	39627
84013031	US	USA	840	13031	Bulloch	Georgia	US	32.39577406	-81.74811421	Bulloch, Georgia, US	79608
84013033	US	USA	840	13033	Burke	Georgia	US	33.05917989	-81.99928721	Burke, Georgia, US	22383
84013035	US	USA	840	13035	Butts	Georgia	US	33.2830945	-83.9543504	Butts, Georgia, US	24936
84013037	US	USA	840	13037	Calhoun	Georgia	US	31.53169785	-84.62725131	Calhoun, Georgia, US	6189
84013039	US	USA	840	13039	Camden	Georgia	US	30.92951916	-81.66601818	Camden, Georgia, US	54666
84013043	US	USA	840	13043	Candler	Georgia	US	32.40209349	-82.07702563	Candler, Georgia, US	10803
84013045	US	USA	840	13045	Carroll	Georgia	US	33.58138199	-85.07976677	Carroll, Georgia, US	119992
84013047	US	USA	840	13047	Catoosa	Georgia	US	34.89872298	-85.13757014	Catoosa, Georgia, US	67580
84013049	US	USA	840	13049	Charlton	Georgia	US	30.78371028	-82.13951596	Charlton, Georgia, US	13392
84013051	US	USA	840	13051	Chatham	Georgia	US	32.00043026	-81.12489526	Chatham, Georgia, US	289430
84013053	US	USA	840	13053	Chattahoochee	Georgia	US	32.34341231	-84.78809239	Chattahoochee, Georgia, US	10907
84013055	US	USA	840	13055	Chattooga	Georgia	US	34.47197698	-85.34535662	Chattooga, Georgia, US	24789
84013057	US	USA	840	13057	Cherokee	Georgia	US	34.24393976	-84.47431861	Cherokee, Georgia, US	258773
84013059	US	USA	840	13059	Clarke	Georgia	US	33.95436462	-83.37124007	Clarke, Georgia, US	128331
84013061	US	USA	840	13061	Clay	Georgia	US	31.62221166	-84.97713865	Clay, Georgia, US	2834
84013063	US	USA	840	13063	Clayton	Georgia	US	33.54187245	-84.35594188	Clayton, Georgia, US	292256
84013065	US	USA	840	13065	Clinch	Georgia	US	30.91395822	-82.70432472	Clinch, Georgia, US	6618
84013067	US	USA	840	13067	Cobb	Georgia	US	33.94243204	-84.5761255	Cobb, Georgia, US	760141
84013069	US	USA	840	13069	Coffee	Georgia	US	31.54892966	-82.8549206	Coffee, Georgia, US	43273
84013071	US	USA	840	13071	Colquitt	Georgia	US	31.18810588	-83.7677946	Colquitt, Georgia, US	45600
84013073	US	USA	840	13073	Columbia	Georgia	US	33.54534185	-82.263524	Columbia, Georgia, US	156714
84013075	US	USA	840	13075	Cook	Georgia	US	31.16068491	-83.42947229	Cook, Georgia, US	17270
84013077	US	USA	840	13077	Coweta	Georgia	US	33.35334302	-84.76129976	Coweta, Georgia, US	148509
84013079	US	USA	840	13079	Crawford	Georgia	US	32.71391813	-83.98061238	Crawford, Georgia, US	12404
84013081	US	USA	840	13081	Crisp	Georgia	US	31.92289565	-83.76811843	Crisp, Georgia, US	22372
84013083	US	USA	840	13083	Dade	Georgia	US	34.8549167	-85.50490424	Dade, Georgia, US	16116
84013085	US	USA	840	13085	Dawson	Georgia	US	34.44244079	-84.16964071	Dawson, Georgia, US	26108
84013087	US	USA	840	13087	Decatur	Georgia	US	30.87967778	-84.57619536	Decatur, Georgia, US	26404
84013089	US	USA	840	13089	DeKalb	Georgia	US	33.76944049	-84.22396017	DeKalb, Georgia, US	759297
84013091	US	USA	840	13091	Dodge	Georgia	US	32.17265114	-83.16948926	Dodge, Georgia, US	20605
84013093	US	USA	840	13093	Dooly	Georgia	US	32.15630737	-83.79746561	Dooly, Georgia, US	13390
84013095	US	USA	840	13095	Dougherty	Georgia	US	31.53328528	-84.21722377	Dougherty, Georgia, US	87956
84013097	US	USA	840	13097	Douglas	Georgia	US	33.70291126	-84.77026156	Douglas, Georgia, US	146343
84013099	US	USA	840	13099	Early	Georgia	US	31.32155345	-84.90255207	Early, Georgia, US	10190
84013101	US	USA	840	13101	Echols	Georgia	US	30.71101099	-82.89687287	Echols, Georgia, US	4006
84013103	US	USA	840	13103	Effingham	Georgia	US	32.36616021	-81.34280942	Effingham, Georgia, US	64296
84013105	US	USA	840	13105	Elbert	Georgia	US	34.11302332	-82.83936148	Elbert, Georgia, US	19194
84013107	US	USA	840	13107	Emanuel	Georgia	US	32.59221302	-82.30239915	Emanuel, Georgia, US	22646
84013109	US	USA	840	13109	Evans	Georgia	US	32.15328841	-81.8870105	Evans, Georgia, US	10654
84013111	US	USA	840	13111	Fannin	Georgia	US	34.86430205	-84.316964	Fannin, Georgia, US	26188
84013113	US	USA	840	13113	Fayette	Georgia	US	33.41357794	-84.49089434	Fayette, Georgia, US	114421
84013115	US	USA	840	13115	Floyd	Georgia	US	34.26268279	-85.21577392	Floyd, Georgia, US	98498
84013117	US	USA	840	13117	Forsyth	Georgia	US	34.22604035	-84.1231513	Forsyth, Georgia, US	244252
84013119	US	USA	840	13119	Franklin	Georgia	US	34.37525597	-83.23159927	Franklin, Georgia, US	23349
84013121	US	USA	840	13121	Fulton	Georgia	US	33.79216944	-84.46319413	Fulton, Georgia, US	1063937
84013123	US	USA	840	13123	Gilmer	Georgia	US	34.69316688	-84.45802506	Gilmer, Georgia, US	31369
84013125	US	USA	840	13125	Glascock	Georgia	US	33.22879932	-82.61297636	Glascock, Georgia, US	2971
84013127	US	USA	840	13127	Glynn	Georgia	US	31.23279254	-81.53811412	Glynn, Georgia, US	85292
84013129	US	USA	840	13129	Gordon	Georgia	US	34.50487351	-84.87296253	Gordon, Georgia, US	57963
84013131	US	USA	840	13131	Grady	Georgia	US	30.87454847	-84.23418364	Grady, Georgia, US	24633
84013133	US	USA	840	13133	Greene	Georgia	US	33.5769205	-83.17139104	Greene, Georgia, US	18324
84013135	US	USA	840	13135	Gwinnett	Georgia	US	33.96044201	-84.02137802	Gwinnett, Georgia, US	936250
84013137	US	USA	840	13137	Habersham	Georgia	US	34.63331566	-83.53094677	Habersham, Georgia, US	45328
84013139	US	USA	840	13139	Hall	Georgia	US	34.32207823	-83.81896936	Hall, Georgia, US	204441
84013141	US	USA	840	13141	Hancock	Georgia	US	33.2721566	-82.99766919	Hancock, Georgia, US	8457
84013143	US	USA	840	13143	Haralson	Georgia	US	33.79602175	-85.21005667	Haralson, Georgia, US	29792
84013145	US	USA	840	13145	Harris	Georgia	US	32.73709786	-84.90538572	Harris, Georgia, US	35236
84013147	US	USA	840	13147	Hart	Georgia	US	34.34626973	-82.96567682	Hart, Georgia, US	26205
84013149	US	USA	840	13149	Heard	Georgia	US	33.29686567	-85.12886832	Heard, Georgia, US	11923
84013151	US	USA	840	13151	Henry	Georgia	US	33.4533428	-84.1481466	Henry, Georgia, US	234561
84013153	US	USA	840	13153	Houston	Georgia	US	32.45802497	-83.66879087	Houston, Georgia, US	157863
84013155	US	USA	840	13155	Irwin	Georgia	US	31.60213036	-83.27501387	Irwin, Georgia, US	9416
84013157	US	USA	840	13157	Jackson	Georgia	US	34.13794553	-83.56814788	Jackson, Georgia, US	72977
84013159	US	USA	840	13159	Jasper	Georgia	US	33.31535543	-83.68844964	Jasper, Georgia, US	14219
84013161	US	USA	840	13161	Jeff Davis	Georgia	US	31.80405727	-82.6372487	Jeff Davis, Georgia, US	15115
84013163	US	USA	840	13163	Jefferson	Georgia	US	33.05867328	-82.41609057	Jefferson, Georgia, US	15362
84013165	US	USA	840	13165	Jenkins	Georgia	US	32.79248718	-81.96040187	Jenkins, Georgia, US	8676
84013167	US	USA	840	13167	Johnson	Georgia	US	32.70211082	-82.66166794	Johnson, Georgia, US	9643
84013169	US	USA	840	13169	Jones	Georgia	US	33.02512137	-83.56019163	Jones, Georgia, US	28735
84013171	US	USA	840	13171	Lamar	Georgia	US	33.07841647	-84.14263877	Lamar, Georgia, US	19077
84013173	US	USA	840	13173	Lanier	Georgia	US	31.0382857	-83.06472457	Lanier, Georgia, US	10423
84013175	US	USA	840	13175	Laurens	Georgia	US	32.46325233	-82.92221316	Laurens, Georgia, US	47546
84013177	US	USA	840	13177	Lee	Georgia	US	31.7793306	-84.14324253	Lee, Georgia, US	29992
84013179	US	USA	840	13179	Liberty	Georgia	US	31.82588896	-81.49251135	Liberty, Georgia, US	61435
84013181	US	USA	840	13181	Lincoln	Georgia	US	33.79201475	-82.45024131	Lincoln, Georgia, US	7921
84013183	US	USA	840	13183	Long	Georgia	US	31.75218791	-81.74952375	Long, Georgia, US	19559
84013185	US	USA	840	13185	Lowndes	Georgia	US	30.83568832	-83.27056716	Lowndes, Georgia, US	117406
84013187	US	USA	840	13187	Lumpkin	Georgia	US	34.57286511	-84.00425681	Lumpkin, Georgia, US	33610
84013189	US	USA	840	13189	McDuffie	Georgia	US	33.47851918	-82.48252774	McDuffie, Georgia, US	21312
84013191	US	USA	840	13191	McIntosh	Georgia	US	31.49683595	-81.40163426	McIntosh, Georgia, US	14378
84013193	US	USA	840	13193	Macon	Georgia	US	32.35207048	-84.04234127	Macon, Georgia, US	12947
84013195	US	USA	840	13195	Madison	Georgia	US	34.12920917	-83.21218732	Madison, Georgia, US	29880
84013197	US	USA	840	13197	Marion	Georgia	US	32.3483402	-84.52733571	Marion, Georgia, US	8359
84013199	US	USA	840	13199	Meriwether	Georgia	US	33.04163534	-84.68859732	Meriwether, Georgia, US	21167
84013201	US	USA	840	13201	Miller	Georgia	US	31.16568912	-84.73151117	Miller, Georgia, US	5718
84013205	US	USA	840	13205	Mitchell	Georgia	US	31.22483255	-84.19381821	Mitchell, Georgia, US	21863
84013207	US	USA	840	13207	Monroe	Georgia	US	33.014289	-83.92097166	Monroe, Georgia, US	27578
84013209	US	USA	840	13209	Montgomery	Georgia	US	32.17201038	-82.53527476	Montgomery, Georgia, US	9172
84013211	US	USA	840	13211	Morgan	Georgia	US	33.59232073	-83.49129491	Morgan, Georgia, US	19276
84013213	US	USA	840	13213	Murray	Georgia	US	34.78897608	-84.74993177	Murray, Georgia, US	40096
84013215	US	USA	840	13215	Muscogee	Georgia	US	32.50931999	-84.87142262	Muscogee, Georgia, US	195769
84013217	US	USA	840	13217	Newton	Georgia	US	33.55514538	-83.8454714	Newton, Georgia, US	111744
84013219	US	USA	840	13219	Oconee	Georgia	US	33.83749973	-83.43679568	Oconee, Georgia, US	40280
84013221	US	USA	840	13221	Oglethorpe	Georgia	US	33.8786296	-83.08278123	Oglethorpe, Georgia, US	15259
84013223	US	USA	840	13223	Paulding	Georgia	US	33.91969522	-84.86848792	Paulding, Georgia, US	168667
84013225	US	USA	840	13225	Peach	Georgia	US	32.56934316	-83.82937	Peach, Georgia, US	27546
84013227	US	USA	840	13227	Pickens	Georgia	US	34.46589159	-84.46406611	Pickens, Georgia, US	32591
84013229	US	USA	840	13229	Pierce	Georgia	US	31.35928155	-82.21598442	Pierce, Georgia, US	19465
84013231	US	USA	840	13231	Pike	Georgia	US	33.09310242	-84.38790389	Pike, Georgia, US	18962
84013233	US	USA	840	13233	Polk	Georgia	US	34.00267074	-85.18677781	Polk, Georgia, US	42613
84013235	US	USA	840	13235	Pulaski	Georgia	US	32.23334561	-83.4754996	Pulaski, Georgia, US	11137
84013237	US	USA	840	13237	Putnam	Georgia	US	33.32056115	-83.37552891	Putnam, Georgia, US	22119
84013239	US	USA	840	13239	Quitman	Georgia	US	31.86728114	-85.01773177	Quitman, Georgia, US	2299
84013241	US	USA	840	13241	Rabun	Georgia	US	34.88389445	-83.40304637	Rabun, Georgia, US	17137
84013243	US	USA	840	13243	Randolph	Georgia	US	31.76622818	-84.75732369	Randolph, Georgia, US	6778
84013245	US	USA	840	13245	Richmond	Georgia	US	33.35777107	-82.07026432	Richmond, Georgia, US	202518
84013247	US	USA	840	13247	Rockdale	Georgia	US	33.65145002	-84.02202167	Rockdale, Georgia, US	90896
84013249	US	USA	840	13249	Schley	Georgia	US	32.2654021	-84.31258912	Schley, Georgia, US	5257
84013251	US	USA	840	13251	Screven	Georgia	US	32.74976524	-81.60779441	Screven, Georgia, US	13966
84013253	US	USA	840	13253	Seminole	Georgia	US	30.93464824	-84.86823924	Seminole, Georgia, US	8090
84013255	US	USA	840	13255	Spalding	Georgia	US	33.26310031	-84.28013991	Spalding, Georgia, US	66703
84013257	US	USA	840	13257	Stephens	Georgia	US	34.55151201	-83.29405315	Stephens, Georgia, US	25925
84013259	US	USA	840	13259	Stewart	Georgia	US	32.07996777	-84.83208037	Stewart, Georgia, US	6621
84013261	US	USA	840	13261	Sumter	Georgia	US	32.03650571	-84.19821492	Sumter, Georgia, US	29524
84013263	US	USA	840	13263	Talbot	Georgia	US	32.69642758	-84.53351366	Talbot, Georgia, US	6195
84013265	US	USA	840	13265	Taliaferro	Georgia	US	33.56543317	-82.88136816	Taliaferro, Georgia, US	1537
84013267	US	USA	840	13267	Tattnall	Georgia	US	32.04785085	-82.05539188	Tattnall, Georgia, US	25286
84013269	US	USA	840	13269	Taylor	Georgia	US	32.55792548	-84.25077141	Taylor, Georgia, US	8020
84013271	US	USA	840	13271	Telfair	Georgia	US	31.92829517	-82.93491155	Telfair, Georgia, US	15860
84013273	US	USA	840	13273	Terrell	Georgia	US	31.77527543	-84.44069698	Terrell, Georgia, US	8531
84013275	US	USA	840	13275	Thomas	Georgia	US	30.86392347	-83.91847289	Thomas, Georgia, US	44451
84013277	US	USA	840	13277	Tift	Georgia	US	31.45743864	-83.5236119	Tift, Georgia, US	40644
84013279	US	USA	840	13279	Toombs	Georgia	US	32.12059861	-82.32957247	Toombs, Georgia, US	26830
84013281	US	USA	840	13281	Towns	Georgia	US	34.91369188	-83.7410746	Towns, Georgia, US	12037
84013283	US	USA	840	13283	Treutlen	Georgia	US	32.40422134	-82.56904553	Treutlen, Georgia, US	6901
84013285	US	USA	840	13285	Troup	Georgia	US	33.03349196	-85.02812115	Troup, Georgia, US	69922
84013287	US	USA	840	13287	Turner	Georgia	US	31.71612656	-83.62069378	Turner, Georgia, US	7985
84013289	US	USA	840	13289	Twiggs	Georgia	US	32.67435595	-83.43078662	Twiggs, Georgia, US	8120
84013291	US	USA	840	13291	Union	Georgia	US	34.82995757	-83.98967069	Union, Georgia, US	24511
84013293	US	USA	840	13293	Upson	Georgia	US	32.87920671	-84.30024826	Upson, Georgia, US	26320
84013295	US	USA	840	13295	Walker	Georgia	US	34.73376362	-85.30165174	Walker, Georgia, US	69761
84013297	US	USA	840	13297	Walton	Georgia	US	33.78017694	-83.73552314	Walton, Georgia, US	94593
84013299	US	USA	840	13299	Ware	Georgia	US	31.05449097	-82.42224148	Ware, Georgia, US	35734
84013301	US	USA	840	13301	Warren	Georgia	US	33.41146451	-82.67795848	Warren, Georgia, US	5254
84013303	US	USA	840	13303	Washington	Georgia	US	32.96711864	-82.79357039	Washington, Georgia, US	20374
84013305	US	USA	840	13305	Wayne	Georgia	US	31.5521809	-81.91894878	Wayne, Georgia, US	29927
84013307	US	USA	840	13307	Webster	Georgia	US	32.04066113	-84.54742852	Webster, Georgia, US	2607
84013309	US	USA	840	13309	Wheeler	Georgia	US	32.12009104	-82.72574721	Wheeler, Georgia, US	7855
84013311	US	USA	840	13311	White	Georgia	US	34.64624278	-83.74905525	White, Georgia, US	30798
84013313	US	USA	840	13313	Whitfield	Georgia	US	34.80987459	-84.96093476	Whitfield, Georgia, US	104628
84013315	US	USA	840	13315	Wilcox	Georgia	US	31.97496928	-83.43438555	Wilcox, Georgia, US	8635
84013317	US	USA	840	13317	Wilkes	Georgia	US	33.78290391	-82.74286107	Wilkes, Georgia, US	9777
84013319	US	USA	840	13319	Wilkinson	Georgia	US	32.80291082	-83.17140684	Wilkinson, Georgia, US	8954
84013321	US	USA	840	13321	Worth	Georgia	US	31.55162306	-83.85090513	Worth, Georgia, US	20247
84015001	US	USA	840	15001	Hawaii	Hawaii	US	19.60121157	-155.5210167	Hawaii, Hawaii, US	201513
84015003	US	USA	840	15003	Honolulu	Hawaii	US	21.45803166	-157.9712182	Honolulu, Hawaii, US	974563
84015005	US	USA	840	15005	Kalawao	Hawaii	US	21.17882515	-156.9583592	Kalawao, Hawaii, US	86
84015007	US	USA	840	15007	Kauai	Hawaii	US	22.03935037	-159.5966786	Kauai, Hawaii, US	72293
84015009	US	USA	840	15009	Maui	Hawaii	US	20.86399628	-156.5689097	Maui, Hawaii, US	167417
84016001	US	USA	840	16001	Ada	Idaho	US	43.4526575	-116.2415516	Ada, Idaho, US	481587
84016003	US	USA	840	16003	Adams	Idaho	US	44.89333571	-116.4545247	Adams, Idaho, US	4294
84016005	US	USA	840	16005	Bannock	Idaho	US	42.67002716	-112.2233311	Bannock, Idaho, US	87808
84016007	US	USA	840	16007	Bear Lake	Idaho	US	42.28269683	-111.3289238	Bear Lake, Idaho, US	6125
84016009	US	USA	840	16009	Benewah	Idaho	US	47.21754179	-116.6586851	Benewah, Idaho, US	9298
84016011	US	USA	840	16011	Bingham	Idaho	US	43.2167288	-112.3978437	Bingham, Idaho, US	46811
84016013	US	USA	840	16013	Blaine	Idaho	US	43.4085812	-113.9752658	Blaine, Idaho, US	23021
84016015	US	USA	840	16015	Boise	Idaho	US	43.98829931	-115.7309284	Boise, Idaho, US	7831
84016017	US	USA	840	16017	Bonner	Idaho	US	48.29996017	-116.6017932	Bonner, Idaho, US	45739
84016019	US	USA	840	16019	Bonneville	Idaho	US	43.38713372	-111.6161537	Bonneville, Idaho, US	119062
84016021	US	USA	840	16021	Boundary	Idaho	US	48.76684761	-116.4630179	Boundary, Idaho, US	12245
84016023	US	USA	840	16023	Butte	Idaho	US	43.72592209	-113.1735463	Butte, Idaho, US	2597
84016025	US	USA	840	16025	Camas	Idaho	US	43.46665742	-114.8065892	Camas, Idaho, US	1106
84016027	US	USA	840	16027	Canyon	Idaho	US	43.61970148	-116.7095499	Canyon, Idaho, US	229849
84016029	US	USA	840	16029	Caribou	Idaho	US	42.77149116	-111.5597683	Caribou, Idaho, US	7155
84016031	US	USA	840	16031	Cassia	Idaho	US	42.28347888	-113.6012409	Cassia, Idaho, US	24030
84016033	US	USA	840	16033	Clark	Idaho	US	44.28496071	-112.3505704	Clark, Idaho, US	845
84016035	US	USA	840	16035	Clearwater	Idaho	US	46.67459924	-115.6622393	Clearwater, Idaho, US	8756
84016037	US	USA	840	16037	Custer	Idaho	US	44.24186819	-114.2855494	Custer, Idaho, US	4315
84016039	US	USA	840	16039	Elmore	Idaho	US	43.3507101	-115.4701578	Elmore, Idaho, US	27511
84016041	US	USA	840	16041	Franklin	Idaho	US	42.18332217	-111.8149666	Franklin, Idaho, US	13876
84016043	US	USA	840	16043	Fremont	Idaho	US	44.22800938	-111.4809943	Fremont, Idaho, US	13099
84016045	US	USA	840	16045	Gem	Idaho	US	44.06482372	-116.398376	Gem, Idaho, US	18112
84016047	US	USA	840	16047	Gooding	Idaho	US	42.96927962	-114.8108306	Gooding, Idaho, US	15179
84016049	US	USA	840	16049	Idaho	Idaho	US	45.84721541	-115.4634436	Idaho, Idaho, US	16667
84016051	US	USA	840	16051	Jefferson	Idaho	US	43.82078483	-112.3131749	Jefferson, Idaho, US	29871
84016053	US	USA	840	16053	Jerome	Idaho	US	42.68891267	-114.2655033	Jerome, Idaho, US	24412
84016055	US	USA	840	16055	Kootenai	Idaho	US	47.67282258	-116.7020872	Kootenai, Idaho, US	165697
84016057	US	USA	840	16057	Latah	Idaho	US	46.81587887	-116.7113698	Latah, Idaho, US	40108
84016059	US	USA	840	16059	Lemhi	Idaho	US	44.9438088	-113.9309747	Lemhi, Idaho, US	8027
84016061	US	USA	840	16061	Lewis	Idaho	US	46.23315327	-116.434146	Lewis, Idaho, US	3838
84016063	US	USA	840	16063	Lincoln	Idaho	US	43.0012336	-114.1358773	Lincoln, Idaho, US	5366
84016065	US	USA	840	16065	Madison	Idaho	US	43.78141028	-111.6538474	Madison, Idaho, US	39907
84016067	US	USA	840	16067	Minidoka	Idaho	US	42.85518524	-113.6357257	Minidoka, Idaho, US	21039
84016069	US	USA	840	16069	Nez Perce	Idaho	US	46.32638236	-116.7500975	Nez Perce, Idaho, US	40408
84016071	US	USA	840	16071	Oneida	Idaho	US	42.1949428	-112.5407838	Oneida, Idaho, US	4531
84016073	US	USA	840	16073	Owyhee	Idaho	US	42.58016894	-116.1693871	Owyhee, Idaho, US	11823
84016075	US	USA	840	16075	Payette	Idaho	US	44.00545243	-116.7647695	Payette, Idaho, US	23951
84016077	US	USA	840	16077	Power	Idaho	US	42.69254894	-112.8395742	Power, Idaho, US	7681
84016079	US	USA	840	16079	Shoshone	Idaho	US	47.35364087	-115.8916749	Shoshone, Idaho, US	12882
84016081	US	USA	840	16081	Teton	Idaho	US	43.75303583	-111.2056773	Teton, Idaho, US	12142
84016083	US	USA	840	16083	Twin Falls	Idaho	US	42.35440512	-114.6685381	Twin Falls, Idaho, US	86878
84016085	US	USA	840	16085	Valley	Idaho	US	44.76728382	-115.5676773	Valley, Idaho, US	11392
84016087	US	USA	840	16087	Washington	Idaho	US	44.45275475	-116.7847688	Washington, Idaho, US	10194
84017001	US	USA	840	17001	Adams	Illinois	US	39.98815591	-91.18786813	Adams, Illinois, US	65435
84017003	US	USA	840	17003	Alexander	Illinois	US	37.18049267	-89.32910838	Alexander, Illinois, US	5761
84017005	US	USA	840	17005	Bond	Illinois	US	38.88829622	-89.43534887	Bond, Illinois, US	16426
84017007	US	USA	840	17007	Boone	Illinois	US	42.32359279	-88.82345779	Boone, Illinois, US	53544
84017009	US	USA	840	17009	Brown	Illinois	US	39.96209138	-90.75068024	Brown, Illinois, US	6578
84017011	US	USA	840	17011	Bureau	Illinois	US	41.40385234	-89.5283051	Bureau, Illinois, US	32628
84017013	US	USA	840	17013	Calhoun	Illinois	US	39.16840183	-90.66330078	Calhoun, Illinois, US	4739
84017015	US	USA	840	17015	Carroll	Illinois	US	42.06823429	-89.93395545	Carroll, Illinois, US	14305
84017017	US	USA	840	17017	Cass	Illinois	US	39.96991073	-90.24734436	Cass, Illinois, US	12147
84017019	US	USA	840	17019	Champaign	Illinois	US	40.13919438	-88.20046615	Champaign, Illinois, US	209689
84017021	US	USA	840	17021	Christian	Illinois	US	39.54581621	-89.27780482	Christian, Illinois, US	32304
84017023	US	USA	840	17023	Clark	Illinois	US	39.33425789	-87.78705622	Clark, Illinois, US	15441
84017025	US	USA	840	17025	Clay	Illinois	US	38.75388572	-88.48914513	Clay, Illinois, US	13184
84017027	US	USA	840	17027	Clinton	Illinois	US	38.60704876	-89.42385254	Clinton, Illinois, US	37562
84017029	US	USA	840	17029	Coles	Illinois	US	39.51949084	-88.22358557	Coles, Illinois, US	50621
84017031	US	USA	840	17031	Cook	Illinois	US	41.84144849	-87.81658794	Cook, Illinois, US	5150233
84017033	US	USA	840	17033	Crawford	Illinois	US	39.0032229	-87.75954624	Crawford, Illinois, US	18667
84017035	US	USA	840	17035	Cumberland	Illinois	US	39.27432424	-88.2401158	Cumberland, Illinois, US	10766
84017037	US	USA	840	17037	DeKalb	Illinois	US	41.89373302	-88.76958483	DeKalb, Illinois, US	104897
84017039	US	USA	840	17039	De Witt	Illinois	US	40.17514519	-88.90959682	De Witt, Illinois, US	15638
84017041	US	USA	840	17041	Douglas	Illinois	US	39.76768052	-88.21854195	Douglas, Illinois, US	19465
84017043	US	USA	840	17043	DuPage	Illinois	US	41.85116968	-88.08642662	DuPage, Illinois, US	922921
84017045	US	USA	840	17045	Edgar	Illinois	US	39.6809186	-87.74759563	Edgar, Illinois, US	17161
84017047	US	USA	840	17047	Edwards	Illinois	US	38.41353228	-88.05720863	Edwards, Illinois, US	6395
84017049	US	USA	840	17049	Effingham	Illinois	US	39.05935711	-88.58969584	Effingham, Illinois, US	34008
84017051	US	USA	840	17051	Fayette	Illinois	US	39.00072038	-89.02452658	Fayette, Illinois, US	21336
84017053	US	USA	840	17053	Ford	Illinois	US	40.59706922	-88.22350769	Ford, Illinois, US	12961
84017055	US	USA	840	17055	Franklin	Illinois	US	37.99189086	-88.92567818	Franklin, Illinois, US	38469
84017057	US	USA	840	17057	Fulton	Illinois	US	40.47289135	-90.20862357	Fulton, Illinois, US	34340
84017059	US	USA	840	17059	Gallatin	Illinois	US	37.76430935	-88.22953869	Gallatin, Illinois, US	4828
84017061	US	USA	840	17061	Greene	Illinois	US	39.35907414	-90.388865	Greene, Illinois, US	12969
84017063	US	USA	840	17063	Grundy	Illinois	US	41.28569601	-88.41905692	Grundy, Illinois, US	51054
84017065	US	USA	840	17065	Hamilton	Illinois	US	38.08163641	-88.53883373	Hamilton, Illinois, US	8116
84017067	US	USA	840	17067	Hancock	Illinois	US	40.40423981	-91.16313899	Hancock, Illinois, US	17708
84017069	US	USA	840	17069	Hardin	Illinois	US	37.51810645	-88.26873022	Hardin, Illinois, US	3821
84017071	US	USA	840	17071	Henderson	Illinois	US	40.81908672	-90.92491462	Henderson, Illinois, US	6646
84017073	US	USA	840	17073	Henry	Illinois	US	41.3533994	-90.13296166	Henry, Illinois, US	48913
84017075	US	USA	840	17075	Iroquois	Illinois	US	40.74717633	-87.82466784	Iroquois, Illinois, US	27114
84017077	US	USA	840	17077	Jackson	Illinois	US	37.78595185	-89.38232563	Jackson, Illinois, US	56750
84017079	US	USA	840	17079	Jasper	Illinois	US	39.01054275	-88.15437049	Jasper, Illinois, US	9610
84017081	US	USA	840	17081	Jefferson	Illinois	US	38.29980057	-88.9240025	Jefferson, Illinois, US	37684
84017083	US	USA	840	17083	Jersey	Illinois	US	39.08869046	-90.35393073	Jersey, Illinois, US	21773
84017085	US	USA	840	17085	Jo Daviess	Illinois	US	42.36542373	-90.21094405	Jo Daviess, Illinois, US	21235
84017087	US	USA	840	17087	Johnson	Illinois	US	37.45939802	-88.88165419	Johnson, Illinois, US	12417
84017089	US	USA	840	17089	Kane	Illinois	US	41.93842729	-88.42861412	Kane, Illinois, US	532403
84017091	US	USA	840	17091	Kankakee	Illinois	US	41.13746989	-87.86205334	Kankakee, Illinois, US	109862
84017093	US	USA	840	17093	Kendall	Illinois	US	41.59081014	-88.42869583	Kendall, Illinois, US	128990
84017095	US	USA	840	17095	Knox	Illinois	US	40.93148779	-90.2133034	Knox, Illinois, US	49699
84017097	US	USA	840	17097	Lake	Illinois	US	42.3224907	-88.00367925	Lake, Illinois, US	696535
84017099	US	USA	840	17099	LaSalle	Illinois	US	41.3442613	-88.88633881	LaSalle, Illinois, US	108669
84017101	US	USA	840	17101	Lawrence	Illinois	US	38.71987914	-87.72884035	Lawrence, Illinois, US	15678
84017103	US	USA	840	17103	Lee	Illinois	US	41.74583951	-89.29977132	Lee, Illinois, US	34096
84017105	US	USA	840	17105	Livingston	Illinois	US	40.89188292	-88.55784752	Livingston, Illinois, US	35648
84017107	US	USA	840	17107	Logan	Illinois	US	40.12581572	-89.36638784	Logan, Illinois, US	28618
84017109	US	USA	840	17109	McDonough	Illinois	US	40.45674722	-90.67775541	McDonough, Illinois, US	29682
84017111	US	USA	840	17111	McHenry	Illinois	US	42.32451172	-88.45248227	McHenry, Illinois, US	307774
84017113	US	USA	840	17113	McLean	Illinois	US	40.48996987	-88.84621113	McLean, Illinois, US	171517
84017115	US	USA	840	17115	Macon	Illinois	US	39.86064913	-88.96342505	Macon, Illinois, US	104009
84017117	US	USA	840	17117	Macoupin	Illinois	US	39.26119767	-89.92424028	Macoupin, Illinois, US	44926
84017119	US	USA	840	17119	Madison	Illinois	US	38.83042506	-89.90422563	Madison, Illinois, US	262966
84017121	US	USA	840	17121	Marion	Illinois	US	38.64963204	-88.91899208	Marion, Illinois, US	37205
84017123	US	USA	840	17123	Marshall	Illinois	US	41.0327901	-89.34510444	Marshall, Illinois, US	11438
84017125	US	USA	840	17125	Mason	Illinois	US	40.23917274	-89.91824452	Mason, Illinois, US	13359
84017127	US	USA	840	17127	Massac	Illinois	US	37.22078441	-88.71036614	Massac, Illinois, US	13772
84017129	US	USA	840	17129	Menard	Illinois	US	40.02742725	-89.80246001	Menard, Illinois, US	12196
84017131	US	USA	840	17131	Mercer	Illinois	US	41.20596782	-90.74290052	Mercer, Illinois, US	15437
84017133	US	USA	840	17133	Monroe	Illinois	US	38.27594376	-90.17761038	Monroe, Illinois, US	34637
84017135	US	USA	840	17135	Montgomery	Illinois	US	39.23198845	-89.47809254	Montgomery, Illinois, US	28414
84017137	US	USA	840	17137	Morgan	Illinois	US	39.71654544	-90.20255104	Morgan, Illinois, US	33658
84017139	US	USA	840	17139	Moultrie	Illinois	US	39.64187451	-88.62099969	Moultrie, Illinois, US	14501
84017141	US	USA	840	17141	Ogle	Illinois	US	42.04165196	-89.32184679	Ogle, Illinois, US	50643
84017143	US	USA	840	17143	Peoria	Illinois	US	40.78702156	-89.76078901	Peoria, Illinois, US	179179
84017145	US	USA	840	17145	Perry	Illinois	US	38.08510853	-89.36856219	Perry, Illinois, US	20916
84017147	US	USA	840	17147	Piatt	Illinois	US	40.01360584	-88.59319339	Piatt, Illinois, US	16344
84017149	US	USA	840	17149	Pike	Illinois	US	39.62265059	-90.8877017	Pike, Illinois, US	15561
84017151	US	USA	840	17151	Pope	Illinois	US	37.41391284	-88.56152109	Pope, Illinois, US	4177
84017153	US	USA	840	17153	Pulaski	Illinois	US	37.22631423	-89.13085001	Pulaski, Illinois, US	5335
84017155	US	USA	840	17155	Putnam	Illinois	US	41.2013541	-89.2869272	Putnam, Illinois, US	5739
84017157	US	USA	840	17157	Randolph	Illinois	US	38.05095369	-89.82512254	Randolph, Illinois, US	31782
84017159	US	USA	840	17159	Richland	Illinois	US	38.71240969	-88.08475366	Richland, Illinois, US	15513
84017161	US	USA	840	17161	Rock Island	Illinois	US	41.46613806	-90.57042164	Rock Island, Illinois, US	141879
84017163	US	USA	840	17163	St. Clair	Illinois	US	38.46996033	-89.93063427	St. Clair, Illinois, US	259686
84017165	US	USA	840	17165	Saline	Illinois	US	37.75332999	-88.54119706	Saline, Illinois, US	23491
84017167	US	USA	840	17167	Sangamon	Illinois	US	39.75836914	-89.65872023	Sangamon, Illinois, US	194672
84017169	US	USA	840	17169	Schuyler	Illinois	US	40.1571798	-90.61114163	Schuyler, Illinois, US	6768
84017171	US	USA	840	17171	Scott	Illinois	US	39.6429169	-90.47814431	Scott, Illinois, US	4951
84017173	US	USA	840	17173	Shelby	Illinois	US	39.39133527	-88.80611122	Shelby, Illinois, US	21634
84017175	US	USA	840	17175	Stark	Illinois	US	41.09309773	-89.79745866	Stark, Illinois, US	5342
84017177	US	USA	840	17177	Stephenson	Illinois	US	42.35129217	-89.662598	Stephenson, Illinois, US	44498
84017179	US	USA	840	17179	Tazewell	Illinois	US	40.50716185	-89.51404662	Tazewell, Illinois, US	131803
84017181	US	USA	840	17181	Union	Illinois	US	37.47119609	-89.25548938	Union, Illinois, US	16653
84017183	US	USA	840	17183	Vermilion	Illinois	US	40.18417171	-87.73384359	Vermilion, Illinois, US	75758
84017185	US	USA	840	17185	Wabash	Illinois	US	38.44272901	-87.84922065	Wabash, Illinois, US	11520
84017187	US	USA	840	17187	Warren	Illinois	US	40.84925021	-90.6147432	Warren, Illinois, US	16844
84017189	US	USA	840	17189	Washington	Illinois	US	38.35309213	-89.40982703	Washington, Illinois, US	13887
84017191	US	USA	840	17191	Wayne	Illinois	US	38.42955355	-88.42586459	Wayne, Illinois, US	16215
84017193	US	USA	840	17193	White	Illinois	US	38.08706198	-88.17657461	White, Illinois, US	13537
84017195	US	USA	840	17195	Whiteside	Illinois	US	41.75509713	-89.91556058	Whiteside, Illinois, US	55175
84017197	US	USA	840	17197	Will	Illinois	US	41.44619267	-87.97862712	Will, Illinois, US	690743
84017199	US	USA	840	17199	Williamson	Illinois	US	37.73033511	-88.92994027	Williamson, Illinois, US	66597
84017201	US	USA	840	17201	Winnebago	Illinois	US	42.33641854	-89.16085327	Winnebago, Illinois, US	282572
84017203	US	USA	840	17203	Woodford	Illinois	US	40.78579374	-89.20973757	Woodford, Illinois, US	38459
84018001	US	USA	840	18001	Adams	Indiana	US	40.7457653	-84.93671406	Adams, Indiana, US	35777
84018003	US	USA	840	18003	Allen	Indiana	US	41.09194313	-85.06800636	Allen, Indiana, US	379299
84018005	US	USA	840	18005	Bartholomew	Indiana	US	39.20744865	-85.89558181	Bartholomew, Indiana, US	83779
84018007	US	USA	840	18007	Benton	Indiana	US	40.60626947	-87.31093999	Benton, Indiana, US	8748
84018009	US	USA	840	18009	Blackford	Indiana	US	40.47388153	-85.32499702	Blackford, Indiana, US	11758
84018011	US	USA	840	18011	Boone	Indiana	US	40.0509304	-86.46841646	Boone, Indiana, US	67843
84018013	US	USA	840	18013	Brown	Indiana	US	39.19605589	-86.22868909	Brown, Indiana, US	15092
84018015	US	USA	840	18015	Carroll	Indiana	US	40.5807832	-86.56198812	Carroll, Indiana, US	20257
84018017	US	USA	840	18017	Cass	Indiana	US	40.76135835	-86.34830753	Cass, Indiana, US	37689
84018019	US	USA	840	18019	Clark	Indiana	US	38.48015445	-85.70510334	Clark, Indiana, US	118302
84018021	US	USA	840	18021	Clay	Indiana	US	39.39561833	-87.11723506	Clay, Indiana, US	26225
84018023	US	USA	840	18023	Clinton	Indiana	US	40.30319754	-86.47277257	Clinton, Indiana, US	32399
84018025	US	USA	840	18025	Crawford	Indiana	US	38.28814402	-86.44518825	Crawford, Indiana, US	10577
84018027	US	USA	840	18027	Daviess	Indiana	US	38.70186039	-87.07185406	Daviess, Indiana, US	33351
84018029	US	USA	840	18029	Dearborn	Indiana	US	39.14647946	-84.97333539	Dearborn, Indiana, US	49458
84018031	US	USA	840	18031	Decatur	Indiana	US	39.30712658	-85.50087166	Decatur, Indiana, US	26559
84018033	US	USA	840	18033	DeKalb	Indiana	US	41.39804622	-84.99906934	DeKalb, Indiana, US	43475
84018035	US	USA	840	18035	Delaware	Indiana	US	40.22787247	-85.39732772	Delaware, Indiana, US	114135
84018037	US	USA	840	18037	Dubois	Indiana	US	38.36597551	-86.8792417	Dubois, Indiana, US	42736
84018039	US	USA	840	18039	Elkhart	Indiana	US	41.59761169	-85.85875695	Elkhart, Indiana, US	206341
84018041	US	USA	840	18041	Fayette	Indiana	US	39.63684962	-85.17797541	Fayette, Indiana, US	23102
84018043	US	USA	840	18043	Floyd	Indiana	US	38.32117957	-85.90385377	Floyd, Indiana, US	78522
84018045	US	USA	840	18045	Fountain	Indiana	US	40.12361933	-87.24217689	Fountain, Indiana, US	16346
84018047	US	USA	840	18047	Franklin	Indiana	US	39.4142482	-85.06062647	Franklin, Indiana, US	22758
84018049	US	USA	840	18049	Fulton	Indiana	US	41.0469907	-86.26252745	Fulton, Indiana, US	19974
84018051	US	USA	840	18051	Gibson	Indiana	US	38.30393723	-87.58054938	Gibson, Indiana, US	33659
84018053	US	USA	840	18053	Grant	Indiana	US	40.51587228	-85.65468702	Grant, Indiana, US	65769
84018055	US	USA	840	18055	Greene	Indiana	US	39.03630547	-86.96223202	Greene, Indiana, US	31922
84018057	US	USA	840	18057	Hamilton	Indiana	US	40.07306535	-86.05244729	Hamilton, Indiana, US	338011
84018059	US	USA	840	18059	Hancock	Indiana	US	39.82304555	-85.77566351	Hancock, Indiana, US	78168
84018061	US	USA	840	18061	Harrison	Indiana	US	38.19467379	-86.10948271	Harrison, Indiana, US	40515
84018063	US	USA	840	18063	Hendricks	Indiana	US	39.76719009	-86.51037283	Hendricks, Indiana, US	170311
84018065	US	USA	840	18065	Henry	Indiana	US	39.93029017	-85.39625719	Henry, Indiana, US	47972
84018067	US	USA	840	18067	Howard	Indiana	US	40.48527731	-86.11351892	Howard, Indiana, US	82544
84018069	US	USA	840	18069	Huntington	Indiana	US	40.82907273	-85.48822092	Huntington, Indiana, US	36520
84018071	US	USA	840	18071	Jackson	Indiana	US	38.9091582	-86.03851889	Jackson, Indiana, US	44231
84018073	US	USA	840	18073	Jasper	Indiana	US	41.02078733	-87.11553319	Jasper, Indiana, US	33562
84018075	US	USA	840	18075	Jay	Indiana	US	40.43781032	-85.00576229	Jay, Indiana, US	20436
84018077	US	USA	840	18077	Jefferson	Indiana	US	38.78576239	-85.43633383	Jefferson, Indiana, US	32308
84018079	US	USA	840	18079	Jennings	Indiana	US	38.99588883	-85.62710784	Jennings, Indiana, US	27735
84018081	US	USA	840	18081	Johnson	Indiana	US	39.48994426	-86.10149107	Johnson, Indiana, US	158167
84018083	US	USA	840	18083	Knox	Indiana	US	38.68861576	-87.4194665	Knox, Indiana, US	36594
84018085	US	USA	840	18085	Kosciusko	Indiana	US	41.24521668	-85.86312322	Kosciusko, Indiana, US	79456
84018087	US	USA	840	18087	LaGrange	Indiana	US	41.64232188	-85.42674232	LaGrange, Indiana, US	39614
84018089	US	USA	840	18089	Lake	Indiana	US	41.41874274	-87.38277575	Lake, Indiana, US	485493
84018091	US	USA	840	18091	LaPorte	Indiana	US	41.54366008	-86.74072188	LaPorte, Indiana, US	109888
84018093	US	USA	840	18093	Lawrence	Indiana	US	38.84112637	-86.48361629	Lawrence, Indiana, US	45370
84018095	US	USA	840	18095	Madison	Indiana	US	40.16143691	-85.71964711	Madison, Indiana, US	129569
84018097	US	USA	840	18097	Marion	Indiana	US	39.78163624	-86.13826325	Marion, Indiana, US	964582
84018099	US	USA	840	18099	Marshall	Indiana	US	41.32467367	-86.26185087	Marshall, Indiana, US	46258
84018101	US	USA	840	18101	Martin	Indiana	US	38.7099921	-86.80373186	Martin, Indiana, US	10255
84018103	US	USA	840	18103	Miami	Indiana	US	40.76940965	-86.04525048	Miami, Indiana, US	35516
84018105	US	USA	840	18105	Monroe	Indiana	US	39.16130004	-86.52414358	Monroe, Indiana, US	148431
84018107	US	USA	840	18107	Montgomery	Indiana	US	40.04034823	-86.89335024	Montgomery, Indiana, US	38338
84018109	US	USA	840	18109	Morgan	Indiana	US	39.47899078	-86.44573375	Morgan, Indiana, US	70489
84018111	US	USA	840	18111	Newton	Indiana	US	40.95610449	-87.39635768	Newton, Indiana, US	13984
84018113	US	USA	840	18113	Noble	Indiana	US	41.39672484	-85.41966713	Noble, Indiana, US	47744
84018115	US	USA	840	18115	Ohio	Indiana	US	38.955305	-84.96515993	Ohio, Indiana, US	5875
84018117	US	USA	840	18117	Orange	Indiana	US	38.5411892	-86.49523093	Orange, Indiana, US	19646
84018119	US	USA	840	18119	Owen	Indiana	US	39.31145587	-86.83900724	Owen, Indiana, US	20799
84018121	US	USA	840	18121	Parke	Indiana	US	39.77202286	-87.20375833	Parke, Indiana, US	16937
84018123	US	USA	840	18123	Perry	Indiana	US	38.07809328	-86.63741946	Perry, Indiana, US	19169
84018125	US	USA	840	18125	Pike	Indiana	US	38.40112197	-87.23574907	Pike, Indiana, US	12389
84018127	US	USA	840	18127	Porter	Indiana	US	41.45986947	-87.06848888	Porter, Indiana, US	170389
84018129	US	USA	840	18129	Posey	Indiana	US	38.02097333	-87.86480429	Posey, Indiana, US	25427
84018131	US	USA	840	18131	Pulaski	Indiana	US	41.04166107	-86.69890683	Pulaski, Indiana, US	12353
84018133	US	USA	840	18133	Putnam	Indiana	US	39.66437981	-86.84517605	Putnam, Indiana, US	37576
84018135	US	USA	840	18135	Randolph	Indiana	US	40.15734772	-85.01139319	Randolph, Indiana, US	24665
84018137	US	USA	840	18137	Ripley	Indiana	US	39.10235626	-85.26212744	Ripley, Indiana, US	28324
84018139	US	USA	840	18139	Rush	Indiana	US	39.62002287	-85.4655599	Rush, Indiana, US	16581
84018141	US	USA	840	18141	St. Joseph	Indiana	US	41.61756781	-86.29040834	St. Joseph, Indiana, US	271826
84018143	US	USA	840	18143	Scott	Indiana	US	38.68672078	-85.74627859	Scott, Indiana, US	23873
84018145	US	USA	840	18145	Shelby	Indiana	US	39.52305623	-85.7915857	Shelby, Indiana, US	44729
84018147	US	USA	840	18147	Spencer	Indiana	US	38.01519732	-87.0079644	Spencer, Indiana, US	20277
84018149	US	USA	840	18149	Starke	Indiana	US	41.27890281	-86.64686895	Starke, Indiana, US	22995
84018151	US	USA	840	18151	Steuben	Indiana	US	41.64423868	-85.00101094	Steuben, Indiana, US	34594
84018153	US	USA	840	18153	Sullivan	Indiana	US	39.08952258	-87.41414469	Sullivan, Indiana, US	20669
84018155	US	USA	840	18155	Switzerland	Indiana	US	38.82767338	-85.03022429	Switzerland, Indiana, US	10751
84018157	US	USA	840	18157	Tippecanoe	Indiana	US	40.38872739	-86.89413959	Tippecanoe, Indiana, US	195732
84018159	US	USA	840	18159	Tipton	Indiana	US	40.31123252	-86.05234925	Tipton, Indiana, US	15148
84018161	US	USA	840	18161	Union	Indiana	US	39.62550777	-84.92497066	Union, Indiana, US	7054
84018163	US	USA	840	18163	Vanderburgh	Indiana	US	38.02658833	-87.58763124	Vanderburgh, Indiana, US	181451
84018165	US	USA	840	18165	Vermillion	Indiana	US	39.8523352	-87.46160542	Vermillion, Indiana, US	15498
84018167	US	USA	840	18167	Vigo	Indiana	US	39.42944561	-87.39169027	Vigo, Indiana, US	107038
84018169	US	USA	840	18169	Wabash	Indiana	US	40.84704239	-85.79328272	Wabash, Indiana, US	30996
84018171	US	USA	840	18171	Warren	Indiana	US	40.34728141	-87.35602659	Warren, Indiana, US	8265
84018173	US	USA	840	18173	Warrick	Indiana	US	38.08922676	-87.2716085	Warrick, Indiana, US	62998
84018175	US	USA	840	18175	Washington	Indiana	US	38.60219804	-86.1049363	Washington, Indiana, US	28036
84018177	US	USA	840	18177	Wayne	Indiana	US	39.8633444	-85.01044989	Wayne, Indiana, US	65884
84018179	US	USA	840	18179	Wells	Indiana	US	40.72934187	-85.22132966	Wells, Indiana, US	28296
84018181	US	USA	840	18181	White	Indiana	US	40.74911165	-86.86492015	White, Indiana, US	24102
84018183	US	USA	840	18183	Whitley	Indiana	US	41.13863784	-85.50791236	Whitley, Indiana, US	33964
84019001	US	USA	840	19001	Adair	Iowa	US	41.33075609	-94.47105874	Adair, Iowa, US	7152
84019003	US	USA	840	19003	Adams	Iowa	US	41.02903567	-94.69932645	Adams, Iowa, US	3602
84019005	US	USA	840	19005	Allamakee	Iowa	US	43.28383218	-91.37860922	Allamakee, Iowa, US	13687
84019007	US	USA	840	19007	Appanoose	Iowa	US	40.74324454	-92.86865906	Appanoose, Iowa, US	12426
84019009	US	USA	840	19009	Audubon	Iowa	US	41.6844628	-94.90581859	Audubon, Iowa, US	5496
84019011	US	USA	840	19011	Benton	Iowa	US	42.08011739	-92.06463573	Benton, Iowa, US	25645
84019013	US	USA	840	19013	Black Hawk	Iowa	US	42.4704581	-92.30524729	Black Hawk, Iowa, US	131228
84019015	US	USA	840	19015	Boone	Iowa	US	42.03657094	-93.9313999	Boone, Iowa, US	26234
84019017	US	USA	840	19017	Bremer	Iowa	US	42.77461496	-92.31795937	Bremer, Iowa, US	25062
84019019	US	USA	840	19019	Buchanan	Iowa	US	42.4709188	-91.83510825	Buchanan, Iowa, US	21175
84019021	US	USA	840	19021	Buena Vista	Iowa	US	42.73545875	-95.15100162	Buena Vista, Iowa, US	19620
84019023	US	USA	840	19023	Butler	Iowa	US	42.73172833	-92.79015971	Butler, Iowa, US	14439
84019025	US	USA	840	19025	Calhoun	Iowa	US	42.38521079	-94.64046046	Calhoun, Iowa, US	9668
84019027	US	USA	840	19027	Carroll	Iowa	US	42.03617207	-94.86032705	Carroll, Iowa, US	20165
84019029	US	USA	840	19029	Cass	Iowa	US	41.33149454	-94.92792482	Cass, Iowa, US	12836
84019031	US	USA	840	19031	Cedar	Iowa	US	41.77233777	-91.13246684	Cedar, Iowa, US	18627
84019033	US	USA	840	19033	Cerro Gordo	Iowa	US	43.08177563	-93.2612239	Cerro Gordo, Iowa, US	42450
84019035	US	USA	840	19035	Cherokee	Iowa	US	42.73538914	-95.62389402	Cherokee, Iowa, US	11235
84019037	US	USA	840	19037	Chickasaw	Iowa	US	43.06001295	-92.31773347	Chickasaw, Iowa, US	11933
84019039	US	USA	840	19039	Clarke	Iowa	US	41.02868181	-93.78499767	Clarke, Iowa, US	9395
84019041	US	USA	840	19041	Clay	Iowa	US	43.08247182	-95.15096481	Clay, Iowa, US	16016
84019043	US	USA	840	19043	Clayton	Iowa	US	42.84443388	-91.34133693	Clayton, Iowa, US	17549
84019045	US	USA	840	19045	Clinton	Iowa	US	41.89981633	-90.53275096	Clinton, Iowa, US	46429
84019047	US	USA	840	19047	Crawford	Iowa	US	42.03718237	-95.3819718	Crawford, Iowa, US	16820
84019049	US	USA	840	19049	Dallas	Iowa	US	41.68560356	-94.04127625	Dallas, Iowa, US	93453
84019051	US	USA	840	19051	Davis	Iowa	US	40.74773536	-92.41005468	Davis, Iowa, US	9000
84019053	US	USA	840	19053	Decatur	Iowa	US	40.73742757	-93.78645949	Decatur, Iowa, US	7870
84019055	US	USA	840	19055	Delaware	Iowa	US	42.47104597	-91.3664492	Delaware, Iowa, US	17011
84019057	US	USA	840	19057	Des Moines	Iowa	US	40.92012606	-91.18326592	Des Moines, Iowa, US	38967
84019059	US	USA	840	19059	Dickinson	Iowa	US	43.37787725	-95.1510206	Dickinson, Iowa, US	17258
84019061	US	USA	840	19061	Dubuque	Iowa	US	42.46815349	-90.88181925	Dubuque, Iowa, US	97311
84019063	US	USA	840	19063	Emmet	Iowa	US	43.37782951	-94.67858943	Emmet, Iowa, US	9208
84019065	US	USA	840	19065	Fayette	Iowa	US	42.86271799	-91.8441231	Fayette, Iowa, US	19650
84019067	US	USA	840	19067	Floyd	Iowa	US	43.0600053	-92.78940097	Floyd, Iowa, US	15642
84019069	US	USA	840	19069	Franklin	Iowa	US	42.73270384	-93.26256925	Franklin, Iowa, US	10070
84019071	US	USA	840	19071	Fremont	Iowa	US	40.7454272	-95.60129045	Fremont, Iowa, US	6960
84019073	US	USA	840	19073	Greene	Iowa	US	42.03614551	-94.39658081	Greene, Iowa, US	8888
84019075	US	USA	840	19075	Grundy	Iowa	US	42.40183723	-92.78829551	Grundy, Iowa, US	12232
84019077	US	USA	840	19077	Guthrie	Iowa	US	41.68378965	-94.50111014	Guthrie, Iowa, US	10689
84019079	US	USA	840	19079	Hamilton	Iowa	US	42.38382428	-93.70197703	Hamilton, Iowa, US	14773
84019081	US	USA	840	19081	Hancock	Iowa	US	43.08178477	-93.73454884	Hancock, Iowa, US	10630
84019083	US	USA	840	19083	Hardin	Iowa	US	42.38353877	-93.23654611	Hardin, Iowa, US	16846
84019085	US	USA	840	19085	Harrison	Iowa	US	41.68330137	-95.81558439	Harrison, Iowa, US	14049
84019087	US	USA	840	19087	Henry	Iowa	US	40.98767962	-91.54436349	Henry, Iowa, US	19954
84019089	US	USA	840	19089	Howard	Iowa	US	43.35671042	-92.31702714	Howard, Iowa, US	9158
84019091	US	USA	840	19091	Humboldt	Iowa	US	42.7764426	-94.20722537	Humboldt, Iowa, US	9558
84019093	US	USA	840	19093	Ida	Iowa	US	42.38696136	-95.51355387	Ida, Iowa, US	6860
84019095	US	USA	840	19095	Iowa	Iowa	US	41.68630265	-92.0643373	Iowa, Iowa, US	16184
84019097	US	USA	840	19097	Jackson	Iowa	US	42.17178824	-90.57354837	Jackson, Iowa, US	19439
84019099	US	USA	840	19099	Jasper	Iowa	US	41.68576082	-93.05567785	Jasper, Iowa, US	37185
84019101	US	USA	840	19101	Jefferson	Iowa	US	41.03192394	-91.94849466	Jefferson, Iowa, US	18295
84019103	US	USA	840	19103	Johnson	Iowa	US	41.67169354	-91.58754744	Johnson, Iowa, US	151140
84019105	US	USA	840	19105	Jones	Iowa	US	42.12118609	-91.13139641	Jones, Iowa, US	20681
84019107	US	USA	840	19107	Keokuk	Iowa	US	41.33649833	-92.1785067	Keokuk, Iowa, US	10246
84019109	US	USA	840	19109	Kossuth	Iowa	US	43.20405458	-94.20691791	Kossuth, Iowa, US	14813
84019111	US	USA	840	19111	Lee	Iowa	US	40.64181461	-91.48183025	Lee, Iowa, US	33657
84019113	US	USA	840	19113	Linn	Iowa	US	42.07923082	-91.59809485	Linn, Iowa, US	226706
84019115	US	USA	840	19115	Louisa	Iowa	US	41.21842119	-91.26102611	Louisa, Iowa, US	11035
84019117	US	USA	840	19117	Lucas	Iowa	US	41.02958964	-93.32780803	Lucas, Iowa, US	8600
84019119	US	USA	840	19119	Lyon	Iowa	US	43.38107862	-96.20926845	Lyon, Iowa, US	11755
84019121	US	USA	840	19121	Madison	Iowa	US	41.33081904	-94.01554631	Madison, Iowa, US	16338
84019123	US	USA	840	19123	Mahaska	Iowa	US	41.33521503	-92.64083907	Mahaska, Iowa, US	22095
84019125	US	USA	840	19125	Marion	Iowa	US	41.33445101	-93.09934783	Marion, Iowa, US	33253
84019127	US	USA	840	19127	Marshall	Iowa	US	42.03586837	-92.9990819	Marshall, Iowa, US	39369
84019129	US	USA	840	19129	Mills	Iowa	US	41.03299766	-95.61920963	Mills, Iowa, US	15109
84019131	US	USA	840	19131	Mitchell	Iowa	US	43.35638371	-92.78887719	Mitchell, Iowa, US	10586
84019133	US	USA	840	19133	Monona	Iowa	US	42.05220391	-95.95743843	Monona, Iowa, US	8615
84019135	US	USA	840	19135	Monroe	Iowa	US	41.02988815	-92.8690667	Monroe, Iowa, US	7707
84019137	US	USA	840	19137	Montgomery	Iowa	US	41.03018714	-95.15642896	Montgomery, Iowa, US	9917
84019139	US	USA	840	19139	Muscatine	Iowa	US	41.48370744	-91.1121697	Muscatine, Iowa, US	42664
84019141	US	USA	840	19141	O'Brien	Iowa	US	43.08310673	-95.62474482	O'Brien, Iowa, US	13753
84019143	US	USA	840	19143	Osceola	Iowa	US	43.37824276	-95.62422844	Osceola, Iowa, US	5958
84019145	US	USA	840	19145	Page	Iowa	US	40.7393172	-95.1497813	Page, Iowa, US	15107
84019147	US	USA	840	19147	Palo Alto	Iowa	US	43.08193849	-94.67824621	Palo Alto, Iowa, US	8886
84019149	US	USA	840	19149	Plymouth	Iowa	US	42.737633	-96.21366621	Plymouth, Iowa, US	25177
84019151	US	USA	840	19151	Pocahontas	Iowa	US	42.73420133	-94.67862564	Pocahontas, Iowa, US	6619
84019153	US	USA	840	19153	Polk	Iowa	US	41.68679484	-93.57767461	Polk, Iowa, US	490161
84019155	US	USA	840	19155	Pottawattamie	Iowa	US	41.33640314	-95.53907776	Pottawattamie, Iowa, US	93206
84019157	US	USA	840	19157	Poweshiek	Iowa	US	41.68625425	-92.53155731	Poweshiek, Iowa, US	18504
84019159	US	USA	840	19159	Ringgold	Iowa	US	40.73518949	-94.24368535	Ringgold, Iowa, US	4894
84019161	US	USA	840	19161	Sac	Iowa	US	42.38624071	-95.10547892	Sac, Iowa, US	9721
84019163	US	USA	840	19163	Scott	Iowa	US	41.63935978	-90.61959493	Scott, Iowa, US	172943
84019165	US	USA	840	19165	Shelby	Iowa	US	41.6850066	-95.31015553	Shelby, Iowa, US	11454
84019167	US	USA	840	19167	Sioux	Iowa	US	43.08221074	-96.1767568	Sioux, Iowa, US	34855
84019169	US	USA	840	19169	Story	Iowa	US	42.03621213	-93.46499005	Story, Iowa, US	97117
84019171	US	USA	840	19171	Tama	Iowa	US	42.07991767	-92.53266945	Tama, Iowa, US	16854
84019173	US	USA	840	19173	Taylor	Iowa	US	40.73710579	-94.69778563	Taylor, Iowa, US	6121
84019175	US	USA	840	19175	Union	Iowa	US	41.0277278	-94.24234847	Union, Iowa, US	12241
84019177	US	USA	840	19177	Van Buren	Iowa	US	40.75326764	-91.95017958	Van Buren, Iowa, US	7044
84019179	US	USA	840	19179	Wapello	Iowa	US	41.03064984	-92.40954728	Wapello, Iowa, US	34969
84019181	US	USA	840	19181	Warren	Iowa	US	41.33559454	-93.56007641	Warren, Iowa, US	51466
84019183	US	USA	840	19183	Washington	Iowa	US	41.33577126	-91.71725711	Washington, Iowa, US	21965
84019185	US	USA	840	19185	Wayne	Iowa	US	40.73969028	-93.32752197	Wayne, Iowa, US	6441
84019187	US	USA	840	19187	Webster	Iowa	US	42.42853483	-94.17987389	Webster, Iowa, US	35904
84019189	US	USA	840	19189	Winnebago	Iowa	US	43.37751174	-93.73407298	Winnebago, Iowa, US	10354
84019191	US	USA	840	19191	Winneshiek	Iowa	US	43.29094334	-91.84422722	Winneshiek, Iowa, US	19991
84019193	US	USA	840	19193	Woodbury	Iowa	US	42.38979414	-96.0459439	Woodbury, Iowa, US	103107
84019195	US	USA	840	19195	Worth	Iowa	US	43.37750768	-93.26087602	Worth, Iowa, US	7381
84019197	US	USA	840	19197	Wright	Iowa	US	42.73305373	-93.73515113	Wright, Iowa, US	12562
84020001	US	USA	840	20001	Allen	Kansas	US	37.88582951	-95.30030847	Allen, Kansas, US	12369
84020003	US	USA	840	20003	Anderson	Kansas	US	38.21413251	-95.29272815	Anderson, Kansas, US	7858
84020005	US	USA	840	20005	Atchison	Kansas	US	39.53185661	-95.30870026	Atchison, Kansas, US	16073
84020007	US	USA	840	20007	Barber	Kansas	US	37.2288586	-98.68460053	Barber, Kansas, US	4427
84020009	US	USA	840	20009	Barton	Kansas	US	38.47889676	-98.75636726	Barton, Kansas, US	25779
84020011	US	USA	840	20011	Bourbon	Kansas	US	37.85508555	-94.84865997	Bourbon, Kansas, US	14534
84020013	US	USA	840	20013	Brown	Kansas	US	39.82652589	-95.56421698	Brown, Kansas, US	9564
84020015	US	USA	840	20015	Butler	Kansas	US	37.78134351	-96.83878537	Butler, Kansas, US	66911
84020017	US	USA	840	20017	Chase	Kansas	US	38.30292938	-96.59563862	Chase, Kansas, US	2648
84020019	US	USA	840	20019	Chautauqua	Kansas	US	37.14994405	-96.2454192	Chautauqua, Kansas, US	3250
84020021	US	USA	840	20021	Cherokee	Kansas	US	37.16928494	-94.8462897	Cherokee, Kansas, US	19939
84020023	US	USA	840	20023	Cheyenne	Kansas	US	39.78580976	-101.7318201	Cheyenne, Kansas, US	2657
84020025	US	USA	840	20025	Clark	Kansas	US	37.23577007	-99.81883015	Clark, Kansas, US	1994
84020027	US	USA	840	20027	Clay	Kansas	US	39.34948772	-97.16518128	Clay, Kansas, US	8002
84020029	US	USA	840	20029	Cloud	Kansas	US	39.48028352	-97.64925343	Cloud, Kansas, US	8786
84020031	US	USA	840	20031	Coffey	Kansas	US	38.2365018	-95.73379515	Coffey, Kansas, US	8179
84020033	US	USA	840	20033	Comanche	Kansas	US	37.1911452	-99.27113247	Comanche, Kansas, US	1700
84020035	US	USA	840	20035	Cowley	Kansas	US	37.23781842	-96.83776647	Cowley, Kansas, US	34908
84020037	US	USA	840	20037	Crawford	Kansas	US	37.50675523	-94.85245778	Crawford, Kansas, US	38818
84020039	US	USA	840	20039	Decatur	Kansas	US	39.78468441	-100.4594081	Decatur, Kansas, US	2827
84020041	US	USA	840	20041	Dickinson	Kansas	US	38.86600962	-97.15532383	Dickinson, Kansas, US	18466
84020043	US	USA	840	20043	Doniphan	Kansas	US	39.79067154	-95.14056866	Doniphan, Kansas, US	7600
84020045	US	USA	840	20045	Douglas	Kansas	US	38.88503636	-95.2925121	Douglas, Kansas, US	122259
84020047	US	USA	840	20047	Edwards	Kansas	US	37.88735543	-99.31263309	Edwards, Kansas, US	2798
84020049	US	USA	840	20049	Elk	Kansas	US	37.45338105	-96.24369667	Elk, Kansas, US	2530
84020051	US	USA	840	20051	Ellis	Kansas	US	38.91458712	-99.31751551	Ellis, Kansas, US	28553
84020053	US	USA	840	20053	Ellsworth	Kansas	US	38.69677695	-98.20462799	Ellsworth, Kansas, US	6102
84020055	US	USA	840	20055	Finney	Kansas	US	38.04340344	-100.7381938	Finney, Kansas, US	36467
84020057	US	USA	840	20057	Ford	Kansas	US	37.69200114	-99.88825298	Ford, Kansas, US	33619
84020059	US	USA	840	20059	Franklin	Kansas	US	38.56443815	-95.28644341	Franklin, Kansas, US	25544
84020061	US	USA	840	20061	Geary	Kansas	US	38.99871131	-96.7577178	Geary, Kansas, US	31670
84020063	US	USA	840	20063	Gove	Kansas	US	38.91588178	-100.4829321	Gove, Kansas, US	2636
84020065	US	USA	840	20065	Graham	Kansas	US	39.34987223	-99.88332493	Graham, Kansas, US	2482
84020067	US	USA	840	20067	Grant	Kansas	US	37.56227336	-101.3079758	Grant, Kansas, US	7150
84020069	US	USA	840	20069	Gray	Kansas	US	37.73836671	-100.4369088	Gray, Kansas, US	5988
84020071	US	USA	840	20071	Greeley	Kansas	US	38.4808095	-101.8061079	Greeley, Kansas, US	1232
84020073	US	USA	840	20073	Greenwood	Kansas	US	37.8774388	-96.23250453	Greenwood, Kansas, US	5982
84020075	US	USA	840	20075	Hamilton	Kansas	US	37.99978709	-101.7921066	Hamilton, Kansas, US	2539
84020077	US	USA	840	20077	Harper	Kansas	US	37.19175361	-98.07578384	Harper, Kansas, US	5436
84020079	US	USA	840	20079	Harvey	Kansas	US	38.04293782	-97.42747573	Harvey, Kansas, US	34429
84020081	US	USA	840	20081	Haskell	Kansas	US	37.5620394	-100.8710738	Haskell, Kansas, US	3968
84020083	US	USA	840	20083	Hodgeman	Kansas	US	38.08780079	-99.89829881	Hodgeman, Kansas, US	1794
84020085	US	USA	840	20085	Jackson	Kansas	US	39.41673394	-95.79356799	Jackson, Kansas, US	13171
84020087	US	USA	840	20087	Jefferson	Kansas	US	39.2347941	-95.38289232	Jefferson, Kansas, US	19043
84020089	US	USA	840	20089	Jewell	Kansas	US	39.78470589	-98.21820662	Jewell, Kansas, US	2879
84020091	US	USA	840	20091	Johnson	Kansas	US	38.88548175	-94.82250877	Johnson, Kansas, US	602401
84020093	US	USA	840	20093	Kearny	Kansas	US	38.00017981	-101.321681	Kearny, Kansas, US	3838
84020095	US	USA	840	20095	Kingman	Kansas	US	37.55909527	-98.13638678	Kingman, Kansas, US	7152
84020097	US	USA	840	20097	Kiowa	Kansas	US	37.55848695	-99.2856537	Kiowa, Kansas, US	2475
84020099	US	USA	840	20099	Labette	Kansas	US	37.19113093	-95.29849679	Labette, Kansas, US	19618
84020101	US	USA	840	20101	Lane	Kansas	US	38.48119447	-100.4660754	Lane, Kansas, US	1535
84020103	US	USA	840	20103	Leavenworth	Kansas	US	39.20183497	-95.03620809	Leavenworth, Kansas, US	81758
84020105	US	USA	840	20105	Lincoln	Kansas	US	39.04549684	-98.20756994	Lincoln, Kansas, US	2962
84020107	US	USA	840	20107	Linn	Kansas	US	38.21267844	-94.84254089	Linn, Kansas, US	9703
84020109	US	USA	840	20109	Logan	Kansas	US	38.91735806	-101.148475	Logan, Kansas, US	2794
84020111	US	USA	840	20111	Lyon	Kansas	US	38.45576156	-96.15275715	Lyon, Kansas, US	33195
84020113	US	USA	840	20113	McPherson	Kansas	US	38.39184858	-97.64769869	McPherson, Kansas, US	28542
84020115	US	USA	840	20115	Marion	Kansas	US	38.35855394	-97.0985251	Marion, Kansas, US	11884
84020117	US	USA	840	20117	Marshall	Kansas	US	39.78359669	-96.52278974	Marshall, Kansas, US	9707
84020119	US	USA	840	20119	Meade	Kansas	US	37.23859987	-100.364831	Meade, Kansas, US	4033
84020121	US	USA	840	20121	Miami	Kansas	US	38.56383358	-94.83832189	Miami, Kansas, US	34237
84020123	US	USA	840	20123	Mitchell	Kansas	US	39.39331582	-98.20906732	Mitchell, Kansas, US	5979
84020125	US	USA	840	20125	Montgomery	Kansas	US	37.19236568	-95.74329258	Montgomery, Kansas, US	31829
84020127	US	USA	840	20127	Morris	Kansas	US	38.68827511	-96.65128437	Morris, Kansas, US	5620
84020129	US	USA	840	20129	Morton	Kansas	US	37.19141121	-101.7992519	Morton, Kansas, US	2587
84020131	US	USA	840	20131	Nemaha	Kansas	US	39.78345387	-96.01392079	Nemaha, Kansas, US	10231
84020133	US	USA	840	20133	Neosho	Kansas	US	37.55862897	-95.30670046	Neosho, Kansas, US	16007
84020135	US	USA	840	20135	Ness	Kansas	US	38.47974157	-99.91547333	Ness, Kansas, US	2750
84020137	US	USA	840	20137	Norton	Kansas	US	39.78443827	-99.90286639	Norton, Kansas, US	5361
84020139	US	USA	840	20139	Osage	Kansas	US	38.65235984	-95.72707998	Osage, Kansas, US	15949
84020141	US	USA	840	20141	Osborne	Kansas	US	39.3503437	-98.76753828	Osborne, Kansas, US	3421
84020143	US	USA	840	20143	Ottawa	Kansas	US	39.13237408	-97.65020313	Ottawa, Kansas, US	5704
84020145	US	USA	840	20145	Pawnee	Kansas	US	38.18108732	-99.23692334	Pawnee, Kansas, US	6414
84020147	US	USA	840	20147	Phillips	Kansas	US	39.78465501	-99.34668865	Phillips, Kansas, US	5234
84020149	US	USA	840	20149	Pottawatomie	Kansas	US	39.37925655	-96.34564657	Pottawatomie, Kansas, US	24383
84020151	US	USA	840	20151	Pratt	Kansas	US	37.64780729	-98.73922153	Pratt, Kansas, US	9164
84020153	US	USA	840	20153	Rawlins	Kansas	US	39.78525843	-101.0761617	Rawlins, Kansas, US	2530
84020155	US	USA	840	20155	Reno	Kansas	US	37.95230263	-98.08607292	Reno, Kansas, US	61998
84020157	US	USA	840	20157	Republic	Kansas	US	39.82799632	-97.65036709	Republic, Kansas, US	4636
84020159	US	USA	840	20159	Rice	Kansas	US	38.34616184	-98.19992118	Rice, Kansas, US	9537
84020161	US	USA	840	20161	Riley	Kansas	US	39.28935726	-96.73420026	Riley, Kansas, US	74232
84020163	US	USA	840	20163	Rooks	Kansas	US	39.35022773	-99.32484567	Rooks, Kansas, US	4920
84020165	US	USA	840	20165	Rush	Kansas	US	38.52275276	-99.30863983	Rush, Kansas, US	3036
84020167	US	USA	840	20167	Russell	Kansas	US	38.91462787	-98.76254297	Russell, Kansas, US	6856
84020169	US	USA	840	20169	Saline	Kansas	US	38.78369175	-97.65185177	Saline, Kansas, US	54224
84020171	US	USA	840	20171	Scott	Kansas	US	38.48222076	-100.9066539	Scott, Kansas, US	4823
84020173	US	USA	840	20173	Sedgwick	Kansas	US	37.6842718	-97.4608198	Sedgwick, Kansas, US	516042
84020175	US	USA	840	20175	Seward	Kansas	US	37.19324632	-100.8507201	Seward, Kansas, US	21428
84020177	US	USA	840	20177	Shawnee	Kansas	US	39.04100763	-95.7557264	Shawnee, Kansas, US	176875
84020179	US	USA	840	20179	Sheridan	Kansas	US	39.35018161	-100.4418259	Sheridan, Kansas, US	2521
84020181	US	USA	840	20181	Sherman	Kansas	US	39.35147699	-101.7197624	Sherman, Kansas, US	5917
84020183	US	USA	840	20183	Smith	Kansas	US	39.78516566	-98.78566062	Smith, Kansas, US	3583
84020185	US	USA	840	20185	Stafford	Kansas	US	38.03100851	-98.71762001	Stafford, Kansas, US	4156
84020187	US	USA	840	20187	Stanton	Kansas	US	37.56304714	-101.7843534	Stanton, Kansas, US	2006
84020189	US	USA	840	20189	Stevens	Kansas	US	37.1923008	-101.3118967	Stevens, Kansas, US	5485
84020191	US	USA	840	20191	Sumner	Kansas	US	37.23682549	-97.47721621	Sumner, Kansas, US	22836
84020193	US	USA	840	20193	Thomas	Kansas	US	39.35107575	-101.0553705	Thomas, Kansas, US	7777
84020195	US	USA	840	20195	Trego	Kansas	US	38.91467218	-99.87284448	Trego, Kansas, US	2803
84020197	US	USA	840	20197	Wabaunsee	Kansas	US	38.95471985	-96.20350509	Wabaunsee, Kansas, US	6931
84020199	US	USA	840	20199	Wallace	Kansas	US	38.91686134	-101.7638876	Wallace, Kansas, US	1518
84020201	US	USA	840	20201	Washington	Kansas	US	39.78420784	-97.0875323	Washington, Kansas, US	5406
84020203	US	USA	840	20203	Wichita	Kansas	US	38.48178252	-101.3471509	Wichita, Kansas, US	2119
84020205	US	USA	840	20205	Wilson	Kansas	US	37.55937174	-95.74323255	Wilson, Kansas, US	8525
84020207	US	USA	840	20207	Woodson	Kansas	US	37.8865336	-95.74006277	Woodson, Kansas, US	3138
84020209	US	USA	840	20209	Wyandotte	Kansas	US	39.11727348	-94.76378225	Wyandotte, Kansas, US	165429
84021001	US	USA	840	21001	Adair	Kentucky	US	37.10459774	-85.28129668	Adair, Kentucky, US	19202
84021003	US	USA	840	21003	Allen	Kentucky	US	36.75197631	-86.19457544	Allen, Kentucky, US	21315
84021005	US	USA	840	21005	Anderson	Kentucky	US	38.00671029	-84.99171713	Anderson, Kentucky, US	22747
84021007	US	USA	840	21007	Ballard	Kentucky	US	37.05842757	-88.99427697	Ballard, Kentucky, US	7888
84021009	US	USA	840	21009	Barren	Kentucky	US	36.96469836	-85.93338945	Barren, Kentucky, US	44249
84021011	US	USA	840	21011	Bath	Kentucky	US	38.14735938	-83.74588932	Bath, Kentucky, US	12500
84021013	US	USA	840	21013	Bell	Kentucky	US	36.73355174	-83.67766671	Bell, Kentucky, US	26032
84021015	US	USA	840	21015	Boone	Kentucky	US	38.97065142	-84.72615357	Boone, Kentucky, US	133581
84021017	US	USA	840	21017	Bourbon	Kentucky	US	38.2054607	-84.21827874	Bourbon, Kentucky, US	19788
84021019	US	USA	840	21019	Boyd	Kentucky	US	38.36176608	-82.68652187	Boyd, Kentucky, US	46718
84021021	US	USA	840	21021	Boyle	Kentucky	US	37.62680923	-84.8633779	Boyle, Kentucky, US	30060
84021023	US	USA	840	21023	Bracken	Kentucky	US	38.69158994	-84.08532444	Bracken, Kentucky, US	8303
84021025	US	USA	840	21025	Breathitt	Kentucky	US	37.52333168	-83.31959161	Breathitt, Kentucky, US	12630
84021027	US	USA	840	21027	Breckinridge	Kentucky	US	37.77377239	-86.42885017	Breckinridge, Kentucky, US	20477
84021029	US	USA	840	21029	Bullitt	Kentucky	US	37.97162523	-85.68955617	Bullitt, Kentucky, US	81676
84021031	US	USA	840	21031	Butler	Kentucky	US	37.20946153	-86.68748787	Butler, Kentucky, US	12879
84021033	US	USA	840	21033	Caldwell	Kentucky	US	37.14749129	-87.86948214	Caldwell, Kentucky, US	12747
84021035	US	USA	840	21035	Calloway	Kentucky	US	36.62093411	-88.2731593	Calloway, Kentucky, US	39001
84021037	US	USA	840	21037	Campbell	Kentucky	US	38.94384345	-84.37875208	Campbell, Kentucky, US	93584
84021039	US	USA	840	21039	Carlisle	Kentucky	US	36.85372876	-88.9669222	Carlisle, Kentucky, US	4760
84021041	US	USA	840	21041	Carroll	Kentucky	US	38.66599534	-85.12601074	Carroll, Kentucky, US	10631
84021043	US	USA	840	21043	Carter	Kentucky	US	38.31690743	-83.05092385	Carter, Kentucky, US	26797
84021045	US	USA	840	21045	Casey	Kentucky	US	37.32533118	-84.92726209	Casey, Kentucky, US	16159
84021047	US	USA	840	21047	Christian	Kentucky	US	36.89267803	-87.49055367	Christian, Kentucky, US	70461
84021049	US	USA	840	21049	Clark	Kentucky	US	37.9689263	-84.14615986	Clark, Kentucky, US	36263
84021051	US	USA	840	21051	Clay	Kentucky	US	37.16451126	-83.712575	Clay, Kentucky, US	19901
84021053	US	USA	840	21053	Clinton	Kentucky	US	36.72581156	-85.13377529	Clinton, Kentucky, US	10218
84021055	US	USA	840	21055	Crittenden	Kentucky	US	37.35839237	-88.0882609	Crittenden, Kentucky, US	8806
84021057	US	USA	840	21057	Cumberland	Kentucky	US	36.78926125	-85.39050034	Cumberland, Kentucky, US	6614
84021059	US	USA	840	21059	Daviess	Kentucky	US	37.73028906	-87.0901948	Daviess, Kentucky, US	101511
84021061	US	USA	840	21061	Edmonson	Kentucky	US	37.21218923	-86.23955613	Edmonson, Kentucky, US	12150
84021063	US	USA	840	21063	Elliott	Kentucky	US	38.11624059	-83.09771563	Elliott, Kentucky, US	7517
84021065	US	USA	840	21065	Estill	Kentucky	US	37.69241417	-83.95956369	Estill, Kentucky, US	14106
84021067	US	USA	840	21067	Fayette	Kentucky	US	38.0368225	-84.45576892	Fayette, Kentucky, US	323152
84021069	US	USA	840	21069	Fleming	Kentucky	US	38.36758311	-83.69657514	Fleming, Kentucky, US	14581
84021071	US	USA	840	21071	Floyd	Kentucky	US	37.56213922	-82.74750924	Floyd, Kentucky, US	35589
84021073	US	USA	840	21073	Franklin	Kentucky	US	38.2379395	-84.87962551	Franklin, Kentucky, US	50991
84021075	US	USA	840	21075	Fulton	Kentucky	US	36.55238827	-89.20140068	Fulton, Kentucky, US	5969
84021077	US	USA	840	21077	Gallatin	Kentucky	US	38.75398691	-84.8558382	Gallatin, Kentucky, US	8869
84021079	US	USA	840	21079	Garrard	Kentucky	US	37.6388668	-84.53289319	Garrard, Kentucky, US	17666
84021081	US	USA	840	21081	Grant	Kentucky	US	38.64962758	-84.62415957	Grant, Kentucky, US	25069
84021083	US	USA	840	21083	Graves	Kentucky	US	36.72292505	-88.65143315	Graves, Kentucky, US	37266
84021085	US	USA	840	21085	Grayson	Kentucky	US	37.46231118	-86.34248968	Grayson, Kentucky, US	26427
84021087	US	USA	840	21087	Green	Kentucky	US	37.26484328	-85.5540745	Green, Kentucky, US	10941
84021089	US	USA	840	21089	Greenup	Kentucky	US	38.54332505	-82.9215658	Greenup, Kentucky, US	35098
84021091	US	USA	840	21091	Hancock	Kentucky	US	37.83766422	-86.78280584	Hancock, Kentucky, US	8722
84021093	US	USA	840	21093	Hardin	Kentucky	US	37.6976111	-85.96319251	Hardin, Kentucky, US	110958
84021095	US	USA	840	21095	Harlan	Kentucky	US	36.85699301	-83.21899516	Harlan, Kentucky, US	26010
84021097	US	USA	840	21097	Harrison	Kentucky	US	38.44188174	-84.32869741	Harrison, Kentucky, US	18886
84021099	US	USA	840	21099	Hart	Kentucky	US	37.29943898	-85.88461055	Hart, Kentucky, US	19035
84021101	US	USA	840	21101	Henderson	Kentucky	US	37.79344553	-87.57392021	Henderson, Kentucky, US	45210
84021103	US	USA	840	21103	Henry	Kentucky	US	38.44942688	-85.11587507	Henry, Kentucky, US	16126
84021105	US	USA	840	21105	Hickman	Kentucky	US	36.6794808	-88.97875928	Hickman, Kentucky, US	4380
84021107	US	USA	840	21107	Hopkins	Kentucky	US	37.30939025	-87.54670406	Hopkins, Kentucky, US	44686
84021109	US	USA	840	21109	Jackson	Kentucky	US	37.41866422	-83.99825483	Jackson, Kentucky, US	13329
84021111	US	USA	840	21111	Jefferson	Kentucky	US	38.18664655	-85.65931031	Jefferson, Kentucky, US	766757
84021113	US	USA	840	21113	Jessamine	Kentucky	US	37.87119786	-84.58252003	Jessamine, Kentucky, US	54115
84021115	US	USA	840	21115	Johnson	Kentucky	US	37.85106355	-82.8264322	Johnson, Kentucky, US	22188
84021117	US	USA	840	21117	Kenton	Kentucky	US	38.93950319	-84.53241199	Kenton, Kentucky, US	166998
84021119	US	USA	840	21119	Knott	Kentucky	US	37.35388197	-82.94981134	Knott, Kentucky, US	14806
84021121	US	USA	840	21121	Knox	Kentucky	US	36.89225732	-83.85403396	Knox, Kentucky, US	31145
84021123	US	USA	840	21123	Larue	Kentucky	US	37.54567114	-85.70138352	Larue, Kentucky, US	14398
84021125	US	USA	840	21125	Laurel	Kentucky	US	37.10975748	-84.11321779	Laurel, Kentucky, US	60813
84021127	US	USA	840	21127	Lawrence	Kentucky	US	38.07136018	-82.72882223	Lawrence, Kentucky, US	15317
84021129	US	USA	840	21129	Lee	Kentucky	US	37.59645942	-83.71513901	Lee, Kentucky, US	7403
84021131	US	USA	840	21131	Leslie	Kentucky	US	37.09246661	-83.37999606	Leslie, Kentucky, US	9877
84021133	US	USA	840	21133	Letcher	Kentucky	US	37.12306748	-82.85346474	Letcher, Kentucky, US	21553
84021135	US	USA	840	21135	Lewis	Kentucky	US	38.53184419	-83.37735618	Lewis, Kentucky, US	13275
84021137	US	USA	840	21137	Lincoln	Kentucky	US	37.45475628	-84.6565327	Lincoln, Kentucky, US	24549
84021139	US	USA	840	21139	Livingston	Kentucky	US	37.21137452	-88.34797529	Livingston, Kentucky, US	9194
84021141	US	USA	840	21141	Logan	Kentucky	US	36.85949479	-86.877635	Logan, Kentucky, US	27102
84021143	US	USA	840	21143	Lyon	Kentucky	US	37.02080035	-88.07886257	Lyon, Kentucky, US	8210
84021145	US	USA	840	21145	McCracken	Kentucky	US	37.05350953	-88.70445755	McCracken, Kentucky, US	65418
84021147	US	USA	840	21147	McCreary	Kentucky	US	36.73874143	-84.48102924	McCreary, Kentucky, US	17231
84021149	US	USA	840	21149	McLean	Kentucky	US	37.5301951	-87.26803443	McLean, Kentucky, US	9207
84021151	US	USA	840	21151	Madison	Kentucky	US	37.71659336	-84.27220275	Madison, Kentucky, US	92987
84021153	US	USA	840	21153	Magoffin	Kentucky	US	37.70820545	-83.0657714	Magoffin, Kentucky, US	12161
84021155	US	USA	840	21155	Marion	Kentucky	US	37.55218078	-85.26898542	Marion, Kentucky, US	19273
84021157	US	USA	840	21157	Marshall	Kentucky	US	36.8800707	-88.32803576	Marshall, Kentucky, US	31100
84021159	US	USA	840	21159	Martin	Kentucky	US	37.79990579	-82.51247478	Martin, Kentucky, US	11195
84021161	US	USA	840	21161	Mason	Kentucky	US	38.59471935	-83.82151043	Mason, Kentucky, US	17070
84021163	US	USA	840	21163	Meade	Kentucky	US	37.96163597	-86.21028219	Meade, Kentucky, US	28572
84021165	US	USA	840	21165	Menifee	Kentucky	US	37.94090733	-83.59985712	Menifee, Kentucky, US	6489
84021167	US	USA	840	21167	Mercer	Kentucky	US	37.81474237	-84.87488475	Mercer, Kentucky, US	21933
84021169	US	USA	840	21169	Metcalfe	Kentucky	US	36.99459295	-85.63123699	Metcalfe, Kentucky, US	10071
84021171	US	USA	840	21171	Monroe	Kentucky	US	36.71225341	-85.71596443	Monroe, Kentucky, US	10650
84021173	US	USA	840	21173	Montgomery	Kentucky	US	38.03253032	-83.9145241	Montgomery, Kentucky, US	28157
84021175	US	USA	840	21175	Morgan	Kentucky	US	37.92465657	-83.25558245	Morgan, Kentucky, US	13309
84021177	US	USA	840	21177	Muhlenberg	Kentucky	US	37.21425819	-87.14632053	Muhlenberg, Kentucky, US	30622
84021179	US	USA	840	21179	Nelson	Kentucky	US	37.80335779	-85.4657193	Nelson, Kentucky, US	46233
84021181	US	USA	840	21181	Nicholas	Kentucky	US	38.33342292	-84.01889177	Nicholas, Kentucky, US	7269
84021183	US	USA	840	21183	Ohio	Kentucky	US	37.47751843	-86.85368087	Ohio, Kentucky, US	23994
84021185	US	USA	840	21185	Oldham	Kentucky	US	38.39791089	-85.448222	Oldham, Kentucky, US	66799
84021187	US	USA	840	21187	Owen	Kentucky	US	38.51679143	-84.82404619	Owen, Kentucky, US	10901
84021189	US	USA	840	21189	Owsley	Kentucky	US	37.42823949	-83.68811419	Owsley, Kentucky, US	4415
84021191	US	USA	840	21191	Pendleton	Kentucky	US	38.69607718	-84.35599463	Pendleton, Kentucky, US	14590
84021193	US	USA	840	21193	Perry	Kentucky	US	37.25023553	-83.22922731	Perry, Kentucky, US	25758
84021195	US	USA	840	21195	Pike	Kentucky	US	37.47088263	-82.39487445	Pike, Kentucky, US	57876
84021197	US	USA	840	21197	Powell	Kentucky	US	37.83218794	-83.82553961	Powell, Kentucky, US	12359
84021199	US	USA	840	21199	Pulaski	Kentucky	US	37.10466131	-84.57629079	Pulaski, Kentucky, US	64979
84021201	US	USA	840	21201	Robertson	Kentucky	US	38.51923469	-84.05055616	Robertson, Kentucky, US	2108
84021203	US	USA	840	21203	Rockcastle	Kentucky	US	37.36642393	-84.31176452	Rockcastle, Kentucky, US	16695
84021205	US	USA	840	21205	Rowan	Kentucky	US	38.19484205	-83.42088935	Rowan, Kentucky, US	24460
84021207	US	USA	840	21207	Russell	Kentucky	US	36.99308373	-85.06070117	Russell, Kentucky, US	17923
84021209	US	USA	840	21209	Scott	Kentucky	US	38.29622293	-84.5816631	Scott, Kentucky, US	57004
84021211	US	USA	840	21211	Shelby	Kentucky	US	38.21476019	-85.194223	Shelby, Kentucky, US	49024
84021213	US	USA	840	21213	Simpson	Kentucky	US	36.74058474	-86.58047435	Simpson, Kentucky, US	18572
84021215	US	USA	840	21215	Spencer	Kentucky	US	38.03223971	-85.32749335	Spencer, Kentucky, US	19351
84021217	US	USA	840	21217	Taylor	Kentucky	US	37.3677562	-85.3329931	Taylor, Kentucky, US	25769
84021219	US	USA	840	21219	Todd	Kentucky	US	36.8381152	-87.17878374	Todd, Kentucky, US	12294
84021221	US	USA	840	21221	Trigg	Kentucky	US	36.80767017	-87.87333656	Trigg, Kentucky, US	14651
84021223	US	USA	840	21223	Trimble	Kentucky	US	38.61056487	-85.33775972	Trimble, Kentucky, US	8471
84021225	US	USA	840	21225	Union	Kentucky	US	37.66166713	-87.94300009	Union, Kentucky, US	14381
84021227	US	USA	840	21227	Warren	Kentucky	US	36.99903045	-86.42672751	Warren, Kentucky, US	132896
84021229	US	USA	840	21229	Washington	Kentucky	US	37.75599461	-85.17407732	Washington, Kentucky, US	12095
84021231	US	USA	840	21231	Wayne	Kentucky	US	36.80310688	-84.8251971	Wayne, Kentucky, US	20333
84021233	US	USA	840	21233	Webster	Kentucky	US	37.52168356	-87.67989953	Webster, Kentucky, US	12942
84021235	US	USA	840	21235	Whitley	Kentucky	US	36.75700531	-84.14541217	Whitley, Kentucky, US	36264
84021237	US	USA	840	21237	Wolfe	Kentucky	US	37.73941626	-83.49303612	Wolfe, Kentucky, US	7157
84021239	US	USA	840	21239	Woodford	Kentucky	US	38.04178222	-84.7417556	Woodford, Kentucky, US	26734
84022001	US	USA	840	22001	Acadia	Louisiana	US	30.2950649	-92.41419698	Acadia, Louisiana, US	62045
84022003	US	USA	840	22003	Allen	Louisiana	US	30.65385745	-92.82442028	Allen, Louisiana, US	25627
84022005	US	USA	840	22005	Ascension	Louisiana	US	30.20406249	-90.9132841	Ascension, Louisiana, US	126604
84022007	US	USA	840	22007	Assumption	Louisiana	US	29.89946234	-91.06461642	Assumption, Louisiana, US	21891
84022009	US	USA	840	22009	Avoyelles	Louisiana	US	31.07796211	-92.00079449	Avoyelles, Louisiana, US	40144
84022011	US	USA	840	22011	Beauregard	Louisiana	US	30.64836518	-93.34173616	Beauregard, Louisiana, US	37497
84022013	US	USA	840	22013	Bienville	Louisiana	US	32.34569994	-93.05398492	Bienville, Louisiana, US	13241
84022015	US	USA	840	22015	Bossier	Louisiana	US	32.67932307	-93.60460152	Bossier, Louisiana, US	127039
84022017	US	USA	840	22017	Caddo	Louisiana	US	32.57991587	-93.88375652	Caddo, Louisiana, US	240204
84022019	US	USA	840	22019	Calcasieu	Louisiana	US	30.22931235	-93.35400434	Calcasieu, Louisiana, US	203436
84022021	US	USA	840	22021	Caldwell	Louisiana	US	32.0902519	-92.11752148	Caldwell, Louisiana, US	9918
84022023	US	USA	840	22023	Cameron	Louisiana	US	29.87592238	-93.19310676	Cameron, Louisiana, US	6973
84022025	US	USA	840	22025	Catahoula	Louisiana	US	31.66778967	-91.84526385	Catahoula, Louisiana, US	9494
84022027	US	USA	840	22027	Claiborne	Louisiana	US	32.82308512	-92.99526883	Claiborne, Louisiana, US	15670
84022029	US	USA	840	22029	Concordia	Louisiana	US	31.44817835	-91.63814433	Concordia, Louisiana, US	19259
84022031	US	USA	840	22031	De Soto	Louisiana	US	32.05457447	-93.74130302	De Soto, Louisiana, US	27463
84022033	US	USA	840	22033	East Baton Rouge	Louisiana	US	30.53842039	-91.09777565	East Baton Rouge, Louisiana, US	440059
84022035	US	USA	840	22035	East Carroll	Louisiana	US	32.73926954	-91.23425694	East Carroll, Louisiana, US	6861
84022037	US	USA	840	22037	East Feliciana	Louisiana	US	30.84425359	-91.04976723	East Feliciana, Louisiana, US	19135
84022039	US	USA	840	22039	Evangeline	Louisiana	US	30.72985248	-92.39915924	Evangeline, Louisiana, US	33395
84022041	US	USA	840	22041	Franklin	Louisiana	US	32.13675181	-91.67589857	Franklin, Louisiana, US	20015
84022043	US	USA	840	22043	Grant	Louisiana	US	31.59882456	-92.56124347	Grant, Louisiana, US	22389
84022045	US	USA	840	22045	Iberia	Louisiana	US	29.86803617	-91.75871777	Iberia, Louisiana, US	69830
84022047	US	USA	840	22047	Iberville	Louisiana	US	30.25734305	-91.3499598	Iberville, Louisiana, US	32511
84022049	US	USA	840	22049	Jackson	Louisiana	US	32.30251776	-92.55692092	Jackson, Louisiana, US	15744
84022051	US	USA	840	22051	Jefferson	Louisiana	US	29.74075478	-90.11115756	Jefferson, Louisiana, US	432493
84022053	US	USA	840	22053	Jefferson Davis	Louisiana	US	30.26896765	-92.81210004	Jefferson Davis, Louisiana, US	31368
84022055	US	USA	840	22055	Lafayette	Louisiana	US	30.2049055	-92.06959876	Lafayette, Louisiana, US	244390
84022057	US	USA	840	22057	Lafourche	Louisiana	US	29.52470226	-90.40976986	Lafourche, Louisiana, US	97614
84022059	US	USA	840	22059	LaSalle	Louisiana	US	31.67884782	-92.15907765	LaSalle, Louisiana, US	14892
84022061	US	USA	840	22061	Lincoln	Louisiana	US	32.6003154	-92.6659741	Lincoln, Louisiana, US	46742
84022063	US	USA	840	22063	Livingston	Louisiana	US	30.44143993	-90.73061664	Livingston, Louisiana, US	140789
84022065	US	USA	840	22065	Madison	Louisiana	US	32.36918118	-91.23973355	Madison, Louisiana, US	10951
84022067	US	USA	840	22067	Morehouse	Louisiana	US	32.81686191	-91.80421614	Morehouse, Louisiana, US	24874
84022069	US	USA	840	22069	Natchitoches	Louisiana	US	31.72321584	-93.09816516	Natchitoches, Louisiana, US	38158
84022071	US	USA	840	22071	Orleans	Louisiana	US	30.06971951	-89.92660315	Orleans, Louisiana, US	390144
84022073	US	USA	840	22073	Ouachita	Louisiana	US	32.47645559	-92.15704172	Ouachita, Louisiana, US	153279
84022075	US	USA	840	22075	Plaquemines	Louisiana	US	29.42245447	-89.60322085	Plaquemines, Louisiana, US	23197
84022077	US	USA	840	22077	Pointe Coupee	Louisiana	US	30.71409502	-91.60209535	Pointe Coupee, Louisiana, US	21730
84022079	US	USA	840	22079	Rapides	Louisiana	US	31.19778499	-92.52997303	Rapides, Louisiana, US	129648
84022081	US	USA	840	22081	Red River	Louisiana	US	32.09530039	-93.34213308	Red River, Louisiana, US	8442
84022083	US	USA	840	22083	Richland	Louisiana	US	32.41391005	-91.76634876	Richland, Louisiana, US	20122
84022085	US	USA	840	22085	Sabine	Louisiana	US	31.56388699	-93.55433981	Sabine, Louisiana, US	23884
84022087	US	USA	840	22087	St. Bernard	Louisiana	US	29.87761636	-89.51887093	St. Bernard, Louisiana, US	47244
84022089	US	USA	840	22089	St. Charles	Louisiana	US	29.90709658	-90.35555967	St. Charles, Louisiana, US	53100
84022091	US	USA	840	22091	St. Helena	Louisiana	US	30.82210324	-90.71013176	St. Helena, Louisiana, US	10132
84022093	US	USA	840	22093	St. James	Louisiana	US	30.02531716	-90.80212061	St. James, Louisiana, US	21096
84022095	US	USA	840	22095	St. John the Baptist	Louisiana	US	30.12597499	-90.4753503	St. John the Baptist, Louisiana, US	42837
84022097	US	USA	840	22097	St. Landry	Louisiana	US	30.59724262	-92.00135806	St. Landry, Louisiana, US	82124
84022099	US	USA	840	22099	St. Martin	Louisiana	US	30.13112107	-91.61403569	St. Martin, Louisiana, US	53431
84022101	US	USA	840	22101	St. Mary	Louisiana	US	29.69262097	-91.44702164	St. Mary, Louisiana, US	49348
84022103	US	USA	840	22103	St. Tammany	Louisiana	US	30.40942847	-89.95642711	St. Tammany, Louisiana, US	260419
84022105	US	USA	840	22105	Tangipahoa	Louisiana	US	30.62888673	-90.40664996	Tangipahoa, Louisiana, US	134758
84022107	US	USA	840	22107	Tensas	Louisiana	US	32.00760749	-91.32915234	Tensas, Louisiana, US	4334
84022109	US	USA	840	22109	Terrebonne	Louisiana	US	29.37343766	-90.82626855	Terrebonne, Louisiana, US	110461
84022111	US	USA	840	22111	Union	Louisiana	US	32.83121059	-92.3749373	Union, Louisiana, US	22108
84022113	US	USA	840	22113	Vermilion	Louisiana	US	29.83517605	-92.30292538	Vermilion, Louisiana, US	59511
84022115	US	USA	840	22115	Vernon	Louisiana	US	31.10884837	-93.18153838	Vernon, Louisiana, US	47429
84022117	US	USA	840	22117	Washington	Louisiana	US	30.85288548	-90.03866652	Washington, Louisiana, US	46194
84022119	US	USA	840	22119	Webster	Louisiana	US	32.70847669	-93.33121835	Webster, Louisiana, US	38340
84022121	US	USA	840	22121	West Baton Rouge	Louisiana	US	30.46058217	-91.30989571	West Baton Rouge, Louisiana, US	26465
84022123	US	USA	840	22123	West Carroll	Louisiana	US	32.78550125	-91.461201	West Carroll, Louisiana, US	10830
84022125	US	USA	840	22125	West Feliciana	Louisiana	US	30.87882871	-91.4148538	West Feliciana, Louisiana, US	15568
84022127	US	USA	840	22127	Winn	Louisiana	US	31.94449367	-92.63789413	Winn, Louisiana, US	13904
84023001	US	USA	840	23001	Androscoggin	Maine	US	44.1664747	-70.20380627	Androscoggin, Maine, US	108277
84023003	US	USA	840	23003	Aroostook	Maine	US	46.65926321	-68.59841248	Aroostook, Maine, US	67055
84023005	US	USA	840	23005	Cumberland	Maine	US	43.8370751	-70.37226999	Cumberland, Maine, US	295003
84023007	US	USA	840	23007	Franklin	Maine	US	44.97330019	-70.44381045	Franklin, Maine, US	30199
84023009	US	USA	840	23009	Hancock	Maine	US	44.59816444	-68.38401854	Hancock, Maine, US	54987
84023011	US	USA	840	23011	Kennebec	Maine	US	44.40759555	-69.76738544	Kennebec, Maine, US	122302
84023013	US	USA	840	23013	Knox	Maine	US	44.11486325	-69.10529169	Knox, Maine, US	39772
84023015	US	USA	840	23015	Lincoln	Maine	US	44.05996956	-69.54227124	Lincoln, Maine, US	34634
84023017	US	USA	840	23017	Oxford	Maine	US	44.49952995	-70.75682123	Oxford, Maine, US	57975
84023019	US	USA	840	23019	Penobscot	Maine	US	45.40194593	-68.65020455	Penobscot, Maine, US	152148
84023021	US	USA	840	23021	Piscataquis	Maine	US	45.83839062	-69.2860223	Piscataquis, Maine, US	16785
84023023	US	USA	840	23023	Sagadahoc	Maine	US	43.95415864	-69.85074999	Sagadahoc, Maine, US	35856
84023025	US	USA	840	23025	Somerset	Maine	US	45.51229767	-69.95995554	Somerset, Maine, US	50484
84023027	US	USA	840	23027	Waldo	Maine	US	44.4858305	-69.12061935	Waldo, Maine, US	39715
84023029	US	USA	840	23029	Washington	Maine	US	45.01607142	-67.62813524	Washington, Maine, US	31379
84023031	US	USA	840	23031	York	Maine	US	43.47808377	-70.71052375	York, Maine, US	207641
84024001	US	USA	840	24001	Allegany	Maryland	US	39.62357628	-78.69280486	Allegany, Maryland, US	70416
84024003	US	USA	840	24003	Anne Arundel	Maryland	US	39.00670238	-76.60329337	Anne Arundel, Maryland, US	579234
84024005	US	USA	840	24005	Baltimore	Maryland	US	39.45784712	-76.62911955	Baltimore, Maryland, US	827370
84024009	US	USA	840	24009	Calvert	Maryland	US	38.53961642	-76.56820632	Calvert, Maryland, US	92525
84024011	US	USA	840	24011	Caroline	Maryland	US	38.87172293	-75.82904158	Caroline, Maryland, US	33406
84024013	US	USA	840	24013	Carroll	Maryland	US	39.56453592	-77.02373735	Carroll, Maryland, US	168447
84024015	US	USA	840	24015	Cecil	Maryland	US	39.56647682	-75.94627411	Cecil, Maryland, US	102855
84024017	US	USA	840	24017	Charles	Maryland	US	38.51092331	-76.98580666	Charles, Maryland, US	163257
84024019	US	USA	840	24019	Dorchester	Maryland	US	38.45413522	-76.02752426	Dorchester, Maryland, US	31929
84024021	US	USA	840	24021	Frederick	Maryland	US	39.47296601	-77.39999394	Frederick, Maryland, US	259547
84024023	US	USA	840	24023	Garrett	Maryland	US	39.52786077	-79.27355126	Garrett, Maryland, US	29014
84024025	US	USA	840	24025	Harford	Maryland	US	39.55010644	-76.3077594	Harford, Maryland, US	255441
84024027	US	USA	840	24027	Howard	Maryland	US	39.25305293	-76.93126208	Howard, Maryland, US	325690
84024029	US	USA	840	24029	Kent	Maryland	US	39.24976208	-76.04741541	Kent, Maryland, US	19422
84024031	US	USA	840	24031	Montgomery	Maryland	US	39.13676329	-77.20358245	Montgomery, Maryland, US	1050688
84024033	US	USA	840	24033	Prince George's	Maryland	US	38.83070039	-76.8496441	Prince George's, Maryland, US	909327
84024035	US	USA	840	24035	Queen Anne's	Maryland	US	39.06198912	-76.03530977	Queen Anne's, Maryland, US	50381
84024037	US	USA	840	24037	St. Mary's	Maryland	US	38.30058422	-76.6062928	St. Mary's, Maryland, US	113510
84024039	US	USA	840	24039	Somerset	Maryland	US	38.1163542	-75.75118623	Somerset, Maryland, US	25616
84024041	US	USA	840	24041	Talbot	Maryland	US	38.76618159	-76.10882561	Talbot, Maryland, US	37181
84024043	US	USA	840	24043	Washington	Maryland	US	39.60835778	-77.82002295	Washington, Maryland, US	151049
84024045	US	USA	840	24045	Wicomico	Maryland	US	38.37301947	-75.62705831	Wicomico, Maryland, US	103609
84024047	US	USA	840	24047	Worcester	Maryland	US	38.21274277	-75.33200012	Worcester, Maryland, US	52276
84024510	US	USA	840	24510	Baltimore City	Maryland	US	39.30211911	-76.61151012	Baltimore City, Maryland, US	593490
84025001	US	USA	840	25001	Barnstable	Massachusetts	US	41.72980578	-70.28854339	Barnstable, Massachusetts, US	212990
84025003	US	USA	840	25003	Berkshire	Massachusetts	US	42.37428441	-73.20524838	Berkshire, Massachusetts, US	124944
84025005	US	USA	840	25005	Bristol	Massachusetts	US	41.79228404	-71.10872211	Bristol, Massachusetts, US	565217
84025007	US	USA	840	25007	Dukes	Massachusetts	US	41.40674725	-70.68763497	Dukes, Massachusetts, US	17332
84025009	US	USA	840	25009	Essex	Massachusetts	US	42.6687626	-70.94687179	Essex, Massachusetts, US	789034
84025011	US	USA	840	25011	Franklin	Massachusetts	US	42.58119713	-72.58602547	Franklin, Massachusetts, US	70180
84025013	US	USA	840	25013	Hampden	Massachusetts	US	42.13440424	-72.63235561	Hampden, Massachusetts, US	466372
84025015	US	USA	840	25015	Hampshire	Massachusetts	US	42.33997957	-72.65898478	Hampshire, Massachusetts, US	160830
84025017	US	USA	840	25017	Middlesex	Massachusetts	US	42.48607732	-71.39049229	Middlesex, Massachusetts, US	1611699
84025019	US	USA	840	25019	Nantucket	Massachusetts	US	41.2942019	-70.08774729	Nantucket, Massachusetts, US	11399
84025021	US	USA	840	25021	Norfolk	Massachusetts	US	42.16073095	-71.20530408	Norfolk, Massachusetts, US	706775
84025023	US	USA	840	25023	Plymouth	Massachusetts	US	41.94070556	-70.80802823	Plymouth, Massachusetts, US	521202
84025025	US	USA	840	25025	Suffolk	Massachusetts	US	42.3279514	-71.07850442	Suffolk, Massachusetts, US	803907
84025027	US	USA	840	25027	Worcester	Massachusetts	US	42.35026951	-71.90493363	Worcester, Massachusetts, US	830622
84026001	US	USA	840	26001	Alcona	Michigan	US	44.6846864	-83.59507875	Alcona, Michigan, US	10405
84026003	US	USA	840	26003	Alger	Michigan	US	46.41292944	-86.60260122	Alger, Michigan, US	9108
84026005	US	USA	840	26005	Allegan	Michigan	US	42.59147037	-85.89102866	Allegan, Michigan, US	118081
84026007	US	USA	840	26007	Alpena	Michigan	US	45.03477666	-83.62212411	Alpena, Michigan, US	28405
84026009	US	USA	840	26009	Antrim	Michigan	US	44.99690221	-85.15503082	Antrim, Michigan, US	23324
84026011	US	USA	840	26011	Arenac	Michigan	US	44.0636262	-83.89277559	Arenac, Michigan, US	14883
84026013	US	USA	840	26013	Baraga	Michigan	US	46.6720582	-88.36363591	Baraga, Michigan, US	8209
84026015	US	USA	840	26015	Barry	Michigan	US	42.59513984	-85.30834519	Barry, Michigan, US	61550
84026017	US	USA	840	26017	Bay	Michigan	US	43.70639106	-83.98731479	Bay, Michigan, US	103126
84026019	US	USA	840	26019	Benzie	Michigan	US	44.63899297	-86.01608482	Benzie, Michigan, US	17766
84026021	US	USA	840	26021	Berrien	Michigan	US	41.95447397	-86.4131308	Berrien, Michigan, US	153401
84026023	US	USA	840	26023	Branch	Michigan	US	41.91600556	-85.05929476	Branch, Michigan, US	43517
84026025	US	USA	840	26025	Calhoun	Michigan	US	42.24633834	-85.00493569	Calhoun, Michigan, US	134159
84026027	US	USA	840	26027	Cass	Michigan	US	41.91522292	-85.99405727	Cass, Michigan, US	51787
84026029	US	USA	840	26029	Charlevoix	Michigan	US	45.37790017	-85.19614053	Charlevoix, Michigan, US	26143
84026031	US	USA	840	26031	Cheboygan	Michigan	US	45.44787015	-84.50122149	Cheboygan, Michigan, US	25276
84026033	US	USA	840	26033	Chippewa	Michigan	US	46.29552653	-84.54353449	Chippewa, Michigan, US	37349
84026035	US	USA	840	26035	Clare	Michigan	US	43.98794227	-84.8481986	Clare, Michigan, US	30950
84026037	US	USA	840	26037	Clinton	Michigan	US	42.94400871	-84.60145248	Clinton, Michigan, US	79595
84026039	US	USA	840	26039	Crawford	Michigan	US	44.68255561	-84.61006219	Crawford, Michigan, US	14029
84026041	US	USA	840	26041	Delta	Michigan	US	45.9048491	-86.9080745	Delta, Michigan, US	35784
84026043	US	USA	840	26043	Dickinson	Michigan	US	46.00999672	-87.86961634	Dickinson, Michigan, US	25239
84026045	US	USA	840	26045	Eaton	Michigan	US	42.59599185	-84.83740035	Eaton, Michigan, US	110268
84026047	US	USA	840	26047	Emmet	Michigan	US	45.52625509	-84.89083249	Emmet, Michigan, US	33415
84026049	US	USA	840	26049	Genesee	Michigan	US	43.02244215	-83.70589709	Genesee, Michigan, US	405813
84026051	US	USA	840	26051	Gladwin	Michigan	US	43.98901072	-84.38774817	Gladwin, Michigan, US	25449
84026053	US	USA	840	26053	Gogebic	Michigan	US	46.40862701	-89.69377193	Gogebic, Michigan, US	13975
84026055	US	USA	840	26055	Grand Traverse	Michigan	US	44.69565625	-85.55585247	Grand Traverse, Michigan, US	93088
84026057	US	USA	840	26057	Gratiot	Michigan	US	43.29265605	-84.60505416	Gratiot, Michigan, US	40711
84026059	US	USA	840	26059	Hillsdale	Michigan	US	41.88753639	-84.59312019	Hillsdale, Michigan, US	45605
84026061	US	USA	840	26061	Houghton	Michigan	US	46.89988536	-88.68495385	Houghton, Michigan, US	35684
84026063	US	USA	840	26063	Huron	Michigan	US	43.83353985	-83.04078453	Huron, Michigan, US	30981
84026065	US	USA	840	26065	Ingham	Michigan	US	42.59716886	-84.37472069	Ingham, Michigan, US	292406
84026067	US	USA	840	26067	Ionia	Michigan	US	42.94502238	-85.07413319	Ionia, Michigan, US	64697
84026069	US	USA	840	26069	Iosco	Michigan	US	44.35486835	-83.63484895	Iosco, Michigan, US	25127
84026071	US	USA	840	26071	Iron	Michigan	US	46.20974132	-88.53136251	Iron, Michigan, US	11066
84026073	US	USA	840	26073	Isabella	Michigan	US	43.64060976	-84.84664923	Isabella, Michigan, US	69872
84026075	US	USA	840	26075	Jackson	Michigan	US	42.24807035	-84.42258681	Jackson, Michigan, US	158510
84026077	US	USA	840	26077	Kalamazoo	Michigan	US	42.24542231	-85.53038622	Kalamazoo, Michigan, US	265066
84026079	US	USA	840	26079	Kalkaska	Michigan	US	44.68512729	-85.09085699	Kalkaska, Michigan, US	18038
84026081	US	USA	840	26081	Kent	Michigan	US	43.03197711	-85.54934642	Kent, Michigan, US	656955
84026083	US	USA	840	26083	Keweenaw	Michigan	US	47.63197653	-88.41434263	Keweenaw, Michigan, US	2116
84026085	US	USA	840	26085	Lake	Michigan	US	43.99050893	-85.802173	Lake, Michigan, US	11853
84026087	US	USA	840	26087	Lapeer	Michigan	US	43.09052506	-83.22153148	Lapeer, Michigan, US	87607
84026089	US	USA	840	26089	Leelanau	Michigan	US	44.94430054	-85.80150326	Leelanau, Michigan, US	21761
84026091	US	USA	840	26091	Lenawee	Michigan	US	41.89475156	-84.06603727	Lenawee, Michigan, US	98451
84026093	US	USA	840	26093	Livingston	Michigan	US	42.60302282	-83.91297209	Livingston, Michigan, US	191995
84026095	US	USA	840	26095	Luce	Michigan	US	46.47227431	-85.54471223	Luce, Michigan, US	6229
84026097	US	USA	840	26097	Mackinac	Michigan	US	46.07028979	-85.04980537	Mackinac, Michigan, US	10799
84026099	US	USA	840	26099	Macomb	Michigan	US	42.69158356	-82.92752801	Macomb, Michigan, US	873972
84026101	US	USA	840	26101	Manistee	Michigan	US	44.33352407	-86.05626916	Manistee, Michigan, US	24558
84026103	US	USA	840	26103	Marquette	Michigan	US	46.4338914	-87.64043701	Marquette, Michigan, US	66699
84026105	US	USA	840	26105	Mason	Michigan	US	43.99509218	-86.24988902	Mason, Michigan, US	29144
84026107	US	USA	840	26107	Mecosta	Michigan	US	43.64064262	-85.32463223	Mecosta, Michigan, US	43453
84026109	US	USA	840	26109	Menominee	Michigan	US	45.58038692	-87.55370409	Menominee, Michigan, US	22780
84026111	US	USA	840	26111	Midland	Michigan	US	43.64330771	-84.38804374	Midland, Michigan, US	83156
84026113	US	USA	840	26113	Missaukee	Michigan	US	44.33772443	-85.09256478	Missaukee, Michigan, US	15118
84026115	US	USA	840	26115	Monroe	Michigan	US	41.92734151	-83.53749864	Monroe, Michigan, US	150500
84026117	US	USA	840	26117	Montcalm	Michigan	US	43.31082541	-85.15252824	Montcalm, Michigan, US	63888
84026119	US	USA	840	26119	Montmorency	Michigan	US	45.0275929	-84.12696227	Montmorency, Michigan, US	9328
84026121	US	USA	840	26121	Muskegon	Michigan	US	43.29123859	-86.15176712	Muskegon, Michigan, US	173566
84026123	US	USA	840	26123	Newaygo	Michigan	US	43.554374	-85.80070107	Newaygo, Michigan, US	48980
84026125	US	USA	840	26125	Oakland	Michigan	US	42.66090111	-83.38595416	Oakland, Michigan, US	1257584
84026127	US	USA	840	26127	Oceana	Michigan	US	43.64124435	-86.26726673	Oceana, Michigan, US	26467
84026129	US	USA	840	26129	Ogemaw	Michigan	US	44.33481032	-84.12725175	Ogemaw, Michigan, US	20997
84026131	US	USA	840	26131	Ontonagon	Michigan	US	46.6652262	-89.31390481	Ontonagon, Michigan, US	5720
84026133	US	USA	840	26133	Osceola	Michigan	US	43.98992088	-85.32566756	Osceola, Michigan, US	23460
84026135	US	USA	840	26135	Oscoda	Michigan	US	44.68192279	-84.12939244	Oscoda, Michigan, US	8241
84026137	US	USA	840	26137	Otsego	Michigan	US	45.02085831	-84.59898295	Otsego, Michigan, US	24668
84026139	US	USA	840	26139	Ottawa	Michigan	US	42.95996803	-85.9969107	Ottawa, Michigan, US	291830
84026141	US	USA	840	26141	Presque Isle	Michigan	US	45.34018577	-83.91498656	Presque Isle, Michigan, US	12592
84026143	US	USA	840	26143	Roscommon	Michigan	US	44.33473082	-84.61067651	Roscommon, Michigan, US	24019
84026145	US	USA	840	26145	Saginaw	Michigan	US	43.33433923	-84.0513121	Saginaw, Michigan, US	190539
84026147	US	USA	840	26147	St. Clair	Michigan	US	42.92655373	-82.67937954	St. Clair, Michigan, US	159128
84026149	US	USA	840	26149	St. Joseph	Michigan	US	41.91441767	-85.52797979	St. Joseph, Michigan, US	60964
84026151	US	USA	840	26151	Sanilac	Michigan	US	43.42406072	-82.82055898	Sanilac, Michigan, US	41170
84026153	US	USA	840	26153	Schoolcraft	Michigan	US	46.19235734	-86.19972234	Schoolcraft, Michigan, US	8094
84026155	US	USA	840	26155	Shiawassee	Michigan	US	42.953928	-84.14585902	Shiawassee, Michigan, US	68122
84026157	US	USA	840	26157	Tuscola	Michigan	US	43.46606813	-83.41897025	Tuscola, Michigan, US	52245
84026159	US	USA	840	26159	Van Buren	Michigan	US	42.25190229	-86.01939087	Van Buren, Michigan, US	75677
84026161	US	USA	840	26161	Washtenaw	Michigan	US	42.253105	-83.83853204	Washtenaw, Michigan, US	367601
84026163	US	USA	840	26163	Wayne	Michigan	US	42.28098405	-83.281255	Wayne, Michigan, US	1749343
84026165	US	USA	840	26165	Wexford	Michigan	US	44.33853602	-85.57712739	Wexford, Michigan, US	33631
84027001	US	USA	840	27001	Aitkin	Minnesota	US	46.60962049	-93.4116826	Aitkin, Minnesota, US	15886
84027003	US	USA	840	27003	Anoka	Minnesota	US	45.27476015	-93.24604565	Anoka, Minnesota, US	356921
84027005	US	USA	840	27005	Becker	Minnesota	US	46.93479392	-95.67158144	Becker, Minnesota, US	34423
84027007	US	USA	840	27007	Beltrami	Minnesota	US	47.97373527	-94.93732139	Beltrami, Minnesota, US	47188
84027009	US	USA	840	27009	Benton	Minnesota	US	45.69804958	-93.99514135	Benton, Minnesota, US	40889
84027011	US	USA	840	27011	Big Stone	Minnesota	US	45.42712824	-96.41403739	Big Stone, Minnesota, US	4991
84027013	US	USA	840	27013	Blue Earth	Minnesota	US	44.03554215	-94.06699781	Blue Earth, Minnesota, US	67653
84027015	US	USA	840	27015	Brown	Minnesota	US	44.24205652	-94.72562874	Brown, Minnesota, US	25008
84027017	US	USA	840	27017	Carlton	Minnesota	US	46.59180601	-92.67601019	Carlton, Minnesota, US	35871
84027019	US	USA	840	27019	Carver	Minnesota	US	44.82017001	-93.8009918	Carver, Minnesota, US	105089
84027021	US	USA	840	27021	Cass	Minnesota	US	46.95043611	-94.32603968	Cass, Minnesota, US	29779
84027023	US	USA	840	27023	Chippewa	Minnesota	US	45.02343421	-95.56403693	Chippewa, Minnesota, US	11800
84027025	US	USA	840	27025	Chisago	Minnesota	US	45.5021011	-92.90861945	Chisago, Minnesota, US	56579
84027027	US	USA	840	27027	Clay	Minnesota	US	46.89289518	-96.48761922	Clay, Minnesota, US	64222
84027029	US	USA	840	27029	Clearwater	Minnesota	US	47.57992111	-95.37790562	Clearwater, Minnesota, US	8818
84027031	US	USA	840	27031	Cook	Minnesota	US	47.90504893	-90.52629546	Cook, Minnesota, US	5463
84027033	US	USA	840	27033	Cottonwood	Minnesota	US	44.00715262	-95.18138802	Cottonwood, Minnesota, US	11196
84027035	US	USA	840	27035	Crow Wing	Minnesota	US	46.48096553	-94.06755609	Crow Wing, Minnesota, US	65055
84027037	US	USA	840	27037	Dakota	Minnesota	US	44.67172617	-93.06299363	Dakota, Minnesota, US	429021
84027039	US	USA	840	27039	Dodge	Minnesota	US	44.02238415	-92.86244324	Dodge, Minnesota, US	20934
84027041	US	USA	840	27041	Douglas	Minnesota	US	45.93348491	-95.45335469	Douglas, Minnesota, US	38141
84027043	US	USA	840	27043	Faribault	Minnesota	US	43.67381499	-93.94787458	Faribault, Minnesota, US	13653
84027045	US	USA	840	27045	Fillmore	Minnesota	US	43.67394126	-92.08980382	Fillmore, Minnesota, US	21067
84027047	US	USA	840	27047	Freeborn	Minnesota	US	43.67385583	-93.34884422	Freeborn, Minnesota, US	30281
84027049	US	USA	840	27049	Goodhue	Minnesota	US	44.40849741	-92.7234195	Goodhue, Minnesota, US	46340
84027051	US	USA	840	27051	Grant	Minnesota	US	45.93424769	-96.01139609	Grant, Minnesota, US	5972
84027053	US	USA	840	27053	Hennepin	Minnesota	US	45.00761521	-93.47694895	Hennepin, Minnesota, US	1265843
84027055	US	USA	840	27055	Houston	Minnesota	US	43.67129565	-91.49143057	Houston, Minnesota, US	18600
84027057	US	USA	840	27057	Hubbard	Minnesota	US	47.10778564	-94.91693868	Hubbard, Minnesota, US	21491
84027059	US	USA	840	27059	Isanti	Minnesota	US	45.56181234	-93.29487636	Isanti, Minnesota, US	40596
84027061	US	USA	840	27061	Itasca	Minnesota	US	47.51009045	-93.63092229	Itasca, Minnesota, US	45130
84027063	US	USA	840	27063	Jackson	Minnesota	US	43.67423373	-95.15398258	Jackson, Minnesota, US	9846
84027065	US	USA	840	27065	Kanabec	Minnesota	US	45.9459309	-93.29275192	Kanabec, Minnesota, US	16337
84027067	US	USA	840	27067	Kandiyohi	Minnesota	US	45.1526059	-95.00586446	Kandiyohi, Minnesota, US	43199
84027069	US	USA	840	27069	Kittson	Minnesota	US	48.77754106	-96.78317184	Kittson, Minnesota, US	4298
84027071	US	USA	840	27071	Koochiching	Minnesota	US	48.24539665	-93.78352843	Koochiching, Minnesota, US	12229
84027073	US	USA	840	27073	Lac qui Parle	Minnesota	US	44.9973857	-96.17488219	Lac qui Parle, Minnesota, US	6623
84027075	US	USA	840	27075	Lake	Minnesota	US	47.64270764	-91.44557998	Lake, Minnesota, US	10641
84027077	US	USA	840	27077	Lake of the Woods	Minnesota	US	48.77217001	-94.90274472	Lake of the Woods, Minnesota, US	3740
84027079	US	USA	840	27079	Le Sueur	Minnesota	US	44.37136597	-93.72844721	Le Sueur, Minnesota, US	28887
84027081	US	USA	840	27081	Lincoln	Minnesota	US	44.41311883	-96.26688165	Lincoln, Minnesota, US	5639
84027083	US	USA	840	27083	Lyon	Minnesota	US	44.41327865	-95.83806103	Lyon, Minnesota, US	25474
84027085	US	USA	840	27085	McLeod	Minnesota	US	44.82367677	-94.27287017	McLeod, Minnesota, US	35893
84027087	US	USA	840	27087	Mahnomen	Minnesota	US	47.32557075	-95.80921485	Mahnomen, Minnesota, US	5527
84027089	US	USA	840	27089	Marshall	Minnesota	US	48.35825983	-96.37017407	Marshall, Minnesota, US	9336
84027091	US	USA	840	27091	Martin	Minnesota	US	43.67429718	-94.55099908	Martin, Minnesota, US	19683
84027093	US	USA	840	27093	Meeker	Minnesota	US	45.12328869	-94.52839455	Meeker, Minnesota, US	23222
84027095	US	USA	840	27095	Mille Lacs	Minnesota	US	45.93705297	-93.63236823	Mille Lacs, Minnesota, US	26277
84027097	US	USA	840	27097	Morrison	Minnesota	US	46.01265363	-94.27341528	Morrison, Minnesota, US	33386
84027099	US	USA	840	27099	Mower	Minnesota	US	43.67142874	-92.75234549	Mower, Minnesota, US	40062
84027101	US	USA	840	27101	Murray	Minnesota	US	44.02216709	-95.76328482	Murray, Minnesota, US	8194
84027103	US	USA	840	27103	Nicollet	Minnesota	US	44.35291112	-94.24710352	Nicollet, Minnesota, US	34274
84027105	US	USA	840	27105	Nobles	Minnesota	US	43.67434621	-95.75329576	Nobles, Minnesota, US	21629
84027107	US	USA	840	27107	Norman	Minnesota	US	47.32628443	-96.45620947	Norman, Minnesota, US	6375
84027109	US	USA	840	27109	Olmsted	Minnesota	US	44.00374114	-92.40209944	Olmsted, Minnesota, US	158293
84027111	US	USA	840	27111	Otter Tail	Minnesota	US	46.40846929	-95.70835255	Otter Tail, Minnesota, US	58746
84027113	US	USA	840	27113	Pennington	Minnesota	US	48.06642577	-96.0370814	Pennington, Minnesota, US	14119
84027115	US	USA	840	27115	Pine	Minnesota	US	46.12105238	-92.74070188	Pine, Minnesota, US	29579
84027117	US	USA	840	27117	Pipestone	Minnesota	US	44.02301619	-96.25841142	Pipestone, Minnesota, US	9126
84027119	US	USA	840	27119	Polk	Minnesota	US	47.77372465	-96.40134647	Polk, Minnesota, US	31364
84027121	US	USA	840	27121	Pope	Minnesota	US	45.58606667	-95.44451209	Pope, Minnesota, US	11249
84027123	US	USA	840	27123	Ramsey	Minnesota	US	45.01625271	-93.09872295	Ramsey, Minnesota, US	550321
84027125	US	USA	840	27125	Red Lake	Minnesota	US	47.87197525	-96.09561104	Red Lake, Minnesota, US	4055
84027127	US	USA	840	27127	Redwood	Minnesota	US	44.40555844	-95.25207021	Redwood, Minnesota, US	15170
84027129	US	USA	840	27129	Renville	Minnesota	US	44.72836381	-94.94553734	Renville, Minnesota, US	14548
84027131	US	USA	840	27131	Rice	Minnesota	US	44.3543376	-93.29658715	Rice, Minnesota, US	66972
84027133	US	USA	840	27133	Rock	Minnesota	US	43.67482683	-96.25296832	Rock, Minnesota, US	9315
84027135	US	USA	840	27135	Roseau	Minnesota	US	48.77501878	-95.81079919	Roseau, Minnesota, US	15165
84027137	US	USA	840	27137	St. Louis	Minnesota	US	47.6048407	-92.46879855	St. Louis, Minnesota, US	199070
84027139	US	USA	840	27139	Scott	Minnesota	US	44.6490231	-93.53340251	Scott, Minnesota, US	149013
84027141	US	USA	840	27141	Sherburne	Minnesota	US	45.44447208	-93.77617511	Sherburne, Minnesota, US	97238
84027143	US	USA	840	27143	Sibley	Minnesota	US	44.5796592	-94.23164924	Sibley, Minnesota, US	14865
84027145	US	USA	840	27145	Stearns	Minnesota	US	45.55192576	-94.61078221	Stearns, Minnesota, US	161075
84027147	US	USA	840	27147	Steele	Minnesota	US	44.02240351	-93.22627088	Steele, Minnesota, US	36649
84027149	US	USA	840	27149	Stevens	Minnesota	US	45.58613007	-96.00163705	Stevens, Minnesota, US	9805
84027151	US	USA	840	27151	Swift	Minnesota	US	45.2829032	-95.68264092	Swift, Minnesota, US	9266
84027153	US	USA	840	27153	Todd	Minnesota	US	46.06996226	-94.89785296	Todd, Minnesota, US	24664
84027155	US	USA	840	27155	Traverse	Minnesota	US	45.77298854	-96.47062949	Traverse, Minnesota, US	3259
84027157	US	USA	840	27157	Wabasha	Minnesota	US	44.28424356	-92.23121312	Wabasha, Minnesota, US	21627
84027159	US	USA	840	27159	Wadena	Minnesota	US	46.58589171	-94.96968506	Wadena, Minnesota, US	13682
84027161	US	USA	840	27161	Waseca	Minnesota	US	44.02211116	-93.58720034	Waseca, Minnesota, US	18612
84027163	US	USA	840	27163	Washington	Minnesota	US	45.03864533	-92.88429635	Washington, Minnesota, US	262440
84027165	US	USA	840	27165	Watonwan	Minnesota	US	43.97823903	-94.61413846	Watonwan, Minnesota, US	10897
84027167	US	USA	840	27167	Wilkin	Minnesota	US	46.35721532	-96.4684375	Wilkin, Minnesota, US	6207
84027169	US	USA	840	27169	Winona	Minnesota	US	43.98772283	-91.78081305	Winona, Minnesota, US	50484
84027171	US	USA	840	27171	Wright	Minnesota	US	45.17297924	-93.96234781	Wright, Minnesota, US	138377
84027173	US	USA	840	27173	Yellow Medicine	Minnesota	US	44.71710183	-95.86842453	Yellow Medicine, Minnesota, US	9709
84028001	US	USA	840	28001	Adams	Mississippi	US	31.47669768	-91.35326037	Adams, Mississippi, US	30693
84028003	US	USA	840	28003	Alcorn	Mississippi	US	34.88084463	-88.57996173	Alcorn, Mississippi, US	36953
84028005	US	USA	840	28005	Amite	Mississippi	US	31.17467303	-90.80501621	Amite, Mississippi, US	12297
84028007	US	USA	840	28007	Attala	Mississippi	US	33.08658803	-89.57838564	Attala, Mississippi, US	18174
84028009	US	USA	840	28009	Benton	Mississippi	US	34.81681228	-89.18945516	Benton, Mississippi, US	8259
84028011	US	USA	840	28011	Bolivar	Mississippi	US	33.79696941	-90.87372121	Bolivar, Mississippi, US	30628
84028013	US	USA	840	28013	Calhoun	Mississippi	US	33.93683395	-89.33686647	Calhoun, Mississippi, US	14361
84028015	US	USA	840	28015	Carroll	Mississippi	US	33.44834567	-89.91994479	Carroll, Mississippi, US	9947
84028017	US	USA	840	28017	Chickasaw	Mississippi	US	33.91983202	-88.9481545	Chickasaw, Mississippi, US	17103
84028019	US	USA	840	28019	Choctaw	Mississippi	US	33.34598242	-89.24809382	Choctaw, Mississippi, US	8210
84028021	US	USA	840	28021	Claiborne	Mississippi	US	31.97061673	-90.90702196	Claiborne, Mississippi, US	8988
84028023	US	USA	840	28023	Clarke	Mississippi	US	32.04158545	-88.6889622	Clarke, Mississippi, US	15541
84028025	US	USA	840	28025	Clay	Mississippi	US	33.65358105	-88.77784255	Clay, Mississippi, US	19316
84028027	US	USA	840	28027	Coahoma	Mississippi	US	34.22772299	-90.60415045	Coahoma, Mississippi, US	22124
84028029	US	USA	840	28029	Copiah	Mississippi	US	31.86977774	-90.44565118	Copiah, Mississippi, US	28065
84028031	US	USA	840	28031	Covington	Mississippi	US	31.63225413	-89.55389939	Covington, Mississippi, US	18636
84028033	US	USA	840	28033	DeSoto	Mississippi	US	34.87625235	-89.99091418	DeSoto, Mississippi, US	184945
84028035	US	USA	840	28035	Forrest	Mississippi	US	31.18961454	-89.25832496	Forrest, Mississippi, US	74897
84028037	US	USA	840	28037	Franklin	Mississippi	US	31.47786634	-90.89672989	Franklin, Mississippi, US	7713
84028039	US	USA	840	28039	George	Mississippi	US	30.86259065	-88.64436789	George, Mississippi, US	24500
84028041	US	USA	840	28041	Greene	Mississippi	US	31.21444233	-88.63922281	Greene, Mississippi, US	13586
84028043	US	USA	840	28043	Grenada	Mississippi	US	33.77036166	-89.80245083	Grenada, Mississippi, US	20758
84028045	US	USA	840	28045	Hancock	Mississippi	US	30.41830223	-89.48851033	Hancock, Mississippi, US	47632
84028047	US	USA	840	28047	Harrison	Mississippi	US	30.51359752	-89.12467576	Harrison, Mississippi, US	208080
84028049	US	USA	840	28049	Hinds	Mississippi	US	32.2656285	-90.44435448	Hinds, Mississippi, US	231840
84028051	US	USA	840	28051	Holmes	Mississippi	US	33.12345854	-90.08923538	Holmes, Mississippi, US	17010
84028053	US	USA	840	28053	Humphreys	Mississippi	US	33.12825718	-90.52252707	Humphreys, Mississippi, US	8064
84028055	US	USA	840	28055	Issaquena	Mississippi	US	32.72531359	-90.97392828	Issaquena, Mississippi, US	1327
84028057	US	USA	840	28057	Itawamba	Mississippi	US	34.27993475	-88.3606733	Itawamba, Mississippi, US	23390
84028059	US	USA	840	28059	Jackson	Mississippi	US	30.54020656	-88.64184064	Jackson, Mississippi, US	143617
84028061	US	USA	840	28061	Jasper	Mississippi	US	32.01922104	-89.11786866	Jasper, Mississippi, US	16383
84028063	US	USA	840	28063	Jefferson	Mississippi	US	31.73397872	-91.03764977	Jefferson, Mississippi, US	6990
84028065	US	USA	840	28065	Jefferson Davis	Mississippi	US	31.56884708	-89.8267099	Jefferson Davis, Mississippi, US	11128
84028067	US	USA	840	28067	Jones	Mississippi	US	31.62257767	-89.168969	Jones, Mississippi, US	68098
84028069	US	USA	840	28069	Kemper	Mississippi	US	32.75462946	-88.64105766	Kemper, Mississippi, US	9742
84028071	US	USA	840	28071	Lafayette	Mississippi	US	34.35687874	-89.48490961	Lafayette, Mississippi, US	54019
84028073	US	USA	840	28073	Lamar	Mississippi	US	31.20572971	-89.5077704	Lamar, Mississippi, US	63343
84028075	US	USA	840	28075	Lauderdale	Mississippi	US	32.40419769	-88.66229662	Lauderdale, Mississippi, US	74125
84028077	US	USA	840	28077	Lawrence	Mississippi	US	31.55147224	-90.10841127	Lawrence, Mississippi, US	12586
84028079	US	USA	840	28079	Leake	Mississippi	US	32.7536828	-89.52402044	Leake, Mississippi, US	22786
84028081	US	USA	840	28081	Lee	Mississippi	US	34.2918775	-88.68149954	Lee, Mississippi, US	85436
84028083	US	USA	840	28083	Leflore	Mississippi	US	33.55545125	-90.29900733	Leflore, Mississippi, US	28183
84028085	US	USA	840	28085	Lincoln	Mississippi	US	31.53288662	-90.45391915	Lincoln, Mississippi, US	34153
84028087	US	USA	840	28087	Lowndes	Mississippi	US	33.47386518	-88.4419153	Lowndes, Mississippi, US	58595
84028089	US	USA	840	28089	Madison	Mississippi	US	32.63389156	-90.03513564	Madison, Mississippi, US	106272
84028091	US	USA	840	28091	Marion	Mississippi	US	31.23132643	-89.8209217	Marion, Mississippi, US	24573
84028093	US	USA	840	28093	Marshall	Mississippi	US	34.76216286	-89.50299462	Marshall, Mississippi, US	35294
84028095	US	USA	840	28095	Monroe	Mississippi	US	33.89236763	-88.4808438	Monroe, Mississippi, US	35252
84028097	US	USA	840	28097	Montgomery	Mississippi	US	33.49419589	-89.61729103	Montgomery, Mississippi, US	9775
84028099	US	USA	840	28099	Neshoba	Mississippi	US	32.75339664	-89.11726492	Neshoba, Mississippi, US	29118
84028101	US	USA	840	28101	Newton	Mississippi	US	32.40021118	-89.11843336	Newton, Mississippi, US	21018
84028103	US	USA	840	28103	Noxubee	Mississippi	US	33.11009499	-88.56949061	Noxubee, Mississippi, US	10417
84028105	US	USA	840	28105	Oktibbeha	Mississippi	US	33.42491685	-88.87905132	Oktibbeha, Mississippi, US	49587
84028107	US	USA	840	28107	Panola	Mississippi	US	34.36398677	-89.95064249	Panola, Mississippi, US	34192
84028109	US	USA	840	28109	Pearl River	Mississippi	US	30.77090935	-89.58677275	Pearl River, Mississippi, US	55535
84028111	US	USA	840	28111	Perry	Mississippi	US	31.17161885	-88.99281835	Perry, Mississippi, US	11973
84028113	US	USA	840	28113	Pike	Mississippi	US	31.17507789	-90.40392572	Pike, Mississippi, US	39288
84028115	US	USA	840	28115	Pontotoc	Mississippi	US	34.226046	-89.03636807	Pontotoc, Mississippi, US	32174
84028117	US	USA	840	28117	Prentiss	Mississippi	US	34.61810501	-88.51986294	Prentiss, Mississippi, US	25126
84028119	US	USA	840	28119	Quitman	Mississippi	US	34.25157572	-90.28908	Quitman, Mississippi, US	6792
84028121	US	USA	840	28121	Rankin	Mississippi	US	32.26469147	-89.94537876	Rankin, Mississippi, US	155271
84028123	US	USA	840	28123	Scott	Mississippi	US	32.4067041	-89.53789439	Scott, Mississippi, US	28124
84028125	US	USA	840	28125	Sharkey	Mississippi	US	32.88149103	-90.8159538	Sharkey, Mississippi, US	4321
84028127	US	USA	840	28127	Simpson	Mississippi	US	31.91282117	-89.91716179	Simpson, Mississippi, US	26658
84028129	US	USA	840	28129	Smith	Mississippi	US	32.01744532	-89.50644846	Smith, Mississippi, US	15916
84028131	US	USA	840	28131	Stone	Mississippi	US	30.79187949	-89.11547539	Stone, Mississippi, US	18336
84028133	US	USA	840	28133	Sunflower	Mississippi	US	33.60192578	-90.58882684	Sunflower, Mississippi, US	25110
84028135	US	USA	840	28135	Tallahatchie	Mississippi	US	33.95339918	-90.1729398	Tallahatchie, Mississippi, US	13809
84028137	US	USA	840	28137	Tate	Mississippi	US	34.65133709	-89.94485778	Tate, Mississippi, US	28321
84028139	US	USA	840	28139	Tippah	Mississippi	US	34.76872156	-88.90988194	Tippah, Mississippi, US	22015
84028141	US	USA	840	28141	Tishomingo	Mississippi	US	34.74023475	-88.23917219	Tishomingo, Mississippi, US	19383
84028143	US	USA	840	28143	Tunica	Mississippi	US	34.64967704	-90.37481167	Tunica, Mississippi, US	9632
84028145	US	USA	840	28145	Union	Mississippi	US	34.49162015	-89.00776006	Union, Mississippi, US	28815
84028147	US	USA	840	28147	Walthall	Mississippi	US	31.14971548	-90.10446654	Walthall, Mississippi, US	14286
84028149	US	USA	840	28149	Warren	Mississippi	US	32.35810271	-90.83352619	Warren, Mississippi, US	45381
84028151	US	USA	840	28151	Washington	Mississippi	US	33.28392041	-90.94196237	Washington, Mississippi, US	43909
84028153	US	USA	840	28153	Wayne	Mississippi	US	31.64135687	-88.69573913	Wayne, Mississippi, US	20183
84028155	US	USA	840	28155	Webster	Mississippi	US	33.61300486	-89.28392912	Webster, Mississippi, US	9689
84028157	US	USA	840	28157	Wilkinson	Mississippi	US	31.16078225	-91.31018819	Wilkinson, Mississippi, US	8630
84028159	US	USA	840	28159	Winston	Mississippi	US	33.08747908	-89.03391385	Winston, Mississippi, US	17955
84028161	US	USA	840	28161	Yalobusha	Mississippi	US	34.02824175	-89.7076205	Yalobusha, Mississippi, US	12108
84028163	US	USA	840	28163	Yazoo	Mississippi	US	32.77890365	-90.39656148	Yazoo, Mississippi, US	29690
84029001	US	USA	840	29001	Adair	Missouri	US	40.19058551	-92.60078167	Adair, Missouri, US	25343
84029003	US	USA	840	29003	Andrew	Missouri	US	39.98492163	-94.80163024	Andrew, Missouri, US	17712
84029005	US	USA	840	29005	Atchison	Missouri	US	40.43238737	-95.42970639	Atchison, Missouri, US	5143
84029007	US	USA	840	29007	Audrain	Missouri	US	39.215877	-91.84242683	Audrain, Missouri, US	25388
84029009	US	USA	840	29009	Barry	Missouri	US	36.70978521	-93.82919888	Barry, Missouri, US	35789
84029011	US	USA	840	29011	Barton	Missouri	US	37.50207671	-94.34757022	Barton, Missouri, US	11754
84029013	US	USA	840	29013	Bates	Missouri	US	38.25271289	-94.34113157	Bates, Missouri, US	16172
84029015	US	USA	840	29015	Benton	Missouri	US	38.29503305	-93.28756116	Benton, Missouri, US	19443
84029017	US	USA	840	29017	Bollinger	Missouri	US	37.32449052	-90.02725304	Bollinger, Missouri, US	12133
84029019	US	USA	840	29019	Boone	Missouri	US	38.99186229	-92.30723575	Boone, Missouri, US	180463
84029021	US	USA	840	29021	Buchanan	Missouri	US	39.65816401	-94.80138942	Buchanan, Missouri, US	87364
84029023	US	USA	840	29023	Butler	Missouri	US	36.71462476	-90.40421163	Butler, Missouri, US	42478
84029025	US	USA	840	29025	Caldwell	Missouri	US	39.65620858	-93.98308093	Caldwell, Missouri, US	9020
84029027	US	USA	840	29027	Callaway	Missouri	US	38.83674754	-91.92186505	Callaway, Missouri, US	44743
84029029	US	USA	840	29029	Camden	Missouri	US	38.02199522	-92.76083747	Camden, Missouri, US	46305
84029031	US	USA	840	29031	Cape Girardeau	Missouri	US	37.38489388	-89.6843587	Cape Girardeau, Missouri, US	78871
84029033	US	USA	840	29033	Carroll	Missouri	US	39.42762566	-93.50626255	Carroll, Missouri, US	8679
84029035	US	USA	840	29035	Carter	Missouri	US	36.94160441	-90.96051322	Carter, Missouri, US	5982
84029037	US	USA	840	29037	Cass	Missouri	US	38.64789422	-94.353399	Cass, Missouri, US	105780
84029039	US	USA	840	29039	Cedar	Missouri	US	37.72391475	-93.85445441	Cedar, Missouri, US	14349
84029041	US	USA	840	29041	Chariton	Missouri	US	39.51499357	-92.9629191	Chariton, Missouri, US	7426
84029043	US	USA	840	29043	Christian	Missouri	US	36.9711783	-93.18537118	Christian, Missouri, US	88595
84029045	US	USA	840	29045	Clark	Missouri	US	40.41040752	-91.73661677	Clark, Missouri, US	6797
84029047	US	USA	840	29047	Clay	Missouri	US	39.31132056	-94.41850862	Clay, Missouri, US	249948
84029049	US	USA	840	29049	Clinton	Missouri	US	39.6013098	-94.40465394	Clinton, Missouri, US	20387
84029051	US	USA	840	29051	Cole	Missouri	US	38.50455671	-92.27860244	Cole, Missouri, US	76745
84029053	US	USA	840	29053	Cooper	Missouri	US	38.844478	-92.80896081	Cooper, Missouri, US	17709
84029055	US	USA	840	29055	Crawford	Missouri	US	37.97663738	-91.30528104	Crawford, Missouri, US	23920
84029057	US	USA	840	29057	Dade	Missouri	US	37.431814	-93.8503345	Dade, Missouri, US	7561
84029059	US	USA	840	29059	Dallas	Missouri	US	37.6811355	-93.02127031	Dallas, Missouri, US	16878
84029061	US	USA	840	29061	Daviess	Missouri	US	39.96145298	-93.98519678	Daviess, Missouri, US	8278
84029063	US	USA	840	29063	DeKalb	Missouri	US	39.89201062	-94.40476508	DeKalb, Missouri, US	12547
84029065	US	USA	840	29065	Dent	Missouri	US	37.60663134	-91.50790473	Dent, Missouri, US	15573
84029067	US	USA	840	29067	Douglas	Missouri	US	36.9325593	-92.49905109	Douglas, Missouri, US	13185
84029069	US	USA	840	29069	Dunklin	Missouri	US	36.27167174	-90.09122243	Dunklin, Missouri, US	29131
84029071	US	USA	840	29071	Franklin	Missouri	US	38.41127108	-91.07522826	Franklin, Missouri, US	103967
84029073	US	USA	840	29073	Gasconade	Missouri	US	38.43947277	-91.50847147	Gasconade, Missouri, US	14706
84029075	US	USA	840	29075	Gentry	Missouri	US	40.21097916	-94.40944419	Gentry, Missouri, US	6571
84029077	US	USA	840	29077	Greene	Missouri	US	37.2575872	-93.34230916	Greene, Missouri, US	293086
84029079	US	USA	840	29079	Grundy	Missouri	US	40.11406587	-93.56509276	Grundy, Missouri, US	9850
84029081	US	USA	840	29081	Harrison	Missouri	US	40.35570088	-93.99222144	Harrison, Missouri, US	8352
84029083	US	USA	840	29083	Henry	Missouri	US	38.38482826	-93.79293734	Henry, Missouri, US	21824
84029085	US	USA	840	29085	Hickory	Missouri	US	37.94163617	-93.3203037	Hickory, Missouri, US	9544
84029087	US	USA	840	29087	Holt	Missouri	US	40.09799248	-95.2163888	Holt, Missouri, US	4403
84029089	US	USA	840	29089	Howard	Missouri	US	39.1435761	-92.69756691	Howard, Missouri, US	10001
84029091	US	USA	840	29091	Howell	Missouri	US	36.77383887	-91.88683935	Howell, Missouri, US	40117
84029093	US	USA	840	29093	Iron	Missouri	US	37.55487945	-90.7735296	Iron, Missouri, US	10125
84029095	US	USA	840	29095	Jackson	Missouri	US	39.01002188	-94.34724536	Jackson, Missouri, US	703011
84029097	US	USA	840	29097	Jasper	Missouri	US	37.20351921	-94.34050458	Jasper, Missouri, US	121328
84029099	US	USA	840	29099	Jefferson	Missouri	US	38.25926778	-90.53870896	Jefferson, Missouri, US	225081
84029101	US	USA	840	29101	Johnson	Missouri	US	38.74719601	-93.80691168	Johnson, Missouri, US	54062
84029103	US	USA	840	29103	Knox	Missouri	US	40.12699751	-92.14780832	Knox, Missouri, US	3959
84029105	US	USA	840	29105	Laclede	Missouri	US	37.65896829	-92.5888493	Laclede, Missouri, US	35723
84029107	US	USA	840	29107	Lafayette	Missouri	US	39.06986886	-93.78076396	Lafayette, Missouri, US	32708
84029109	US	USA	840	29109	Lawrence	Missouri	US	37.10626634	-93.83293097	Lawrence, Missouri, US	38355
84029111	US	USA	840	29111	Lewis	Missouri	US	40.09673161	-91.72070156	Lewis, Missouri, US	9776
84029113	US	USA	840	29113	Lincoln	Missouri	US	39.05345619	-90.95588181	Lincoln, Missouri, US	59013
84029115	US	USA	840	29115	Linn	Missouri	US	39.87001769	-93.10704106	Linn, Missouri, US	11920
84029117	US	USA	840	29117	Livingston	Missouri	US	39.78110272	-93.54645978	Livingston, Missouri, US	15227
84029119	US	USA	840	29119	McDonald	Missouri	US	36.62869595	-94.34867205	McDonald, Missouri, US	22837
84029121	US	USA	840	29121	Macon	Missouri	US	39.83049768	-92.56453089	Macon, Missouri, US	15117
84029123	US	USA	840	29123	Madison	Missouri	US	37.47865134	-90.3467143	Madison, Missouri, US	12088
84029125	US	USA	840	29125	Maries	Missouri	US	38.16193985	-91.92249662	Maries, Missouri, US	8697
84029127	US	USA	840	29127	Marion	Missouri	US	39.80601912	-91.62203062	Marion, Missouri, US	28530
84029129	US	USA	840	29129	Mercer	Missouri	US	40.42212303	-93.5682959	Mercer, Missouri, US	3617
84029131	US	USA	840	29131	Miller	Missouri	US	38.21450288	-92.42610898	Miller, Missouri, US	25619
84029133	US	USA	840	29133	Mississippi	Missouri	US	36.82516239	-89.29505753	Mississippi, Missouri, US	13180
84029135	US	USA	840	29135	Moniteau	Missouri	US	38.63571781	-92.57976951	Moniteau, Missouri, US	16132
[truncated: 1,591 more rows]
