# Supplementary material for: Effectiveness of COVID-19 shelter-in-place orders varied by state
Source: PLoS One. 2020 Dec 31;15(12):e0245008. doi: 10.1371/journal.pone.0245008 (PMC7775080; doi:10.1371/journal.pone.0245008)
Supplement: S1 File — (ZIP) [file pone.0245008.s008.zip › google_data.csv]

sub_region_1	sub_region_2	date	retail_and_recreation_percent_change_from_baseline	grocery_and_pharmacy_percent_change_from_baseline	parks_percent_change_from_baseline	transit_stations_percent_change_from_baseline	workplaces_percent_change_from_baseline	residential_percent_change_from_baseline	fips
Alabama	Autauga	2/15/2020	5	7			-4		1001
Alabama	Autauga	2/16/2020	0	1	-23		-4		1001
Alabama	Autauga	2/17/2020	8	0			-27	5	1001
Alabama	Autauga	2/18/2020	-2	0			2	0	1001
Alabama	Autauga	2/19/2020	-2	0			2	0	1001
Alabama	Autauga	2/20/2020	-8	-3			1	2	1001
Alabama	Autauga	2/21/2020	-3	-2			3	0	1001
Alabama	Autauga	2/22/2020	1	1			8		1001
Alabama	Autauga	2/23/2020	0	3			5		1001
Alabama	Autauga	2/24/2020	-2	-5			2	1	1001
Alabama	Autauga	2/25/2020	10	0			3	-1	1001
Alabama	Autauga	2/26/2020	17	5			4	-1	1001
Alabama	Autauga	2/27/2020	14	11			2	-2	1001
Alabama	Autauga	2/28/2020	12	10			2	-2	1001
Alabama	Autauga	2/29/2020	21	10			5		1001
Alabama	Autauga	3/1/2020	15	13			3		1001
Alabama	Autauga	3/2/2020	15	4			5	-1	1001
Alabama	Autauga	3/3/2020	22	8			4	-1	1001
Alabama	Autauga	3/4/2020	5	-4			3	2	1001
Alabama	Autauga	3/5/2020	7	12			3	1	1001
Alabama	Autauga	3/6/2020	4	10			4	-1	1001
Alabama	Autauga	3/7/2020	9	10			10		1001
Alabama	Autauga	3/8/2020	10	8			9		1001
Alabama	Autauga	3/9/2020	15	11			4	-2	1001
Alabama	Autauga	3/10/2020	13	12			-2	0	1001
Alabama	Autauga	3/11/2020	12	12			4	-1	1001
Alabama	Autauga	3/12/2020	14	26			2	-2	1001
Alabama	Autauga	3/13/2020	8	51			3	-2	1001
Alabama	Autauga	3/14/2020	6	38			3		1001
Alabama	Autauga	3/15/2020	-4	22			-6		1001
Alabama	Autauga	3/16/2020	3	23			-13	3	1001
Alabama	Autauga	3/17/2020	-6	16			-18	7	1001
Alabama	Autauga	3/18/2020	-6	22			-23	8	1001
Alabama	Autauga	3/19/2020	-13	27			-26	11	1001
Alabama	Autauga	3/20/2020	-24	23			-29	14	1001
Alabama	Autauga	3/21/2020	-30	11			-18		1001
Alabama	Autauga	3/22/2020	-38	2	-14		-32		1001
Alabama	Autauga	3/23/2020	-22	7			-34	12	1001
Alabama	Autauga	3/24/2020	-20	3			-34	13	1001
Alabama	Autauga	3/25/2020	-20	5			-37	13	1001
Alabama	Autauga	3/26/2020	-22	11			-36	14	1001
Alabama	Autauga	3/27/2020	-27	13			-36	16	1001
Alabama	Autauga	3/28/2020	-29	6			-19		1001
Alabama	Autauga	3/29/2020	-42	-8			-35		1001
Alabama	Autauga	3/30/2020	-25	1			-36	13	1001
Alabama	Autauga	3/31/2020	-27	-4			-39	17	1001
Alabama	Autauga	4/1/2020	-16	17			-39	14	1001
Alabama	Autauga	4/2/2020	-24	19			-38	16	1001
Alabama	Autauga	4/3/2020	-24	37			-39	17	1001
Alabama	Autauga	4/4/2020	-39	20			-25		1001
Alabama	Autauga	4/5/2020	-53	-8			-38		1001
Alabama	Autauga	4/6/2020	-30	-1			-40	15	1001
Alabama	Autauga	4/7/2020	-35	-2			-42	18	1001
Alabama	Autauga	4/8/2020	-31	-3			-43	19	1001
Alabama	Autauga	4/9/2020	-29	8			-43	17	1001
Alabama	Autauga	4/10/2020	-30	12			-49	20	1001
Alabama	Autauga	4/11/2020	-37	16			-30		1001
Alabama	Autauga	4/12/2020	-55	-51	-34		-46		1001
Alabama	Autauga	4/13/2020	-22	-3			-40	15	1001
Alabama	Autauga	4/14/2020	-23	0			-40	16	1001
Alabama	Autauga	4/15/2020	-11	8			-41	16	1001
Alabama	Autauga	4/16/2020	-18	10			-40	16	1001
Alabama	Autauga	4/17/2020	-27	4			-40	17	1001
Alabama	Autauga	4/18/2020	-27	5			-25		1001
Alabama	Autauga	4/19/2020	-49	-26	-65		-43		1001
Alabama	Autauga	4/20/2020	-14	7			-38	14	1001
Alabama	Autauga	4/21/2020	-17	7			-38	15	1001
Alabama	Autauga	4/22/2020	-16	9			-40	15	1001
Alabama	Autauga	4/23/2020	-30	-3			-41	21	1001
Alabama	Autauga	4/24/2020	-21	8			-38	16	1001
Alabama	Autauga	4/25/2020	-25	5			-19		1001
Alabama	Autauga	4/26/2020	-21	-4			-31		1001
Alabama	Baldwin	2/15/2020	17	12	55	8	6	-2	1003
Alabama	Baldwin	2/16/2020	8	8	-12	7	-3	2	1003
Alabama	Baldwin	2/17/2020	9	9	31	7	-3	1	1003
Alabama	Baldwin	2/18/2020	7	8	21	0	2	0	1003
Alabama	Baldwin	2/19/2020	12	9	41	8	3	-1	1003
Alabama	Baldwin	2/20/2020	5	5	-10	4	0	3	1003
Alabama	Baldwin	2/21/2020	15	13	59	18	1	-1	1003
Alabama	Baldwin	2/22/2020	15	17	56	4	4	-2	1003
Alabama	Baldwin	2/23/2020	17	20	92	19	4	-2	1003
Alabama	Baldwin	2/24/2020	10	9	12	1	-15	3	1003
Alabama	Baldwin	2/25/2020	11	10	34	2	-23	3	1003
Alabama	Baldwin	2/26/2020	20	19	38	8	2	-1	1003
Alabama	Baldwin	2/27/2020	13	11	39	7	1	0	1003
Alabama	Baldwin	2/28/2020	13	14	66	9	2	-1	1003
Alabama	Baldwin	2/29/2020	18	17	109	16	9	-3	1003
Alabama	Baldwin	3/1/2020	17	23	53	36	8	-2	1003
Alabama	Baldwin	3/2/2020	7	10	27	3	4	-1	1003
Alabama	Baldwin	3/3/2020	13	14	37	6	4	-2	1003
Alabama	Baldwin	3/4/2020	4	6	6	2	3	1	1003
Alabama	Baldwin	3/5/2020	7	11	25	4	3	0	1003
Alabama	Baldwin	3/6/2020	8	10	63	10	4	-1	1003
Alabama	Baldwin	3/7/2020	16	22	68	14	12	-2	1003
Alabama	Baldwin	3/8/2020	19	26	72	30	8	-1	1003
Alabama	Baldwin	3/9/2020	10	14	44	8	5	-1	1003
Alabama	Baldwin	3/10/2020	11	14	60	10	4	-1	1003
Alabama	Baldwin	3/11/2020	17	19	62	20	6	-2	1003
Alabama	Baldwin	3/12/2020	15	28	65	17	3	-2	1003
Alabama	Baldwin	3/13/2020	15	38	105	19	-3	0	1003
Alabama	Baldwin	3/14/2020	16	42	92	21	10	-1	1003
Alabama	Baldwin	3/15/2020	16	49	84	35	6	0	1003
Alabama	Baldwin	3/16/2020	9	39	48	5	-2	2	1003
Alabama	Baldwin	3/17/2020	1	31	57	10	-7	4	1003
Alabama	Baldwin	3/18/2020	-3	31	58	10	-15	6	1003
Alabama	Baldwin	3/19/2020	-14	24	31	2	-18	8	1003
Alabama	Baldwin	3/20/2020	-28	13	8	-7	-24	10	1003
Alabama	Baldwin	3/21/2020	-39	2	-25	-11	-15	9	1003
Alabama	Baldwin	3/22/2020	-40	-6	-14	-3	-25	8	1003
Alabama	Baldwin	3/23/2020	-35	-9	-27	-13	-27	10	1003
Alabama	Baldwin	3/24/2020	-36	-9	-21	-11	-29	12	1003
Alabama	Baldwin	3/25/2020	-34	-8	-13	-9	-30	11	1003
Alabama	Baldwin	3/26/2020	-36	-10	-22	-16	-32	12	1003
Alabama	Baldwin	3/27/2020	-36	-9	-6	-20	-33	13	1003
Alabama	Baldwin	3/28/2020	-43	-14	-32	-27	-23	9	1003
Alabama	Baldwin	3/29/2020	-47	-19	-27	-24	-32	9	1003
Alabama	Baldwin	3/30/2020	-41	-18	-37	-24	-33	12	1003
Alabama	Baldwin	3/31/2020	-43	-19	-46	-16	-35	15	1003
Alabama	Baldwin	4/1/2020	-36	-4	-27	-15	-34	12	1003
Alabama	Baldwin	4/2/2020	-40	-10	-34	-26	-35	14	1003
Alabama	Baldwin	4/3/2020	-39	-6	-23	-28	-36	15	1003
Alabama	Baldwin	4/4/2020	-48	-10	-42	-36	-27	12	1003
Alabama	Baldwin	4/5/2020	-55	-27	-44	-39	-35	11	1003
Alabama	Baldwin	4/6/2020	-46	-23	-43	-34	-37	14	1003
Alabama	Baldwin	4/7/2020	-47	-19	-41	-29	-37	15	1003
Alabama	Baldwin	4/8/2020	-42	-13	-35	-23	-38	14	1003
Alabama	Baldwin	4/9/2020	-41	-11	-38	-30	-40	15	1003
Alabama	Baldwin	4/10/2020	-41	-13	-31	-40	-45	18	1003
Alabama	Baldwin	4/11/2020	-44	-10	-42	-39	-28	11	1003
Alabama	Baldwin	4/12/2020	-66	-54	-67	-46	-47	12	1003
Alabama	Baldwin	4/13/2020	-42	-18	-35	-29	-37	13	1003
Alabama	Baldwin	4/14/2020	-41	-14	-32	-30	-36	14	1003
Alabama	Baldwin	4/15/2020	-31	-7	-31	-23	-37	13	1003
Alabama	Baldwin	4/16/2020	-36	-13	-33	-27	-36	14	1003
Alabama	Baldwin	4/17/2020	-40	-17	-23	-29	-37	15	1003
Alabama	Baldwin	4/18/2020	-43	-17	-42	-30	-27	10	1003
Alabama	Baldwin	4/19/2020	-45	-19	-49	-37	-33	10	1003
Alabama	Baldwin	4/20/2020	-37	-18	-31	-34	-35	12	1003
Alabama	Baldwin	4/21/2020	-36	-13	-21	-20	-35	13	1003
Alabama	Baldwin	4/22/2020	-33	-8	-20	-21	-35	12	1003
Alabama	Baldwin	4/23/2020	-46	-23	-57	-37	-39	18	1003
Alabama	Baldwin	4/24/2020	-35	-10	-8	-29	-36	13	1003
Alabama	Baldwin	4/25/2020	-38	-12	-18	-35	-23	8	1003
Alabama	Baldwin	4/26/2020	-35	-8	-6	-29	-31	7	1003
Alabama	Barbour	2/15/2020	5	-2			-5		1005
Alabama	Barbour	2/16/2020	-3	-4			-8		1005
Alabama	Barbour	2/17/2020	12	-11			-14		1005
Alabama	Barbour	2/18/2020	4	-19			1		1005
Alabama	Barbour	2/19/2020	1	-8			0		1005
Alabama	Barbour	2/20/2020	-6	-24			2		1005
Alabama	Barbour	2/21/2020	7	-10			1		1005
Alabama	Barbour	2/22/2020	-1	2			-4		1005
Alabama	Barbour	2/23/2020	3	-9			5		1005
Alabama	Barbour	2/24/2020	5	-18			6		1005
Alabama	Barbour	2/25/2020	5	-20			2		1005
Alabama	Barbour	2/26/2020	18	-7			4		1005
Alabama	Barbour	2/27/2020	19	-6			7		1005
Alabama	Barbour	2/28/2020	17	-11			-2		1005
Alabama	Barbour	2/29/2020	12	-3			0		1005
Alabama	Barbour	3/1/2020	17	-2			-2		1005
Alabama	Barbour	3/2/2020	21	-4			10		1005
Alabama	Barbour	3/3/2020	29	1			1		1005
Alabama	Barbour	3/4/2020	5	-25			-9		1005
Alabama	Barbour	3/5/2020	14	-16			1		1005
Alabama	Barbour	3/6/2020	17	-5			5		1005
Alabama	Barbour	3/7/2020	11	3			4		1005
Alabama	Barbour	3/8/2020	17	3			5		1005
Alabama	Barbour	3/9/2020	20	-10			8		1005
Alabama	Barbour	3/10/2020	10	-11			4		1005
Alabama	Barbour	3/11/2020	11	-8			3		1005
Alabama	Barbour	3/12/2020	17	-2			4		1005
Alabama	Barbour	3/13/2020	24	5			4		1005
Alabama	Barbour	3/14/2020	13	21			-8		1005
Alabama	Barbour	3/15/2020	17	7			-2		1005
Alabama	Barbour	3/16/2020	18	15			3		1005
Alabama	Barbour	3/17/2020	7	10			-8		1005
Alabama	Barbour	3/18/2020	8	3			-6		1005
Alabama	Barbour	3/19/2020	2	-5			-12		1005
Alabama	Barbour	3/20/2020	-5	5			-15		1005
Alabama	Barbour	3/21/2020	-12	1			-9		1005
Alabama	Barbour	3/22/2020	-19	-15			-21		1005
Alabama	Barbour	3/23/2020	-11	-14			-17		1005
Alabama	Barbour	3/24/2020	-17	-18			-21		1005
Alabama	Barbour	3/25/2020	-10	-14			-21		1005
Alabama	Barbour	3/26/2020	-14	-13			-23		1005
Alabama	Barbour	3/27/2020	-14	-13			-25		1005
Alabama	Barbour	3/28/2020	-15	-5			-24		1005
Alabama	Barbour	3/29/2020	-27	-20			-23		1005
Alabama	Barbour	3/30/2020	-15	-18			-19		1005
Alabama	Barbour	3/31/2020	-23	-21			-24		1005
Alabama	Barbour	4/1/2020	-7	7			-25		1005
Alabama	Barbour	4/2/2020	-10	-6			-23		1005
Alabama	Barbour	4/3/2020	-9	0			-29		1005
Alabama	Barbour	4/4/2020	-22	3			-29		1005
Alabama	Barbour	4/5/2020	-40	-20			-30		1005
Alabama	Barbour	4/6/2020					-26		1005
Alabama	Barbour	4/7/2020					-26		1005
Alabama	Barbour	4/8/2020					-30		1005
Alabama	Barbour	4/9/2020					-29		1005
Alabama	Barbour	4/10/2020	-18				-37		1005
Alabama	Barbour	4/11/2020					-31		1005
Alabama	Barbour	4/12/2020					-31		1005
Alabama	Barbour	4/13/2020					-26		1005
Alabama	Barbour	4/14/2020					-26		1005
Alabama	Barbour	4/15/2020					-24		1005
Alabama	Barbour	4/16/2020					-23		1005
Alabama	Barbour	4/17/2020	-13				-25		1005
Alabama	Barbour	4/18/2020					-27		1005
Alabama	Barbour	4/19/2020					-27		1005
Alabama	Barbour	4/20/2020					-28		1005
Alabama	Barbour	4/21/2020					-25		1005
Alabama	Barbour	4/22/2020					-21		1005
Alabama	Barbour	4/23/2020					-29		1005
Alabama	Barbour	4/24/2020	-7				-25		1005
Alabama	Barbour	4/25/2020					-23		1005
Alabama	Barbour	4/26/2020					-24		1005
Alabama	Bibb	2/15/2020	14	10			3		1007
Alabama	Bibb	2/16/2020	-3	-2			-3		1007
Alabama	Bibb	2/17/2020	7	6			-13		1007
Alabama	Bibb	2/18/2020	-4	7			1		1007
Alabama	Bibb	2/19/2020	-1	-3			0		1007
Alabama	Bibb	2/20/2020	-1	-11			1		1007
Alabama	Bibb	2/21/2020	-5	8			4		1007
Alabama	Bibb	2/22/2020	6	-2			19		1007
Alabama	Bibb	2/23/2020	-5	-2			-2		1007
Alabama	Bibb	2/24/2020	2	6			2		1007
Alabama	Bibb	2/25/2020	7	11			4		1007
Alabama	Bibb	2/26/2020	15	3			6		1007
Alabama	Bibb	2/27/2020	22	5			6		1007
Alabama	Bibb	2/28/2020	5	-2			5		1007
Alabama	Bibb	2/29/2020	23	3			6		1007
Alabama	Bibb	3/1/2020	20	6			3		1007
Alabama	Bibb	3/2/2020	8	8			2		1007
Alabama	Bibb	3/3/2020	18	16			3		1007
Alabama	Bibb	3/4/2020	4	-13			-1		1007
Alabama	Bibb	3/5/2020	14	3			2		1007
Alabama	Bibb	3/6/2020	5	3			3		1007
Alabama	Bibb	3/7/2020	17	5			11		1007
Alabama	Bibb	3/8/2020	12	2			2		1007
Alabama	Bibb	3/9/2020	23	21			6		1007
Alabama	Bibb	3/10/2020	12	18			4		1007
Alabama	Bibb	3/11/2020	9	6			2		1007
Alabama	Bibb	3/12/2020	16	6			9		1007
Alabama	Bibb	3/13/2020	13	26			11		1007
Alabama	Bibb	3/14/2020	21	29			16		1007
Alabama	Bibb	3/15/2020	3	7			-3		1007
Alabama	Bibb	3/16/2020	15	30			-8		1007
Alabama	Bibb	3/17/2020	4	21			-9		1007
Alabama	Bibb	3/18/2020	2	16			-12		1007
Alabama	Bibb	3/19/2020	-1	16			-17		1007
Alabama	Bibb	3/20/2020	-10	26			-18		1007
Alabama	Bibb	3/21/2020	-10	10			-10		1007
Alabama	Bibb	3/22/2020	-36	-7			-32		1007
Alabama	Bibb	3/23/2020	-16	7			-31		1007
Alabama	Bibb	3/24/2020	-12	5			-30		1007
Alabama	Bibb	3/25/2020	-9	2			-31		1007
Alabama	Bibb	3/26/2020	-5	2			-30		1007
Alabama	Bibb	3/27/2020	-9	-1			-34		1007
Alabama	Bibb	3/28/2020	-10	7			-16		1007
Alabama	Bibb	3/29/2020	-25	-10			-32		1007
Alabama	Bibb	3/30/2020	-14	-13			-30		1007
Alabama	Bibb	3/31/2020	-19	-20			-33		1007
Alabama	Bibb	4/1/2020	-8	13			-31		1007
Alabama	Bibb	4/2/2020	-8	-1			-34		1007
Alabama	Bibb	4/3/2020	-10	12			-31		1007
Alabama	Bibb	4/4/2020	-12	17			-21		1007
Alabama	Bibb	4/5/2020	-42	-15			-35		1007
Alabama	Bibb	4/6/2020					-32		1007
Alabama	Bibb	4/7/2020					-33		1007
Alabama	Bibb	4/8/2020					-36		1007
Alabama	Bibb	4/9/2020					-36		1007
Alabama	Bibb	4/10/2020					-42		1007
Alabama	Bibb	4/11/2020					-19		1007
Alabama	Bibb	4/12/2020					-42		1007
Alabama	Bibb	4/13/2020					-29		1007
Alabama	Bibb	4/14/2020					-29		1007
Alabama	Bibb	4/15/2020					-33		1007
Alabama	Bibb	4/16/2020					-31		1007
Alabama	Bibb	4/17/2020					-30		1007
Alabama	Bibb	4/18/2020					-15		1007
Alabama	Bibb	4/19/2020					-41		1007
Alabama	Bibb	4/20/2020					-29		1007
Alabama	Bibb	4/21/2020					-32		1007
Alabama	Bibb	4/22/2020					-31		1007
Alabama	Bibb	4/23/2020					-33		1007
Alabama	Bibb	4/24/2020					-30		1007
Alabama	Bibb	4/25/2020					-18		1007
Alabama	Bibb	4/26/2020					-34		1007
Alabama	Blount	2/15/2020	7	1			8		1009
Alabama	Blount	2/16/2020	1	7			0		1009
Alabama	Blount	2/17/2020	5	-5			-13	4	1009
Alabama	Blount	2/18/2020	-8	-9			1	2	1009
Alabama	Blount	2/19/2020	2	3			1	0	1009
Alabama	Blount	2/20/2020	-6	0			-1	3	1009
Alabama	Blount	2/21/2020	-4	-2			0	1	1009
Alabama	Blount	2/22/2020	9	3			6		1009
Alabama	Blount	2/23/2020	4	6			1		1009
Alabama	Blount	2/24/2020	1	-9			1	3	1009
Alabama	Blount	2/25/2020	6	-2			1	0	1009
Alabama	Blount	2/26/2020	14	2			0	-1	1009
Alabama	Blount	2/27/2020	15	10			2	-1	1009
Alabama	Blount	2/28/2020	8	4			3	-1	1009
Alabama	Blount	2/29/2020	19	15			8		1009
Alabama	Blount	3/1/2020	15	11			1		1009
Alabama	Blount	3/2/2020	10	-2			3	2	1009
Alabama	Blount	3/3/2020	34	13			1	-1	1009
Alabama	Blount	3/4/2020	7	1			1	1	1009
Alabama	Blount	3/5/2020	8	7			1	2	1009
Alabama	Blount	3/6/2020	6	2			1	0	1009
Alabama	Blount	3/7/2020	19	8			7		1009
Alabama	Blount	3/8/2020	15	11			-2		1009
Alabama	Blount	3/9/2020	12	4			4	-1	1009
Alabama	Blount	3/10/2020	10	2			0	1	1009
Alabama	Blount	3/11/2020	3	6			2	1	1009
Alabama	Blount	3/12/2020	17	22			2	-1	1009
Alabama	Blount	3/13/2020	6	28			1	1	1009
Alabama	Blount	3/14/2020	19	31			10		1009
Alabama	Blount	3/15/2020	-12	17			-11		1009
Alabama	Blount	3/16/2020	3	21			-6	5	1009
Alabama	Blount	3/17/2020	-10	22			-17	8	1009
Alabama	Blount	3/18/2020	-17	18			-21	9	1009
Alabama	Blount	3/19/2020	-19	17			-26	10	1009
Alabama	Blount	3/20/2020	-28	13			-29	14	1009
Alabama	Blount	3/21/2020	-24	11			-18		1009
Alabama	Blount	3/22/2020	-38	-2			-29		1009
Alabama	Blount	3/23/2020	-30	-12			-31	16	1009
Alabama	Blount	3/24/2020	-30	-7			-32	14	1009
Alabama	Blount	3/25/2020	-24	-5			-34	13	1009
Alabama	Blount	3/26/2020	-26	2			-34	13	1009
Alabama	Blount	3/27/2020	-29	2			-34	15	1009
Alabama	Blount	3/28/2020	-21	6			-18		1009
Alabama	Blount	3/29/2020	-36	-2			-29		1009
Alabama	Blount	3/30/2020	-23	-10			-31	12	1009
Alabama	Blount	3/31/2020	-28	-7			-37	16	1009
Alabama	Blount	4/1/2020	-19	9			-37	14	1009
Alabama	Blount	4/2/2020	-23	8			-36	15	1009
Alabama	Blount	4/3/2020	-20	20			-36	14	1009
Alabama	Blount	4/4/2020	-23	18			-22		1009
Alabama	Blount	4/5/2020	-49	-17			-33		1009
Alabama	Blount	4/6/2020		-5			-37	15	1009
Alabama	Blount	4/7/2020		-13			-39	17	1009
Alabama	Blount	4/8/2020		-5			-40	16	1009
Alabama	Blount	4/9/2020		1			-38	16	1009
Alabama	Blount	4/10/2020	-25	3			-45	20	1009
Alabama	Blount	4/11/2020	-20	18			-24		1009
Alabama	Blount	4/12/2020	-61	-32			-44		1009
Alabama	Blount	4/13/2020		1			-40	5	1009
Alabama	Blount	4/14/2020		2			-37	8	1009
Alabama	Blount	4/15/2020		13			-36	11	1009
Alabama	Blount	4/16/2020	-11	5			-35	14	1009
Alabama	Blount	4/17/2020	-18	-1			-35	15	1009
Alabama	Blount	4/18/2020	-6	8			-22		1009
Alabama	Blount	4/19/2020	-36				-40		1009
Alabama	Blount	4/20/2020		2			-33	13	1009
Alabama	Blount	4/21/2020		2			-35	13	1009
Alabama	Blount	4/22/2020		1			-35	14	1009
Alabama	Blount	4/23/2020	-22	-3			-37	17	1009
Alabama	Blount	4/24/2020	-20	3			-35	15	1009
Alabama	Blount	4/25/2020	-3	13			-20		1009
Alabama	Blount	4/26/2020					-28		1009
Alabama	Bullock	2/15/2020		2					1011
Alabama	Bullock	2/16/2020		-6					1011
Alabama	Bullock	2/17/2020	-40	-7			-24		1011
Alabama	Bullock	2/18/2020		-7			2		1011
Alabama	Bullock	2/19/2020		0			-1		1011
Alabama	Bullock	2/20/2020		-2			-4		1011
Alabama	Bullock	2/21/2020	-5	-9			0		1011
Alabama	Bullock	2/22/2020		0					1011
Alabama	Bullock	2/23/2020		-10					1011
Alabama	Bullock	2/24/2020					-3		1011
Alabama	Bullock	2/25/2020		-11			2		1011
Alabama	Bullock	2/26/2020		4			-1		1011
Alabama	Bullock	2/27/2020					0		1011
Alabama	Bullock	2/28/2020	19	25			-5		1011
Alabama	Bullock	2/29/2020		11					1011
Alabama	Bullock	3/1/2020		-4					1011
Alabama	Bullock	3/2/2020		2			-1		1011
Alabama	Bullock	3/3/2020		7			-2		1011
Alabama	Bullock	3/4/2020		-4			-12		1011
Alabama	Bullock	3/5/2020		6			-1		1011
Alabama	Bullock	3/6/2020	3	-6			2		1011
Alabama	Bullock	3/7/2020		0					1011
Alabama	Bullock	3/8/2020		0					1011
Alabama	Bullock	3/9/2020		-4			-4		1011
Alabama	Bullock	3/10/2020					2		1011
Alabama	Bullock	3/11/2020		7			-3		1011
Alabama	Bullock	3/12/2020		0			-4		1011
Alabama	Bullock	3/13/2020	3	25			-3		1011
Alabama	Bullock	3/14/2020		33					1011
Alabama	Bullock	3/15/2020		-2					1011
Alabama	Bullock	3/16/2020					-13		1011
Alabama	Bullock	3/17/2020		4			-11		1011
Alabama	Bullock	3/18/2020		4			-21		1011
Alabama	Bullock	3/19/2020		2			-21		1011
Alabama	Bullock	3/20/2020	-15	16			-25		1011
Alabama	Bullock	3/21/2020		0					1011
Alabama	Bullock	3/22/2020		-8					1011
Alabama	Bullock	3/23/2020		-2			-22		1011
Alabama	Bullock	3/24/2020		-17			-20		1011
Alabama	Bullock	3/25/2020		-2			-25		1011
Alabama	Bullock	3/26/2020		-10			-22		1011
Alabama	Bullock	3/27/2020	-37	9			-24		1011
Alabama	Bullock	3/28/2020		-6					1011
Alabama	Bullock	3/29/2020		-12					1011
Alabama	Bullock	3/30/2020		-11			-28		1011
Alabama	Bullock	3/31/2020		-15			-24		1011
Alabama	Bullock	4/1/2020					-24		1011
Alabama	Bullock	4/2/2020		-4			-27		1011
Alabama	Bullock	4/3/2020	-22	20			-29		1011
Alabama	Bullock	4/4/2020		-8					1011
Alabama	Bullock	4/5/2020		-27					1011
Alabama	Bullock	4/6/2020					-31		1011
Alabama	Bullock	4/7/2020					-30		1011
Alabama	Bullock	4/8/2020					-34		1011
Alabama	Bullock	4/9/2020					-31		1011
Alabama	Bullock	4/10/2020					-33		1011
Alabama	Bullock	4/13/2020					-45		1011
Alabama	Bullock	4/14/2020					-31		1011
Alabama	Bullock	4/15/2020					-28		1011
Alabama	Bullock	4/16/2020					-28		1011
Alabama	Bullock	4/17/2020					-29		1011
Alabama	Bullock	4/20/2020					-32		1011
Alabama	Bullock	4/21/2020					-31		1011
Alabama	Bullock	4/22/2020					-33		1011
Alabama	Bullock	4/23/2020					-38		1011
Alabama	Bullock	4/24/2020					-30		1011
Alabama	Butler	2/15/2020	2	-15		-4	0		1013
Alabama	Butler	2/16/2020	2	-10			-8		1013
Alabama	Butler	2/17/2020	1	-2			-16		1013
Alabama	Butler	2/18/2020	0	-11			-2		1013
Alabama	Butler	2/19/2020	2	-13			-1		1013
Alabama	Butler	2/20/2020	-6	-8			-1		1013
Alabama	Butler	2/21/2020	6	-8			-2		1013
Alabama	Butler	2/22/2020	8	6			15		1013
Alabama	Butler	2/23/2020	15	3			-2		1013
Alabama	Butler	2/24/2020	-7	-15			-4		1013
Alabama	Butler	2/25/2020	16	2			-2		1013
Alabama	Butler	2/26/2020	39	0			0		1013
Alabama	Butler	2/27/2020	28	7			0		1013
Alabama	Butler	2/28/2020	20	6			-1		1013
Alabama	Butler	2/29/2020	16	1			0		1013
Alabama	Butler	3/1/2020	38	12			-4		1013
Alabama	Butler	3/2/2020	8	3			-1		1013
Alabama	Butler	3/3/2020	42	10			-1		1013
Alabama	Butler	3/4/2020	19	-22			-3		1013
Alabama	Butler	3/5/2020	18	15			0		1013
Alabama	Butler	3/6/2020	6	-1			-2		1013
Alabama	Butler	3/7/2020	20	0			20		1013
Alabama	Butler	3/8/2020	25	3			14		1013
Alabama	Butler	3/9/2020	7	8			-1		1013
Alabama	Butler	3/10/2020	12	-1			1		1013
Alabama	Butler	3/11/2020	27	-1			-1		1013
Alabama	Butler	3/12/2020	22	14			1		1013
Alabama	Butler	3/13/2020	12	22			0		1013
Alabama	Butler	3/14/2020	17	27			3		1013
Alabama	Butler	3/15/2020	24	23			0		1013
Alabama	Butler	3/16/2020	4	28			-7		1013
Alabama	Butler	3/17/2020	3	7			-7		1013
Alabama	Butler	3/18/2020	10	17			-6		1013
Alabama	Butler	3/19/2020	-1	27			-19		1013
Alabama	Butler	3/20/2020	-20	9			-28		1013
Alabama	Butler	3/21/2020	-27	2		6	-20		1013
Alabama	Butler	3/22/2020	-33	-3			-26		1013
Alabama	Butler	3/23/2020	-31	-7		-36	-24		1013
Alabama	Butler	3/24/2020	-18	-6			-28		1013
Alabama	Butler	3/25/2020	-10	2			-27		1013
Alabama	Butler	3/26/2020	-23	-4		-34	-30		1013
Alabama	Butler	3/27/2020	-28	-1		-44	-31		1013
Alabama	Butler	3/28/2020	-29	2		-47	-18		1013
Alabama	Butler	3/29/2020	-37	-5		-45	-30		1013
Alabama	Butler	3/30/2020	-35	-9		-48	-36		1013
Alabama	Butler	3/31/2020	-25	-22			-37		1013
Alabama	Butler	4/1/2020	-5	7			-35		1013
Alabama	Butler	4/2/2020	-23	18		-34	-36		1013
Alabama	Butler	4/3/2020	-27	16		-44	-35		1013
Alabama	Butler	4/4/2020	-41	3		-62	-28		1013
Alabama	Butler	4/5/2020	-47	-9		-64	-30		1013
Alabama	Butler	4/6/2020				-50	-41		1013
Alabama	Butler	4/7/2020					-42		1013
Alabama	Butler	4/8/2020				-49	-40		1013
Alabama	Butler	4/9/2020				-47	-40		1013
Alabama	Butler	4/10/2020				-53	-50		1013
Alabama	Butler	4/11/2020				-57	-33		1013
Alabama	Butler	4/12/2020				-72	-36		1013
Alabama	Butler	4/13/2020				-59	-41		1013
Alabama	Butler	4/14/2020					-38		1013
Alabama	Butler	4/15/2020					-40		1013
Alabama	Butler	4/16/2020				-34	-39		1013
Alabama	Butler	4/17/2020				-47	-38		1013
Alabama	Butler	4/18/2020				-54	-24		1013
Alabama	Butler	4/19/2020				-56	-35		1013
Alabama	Butler	4/20/2020				-44	-37		1013
Alabama	Butler	4/21/2020					-38		1013
Alabama	Butler	4/22/2020					-37		1013
Alabama	Butler	4/23/2020				-45	-42		1013
Alabama	Butler	4/24/2020				-34	-39		1013
Alabama	Butler	4/25/2020				-38	-20		1013
Alabama	Butler	4/26/2020				-19	-23		1013
Alabama	Calhoun	2/15/2020	7	-2			2	0	1015
Alabama	Calhoun	2/16/2020	1	-2	-27		2	0	1015
Alabama	Calhoun	2/17/2020	2	-4			-21	6	1015
Alabama	Calhoun	2/18/2020	-2	-8			0	2	1015
Alabama	Calhoun	2/19/2020	0	2			2	0	1015
Alabama	Calhoun	2/20/2020	-7	-8			0	3	1015
Alabama	Calhoun	2/21/2020	1	-2			3	0	1015
Alabama	Calhoun	2/22/2020	4	3			6	0	1015
Alabama	Calhoun	2/23/2020	3	1	-17		3	0	1015
Alabama	Calhoun	2/24/2020	-8	-7			0	4	1015
Alabama	Calhoun	2/25/2020	10	-1			3	0	1015
Alabama	Calhoun	2/26/2020	19	4			1	-1	1015
Alabama	Calhoun	2/27/2020	16	0			1	-1	1015
Alabama	Calhoun	2/28/2020	15	5			0	-1	1015
Alabama	Calhoun	2/29/2020	18	8			5	-3	1015
Alabama	Calhoun	3/1/2020	27	9			3	-2	1015
Alabama	Calhoun	3/2/2020	5	-2			0	2	1015
Alabama	Calhoun	3/3/2020	34	15			1	-1	1015
Alabama	Calhoun	3/4/2020	8	0			-1	1	1015
Alabama	Calhoun	3/5/2020	6	2			0	2	1015
Alabama	Calhoun	3/6/2020	9	3			2	-1	1015
Alabama	Calhoun	3/7/2020	15	6			4	-2	1015
Alabama	Calhoun	3/8/2020	15	4			3	-1	1015
Alabama	Calhoun	3/9/2020	10	6			-1	-1	1015
Alabama	Calhoun	3/10/2020	10	2			1	0	1015
Alabama	Calhoun	3/11/2020	8	2			0	-1	1015
Alabama	Calhoun	3/12/2020	15	20			1	-1	1015
Alabama	Calhoun	3/13/2020	6	29			-3	1	1015
Alabama	Calhoun	3/14/2020	3	25			1	-1	1015
Alabama	Calhoun	3/15/2020	-9	15	-22		-3	3	1015
Alabama	Calhoun	3/16/2020	-2	26			-4	2	1015
Alabama	Calhoun	3/17/2020	-6	14			-10	4	1015
Alabama	Calhoun	3/18/2020	-12	11			-16	5	1015
Alabama	Calhoun	3/19/2020	-17	14			-20	8	1015
Alabama	Calhoun	3/20/2020	-28	7			-24	12	1015
Alabama	Calhoun	3/21/2020	-36	-1			-16	7	1015
Alabama	Calhoun	3/22/2020	-44	-15			-28	8	1015
Alabama	Calhoun	3/23/2020	-38	-16			-32	15	1015
Alabama	Calhoun	3/24/2020	-29	-8			-31	12	1015
Alabama	Calhoun	3/25/2020	-26	-7			-33	11	1015
Alabama	Calhoun	3/26/2020	-25	-8			-33	13	1015
Alabama	Calhoun	3/27/2020	-29	-3			-36	13	1015
Alabama	Calhoun	3/28/2020	-36	-4			-22	8	1015
Alabama	Calhoun	3/29/2020	-40	-17			-33	8	1015
Alabama	Calhoun	3/30/2020	-30	-12			-34	13	1015
Alabama	Calhoun	3/31/2020	-33	-13			-36	15	1015
Alabama	Calhoun	4/1/2020	-22	7			-37	12	1015
Alabama	Calhoun	4/2/2020	-29	2			-37	15	1015
Alabama	Calhoun	4/3/2020	-29	17			-37	14	1015
Alabama	Calhoun	4/4/2020	-41	13			-26	10	1015
Alabama	Calhoun	4/5/2020	-53	-22			-36	11	1015
Alabama	Calhoun	4/6/2020	-39	-11			-41	15	1015
Alabama	Calhoun	4/7/2020	-36	-14			-42	16	1015
Alabama	Calhoun	4/8/2020	-37	-12			-44	16	1015
Alabama	Calhoun	4/9/2020	-32	-7			-43	17	1015
Alabama	Calhoun	4/10/2020	-35	-3			-52	20	1015
Alabama	Calhoun	4/11/2020	-40	1			-29	9	1015
Alabama	Calhoun	4/12/2020	-65	-56	-49		-44	12	1015
Alabama	Calhoun	4/13/2020	-31	-13			-40	15	1015
Alabama	Calhoun	4/14/2020	-23	-13			-39	14	1015
Alabama	Calhoun	4/15/2020	-10	-4			-40	13	1015
Alabama	Calhoun	4/16/2020	-17	-4			-38	15	1015
Alabama	Calhoun	4/17/2020	-25	-9			-39	16	1015
Alabama	Calhoun	4/18/2020	-30	-6			-25	8	1015
Alabama	Calhoun	4/19/2020	-46	-28	-55		-37	12	1015
Alabama	Calhoun	4/20/2020	-18	-6			-39	14	1015
Alabama	Calhoun	4/21/2020	-15	-9			-38	13	1015
Alabama	Calhoun	4/22/2020	-17	-6			-41	13	1015
Alabama	Calhoun	4/23/2020	-22	-10			-43	14	1015
Alabama	Calhoun	4/24/2020	-23	-7			-41	14	1015
Alabama	Calhoun	4/25/2020	-28	-5			-24	7	1015
Alabama	Calhoun	4/26/2020	-25	-10			-29	7	1015
Alabama	Chambers	2/15/2020	2	0			2		1017
Alabama	Chambers	2/16/2020	-4	-3			-3		1017
Alabama	Chambers	2/17/2020	2	0			-12	4	1017
Alabama	Chambers	2/18/2020	-3	3			1	3	1017
Alabama	Chambers	2/19/2020	2	0			3	0	1017
Alabama	Chambers	2/20/2020	0	-2			4	3	1017
Alabama	Chambers	2/21/2020	4	-7			5	0	1017
Alabama	Chambers	2/22/2020	-2	-2			7		1017
Alabama	Chambers	2/23/2020	14	7			-2		1017
Alabama	Chambers	2/24/2020	-3	-7			2	2	1017
Alabama	Chambers	2/25/2020	20	9			5	1	1017
Alabama	Chambers	2/26/2020	25	7			3	-2	1017
Alabama	Chambers	2/27/2020	31	14			3	-1	1017
Alabama	Chambers	2/28/2020	19	7			3	-2	1017
Alabama	Chambers	2/29/2020	14	10			5		1017
Alabama	Chambers	3/1/2020	27	16			3		1017
Alabama	Chambers	3/2/2020	17	0			3	0	1017
Alabama	Chambers	3/3/2020	24	12			3	2	1017
Alabama	Chambers	3/4/2020	11	-2			1	1	1017
Alabama	Chambers	3/5/2020	16	8			2	2	1017
Alabama	Chambers	3/6/2020	14	1			3	-1	1017
Alabama	Chambers	3/7/2020	12	1			12		1017
Alabama	Chambers	3/8/2020	17	9			6		1017
Alabama	Chambers	3/9/2020	21	9			0	-1	1017
Alabama	Chambers	3/10/2020	23	11			2	1	1017
Alabama	Chambers	3/11/2020	16	8			-2	0	1017
Alabama	Chambers	3/12/2020	22	16			2	-1	1017
Alabama	Chambers	3/13/2020	14	28			1	-2	1017
Alabama	Chambers	3/14/2020	11	24			6		1017
Alabama	Chambers	3/15/2020	8	19			3		1017
Alabama	Chambers	3/16/2020	9	22			-5	2	1017
Alabama	Chambers	3/17/2020	-2	19			-9	5	1017
Alabama	Chambers	3/18/2020	-5	13			-17	5	1017
Alabama	Chambers	3/19/2020	-4	27			-28	9	1017
Alabama	Chambers	3/20/2020	-13	16		-12	-34	12	1017
Alabama	Chambers	3/21/2020	-25	9			-17		1017
Alabama	Chambers	3/22/2020	-32	-1			-26		1017
Alabama	Chambers	3/23/2020	-25	-5			-26	11	1017
Alabama	Chambers	3/24/2020	-22	8			-24	12	1017
Alabama	Chambers	3/25/2020	-25	4			-26	10	1017
Alabama	Chambers	3/26/2020	-15	8			-24	11	1017
Alabama	Chambers	3/27/2020	-23	4			-26	13	1017
Alabama	Chambers	3/28/2020	-28	3			-18		1017
Alabama	Chambers	3/29/2020	-34	1			-28		1017
Alabama	Chambers	3/30/2020	-26	-8			-45	15	1017
Alabama	Chambers	3/31/2020	-33	-10		-22	-47		1017
Alabama	Chambers	4/1/2020	-19	8			-47	15	1017
Alabama	Chambers	4/2/2020	-18	18			-47		1017
Alabama	Chambers	4/3/2020	-26	13		-29	-48		1017
Alabama	Chambers	4/4/2020	-39	11			-32		1017
Alabama	Chambers	4/5/2020	-46	-12			-36		1017
Alabama	Chambers	4/6/2020	-30				-49		1017
Alabama	Chambers	4/7/2020	-33			-28	-50		1017
Alabama	Chambers	4/8/2020	-37	-12		-35	-53		1017
Alabama	Chambers	4/9/2020	-24			-31	-51		1017
Alabama	Chambers	4/10/2020	-31	-4		-40	-56		1017
Alabama	Chambers	4/11/2020	-35	-3			-32		1017
Alabama	Chambers	4/12/2020	-51	-27			-46		1017
Alabama	Chambers	4/13/2020	-17	-4			-49		1017
Alabama	Chambers	4/14/2020	-19	-2		-26	-48		1017
Alabama	Chambers	4/15/2020	-8	3		-35	-50		1017
Alabama	Chambers	4/16/2020	-14	5			-46		1017
Alabama	Chambers	4/17/2020	-23	-3		-38	-47		1017
Alabama	Chambers	4/18/2020	-24	3			-28		1017
Alabama	Chambers	4/19/2020	-51	-34			-41		1017
Alabama	Chambers	4/20/2020	-7	4			-44	16	1017
Alabama	Chambers	4/21/2020	-9	8		-32	-45		1017
Alabama	Chambers	4/22/2020	-12	2		-25	-46	15	1017
Alabama	Chambers	4/23/2020	-24	-11		-28	-48		1017
Alabama	Chambers	4/24/2020	-16	2		-26	-43		1017
Alabama	Chambers	4/25/2020	-19	2			-22		1017
Alabama	Chambers	4/26/2020	-16	1			-29		1017
Alabama	Cherokee	2/15/2020	4	16			0		1019
Alabama	Cherokee	2/16/2020	-2	3			3		1019
Alabama	Cherokee	2/17/2020	-8	-4			-9		1019
Alabama	Cherokee	2/18/2020	-12	-14			-3		1019
Alabama	Cherokee	2/19/2020	-2	1			1		1019
Alabama	Cherokee	2/20/2020	-10	-3			-3		1019
Alabama	Cherokee	2/21/2020	-1	-3			-1		1019
Alabama	Cherokee	2/22/2020	3	12			2		1019
Alabama	Cherokee	2/23/2020	-5	3			1		1019
Alabama	Cherokee	2/24/2020	-12	-10			0		1019
Alabama	Cherokee	2/25/2020	7	5			-1		1019
Alabama	Cherokee	2/26/2020	12	8			-2		1019
Alabama	Cherokee	2/27/2020	13	13			1		1019
Alabama	Cherokee	2/28/2020	6	5			-1		1019
Alabama	Cherokee	2/29/2020	16	19			1		1019
Alabama	Cherokee	3/1/2020	19	13			6		1019
Alabama	Cherokee	3/2/2020	5	-2			2		1019
Alabama	Cherokee	3/3/2020	35	13			0		1019
Alabama	Cherokee	3/4/2020	10	3			-2		1019
Alabama	Cherokee	3/5/2020	10	4			-2		1019
Alabama	Cherokee	3/6/2020	8	1			1		1019
Alabama	Cherokee	3/7/2020	16	19			7		1019
Alabama	Cherokee	3/8/2020	14	18			4		1019
Alabama	Cherokee	3/9/2020	13	10			3		1019
Alabama	Cherokee	3/10/2020	10	5			-1		1019
Alabama	Cherokee	3/11/2020	14	7			-2		1019
Alabama	Cherokee	3/12/2020	16	25			1		1019
Alabama	Cherokee	3/13/2020	10	20			-1		1019
Alabama	Cherokee	3/14/2020	12	61			6		1019
Alabama	Cherokee	3/15/2020	-7	20			0		1019
Alabama	Cherokee	3/16/2020	4	15			-6		1019
Alabama	Cherokee	3/17/2020	-7	8			-14		1019
Alabama	Cherokee	3/18/2020	-15	14			-18		1019
Alabama	Cherokee	3/19/2020	-13	15			-19		1019
Alabama	Cherokee	3/20/2020	-21	7			-21		1019
Alabama	Cherokee	3/21/2020	-22	19			-16		1019
Alabama	Cherokee	3/22/2020	-27	1			-26		1019
Alabama	Cherokee	3/23/2020	-33	-11			-29		1019
Alabama	Cherokee	3/24/2020	-32	-17			-31		1019
Alabama	Cherokee	3/25/2020	-23	-5			-33		1019
Alabama	Cherokee	3/26/2020	-21	1			-29		1019
Alabama	Cherokee	3/27/2020	-24	-4			-30		1019
Alabama	Cherokee	3/28/2020	-18	28			-16		1019
Alabama	Cherokee	3/29/2020	-24	6			-29		1019
Alabama	Cherokee	3/30/2020	-21	-13			-31		1019
Alabama	Cherokee	3/31/2020	-28	-14			-36		1019
Alabama	Cherokee	4/1/2020	-18	-2			-34		1019
Alabama	Cherokee	4/2/2020	-16	7			-33		1019
Alabama	Cherokee	4/3/2020	-10	14			-32		1019
Alabama	Cherokee	4/4/2020	-23	28			-22		1019
Alabama	Cherokee	4/5/2020	-41	-5			-31		1019
Alabama	Cherokee	4/6/2020					-30		1019
Alabama	Cherokee	4/7/2020					-33		1019
Alabama	Cherokee	4/8/2020					-35		1019
Alabama	Cherokee	4/9/2020					-33		1019
Alabama	Cherokee	4/10/2020					-40		1019
Alabama	Cherokee	4/11/2020					-18		1019
Alabama	Cherokee	4/12/2020					-31		1019
Alabama	Cherokee	4/13/2020					-32		1019
Alabama	Cherokee	4/14/2020					-29		1019
Alabama	Cherokee	4/15/2020					-32		1019
Alabama	Cherokee	4/16/2020					-32		1019
Alabama	Cherokee	4/17/2020					-29		1019
Alabama	Cherokee	4/18/2020					-7		1019
Alabama	Cherokee	4/19/2020					-26		1019
Alabama	Cherokee	4/20/2020					-26		1019
Alabama	Cherokee	4/21/2020					-31		1019
Alabama	Cherokee	4/22/2020					-32		1019
Alabama	Cherokee	4/23/2020					-36		1019
Alabama	Cherokee	4/24/2020					-28		1019
Alabama	Cherokee	4/25/2020					-12		1019
Alabama	Cherokee	4/26/2020					-17		1019
Alabama	Chilton	2/15/2020	7	5		12	3		1021
Alabama	Chilton	2/16/2020	-1	0		15	-1		1021
Alabama	Chilton	2/17/2020	-1	0		8	-14	2	1021
Alabama	Chilton	2/18/2020	2	-3		1	3	1	1021
Alabama	Chilton	2/19/2020	-1	-7		5	4	0	1021
Alabama	Chilton	2/20/2020	-3	0		7	2	3	1021
Alabama	Chilton	2/21/2020	-1	-3		9	5	0	1021
Alabama	Chilton	2/22/2020	7	2		14	9		1021
Alabama	Chilton	2/23/2020	-3	0		10	5		1021
Alabama	Chilton	2/24/2020	-2	0		-10	3	2	1021
Alabama	Chilton	2/25/2020	9	6		8	6	-2	1021
Alabama	Chilton	2/26/2020	17	6		9	5	-2	1021
Alabama	Chilton	2/27/2020	17	10		18	5	-1	1021
Alabama	Chilton	2/28/2020	12	9		12	2	-1	1021
Alabama	Chilton	2/29/2020	21	19		33	10		1021
Alabama	Chilton	3/1/2020	24	18		45	3		1021
Alabama	Chilton	3/2/2020	10	5		-1	4	1	1021
Alabama	Chilton	3/3/2020	32	15		2	4	1	1021
Alabama	Chilton	3/4/2020	3	2		5	2	2	1021
Alabama	Chilton	3/5/2020	10	6		6	3	2	1021
Alabama	Chilton	3/6/2020	5	5		14	6	-1	1021
Alabama	Chilton	3/7/2020	14	8		26	14		1021
Alabama	Chilton	3/8/2020	17	19		24	9		1021
Alabama	Chilton	3/9/2020	13	12		4	4	-3	1021
Alabama	Chilton	3/10/2020	14	7		2	7	-1	1021
Alabama	Chilton	3/11/2020	7	9		0	4	-1	1021
Alabama	Chilton	3/12/2020	15	25		16	5	-3	1021
Alabama	Chilton	3/13/2020	4	36		14	4	0	1021
Alabama	Chilton	3/14/2020	14	34		47	9		1021
Alabama	Chilton	3/15/2020	3	29		25	2		1021
Alabama	Chilton	3/16/2020	3	29		17	-8	2	1021
Alabama	Chilton	3/17/2020	1	16		12	-13	5	1021
Alabama	Chilton	3/18/2020	-13	13		15	-20	6	1021
Alabama	Chilton	3/19/2020	-15	21		25	-18	8	1021
Alabama	Chilton	3/20/2020	-26	15		14	-23	11	1021
Alabama	Chilton	3/21/2020	-24	12		23	1		1021
Alabama	Chilton	3/22/2020	-41	-10		-1	-23		1021
Alabama	Chilton	3/23/2020	-29	-4		-13	-30	12	1021
Alabama	Chilton	3/24/2020	-23	-5		-9	-30	12	1021
Alabama	Chilton	3/25/2020	-29	0		-2	-33	11	1021
Alabama	Chilton	3/26/2020	-28	0		-7	-31	12	1021
Alabama	Chilton	3/27/2020	-31	-4		-21	-35	14	1021
Alabama	Chilton	3/28/2020	-30	-1		-11	-12		1021
Alabama	Chilton	3/29/2020	-41	-11		-27	-26		1021
Alabama	Chilton	3/30/2020	-30	-9		-23	-32	10	1021
Alabama	Chilton	3/31/2020	-30	-13		-20	-36	15	1021
Alabama	Chilton	4/1/2020	-24	6		-9	-34	12	1021
Alabama	Chilton	4/2/2020	-29	1		-18	-34	13	1021
Alabama	Chilton	4/3/2020	-29	19		-25	-35	13	1021
Alabama	Chilton	4/4/2020	-34	12		-29	-14		1021
Alabama	Chilton	4/5/2020	-49	-14		-45	-32		1021
Alabama	Chilton	4/6/2020	-34	-10		-24	-37	12	1021
Alabama	Chilton	4/7/2020	-35	-11		-26	-38	15	1021
Alabama	Chilton	4/8/2020	-39	-11		-29	-40	16	1021
Alabama	Chilton	4/9/2020	-32	0		-24	-36	14	1021
Alabama	Chilton	4/10/2020	-30	0		-34	-44	17	1021
Alabama	Chilton	4/11/2020	-28	11		-30	-25		1021
Alabama	Chilton	4/12/2020	-54	-48	-28	-53	-38		1021
Alabama	Chilton	4/13/2020	-23	-3		-32	-34	11	1021
Alabama	Chilton	4/14/2020	-15	-7		-21	-35	14	1021
Alabama	Chilton	4/15/2020	-15	8		-19	-36	12	1021
Alabama	Chilton	4/16/2020	-19	3		-15	-32	13	1021
Alabama	Chilton	4/17/2020	-24	-3		-35	-33	14	1021
Alabama	Chilton	4/18/2020	-16	6		-24	-11		1021
Alabama	Chilton	4/19/2020	-36	-28	-23	-44	-38		1021
Alabama	Chilton	4/20/2020	2	3		-16	-34	7	1021
Alabama	Chilton	4/21/2020		1		-12	-34	9	1021
Alabama	Chilton	4/22/2020	-11	2		-15	-35	11	1021
Alabama	Chilton	4/23/2020	-27	-10		-25	-38	18	1021
Alabama	Chilton	4/24/2020	-19	0		-16	-33	13	1021
Alabama	Chilton	4/25/2020	-12	15		-8	-13		1021
Alabama	Chilton	4/26/2020	-22	0		-24	-29		1021
Alabama	Choctaw	2/15/2020		-9					1023
Alabama	Choctaw	2/16/2020		-15					1023
Alabama	Choctaw	2/17/2020	-44	-15			-13		1023
Alabama	Choctaw	2/18/2020		-3			6		1023
Alabama	Choctaw	2/19/2020		-9			2		1023
Alabama	Choctaw	2/20/2020		-8			0		1023
Alabama	Choctaw	2/21/2020	-8	-9			-2		1023
Alabama	Choctaw	2/22/2020		-9					1023
Alabama	Choctaw	2/23/2020		-3					1023
Alabama	Choctaw	2/24/2020		-9			5		1023
Alabama	Choctaw	2/25/2020		-2			5		1023
Alabama	Choctaw	2/26/2020		-4			6		1023
Alabama	Choctaw	2/27/2020		11			10		1023
Alabama	Choctaw	2/28/2020	23	6			3		1023
Alabama	Choctaw	2/29/2020		4					1023
Alabama	Choctaw	3/1/2020		-2					1023
Alabama	Choctaw	3/2/2020		-9			7		1023
Alabama	Choctaw	3/3/2020		8			5		1023
Alabama	Choctaw	3/4/2020		-13			0		1023
Alabama	Choctaw	3/5/2020		6			8		1023
Alabama	Choctaw	3/6/2020	19	1			7		1023
Alabama	Choctaw	3/7/2020		-4					1023
Alabama	Choctaw	3/8/2020		-2					1023
Alabama	Choctaw	3/9/2020		-1			8		1023
Alabama	Choctaw	3/10/2020		5			10		1023
Alabama	Choctaw	3/11/2020		1			2		1023
Alabama	Choctaw	3/12/2020		15			6		1023
Alabama	Choctaw	3/13/2020	17	13			2		1023
Alabama	Choctaw	3/14/2020		21					1023
Alabama	Choctaw	3/15/2020		3					1023
Alabama	Choctaw	3/16/2020		19			0		1023
Alabama	Choctaw	3/17/2020		15			-5		1023
Alabama	Choctaw	3/18/2020		10			-9		1023
Alabama	Choctaw	3/19/2020		26			-15		1023
Alabama	Choctaw	3/20/2020	-8	5			-16		1023
Alabama	Choctaw	3/21/2020		0					1023
Alabama	Choctaw	3/22/2020		-13					1023
Alabama	Choctaw	3/23/2020		0			-18		1023
Alabama	Choctaw	3/24/2020		3			-22		1023
Alabama	Choctaw	3/25/2020		-10			-23		1023
Alabama	Choctaw	3/26/2020		6			-26		1023
Alabama	Choctaw	3/27/2020	-13	-3			-28		1023
Alabama	Choctaw	3/28/2020		-3					1023
Alabama	Choctaw	3/29/2020		-16					1023
Alabama	Choctaw	3/30/2020	-17	-7			-26		1023
Alabama	Choctaw	3/31/2020	-33	-5			-22		1023
Alabama	Choctaw	4/1/2020		6			-26		1023
Alabama	Choctaw	4/2/2020		5			-27		1023
Alabama	Choctaw	4/3/2020	-13	14			-38		1023
Alabama	Choctaw	4/4/2020		1					1023
Alabama	Choctaw	4/5/2020		-19					1023
Alabama	Choctaw	4/6/2020					-30		1023
Alabama	Choctaw	4/7/2020					-29		1023
Alabama	Choctaw	4/8/2020					-28		1023
Alabama	Choctaw	4/9/2020					-32		1023
Alabama	Choctaw	4/10/2020					-43		1023
Alabama	Choctaw	4/13/2020					-30		1023
Alabama	Choctaw	4/14/2020					-32		1023
Alabama	Choctaw	4/15/2020					-35		1023
Alabama	Choctaw	4/16/2020					-30		1023
Alabama	Choctaw	4/17/2020					-32		1023
Alabama	Choctaw	4/20/2020					-27		1023
Alabama	Choctaw	4/21/2020					-28		1023
Alabama	Choctaw	4/22/2020					-30		1023
Alabama	Choctaw	4/23/2020					-33		1023
Alabama	Choctaw	4/24/2020					-23		1023
Alabama	Clarke	2/15/2020	7	-18			0		1025
Alabama	Clarke	2/16/2020	-7	-35			-2		1025
Alabama	Clarke	2/17/2020	-3	-23			-14		1025
Alabama	Clarke	2/18/2020	-2	-10			4		1025
Alabama	Clarke	2/19/2020	-1	-8			2		1025
Alabama	Clarke	2/20/2020	-9	-19			-2		1025
Alabama	Clarke	2/21/2020	0	-16			2		1025
Alabama	Clarke	2/22/2020	1	-22			4		1025
Alabama	Clarke	2/23/2020	1	-31			-6		1025
Alabama	Clarke	2/24/2020	4	-19			1		1025
Alabama	Clarke	2/25/2020	7	-12			0		1025
Alabama	Clarke	2/26/2020	22	-2			1		1025
Alabama	Clarke	2/27/2020	17	-6			1		1025
Alabama	Clarke	2/28/2020	17	0			-1		1025
Alabama	Clarke	2/29/2020	20	-4			6		1025
Alabama	Clarke	3/1/2020	25	8			0		1025
Alabama	Clarke	3/2/2020	24	-8			2		1025
Alabama	Clarke	3/3/2020	31	17			2		1025
Alabama	Clarke	3/4/2020	12	2			-1		1025
Alabama	Clarke	3/5/2020	21	12			2		1025
Alabama	Clarke	3/6/2020	12	-9			3		1025
Alabama	Clarke	3/7/2020	14	-13			13		1025
Alabama	Clarke	3/8/2020	8	-11			10		1025
Alabama	Clarke	3/9/2020	17	-2			-3		1025
Alabama	Clarke	3/10/2020	12	-3			2		1025
Alabama	Clarke	3/11/2020	19	14			-3		1025
Alabama	Clarke	3/12/2020	16	11			0		1025
Alabama	Clarke	3/13/2020	14	16			0		1025
Alabama	Clarke	3/14/2020	21	14			4		1025
Alabama	Clarke	3/15/2020	14	28			2		1025
Alabama	Clarke	3/16/2020	15	12			-5		1025
Alabama	Clarke	3/17/2020	5	3			-11		1025
Alabama	Clarke	3/18/2020	0	15			-15		1025
Alabama	Clarke	3/19/2020	-8	7			-19		1025
Alabama	Clarke	3/20/2020	-12	-5			-19		1025
Alabama	Clarke	3/21/2020	-18	-5			-4		1025
Alabama	Clarke	3/22/2020	-28	-18			-25		1025
Alabama	Clarke	3/23/2020	-6	-12			-21		1025
Alabama	Clarke	3/24/2020	-18	-14			-24		1025
Alabama	Clarke	3/25/2020	-13	-3			-26		1025
Alabama	Clarke	3/26/2020	-20	-8			-26		1025
Alabama	Clarke	3/27/2020	-17	-14			-26		1025
Alabama	Clarke	3/28/2020	-17	-5			-11		1025
Alabama	Clarke	3/29/2020	-27	-24			-27		1025
Alabama	Clarke	3/30/2020	-16	-19			-20		1025
Alabama	Clarke	3/31/2020	-21	-9			-23		1025
Alabama	Clarke	4/1/2020	0	21			-29		1025
Alabama	Clarke	4/2/2020	-19	11			-25		1025
Alabama	Clarke	4/3/2020	-15	5			-27		1025
Alabama	Clarke	4/4/2020	-26	5			-9		1025
Alabama	Clarke	4/5/2020	-40	-29			-27		1025
Alabama	Clarke	4/6/2020					-26		1025
Alabama	Clarke	4/7/2020					-27		1025
Alabama	Clarke	4/8/2020					-32		1025
Alabama	Clarke	4/9/2020					-29		1025
Alabama	Clarke	4/10/2020	-22				-37		1025
Alabama	Clarke	4/11/2020					-9		1025
Alabama	Clarke	4/12/2020					-28		1025
Alabama	Clarke	4/13/2020					-26		1025
Alabama	Clarke	4/14/2020					-27		1025
Alabama	Clarke	4/15/2020					-26		1025
Alabama	Clarke	4/16/2020					-22		1025
Alabama	Clarke	4/17/2020	-19				-27		1025
Alabama	Clarke	4/18/2020					-10		1025
Alabama	Clarke	4/19/2020					-27		1025
Alabama	Clarke	4/20/2020					-21		1025
Alabama	Clarke	4/21/2020					-22		1025
Alabama	Clarke	4/22/2020					-27		1025
Alabama	Clarke	4/23/2020					-30		1025
Alabama	Clarke	4/24/2020	-11				-26		1025
Alabama	Clarke	4/25/2020					-3		1025
Alabama	Clarke	4/26/2020					-20		1025
Alabama	Clay	2/15/2020	-13	2					1027
Alabama	Clay	2/16/2020		-6					1027
Alabama	Clay	2/17/2020	-23	8			-19		1027
Alabama	Clay	2/18/2020	-17	4			-13		1027
Alabama	Clay	2/19/2020	-7	0			0		1027
Alabama	Clay	2/20/2020	-23	-2			-6		1027
Alabama	Clay	2/21/2020	-6	3			6		1027
Alabama	Clay	2/22/2020	7	-5					1027
Alabama	Clay	2/23/2020		2					1027
Alabama	Clay	2/24/2020	-21	-2			7		1027
Alabama	Clay	2/25/2020	0	4			3		1027
Alabama	Clay	2/26/2020	14	2			4		1027
Alabama	Clay	2/27/2020	8	6			2		1027
Alabama	Clay	2/28/2020	14	7			3		1027
Alabama	Clay	2/29/2020	13	7					1027
Alabama	Clay	3/1/2020		0					1027
Alabama	Clay	3/2/2020	-12	0			4		1027
Alabama	Clay	3/3/2020					9		1027
Alabama	Clay	3/4/2020	0	-8			8		1027
Alabama	Clay	3/5/2020	-5	10			3		1027
Alabama	Clay	3/6/2020	9	-5			6		1027
Alabama	Clay	3/7/2020	8	2					1027
Alabama	Clay	3/8/2020		4					1027
Alabama	Clay	3/9/2020	2	8			3		1027
Alabama	Clay	3/10/2020	15	4			-2		1027
Alabama	Clay	3/11/2020	-4	-6			6		1027
Alabama	Clay	3/12/2020	5	22			0		1027
Alabama	Clay	3/13/2020	-1	22			7		1027
Alabama	Clay	3/14/2020	-3	12					1027
Alabama	Clay	3/15/2020		8					1027
Alabama	Clay	3/16/2020	-14				-3		1027
Alabama	Clay	3/17/2020	-17				-10		1027
Alabama	Clay	3/18/2020	-14	4			-9		1027
Alabama	Clay	3/19/2020	-19				-13		1027
Alabama	Clay	3/20/2020	-29	19			-15		1027
Alabama	Clay	3/21/2020	-32	7					1027
Alabama	Clay	3/22/2020		-2					1027
Alabama	Clay	3/23/2020	-63	6			-16		1027
Alabama	Clay	3/24/2020	-33				-16		1027
Alabama	Clay	3/25/2020	-21	-2			-19		1027
Alabama	Clay	3/26/2020	-31	16			-23		1027
Alabama	Clay	3/27/2020	-30	19			-20		1027
Alabama	Clay	3/28/2020	-33	8					1027
Alabama	Clay	3/29/2020		-14					1027
Alabama	Clay	3/30/2020	-30	10			-19		1027
Alabama	Clay	3/31/2020	-65	-2			-22		1027
Alabama	Clay	4/1/2020	-30	-2			-22		1027
Alabama	Clay	4/2/2020	-30				-23		1027
Alabama	Clay	4/3/2020	-29	29			-26		1027
Alabama	Clay	4/4/2020	-43	24					1027
Alabama	Clay	4/5/2020		-20					1027
Alabama	Clay	4/6/2020					-27		1027
Alabama	Clay	4/7/2020					-25		1027
Alabama	Clay	4/8/2020					-32		1027
Alabama	Clay	4/9/2020					-33		1027
Alabama	Clay	4/10/2020					-41		1027
Alabama	Clay	4/13/2020					-24		1027
Alabama	Clay	4/14/2020					-26		1027
Alabama	Clay	4/15/2020					-24		1027
Alabama	Clay	4/16/2020					-24		1027
Alabama	Clay	4/17/2020					-32		1027
Alabama	Clay	4/20/2020					-24		1027
Alabama	Clay	4/21/2020					-22		1027
Alabama	Clay	4/22/2020					-21		1027
Alabama	Clay	4/23/2020					-33		1027
Alabama	Clay	4/24/2020					-28		1027
Alabama	Cleburne	2/15/2020		1					1029
Alabama	Cleburne	2/16/2020		-3		-2			1029
Alabama	Cleburne	2/17/2020		-2		9	-9		1029
Alabama	Cleburne	2/18/2020		-3		10	2		1029
Alabama	Cleburne	2/19/2020		-5			6		1029
Alabama	Cleburne	2/20/2020		2		6	-1		1029
Alabama	Cleburne	2/21/2020	-5	3		0	2		1029
Alabama	Cleburne	2/22/2020		3		-7			1029
Alabama	Cleburne	2/23/2020		3		-7			1029
Alabama	Cleburne	2/24/2020		9		-2	6		1029
Alabama	Cleburne	2/25/2020		0		-6	1		1029
Alabama	Cleburne	2/26/2020		-2			6		1029
Alabama	Cleburne	2/27/2020		17		-2	6		1029
Alabama	Cleburne	2/28/2020	16	6		0	0		1029
Alabama	Cleburne	2/29/2020		15					1029
Alabama	Cleburne	3/1/2020		5					1029
Alabama	Cleburne	3/2/2020		-2		-2	5		1029
Alabama	Cleburne	3/3/2020		15		12	1		1029
Alabama	Cleburne	3/4/2020		-2			2		1029
Alabama	Cleburne	3/5/2020		2		-2	3		1029
Alabama	Cleburne	3/6/2020	2	4		16	2		1029
Alabama	Cleburne	3/7/2020		6					1029
Alabama	Cleburne	3/8/2020		-2					1029
Alabama	Cleburne	3/9/2020		9		11	-3		1029
Alabama	Cleburne	3/10/2020		13		6	2		1029
Alabama	Cleburne	3/11/2020		0			4		1029
Alabama	Cleburne	3/12/2020		27		12	5		1029
Alabama	Cleburne	3/13/2020	-7	47		7	-2		1029
Alabama	Cleburne	3/14/2020		34					1029
Alabama	Cleburne	3/15/2020		8		-9			1029
Alabama	Cleburne	3/16/2020		38		11	7		1029
Alabama	Cleburne	3/17/2020		13		0	-8		1029
Alabama	Cleburne	3/18/2020	-25	2			-11		1029
Alabama	Cleburne	3/19/2020	-36	18		-36	-14		1029
Alabama	Cleburne	3/20/2020	-34	13		-11	-19		1029
Alabama	Cleburne	3/21/2020	-27	16		-16	-7		1029
Alabama	Cleburne	3/22/2020	-43	-5		-36			1029
Alabama	Cleburne	3/23/2020	-45	2		-19	-17		1029
Alabama	Cleburne	3/24/2020	-43	7		-16	-22		1029
Alabama	Cleburne	3/25/2020	-35	0		-13	-22		1029
Alabama	Cleburne	3/26/2020	-38	3		-34	-25		1029
Alabama	Cleburne	3/27/2020	-45	1		-20	-33		1029
Alabama	Cleburne	3/28/2020	-22	0		-23	-9		1029
Alabama	Cleburne	3/29/2020		-3		-36			1029
Alabama	Cleburne	3/30/2020	-47	-17		-21	-24		1029
Alabama	Cleburne	3/31/2020	-38	-10		-18	-30		1029
Alabama	Cleburne	4/1/2020	-35	3		-13	-29		1029
Alabama	Cleburne	4/2/2020	-40	7		-32	-32		1029
Alabama	Cleburne	4/3/2020	-34	26		-27	-33		1029
Alabama	Cleburne	4/4/2020	-20	18		-37	-16		1029
Alabama	Cleburne	4/5/2020	-35	-13		-48			1029
Alabama	Cleburne	4/6/2020				-23	-31		1029
Alabama	Cleburne	4/7/2020				-29	-39		1029
Alabama	Cleburne	4/8/2020				-20	-36		1029
Alabama	Cleburne	4/9/2020				-40	-36		1029
Alabama	Cleburne	4/10/2020				-34	-41		1029
Alabama	Cleburne	4/11/2020				-42	-14		1029
Alabama	Cleburne	4/12/2020				-52			1029
Alabama	Cleburne	4/13/2020				-13	-27		1029
Alabama	Cleburne	4/14/2020				-22	-26		1029
Alabama	Cleburne	4/15/2020				-8	-30		1029
Alabama	Cleburne	4/16/2020				-27	-32		1029
Alabama	Cleburne	4/17/2020				-20	-30		1029
Alabama	Cleburne	4/18/2020				-29	-17		1029
Alabama	Cleburne	4/19/2020				-52			1029
Alabama	Cleburne	4/20/2020				-14	-24		1029
Alabama	Cleburne	4/21/2020				-9	-31		1029
Alabama	Cleburne	4/22/2020				-3	-24		1029
Alabama	Cleburne	4/23/2020				-36	-31		1029
Alabama	Cleburne	4/24/2020				-18	-31		1029
Alabama	Cleburne	4/25/2020				-19	-16		1029
Alabama	Cleburne	4/26/2020				-18			1029
Alabama	Coffee	2/15/2020	1	4			2		1031
Alabama	Coffee	2/16/2020	-10	-11			-5		1031
Alabama	Coffee	2/17/2020	-1	-2			-35	6	1031
Alabama	Coffee	2/18/2020	1	1			3	0	1031
Alabama	Coffee	2/19/2020	5	0			4	-1	1031
Alabama	Coffee	2/20/2020	-5	-8			-1	3	1031
Alabama	Coffee	2/21/2020	2	-4			2	-1	1031
Alabama	Coffee	2/22/2020	12	6			7		1031
Alabama	Coffee	2/23/2020	8	-1			-1		1031
Alabama	Coffee	2/24/2020	-1	-2			1	0	1031
Alabama	Coffee	2/25/2020	18	-7			4	0	1031
Alabama	Coffee	2/26/2020	32	6			2	-2	1031
Alabama	Coffee	2/27/2020	27	10			3	-1	1031
Alabama	Coffee	2/28/2020	19	9			3	-2	1031
Alabama	Coffee	2/29/2020	27	19			5		1031
Alabama	Coffee	3/1/2020	22	7			5		1031
Alabama	Coffee	3/2/2020	16	7			3	-3	1031
Alabama	Coffee	3/3/2020	38	14			4	-2	1031
Alabama	Coffee	3/4/2020	13	-6			-1	3	1031
Alabama	Coffee	3/5/2020	19	3			2	1	1031
Alabama	Coffee	3/6/2020	12	4			4	-2	1031
Alabama	Coffee	3/7/2020	22	16			5		1031
Alabama	Coffee	3/8/2020	15	11			4		1031
Alabama	Coffee	3/9/2020	13	6			1	-2	1031
Alabama	Coffee	3/10/2020	22	8			-2	0	1031
Alabama	Coffee	3/11/2020	25	11			2	-2	1031
Alabama	Coffee	3/12/2020	23	16			4	-1	1031
Alabama	Coffee	3/13/2020	15	27			2	-2	1031
Alabama	Coffee	3/14/2020	18	36			7		1031
Alabama	Coffee	3/15/2020	9	16			2		1031
Alabama	Coffee	3/16/2020	4	22			-3	0	1031
Alabama	Coffee	3/17/2020	7	11			-6	3	1031
Alabama	Coffee	3/18/2020	8	11			-13	5	1031
Alabama	Coffee	3/19/2020	-4	11			-19	8	1031
Alabama	Coffee	3/20/2020	-16	10			-22	9	1031
Alabama	Coffee	3/21/2020	-19	12			-13		1031
Alabama	Coffee	3/22/2020	-27	-6			-23		1031
Alabama	Coffee	3/23/2020	-24	-6			-24	8	1031
Alabama	Coffee	3/24/2020	-15	-5			-23	9	1031
Alabama	Coffee	3/25/2020	-10	0			-26	9	1031
Alabama	Coffee	3/26/2020	-15	-2			-26	11	1031
Alabama	Coffee	3/27/2020	-18	-3			-28	11	1031
Alabama	Coffee	3/28/2020	-22	1			-17		1031
Alabama	Coffee	3/29/2020	-28	-15			-26		1031
Alabama	Coffee	3/30/2020	-28	-9			-31	10	1031
Alabama	Coffee	3/31/2020	-26	-13			-32	13	1031
Alabama	Coffee	4/1/2020	-7	2			-33	10	1031
Alabama	Coffee	4/2/2020	-14	2			-33	13	1031
Alabama	Coffee	4/3/2020	-20	6			-35	13	1031
Alabama	Coffee	4/4/2020	-27	13			-24		1031
Alabama	Coffee	4/5/2020	-42	-19			-33		1031
Alabama	Coffee	4/6/2020	-34	-13			-41	14	1031
Alabama	Coffee	4/7/2020	-27	-10			-41	17	1031
Alabama	Coffee	4/8/2020	-21	-12			-42	17	1031
Alabama	Coffee	4/9/2020	-24	-5			-42	17	1031
Alabama	Coffee	4/10/2020	-27	-6			-45	18	1031
Alabama	Coffee	4/11/2020	-25	-2			-27		1031
Alabama	Coffee	4/12/2020	-56	-31			-38		1031
Alabama	Coffee	4/13/2020	-22	-10			-40	13	1031
Alabama	Coffee	4/14/2020	-12	-7			-37	15	1031
Alabama	Coffee	4/15/2020	5	-1			-39	14	1031
Alabama	Coffee	4/16/2020	-11	-2			-39	16	1031
Alabama	Coffee	4/17/2020	-21	-9			-40	16	1031
Alabama	Coffee	4/18/2020	-14	16			-21		1031
Alabama	Coffee	4/19/2020	-27	-10			-28		1031
Alabama	Coffee	4/20/2020	-19	-7			-36	10	1031
Alabama	Coffee	4/21/2020	-14	-5			-34	12	1031
Alabama	Coffee	4/22/2020	-10	2			-34	12	1031
Alabama	Coffee	4/23/2020	-40	-25			-40	21	1031
Alabama	Coffee	4/24/2020	-16	1			-33	14	1031
Alabama	Coffee	4/25/2020	-18	5			-15		1031
Alabama	Coffee	4/26/2020	-15	1			-28		1031
Alabama	Colbert	2/15/2020	16	7		8	2		1033
Alabama	Colbert	2/16/2020	8	4		4	1		1033
Alabama	Colbert	2/17/2020	-3	-3	-31	0	-12	4	1033
Alabama	Colbert	2/18/2020	-5	-5	-55	-4	0	2	1033
Alabama	Colbert	2/19/2020	1	3		1	0	0	1033
Alabama	Colbert	2/20/2020	-7	-2	-51	-5	-1	3	1033
Alabama	Colbert	2/21/2020	0	1	-49	4	0	0	1033
Alabama	Colbert	2/22/2020	11	14		20	6		1033
Alabama	Colbert	2/23/2020	-1	7		-4	4		1033
Alabama	Colbert	2/24/2020	-4	-3	-56	0	0	2	1033
Alabama	Colbert	2/25/2020	5	3	-29	11	2	-1	1033
Alabama	Colbert	2/26/2020	11	4		5	1	-1	1033
Alabama	Colbert	2/27/2020	10	3	-30	3	2	-2	1033
Alabama	Colbert	2/28/2020	13	5	-35	9	0	-3	1033
Alabama	Colbert	2/29/2020	23	11		39	4		1033
Alabama	Colbert	3/1/2020	19	7		42	6		1033
Alabama	Colbert	3/2/2020	8	-1	-42	14	2	1	1033
Alabama	Colbert	3/3/2020	22	12		24	2	-3	1033
Alabama	Colbert	3/4/2020	9	11		18	2	-1	1033
Alabama	Colbert	3/5/2020	9	5	-23	3	2	-2	1033
Alabama	Colbert	3/6/2020	11	6	-33	13	3	-2	1033
Alabama	Colbert	3/7/2020	23	14		55	6		1033
Alabama	Colbert	3/8/2020	17	11		32	5		1033
Alabama	Colbert	3/9/2020	7	7	-31	21	3	-1	1033
Alabama	Colbert	3/10/2020	9	6	-19	28	1	0	1033
Alabama	Colbert	3/11/2020	8	9		16	3	0	1033
Alabama	Colbert	3/12/2020	11	16	-16	19	3	-2	1033
Alabama	Colbert	3/13/2020	11	36	-16	17	0	1	1033
Alabama	Colbert	3/14/2020	8	35		20	7		1033
Alabama	Colbert	3/15/2020	-10	13		16	0		1033
Alabama	Colbert	3/16/2020	-6	21	-49	3	-5	4	1033
Alabama	Colbert	3/17/2020	-8	8	-33	11	-10	5	1033
Alabama	Colbert	3/18/2020	-15	11		5	-14	6	1033
Alabama	Colbert	3/19/2020	-20	11	-35	3	-14	6	1033
Alabama	Colbert	3/20/2020	-30	9	-56	-11	-19	10	1033
Alabama	Colbert	3/21/2020	-33	9		0	-9		1033
Alabama	Colbert	3/22/2020	-32	-4		-18	-20		1033
Alabama	Colbert	3/23/2020	-34	-9	-53	-7	-26	12	1033
Alabama	Colbert	3/24/2020	-41	-21	-52	-11	-29	13	1033
Alabama	Colbert	3/25/2020	-27	0		1	-29	11	1033
Alabama	Colbert	3/26/2020	-28	-9	-14	1	-29	11	1033
Alabama	Colbert	3/27/2020	-26	-5		-11	-31	12	1033
Alabama	Colbert	3/28/2020	-26	2		-16	-15		1033
Alabama	Colbert	3/29/2020	-30	-6		-20	-22		1033
Alabama	Colbert	3/30/2020	-35	-17	-49	-5	-32	13	1033
Alabama	Colbert	3/31/2020	-33	-11	-48	-5	-34	14	1033
Alabama	Colbert	4/1/2020	-24	5		11	-33	11	1033
Alabama	Colbert	4/2/2020	-28	0	-26	-6	-33	12	1033
Alabama	Colbert	4/3/2020	-21	25	-23	-15	-35	12	1033
Alabama	Colbert	4/4/2020	-29	21		-23	-21		1033
Alabama	Colbert	4/5/2020	-45	-16		-23	-29		1033
Alabama	Colbert	4/6/2020	-37	-11	-44	-9	-34	14	1033
Alabama	Colbert	4/7/2020	-37	-8	-48	-15	-36	14	1033
Alabama	Colbert	4/8/2020	-33	-2		-5	-35	13	1033
Alabama	Colbert	4/9/2020	-30	-6	-44	-19	-37	14	1033
Alabama	Colbert	4/10/2020	-28	-4	-37	-22	-43	16	1033
Alabama	Colbert	4/11/2020	-27	11		-23	-21		1033
Alabama	Colbert	4/12/2020	-61	-52		-48	-39		1033
Alabama	Colbert	4/13/2020	-29	-10	-61	-13	-34	15	1033
Alabama	Colbert	4/14/2020	-25	-6	-41	-3	-32	14	1033
Alabama	Colbert	4/15/2020	-6	3		-3	-30	11	1033
Alabama	Colbert	4/16/2020	-17	-1	-24	-4	-32	12	1033
Alabama	Colbert	4/17/2020	-17	-3		-9	-32	12	1033
Alabama	Colbert	4/18/2020	-9	8		-4	-17		1033
Alabama	Colbert	4/19/2020	-22	-11		-23	-28		1033
Alabama	Colbert	4/20/2020	-15	-4	-24	-3	-30	12	1033
Alabama	Colbert	4/21/2020	-14	-2	-15	4	-31	11	1033
Alabama	Colbert	4/22/2020	-18	-1		-4	-31	12	1033
Alabama	Colbert	4/23/2020	-22	-5	-39	-14	-30	13	1033
Alabama	Colbert	4/24/2020	-16	3		-5	-33	11	1033
Alabama	Colbert	4/25/2020	-17	7		-16	-18		1033
Alabama	Colbert	4/26/2020	-12	6		-21	-22		1033
Alabama	Conecuh	2/15/2020	19	-15		20			1035
Alabama	Conecuh	2/16/2020	7	-8		9			1035
Alabama	Conecuh	2/17/2020	-7	4		19	-5		1035
Alabama	Conecuh	2/18/2020	-9	-6		-1	9		1035
Alabama	Conecuh	2/19/2020	-12	-2		11	11		1035
Alabama	Conecuh	2/20/2020	-7	0		18	6		1035
Alabama	Conecuh	2/21/2020	-4	-8		32	3		1035
Alabama	Conecuh	2/22/2020	21	-11		28			1035
Alabama	Conecuh	2/23/2020	47	-2		43			1035
Alabama	Conecuh	2/24/2020	-13	-4		15	11		1035
Alabama	Conecuh	2/25/2020	55	2		15	3		1035
Alabama	Conecuh	2/26/2020	19	-2		38	11		1035
Alabama	Conecuh	2/27/2020	18	10		24	9		1035
Alabama	Conecuh	2/28/2020	11	12		18	3		1035
Alabama	Conecuh	2/29/2020	30	-2		26			1035
Alabama	Conecuh	3/1/2020	37	10		26			1035
Alabama	Conecuh	3/2/2020	-18	-12		4	14		1035
Alabama	Conecuh	3/3/2020	37	12		10	3		1035
Alabama	Conecuh	3/4/2020	-10	0		5	8		1035
Alabama	Conecuh	3/5/2020	7	12		9	10		1035
Alabama	Conecuh	3/6/2020	-9	-2		16	2		1035
Alabama	Conecuh	3/7/2020	16	-3		22			1035
Alabama	Conecuh	3/8/2020	21	16		16			1035
Alabama	Conecuh	3/9/2020	-18	8		9	9		1035
Alabama	Conecuh	3/10/2020	4	4		6	0		1035
Alabama	Conecuh	3/11/2020	5	16		14	6		1035
Alabama	Conecuh	3/12/2020	9	12		20	6		1035
Alabama	Conecuh	3/13/2020	10	49		11	8		1035
Alabama	Conecuh	3/14/2020	19	11		17			1035
Alabama	Conecuh	3/15/2020	16	20		25			1035
Alabama	Conecuh	3/16/2020	-24	29		7	6		1035
Alabama	Conecuh	3/17/2020	-16	12		1	-9		1035
Alabama	Conecuh	3/18/2020	-31			-6	-6		1035
Alabama	Conecuh	3/19/2020	-19	24		1	-13		1035
Alabama	Conecuh	3/20/2020	-47	12		-10	-20		1035
Alabama	Conecuh	3/21/2020	-46	3		-9			1035
Alabama	Conecuh	3/22/2020	-49	6		-14			1035
Alabama	Conecuh	3/23/2020	-66	20		-25	-9		1035
Alabama	Conecuh	3/24/2020	-46	8		-10	-24		1035
Alabama	Conecuh	3/25/2020	-44	18		-6	-15		1035
Alabama	Conecuh	3/26/2020	-44	18		-10	-15		1035
Alabama	Conecuh	3/27/2020	-60	5		-30	-21		1035
Alabama	Conecuh	3/28/2020	-48	3		-27			1035
Alabama	Conecuh	3/29/2020	-49	-10		-33			1035
Alabama	Conecuh	3/30/2020	-58	-4		-32	-18		1035
Alabama	Conecuh	3/31/2020	-54	6		-23	-20		1035
Alabama	Conecuh	4/1/2020	-46			-20	-15		1035
Alabama	Conecuh	4/2/2020	-53	18		-28	-24		1035
Alabama	Conecuh	4/3/2020	-43	23		-39	-26		1035
Alabama	Conecuh	4/4/2020	-60	8		-41			1035
Alabama	Conecuh	4/5/2020	-65	-10		-44			1035
Alabama	Conecuh	4/6/2020				-37	-23		1035
Alabama	Conecuh	4/7/2020				-30	-31		1035
Alabama	Conecuh	4/8/2020				-36	-30		1035
Alabama	Conecuh	4/9/2020				-29	-32		1035
Alabama	Conecuh	4/10/2020				-42	-36		1035
Alabama	Conecuh	4/11/2020				-41			1035
Alabama	Conecuh	4/12/2020				-57			1035
Alabama	Conecuh	4/13/2020				-33	-25		1035
Alabama	Conecuh	4/14/2020				-27	-27		1035
Alabama	Conecuh	4/15/2020				-19	-22		1035
Alabama	Conecuh	4/16/2020				-26	-30		1035
Alabama	Conecuh	4/17/2020				-39	-25		1035
Alabama	Conecuh	4/18/2020				-34			1035
Alabama	Conecuh	4/19/2020				-45			1035
Alabama	Conecuh	4/20/2020				-25	-18		1035
Alabama	Conecuh	4/21/2020				-19	-27		1035
Alabama	Conecuh	4/22/2020				-21	-23		1035
Alabama	Conecuh	4/23/2020				-29	-28		1035
Alabama	Conecuh	4/24/2020				-27	-20		1035
Alabama	Conecuh	4/25/2020				-29			1035
Alabama	Conecuh	4/26/2020				-31			1035
Alabama	Coosa	2/17/2020					-12		1037
Alabama	Coosa	2/18/2020					0		1037
Alabama	Coosa	2/19/2020					3		1037
Alabama	Coosa	2/20/2020					4		1037
Alabama	Coosa	2/21/2020					5		1037
Alabama	Coosa	2/24/2020					0		1037
Alabama	Coosa	2/25/2020					7		1037
Alabama	Coosa	2/26/2020					-1		1037
Alabama	Coosa	2/27/2020					6		1037
Alabama	Coosa	2/28/2020					4		1037
Alabama	Coosa	3/2/2020					1		1037
Alabama	Coosa	3/3/2020					5		1037
Alabama	Coosa	3/4/2020					0		1037
Alabama	Coosa	3/5/2020					2		1037
Alabama	Coosa	3/6/2020					-4		1037
Alabama	Coosa	3/9/2020					6		1037
Alabama	Coosa	3/10/2020					4		1037
Alabama	Coosa	3/11/2020					-6		1037
Alabama	Coosa	3/12/2020					4		1037
Alabama	Coosa	3/13/2020					1		1037
Alabama	Coosa	3/16/2020					0		1037
Alabama	Coosa	3/17/2020					-2		1037
Alabama	Coosa	3/18/2020					-10		1037
Alabama	Coosa	3/19/2020					-7		1037
Alabama	Coosa	3/20/2020					-15		1037
Alabama	Coosa	3/23/2020					-23		1037
Alabama	Coosa	3/24/2020					-18		1037
Alabama	Coosa	3/25/2020					-23		1037
Alabama	Coosa	3/26/2020					-20		1037
Alabama	Coosa	3/27/2020					-28		1037
Alabama	Coosa	3/30/2020					-28		1037
Alabama	Coosa	3/31/2020					-29		1037
Alabama	Coosa	4/1/2020					-31		1037
Alabama	Coosa	4/2/2020					-22		1037
Alabama	Coosa	4/3/2020					-31		1037
Alabama	Coosa	4/6/2020					-37		1037
Alabama	Coosa	4/7/2020					-31		1037
Alabama	Coosa	4/8/2020					-39		1037
Alabama	Coosa	4/9/2020					-29		1037
Alabama	Coosa	4/10/2020					-44		1037
Alabama	Coosa	4/13/2020					-35		1037
Alabama	Coosa	4/14/2020					-31		1037
Alabama	Coosa	4/15/2020					-37		1037
Alabama	Coosa	4/16/2020					-33		1037
Alabama	Coosa	4/17/2020					-35		1037
Alabama	Coosa	4/20/2020					-43		1037
Alabama	Coosa	4/21/2020					-28		1037
Alabama	Coosa	4/22/2020					-31		1037
Alabama	Coosa	4/23/2020					-30		1037
Alabama	Coosa	4/24/2020					-28		1037
Alabama	Covington	2/15/2020	3	4			0		1039
Alabama	Covington	2/16/2020	-7	-10			-3		1039
Alabama	Covington	2/17/2020	5	4			-15	4	1039
Alabama	Covington	2/18/2020	4	0			-1	2	1039
Alabama	Covington	2/19/2020	5	2			2	1	1039
Alabama	Covington	2/20/2020	-7	-5			-2	4	1039
Alabama	Covington	2/21/2020	0	-3			5	0	1039
Alabama	Covington	2/22/2020	0	1			4		1039
Alabama	Covington	2/23/2020	0	-5			2		1039
Alabama	Covington	2/24/2020	6	3			7	0	1039
Alabama	Covington	2/25/2020	9	0			0	1	1039
Alabama	Covington	2/26/2020	24	9			3	-2	1039
Alabama	Covington	2/27/2020	22	10			1	0	1039
Alabama	Covington	2/28/2020	21	4			1	-2	1039
Alabama	Covington	2/29/2020	26	12			5		1039
Alabama	Covington	3/1/2020	35	14			6		1039
Alabama	Covington	3/2/2020	22	12			5	-2	1039
Alabama	Covington	3/3/2020	43	21			-1	-1	1039
Alabama	Covington	3/4/2020	10	-1			-2	3	1039
Alabama	Covington	3/5/2020	17	14			2	2	1039
Alabama	Covington	3/6/2020	17	4			3	-1	1039
Alabama	Covington	3/7/2020	18	9			9		1039
Alabama	Covington	3/8/2020	17	9			5		1039
Alabama	Covington	3/9/2020	16	15			5	-1	1039
Alabama	Covington	3/10/2020	13	10			-1	1	1039
Alabama	Covington	3/11/2020	19	14			3	-2	1039
Alabama	Covington	3/12/2020	17	19			3	-2	1039
Alabama	Covington	3/13/2020	18	23			-1	-2	1039
Alabama	Covington	3/14/2020	12	29			7		1039
Alabama	Covington	3/15/2020	12	24			-4		1039
Alabama	Covington	3/16/2020	6	30			2	0	1039
Alabama	Covington	3/17/2020	6	25			-7	3	1039
Alabama	Covington	3/18/2020	0	27			-9	3	1039
Alabama	Covington	3/19/2020	-5	26			-15	5	1039
Alabama	Covington	3/20/2020	-15	17			-15	6	1039
Alabama	Covington	3/21/2020	-26	17			-5		1039
Alabama	Covington	3/22/2020	-29	0			-14		1039
Alabama	Covington	3/23/2020	-20	5			-18		1039
Alabama	Covington	3/24/2020	-15	0			-24	8	1039
Alabama	Covington	3/25/2020	-21	5			-25	7	1039
Alabama	Covington	3/26/2020	-19	8			-24	7	1039
Alabama	Covington	3/27/2020	-26	1			-22		1039
Alabama	Covington	3/28/2020	-31	1			-15		1039
Alabama	Covington	3/29/2020	-37	-15			-23		1039
Alabama	Covington	3/30/2020	-22	-4			-21		1039
Alabama	Covington	3/31/2020	-29	-6			-26		1039
Alabama	Covington	4/1/2020	-15	14			-24	8	1039
Alabama	Covington	4/2/2020	-23	14			-28		1039
Alabama	Covington	4/3/2020	-24	14			-28		1039
Alabama	Covington	4/4/2020	-35	9			-21		1039
Alabama	Covington	4/5/2020	-47	-17			-33		1039
Alabama	Covington	4/6/2020		0			-30		1039
Alabama	Covington	4/7/2020		-5			-35		1039
Alabama	Covington	4/8/2020	-31	-2			-37		1039
Alabama	Covington	4/9/2020	-27	0			-33		1039
Alabama	Covington	4/10/2020	-30	0			-40		1039
Alabama	Covington	4/11/2020	-30	6			-20		1039
Alabama	Covington	4/12/2020		-38			-39		1039
Alabama	Covington	4/13/2020		-2			-27		1039
Alabama	Covington	4/14/2020		2			-28		1039
Alabama	Covington	4/15/2020		12			-27		1039
Alabama	Covington	4/16/2020	-12	8			-27		1039
Alabama	Covington	4/17/2020	-21	-1			-27		1039
Alabama	Covington	4/18/2020	-19	8			-16		1039
Alabama	Covington	4/19/2020		-8			-28		1039
Alabama	Covington	4/20/2020		3			-28		1039
Alabama	Covington	4/21/2020		4			-27		1039
Alabama	Covington	4/22/2020	-11	8			-26		1039
Alabama	Covington	4/23/2020	-36	-16			-36		1039
Alabama	Covington	4/24/2020	-12	3			-24		1039
Alabama	Covington	4/25/2020	-15	7			-10		1039
Alabama	Covington	4/26/2020		7			-21		1039
Alabama	Crenshaw	2/15/2020	9	-5					1041
Alabama	Crenshaw	2/16/2020	4	8					1041
Alabama	Crenshaw	2/17/2020	19	-6			-26		1041
Alabama	Crenshaw	2/18/2020	4	-7			-2		1041
Alabama	Crenshaw	2/19/2020	11	-3			0		1041
Alabama	Crenshaw	2/20/2020	-24	-13			0		1041
Alabama	Crenshaw	2/21/2020	5	-7			-5		1041
Alabama	Crenshaw	2/22/2020	4	1					1041
Alabama	Crenshaw	2/23/2020	11	2					1041
Alabama	Crenshaw	2/24/2020	17	-9			0		1041
Alabama	Crenshaw	2/25/2020	9	-12			1		1041
Alabama	Crenshaw	2/26/2020	34	2			0		1041
Alabama	Crenshaw	2/27/2020	19	0			1		1041
Alabama	Crenshaw	2/28/2020	17	7			-2		1041
Alabama	Crenshaw	2/29/2020	52	1					1041
Alabama	Crenshaw	3/1/2020	34	8					1041
Alabama	Crenshaw	3/2/2020	36	-9			0		1041
Alabama	Crenshaw	3/3/2020	51	1			-3		1041
Alabama	Crenshaw	3/4/2020	12	-6			-2		1041
Alabama	Crenshaw	3/5/2020	-9	-3			1		1041
Alabama	Crenshaw	3/6/2020	10	1			-1		1041
Alabama	Crenshaw	3/7/2020	18	-1					1041
Alabama	Crenshaw	3/8/2020	36	12					1041
Alabama	Crenshaw	3/9/2020	38	-1			1		1041
Alabama	Crenshaw	3/10/2020	14	1			-4		1041
Alabama	Crenshaw	3/11/2020	21	8			0		1041
Alabama	Crenshaw	3/12/2020	15	7			-5		1041
Alabama	Crenshaw	3/13/2020	2	32			-8		1041
Alabama	Crenshaw	3/14/2020	18	17					1041
Alabama	Crenshaw	3/15/2020	17	18					1041
Alabama	Crenshaw	3/16/2020	26	16			-6		1041
Alabama	Crenshaw	3/17/2020	4	6			-12		1041
Alabama	Crenshaw	3/18/2020	11	10			-15		1041
Alabama	Crenshaw	3/19/2020	-9	13			-22		1041
Alabama	Crenshaw	3/20/2020	-23	19			-29		1041
Alabama	Crenshaw	3/21/2020	-14	11			-28		1041
Alabama	Crenshaw	3/22/2020	-49	-8					1041
Alabama	Crenshaw	3/23/2020	-17	-10			-34		1041
Alabama	Crenshaw	3/24/2020	-25	-7			-36		1041
Alabama	Crenshaw	3/25/2020	-29	-8			-37		1041
Alabama	Crenshaw	3/26/2020	-33	-7			-35		1041
Alabama	Crenshaw	3/27/2020	-39	-3			-44		1041
Alabama	Crenshaw	3/28/2020	-41	3			-35		1041
Alabama	Crenshaw	3/29/2020	-57	-17					1041
Alabama	Crenshaw	3/30/2020	-57	-16			-41		1041
Alabama	Crenshaw	3/31/2020	-56	-21			-42		1041
Alabama	Crenshaw	4/1/2020	-38	6			-38		1041
Alabama	Crenshaw	4/2/2020	-31	-3			-40		1041
Alabama	Crenshaw	4/3/2020	-39	16			-42		1041
Alabama	Crenshaw	4/4/2020	-40	-1			-28		1041
Alabama	Crenshaw	4/5/2020	-58	-10					1041
Alabama	Crenshaw	4/6/2020					-41		1041
Alabama	Crenshaw	4/7/2020					-40		1041
Alabama	Crenshaw	4/8/2020					-45		1041
Alabama	Crenshaw	4/9/2020					-42		1041
Alabama	Crenshaw	4/10/2020					-49		1041
Alabama	Crenshaw	4/11/2020					-33		1041
Alabama	Crenshaw	4/13/2020					-42		1041
Alabama	Crenshaw	4/14/2020					-42		1041
Alabama	Crenshaw	4/15/2020					-43		1041
Alabama	Crenshaw	4/16/2020					-40		1041
Alabama	Crenshaw	4/17/2020					-41		1041
Alabama	Crenshaw	4/18/2020					-34		1041
Alabama	Crenshaw	4/20/2020					-41		1041
Alabama	Crenshaw	4/21/2020					-38		1041
Alabama	Crenshaw	4/22/2020					-39		1041
Alabama	Crenshaw	4/23/2020					-45		1041
Alabama	Crenshaw	4/24/2020					-40		1041
Alabama	Crenshaw	4/25/2020					-32		1041
Alabama	Cullman	2/15/2020	7	4	33	0	0	0	1043
Alabama	Cullman	2/16/2020	-1	1	8	-1	0	0	1043
Alabama	Cullman	2/17/2020	5	-3	11	13	-8	3	1043
Alabama	Cullman	2/18/2020	-3	-7	-16	-4	2	2	1043
Alabama	Cullman	2/19/2020	10	7	-2	5	-4	1	1043
Alabama	Cullman	2/20/2020	-3	2	-30	-3	-1	3	1043
Alabama	Cullman	2/21/2020	0	1	-2	-4	0	1	1043
Alabama	Cullman	2/22/2020	5	4	62	6	3	-1	1043
Alabama	Cullman	2/23/2020	3	4	3	9	2	0	1043
Alabama	Cullman	2/24/2020	-4	-5	-20	3	0	3	1043
Alabama	Cullman	2/25/2020	8	-1		9	2	-2	1043
Alabama	Cullman	2/26/2020	14	4	-2	14	2	0	1043
Alabama	Cullman	2/27/2020	12	10	2	15	3	0	1043
Alabama	Cullman	2/28/2020	9	7	19	11	2	0	1043
Alabama	Cullman	2/29/2020	15	13	66	30	4	-2	1043
Alabama	Cullman	3/1/2020	15	11	69	34	0	-2	1043
Alabama	Cullman	3/2/2020	5	3	-11	7	0	3	1043
Alabama	Cullman	3/3/2020	27	18		8	2	-3	1043
Alabama	Cullman	3/4/2020	7	6	2	-4	1	0	1043
Alabama	Cullman	3/5/2020	5	6	-11	9	1	2	1043
Alabama	Cullman	3/6/2020	10	3	14	15	3	-1	1043
Alabama	Cullman	3/7/2020	17	14		31	5	-3	1043
Alabama	Cullman	3/8/2020	12	12		24	2	-1	1043
Alabama	Cullman	3/9/2020	9	7		15	1	0	1043
Alabama	Cullman	3/10/2020	10	8		14	0	0	1043
Alabama	Cullman	3/11/2020	5	11	17	13	2	0	1043
Alabama	Cullman	3/12/2020	9	28	33	15	3	-1	1043
Alabama	Cullman	3/13/2020	4	39	16	12	1	0	1043
Alabama	Cullman	3/14/2020	8	43		20	1	-1	1043
Alabama	Cullman	3/15/2020	-11	21	-8	11	-4	3	1043
Alabama	Cullman	3/16/2020	0	31	9	20	-4	3	1043
Alabama	Cullman	3/17/2020	-11	19		3	-12	4	1043
Alabama	Cullman	3/18/2020	-14	21	28	1	-14	6	1043
Alabama	Cullman	3/19/2020	-16	21	30	12	-16	8	1043
Alabama	Cullman	3/20/2020	-25	17	10	-7	-21	13	1043
Alabama	Cullman	3/21/2020	-32	10	41	4	-14	9	1043
Alabama	Cullman	3/22/2020	-36	-1	58	-12	-26	8	1043
Alabama	Cullman	3/23/2020	-28	-9	-11	-15	-27	14	1043
Alabama	Cullman	3/24/2020	-25	-6		-14	-27	12	1043
Alabama	Cullman	3/25/2020	-23	1		-15	-29	11	1043
Alabama	Cullman	3/26/2020	-23	2		-14	-27	12	1043
Alabama	Cullman	3/27/2020	-26	6	86	-20	-29	13	1043
Alabama	Cullman	3/28/2020	-31	2		-29	-18	7	1043
Alabama	Cullman	3/29/2020	-33	-2		-33	-29	8	1043
Alabama	Cullman	3/30/2020	-30	-6	37	-21	-31	13	1043
Alabama	Cullman	3/31/2020	-30	-9	10	-18	-35	15	1043
Alabama	Cullman	4/1/2020	-24	13	28	-15	-33	12	1043
Alabama	Cullman	4/2/2020	-29	12	36	-15	-32	13	1043
Alabama	Cullman	4/3/2020	-27	31	63	-28	-34	14	1043
Alabama	Cullman	4/4/2020	-42	23		-33	-24	9	1043
Alabama	Cullman	4/5/2020	-53	-10	65	-38	-34		1043
Alabama	Cullman	4/6/2020	-37	-8	41	-23	-34	14	1043
Alabama	Cullman	4/7/2020	-38	-9	14	-24	-35	14	1043
Alabama	Cullman	4/8/2020	-35	0	38	-33	-36	14	1043
Alabama	Cullman	4/9/2020	-32	3	33	-25	-34	14	1043
Alabama	Cullman	4/10/2020	-34	6	38	-38	-46	20	1043
Alabama	Cullman	4/11/2020	-39	13		-33	-28	9	1043
Alabama	Cullman	4/12/2020	-68	-39	-5	-47	-42		1043
Alabama	Cullman	4/13/2020	-23	-7	29	-12	-36	12	1043
Alabama	Cullman	4/14/2020	-24	-1		-11	-32	12	1043
Alabama	Cullman	4/15/2020	-14	11		-12	-32	12	1043
Alabama	Cullman	4/16/2020	-20	6	57	-12	-31	13	1043
Alabama	Cullman	4/17/2020	-27	0	81	-24	-34	14	1043
Alabama	Cullman	4/18/2020	-29	7		-13	-23	7	1043
Alabama	Cullman	4/19/2020	-42	-13	-19	-35	-37		1043
Alabama	Cullman	4/20/2020	-19	-1		-11	-30	12	1043
Alabama	Cullman	4/21/2020	-17	0		-8	-31	10	1043
Alabama	Cullman	4/22/2020	-20	1		-14	-33	12	1043
Alabama	Cullman	4/23/2020	-28	0	10	-14	-34	15	1043
Alabama	Cullman	4/24/2020	-26	0	89	-18	-32	14	1043
Alabama	Cullman	4/25/2020	-29	9		-15	-22	8	1043
Alabama	Cullman	4/26/2020	-27	1	67	-20	-30	7	1043
Alabama	Dale	2/15/2020	0	0			0		1045
Alabama	Dale	2/16/2020	-11	-6		-4	-5		1045
Alabama	Dale	2/17/2020	-16	0		-7	-32	5	1045
Alabama	Dale	2/18/2020	2	12		7	1	0	1045
Alabama	Dale	2/19/2020	-1	7		3	2	0	1045
Alabama	Dale	2/20/2020	-9	-4		4	-2	3	1045
Alabama	Dale	2/21/2020	-3	29		-7	0	0	1045
Alabama	Dale	2/22/2020	-2	30		-7	5		1045
Alabama	Dale	2/23/2020	-2	29		-11	1		1045
Alabama	Dale	2/24/2020	-5	26		-15	1	1	1045
Alabama	Dale	2/25/2020	7	27		2	3	0	1045
Alabama	Dale	2/26/2020	13	18		14	6	-2	1045
Alabama	Dale	2/27/2020	10	9		18	3	-2	1045
Alabama	Dale	2/28/2020	14	5		2	3	-3	1045
Alabama	Dale	2/29/2020	18	2			4		1045
Alabama	Dale	3/1/2020	16	5			4		1045
Alabama	Dale	3/2/2020	13	11		2	5	-1	1045
Alabama	Dale	3/3/2020	36	14		-5	2	-2	1045
Alabama	Dale	3/4/2020	-2	-1		0	-2	4	1045
Alabama	Dale	3/5/2020	7	5		11	-1	1	1045
Alabama	Dale	3/6/2020	8	8		3	0	-2	1045
Alabama	Dale	3/7/2020	12	-4			5		1045
Alabama	Dale	3/8/2020	9	3		7	1		1045
Alabama	Dale	3/9/2020	13	8		3	2	-1	1045
Alabama	Dale	3/10/2020	14	14		-3	2	-1	1045
Alabama	Dale	3/11/2020	10	7		8	2	-1	1045
Alabama	Dale	3/12/2020	7	20		14	1	-2	1045
Alabama	Dale	3/13/2020	11	33		-3	1	-3	1045
Alabama	Dale	3/14/2020	10	25			11		1045
Alabama	Dale	3/15/2020	4	16		0	-1		1045
Alabama	Dale	3/16/2020	7	21		3	-3	1	1045
Alabama	Dale	3/17/2020	-1	21		10	-10	4	1045
Alabama	Dale	3/18/2020	-5	17		14	-13	5	1045
Alabama	Dale	3/19/2020	-20	15		11	-16	6	1045
Alabama	Dale	3/20/2020	-17	26		7	-21	8	1045
Alabama	Dale	3/21/2020	-23	13			-9		1045
Alabama	Dale	3/22/2020	-25	3		-13	-24		1045
Alabama	Dale	3/23/2020	-20	0		-17	-24	9	1045
Alabama	Dale	3/24/2020	-22	1		-5	-25	10	1045
Alabama	Dale	3/25/2020	-24	3		-10	-27	11	1045
Alabama	Dale	3/26/2020	-26	0		-11	-29	11	1045
Alabama	Dale	3/27/2020	-24	7		-10	-29	11	1045
Alabama	Dale	3/28/2020	-25	-3		-11	-15		1045
Alabama	Dale	3/29/2020	-34	-9		-17	-25		1045
Alabama	Dale	3/30/2020	-28	-11		-17	-28	10	1045
Alabama	Dale	3/31/2020	-29	-13		-13	-30	13	1045
Alabama	Dale	4/1/2020	-24	5		-17	-27	11	1045
Alabama	Dale	4/2/2020	-28	6		-23	-30	12	1045
Alabama	Dale	4/3/2020	-24	4		-24	-30	12	1045
Alabama	Dale	4/4/2020	-30	10		-20	-20		1045
Alabama	Dale	4/5/2020	-44	-22		-39	-31		1045
Alabama	Dale	4/6/2020	-34	-11		-20	-36	14	1045
Alabama	Dale	4/7/2020	-35	-16		-27	-39	16	1045
Alabama	Dale	4/8/2020	-36	-8		-25	-38	16	1045
Alabama	Dale	4/9/2020	-35	-5		-11	-38	15	1045
Alabama	Dale	4/10/2020	-34	-10		-25	-42	16	1045
Alabama	Dale	4/11/2020	-32	0		-39	-23		1045
Alabama	Dale	4/12/2020	-46	-27		-41	-37		1045
Alabama	Dale	4/13/2020	-31	-13		-32	-34	12	1045
Alabama	Dale	4/14/2020	-26	-9		-27	-36	14	1045
Alabama	Dale	4/15/2020	-20	0		-24	-35	14	1045
Alabama	Dale	4/16/2020	-29	-5		-21	-34	14	1045
Alabama	Dale	4/17/2020	-29	-8		-30	-33	13	1045
Alabama	Dale	4/18/2020	-24	-4		-25	-20		1045
Alabama	Dale	4/19/2020	-30	-15		-34	-31		1045
Alabama	Dale	4/20/2020	-10	0		-2	-33	4	1045
Alabama	Dale	4/21/2020	-15	1		-11	-29	10	1045
Alabama	Dale	4/22/2020	-22	1		-10	-29	11	1045
Alabama	Dale	4/23/2020	-48	-23		-19	-36	18	1045
Alabama	Dale	4/24/2020	-21	4		-18	-29	11	1045
Alabama	Dale	4/25/2020	-21	7		-20	-18		1045
Alabama	Dale	4/26/2020	-19	-5		-28	-26		1045
Alabama	Dallas	2/15/2020	-1	-2			2		1047
Alabama	Dallas	2/16/2020	-11	-10			-4		1047
Alabama	Dallas	2/17/2020	-2	-4			-15	4	1047
Alabama	Dallas	2/18/2020	-9	-5			0	0	1047
Alabama	Dallas	2/19/2020	-10	-7			2	0	1047
Alabama	Dallas	2/20/2020	-9	-12			2	1	1047
Alabama	Dallas	2/21/2020	-3	-9			4	2	1047
Alabama	Dallas	2/22/2020	-3	-2			5		1047
Alabama	Dallas	2/23/2020	-8	-6			1		1047
Alabama	Dallas	2/24/2020	-4	-11			1	2	1047
Alabama	Dallas	2/25/2020	7	-3			3	-1	1047
Alabama	Dallas	2/26/2020	31	5			3	-4	1047
Alabama	Dallas	2/27/2020	36	6			3	-3	1047
Alabama	Dallas	2/28/2020	28	9			0	-3	1047
Alabama	Dallas	2/29/2020	52	17			5		1047
Alabama	Dallas	3/1/2020	124	31			3		1047
Alabama	Dallas	3/2/2020	24	7			2	-1	1047
Alabama	Dallas	3/3/2020	33	10			-1	-2	1047
Alabama	Dallas	3/4/2020	10	-3			-2	2	1047
Alabama	Dallas	3/5/2020	22	5			3	-1	1047
Alabama	Dallas	3/6/2020	14	2			1	0	1047
Alabama	Dallas	3/7/2020	19	7			15		1047
Alabama	Dallas	3/8/2020	23	6			5		1047
Alabama	Dallas	3/9/2020	24	5			2	-3	1047
Alabama	Dallas	3/10/2020	17	4			0	-2	1047
Alabama	Dallas	3/11/2020	13	8			-2	-2	1047
Alabama	Dallas	3/12/2020	21	10			0	-4	1047
Alabama	Dallas	3/13/2020	9	24			-1	0	1047
Alabama	Dallas	3/14/2020	10	26			0		1047
Alabama	Dallas	3/15/2020	1	17			-6		1047
Alabama	Dallas	3/16/2020	10	16			-6	1	1047
Alabama	Dallas	3/17/2020	1	7			-16	3	1047
Alabama	Dallas	3/18/2020	-3	13			-17	4	1047
Alabama	Dallas	3/19/2020	4	24			-17	5	1047
Alabama	Dallas	3/20/2020	-12	13			-22		1047
Alabama	Dallas	3/21/2020	-13	15			-5		1047
Alabama	Dallas	3/22/2020	-20	2			-23		1047
Alabama	Dallas	3/23/2020	-18	4			-26		1047
Alabama	Dallas	3/24/2020	-13	2			-29		1047
Alabama	Dallas	3/25/2020	-11	1			-28		1047
Alabama	Dallas	3/26/2020	-12	6			-29		1047
Alabama	Dallas	3/27/2020	-17	4			-31		1047
Alabama	Dallas	3/28/2020	-22	12			-7		1047
Alabama	Dallas	3/29/2020	-27	-2			-22		1047
Alabama	Dallas	3/30/2020	-23	-3			-28		1047
Alabama	Dallas	3/31/2020	-22	1			-32		1047
Alabama	Dallas	4/1/2020	-8	18			-30		1047
Alabama	Dallas	4/2/2020	-14	10			-29		1047
Alabama	Dallas	4/3/2020	-14	14			-30		1047
Alabama	Dallas	4/4/2020	-27	19			-15		1047
Alabama	Dallas	4/5/2020	-37	-16			-35		1047
Alabama	Dallas	4/6/2020	-28				-31		1047
Alabama	Dallas	4/7/2020	-31				-35		1047
Alabama	Dallas	4/8/2020	-29				-36		1047
Alabama	Dallas	4/9/2020	-22				-31		1047
Alabama	Dallas	4/10/2020	-27	0			-40		1047
Alabama	Dallas	4/11/2020	-30	7			-22		1047
Alabama	Dallas	4/12/2020					-31		1047
Alabama	Dallas	4/13/2020	-24	-8			-29		1047
Alabama	Dallas	4/14/2020	-17	-4			-32		1047
Alabama	Dallas	4/15/2020	-10				-30		1047
Alabama	Dallas	4/16/2020	-12				-29		1047
Alabama	Dallas	4/17/2020	-22	-8			-30		1047
Alabama	Dallas	4/18/2020	-21	1			-17		1047
Alabama	Dallas	4/19/2020					-37		1047
Alabama	Dallas	4/20/2020	-13	-3			-28		1047
Alabama	Dallas	4/21/2020	-11				-31		1047
Alabama	Dallas	4/22/2020	-11				-28		1047
Alabama	Dallas	4/23/2020	-21	-6			-35		1047
Alabama	Dallas	4/24/2020	-16	-2			-29		1047
Alabama	Dallas	4/25/2020	-15	8			-14		1047
Alabama	Dallas	4/26/2020					-26		1047
Alabama	DeKalb	2/15/2020	5	1			5	-1	1049
Alabama	DeKalb	2/16/2020	4	0	26		-6		1049
Alabama	DeKalb	2/17/2020	5	-6			-15	6	1049
Alabama	DeKalb	2/18/2020	-5	-6			1	2	1049
Alabama	DeKalb	2/19/2020	0	-1			2	-1	1049
Alabama	DeKalb	2/20/2020	-13	-7	-34		-1	3	1049
Alabama	DeKalb	2/21/2020	5	0			0	1	1049
Alabama	DeKalb	2/22/2020	8	2			4	-2	1049
Alabama	DeKalb	2/23/2020	0	2	8		7		1049
Alabama	DeKalb	2/24/2020	-5	-9			0	3	1049
Alabama	DeKalb	2/25/2020	4	2			3	0	1049
Alabama	DeKalb	2/26/2020	15	1			3	-1	1049
Alabama	DeKalb	2/27/2020	15	3			2	0	1049
Alabama	DeKalb	2/28/2020	13	3			0	-1	1049
Alabama	DeKalb	2/29/2020	18	8			7	-4	1049
Alabama	DeKalb	3/1/2020	18	11	36		4		1049
Alabama	DeKalb	3/2/2020	1	-3			2	2	1049
Alabama	DeKalb	3/3/2020	21	14			3	-2	1049
Alabama	DeKalb	3/4/2020	10	4			4	0	1049
Alabama	DeKalb	3/5/2020	8	3			2	0	1049
Alabama	DeKalb	3/6/2020	14	3			4	-2	1049
Alabama	DeKalb	3/7/2020	17	4			10	-4	1049
Alabama	DeKalb	3/8/2020	12	7			8		1049
Alabama	DeKalb	3/9/2020	15	4			-4	0	1049
Alabama	DeKalb	3/10/2020	4	6			1	0	1049
Alabama	DeKalb	3/11/2020	12	5			5	-2	1049
Alabama	DeKalb	3/12/2020	10	16			3	-2	1049
Alabama	DeKalb	3/13/2020	9	31			1	-1	1049
Alabama	DeKalb	3/14/2020	4	26			13	-2	1049
Alabama	DeKalb	3/15/2020	-8	13	-4		-2		1049
Alabama	DeKalb	3/16/2020	-8	18			-4	2	1049
Alabama	DeKalb	3/17/2020	-11	10			-9	4	1049
Alabama	DeKalb	3/18/2020	-17	3			-12	5	1049
Alabama	DeKalb	3/19/2020	-19	14			-16	7	1049
Alabama	DeKalb	3/20/2020	-28	12		-14	-22	11	1049
Alabama	DeKalb	3/21/2020	-36	4			-9		1049
Alabama	DeKalb	3/22/2020	-42	-9	9		-18		1049
Alabama	DeKalb	3/23/2020	-40	-8			-26	13	1049
Alabama	DeKalb	3/24/2020	-39	-7			-27	11	1049
Alabama	DeKalb	3/25/2020	-28	-6			-25	8	1049
Alabama	DeKalb	3/26/2020	-28	-5			-25	10	1049
Alabama	DeKalb	3/27/2020	-28	1		-33	-29	11	1049
Alabama	DeKalb	3/28/2020	-37	0			-11		1049
Alabama	DeKalb	3/29/2020	-38	-7			-23		1049
Alabama	DeKalb	3/30/2020	-33	-9			-26	10	1049
Alabama	DeKalb	3/31/2020	-40	-14			-28	13	1049
Alabama	DeKalb	4/1/2020	-29	3			-28	10	1049
Alabama	DeKalb	4/2/2020	-32	1			-29	12	1049
Alabama	DeKalb	4/3/2020	-25	18		-29	-32	12	1049
Alabama	DeKalb	4/4/2020	-42	12			-19		1049
Alabama	DeKalb	4/5/2020	-52	-21	-4	-49	-23		1049
Alabama	DeKalb	4/6/2020	-37	-15			-31	14	1049
Alabama	DeKalb	4/7/2020	-40	-12			-32	14	1049
Alabama	DeKalb	4/8/2020	-38	-10			-34	13	1049
Alabama	DeKalb	4/9/2020	-33	-4			-34	14	1049
Alabama	DeKalb	4/10/2020	-34	-1		-33	-43	17	1049
Alabama	DeKalb	4/11/2020	-43	2			-16		1049
Alabama	DeKalb	4/12/2020	-64	-38	-45	-59	-42		1049
Alabama	DeKalb	4/13/2020	-28	-11		-54	-37	14	1049
Alabama	DeKalb	4/14/2020	-26	-5			-30	11	1049
Alabama	DeKalb	4/15/2020	-10	0		-61	-30	10	1049
Alabama	DeKalb	4/16/2020	-17	-1		-61	-30	11	1049
Alabama	DeKalb	4/17/2020	-20	-1		-69	-35	13	1049
Alabama	DeKalb	4/18/2020	-29	-2			-13		1049
Alabama	DeKalb	4/19/2020	-37	-14	-30		-22		1049
Alabama	DeKalb	4/20/2020	-16	-2		-58	-30	11	1049
Alabama	DeKalb	4/21/2020	-18	2			-30	10	1049
Alabama	DeKalb	4/22/2020	-12	-3			-32	10	1049
Alabama	DeKalb	4/23/2020	-25	-6	-14		-34	15	1049
Alabama	DeKalb	4/24/2020	-20	-2		-43	-34	12	1049
Alabama	DeKalb	4/25/2020	-29	-3			-16		1049
Alabama	DeKalb	4/26/2020	-24	-3	17		-23		1049
Alabama	Elmore	2/15/2020	12	5			-2	-2	1051
Alabama	Elmore	2/16/2020	0	0	2		-4	1	1051
Alabama	Elmore	2/17/2020	3	2	8		-25	6	1051
Alabama	Elmore	2/18/2020	-1	-6	-4		1	1	1051
Alabama	Elmore	2/19/2020	2	0			1	1	1051
Alabama	Elmore	2/20/2020	-7	-9	-26		-1	3	1051
Alabama	Elmore	2/21/2020	2	-9	9		1	0	1051
Alabama	Elmore	2/22/2020	7	-7			9	-2	1051
Alabama	Elmore	2/23/2020	2	-4	6		1	0	1051
Alabama	Elmore	2/24/2020	-11	-13	-27		1	2	1051
Alabama	Elmore	2/25/2020	8	-5			2	-1	1051
Alabama	Elmore	2/26/2020	20	4			2	-2	1051
Alabama	Elmore	2/27/2020	15	1			2	-1	1051
Alabama	Elmore	2/28/2020	16	5			1	-1	1051
Alabama	Elmore	2/29/2020	22	8			4	-3	1051
Alabama	Elmore	3/1/2020	24	14	26		1	-2	1051
Alabama	Elmore	3/2/2020	3	0	-2		2	0	1051
Alabama	Elmore	3/3/2020	19	10			1	1	1051
Alabama	Elmore	3/4/2020	4	-4			0	2	1051
Alabama	Elmore	3/5/2020	8	3	4		0	2	1051
Alabama	Elmore	3/6/2020	10	2			1	-1	1051
Alabama	Elmore	3/7/2020	24	12			7	-2	1051
Alabama	Elmore	3/8/2020	18	10	36		3	-2	1051
Alabama	Elmore	3/9/2020	7	10			3	-2	1051
Alabama	Elmore	3/10/2020	17	7			2	0	1051
Alabama	Elmore	3/11/2020	16	11			2	-1	1051
Alabama	Elmore	3/12/2020	17	16			1	-2	1051
Alabama	Elmore	3/13/2020	10	38	38		2	-1	1051
Alabama	Elmore	3/14/2020	4	28	64		2	0	1051
Alabama	Elmore	3/15/2020	0	20			-4	2	1051
Alabama	Elmore	3/16/2020	-3	20	14		-9	3	1051
Alabama	Elmore	3/17/2020	-1	14			-17	7	1051
Alabama	Elmore	3/18/2020	-5	20			-25	9	1051
Alabama	Elmore	3/19/2020	-16	16			-27	11	1051
Alabama	Elmore	3/20/2020	-26	15	25		-29	13	1051
Alabama	Elmore	3/21/2020	-33	9	49		-19	8	1051
Alabama	Elmore	3/22/2020	-43	-11	-11		-34		1051
Alabama	Elmore	3/23/2020	-32	-1	0		-33	12	1051
Alabama	Elmore	3/24/2020	-24	-3			-35	14	1051
Alabama	Elmore	3/25/2020	-22	1			-38	14	1051
Alabama	Elmore	3/26/2020	-25	3			-36	14	1051
Alabama	Elmore	3/27/2020	-28	2	50		-37	16	1051
Alabama	Elmore	3/28/2020	-34	2			-22	8	1051
Alabama	Elmore	3/29/2020	-40	-13			-37		1051
Alabama	Elmore	3/30/2020	-31	-7			-37	12	1051
Alabama	Elmore	3/31/2020	-29	-12	0		-39	17	1051
Alabama	Elmore	4/1/2020	-15	10			-37	14	1051
Alabama	Elmore	4/2/2020	-22	7			-39	16	1051
Alabama	Elmore	4/3/2020	-25	24	43		-38	16	1051
Alabama	Elmore	4/4/2020	-38	15	46		-31		1051
Alabama	Elmore	4/5/2020	-47	-11	30		-40		1051
Alabama	Elmore	4/6/2020	-38	-7	22		-41	15	1051
Alabama	Elmore	4/7/2020	-32	-7	2		-43	18	1051
Alabama	Elmore	4/8/2020	-32	-5			-43	18	1051
Alabama	Elmore	4/9/2020	-29	1			-43	18	1051
Alabama	Elmore	4/10/2020	-28	3	46		-50	21	1051
Alabama	Elmore	4/11/2020	-35	6	49		-33		1051
Alabama	Elmore	4/12/2020	-65	-49	-40		-49		1051
Alabama	Elmore	4/13/2020	-29	-6			-42	13	1051
Alabama	Elmore	4/14/2020	-19	-4			-41	16	1051
Alabama	Elmore	4/15/2020	-5	7			-41	16	1051
Alabama	Elmore	4/16/2020	-16	-2			-41	17	1051
Alabama	Elmore	4/17/2020	-25	-5	38		-41	18	1051
Alabama	Elmore	4/18/2020	-25	-1			-25	9	1051
Alabama	Elmore	4/19/2020	-53	-37	-55		-46		1051
Alabama	Elmore	4/20/2020	-19	-2			-38	14	1051
Alabama	Elmore	4/21/2020	-12	-5			-40	16	1051
Alabama	Elmore	4/22/2020	-11	1			-40	16	1051
Alabama	Elmore	4/23/2020	-33	-19	-31		-43	22	1051
Alabama	Elmore	4/24/2020	-21	-5	48		-39	17	1051
Alabama	Elmore	4/25/2020	-25	-3			-24	8	1051
Alabama	Elmore	4/26/2020	-21	-5			-34		1051
Alabama	Escambia	2/15/2020	1	-1			-1		1053
Alabama	Escambia	2/16/2020	1	-10			-2		1053
Alabama	Escambia	2/17/2020	2	-5			-5	5	1053
Alabama	Escambia	2/18/2020	-1	3			6	1	1053
Alabama	Escambia	2/19/2020	2	-4			4	0	1053
Alabama	Escambia	2/20/2020	-4	-10			1	2	1053
Alabama	Escambia	2/21/2020	2	8			2	1	1053
Alabama	Escambia	2/22/2020	6	3			4		1053
Alabama	Escambia	2/23/2020	8	14			2		1053
Alabama	Escambia	2/24/2020	-1	1			4	1	1053
Alabama	Escambia	2/25/2020	6	6			-2	0	1053
Alabama	Escambia	2/26/2020	31	9			3	-3	1053
Alabama	Escambia	2/27/2020	20	9			0	-2	1053
Alabama	Escambia	2/28/2020	13	11			4	-3	1053
Alabama	Escambia	2/29/2020	19	12			1		1053
Alabama	Escambia	3/1/2020	21	14			5		1053
Alabama	Escambia	3/2/2020	9	3			5	0	1053
Alabama	Escambia	3/3/2020	24	29			3	-3	1053
Alabama	Escambia	3/4/2020	7	-4			-3	2	1053
Alabama	Escambia	3/5/2020	12	9			2	0	1053
Alabama	Escambia	3/6/2020	8	7			1	-1	1053
Alabama	Escambia	3/7/2020	10	10			-2		1053
Alabama	Escambia	3/8/2020	14	16			3		1053
Alabama	Escambia	3/9/2020	9	13			3	-1	1053
Alabama	Escambia	3/10/2020	8	14			2	1	1053
Alabama	Escambia	3/11/2020	15	13			1	-2	1053
Alabama	Escambia	3/12/2020	15	18			3	-2	1053
Alabama	Escambia	3/13/2020	10	31			1	-1	1053
Alabama	Escambia	3/14/2020	8	28			7		1053
Alabama	Escambia	3/15/2020	8	32			3		1053
Alabama	Escambia	3/16/2020	0	31			-6	3	1053
Alabama	Escambia	3/17/2020	-6	26			-13	5	1053
Alabama	Escambia	3/18/2020	-6	18			-17	6	1053
Alabama	Escambia	3/19/2020	-13	18			-17	7	1053
Alabama	Escambia	3/20/2020	-18	19			-21		1053
Alabama	Escambia	3/21/2020	-27	16			-13		1053
Alabama	Escambia	3/22/2020	-30	10			-24		1053
Alabama	Escambia	3/23/2020	-20	9			-23		1053
Alabama	Escambia	3/24/2020	-20	6			-26		1053
Alabama	Escambia	3/25/2020	-14	0			-27		1053
Alabama	Escambia	3/26/2020	-19	-5			-27		1053
Alabama	Escambia	3/27/2020	-26	1			-28		1053
Alabama	Escambia	3/28/2020	-30	-1			-20		1053
Alabama	Escambia	3/29/2020	-35	-20			-27		1053
Alabama	Escambia	3/30/2020	-28	-14			-28		1053
Alabama	Escambia	3/31/2020	-30	0			-30		1053
Alabama	Escambia	4/1/2020	-13	18			-30		1053
Alabama	Escambia	4/2/2020	-24	12			-29		1053
Alabama	Escambia	4/3/2020	-25	13			-31		1053
Alabama	Escambia	4/4/2020	-37	10			-27		1053
Alabama	Escambia	4/5/2020	-39	-7			-31		1053
Alabama	Escambia	4/6/2020	-32				-33		1053
Alabama	Escambia	4/7/2020	-35				-34		1053
Alabama	Escambia	4/8/2020	-30				-37		1053
Alabama	Escambia	4/9/2020	-30				-36		1053
Alabama	Escambia	4/10/2020	-34				-43		1053
Alabama	Escambia	4/11/2020	-32				-28		1053
Alabama	Escambia	4/12/2020	-53	-40			-32		1053
Alabama	Escambia	4/13/2020	-29	-15			-29		1053
Alabama	Escambia	4/14/2020	-23	2			-30		1053
Alabama	Escambia	4/15/2020	-8	-2			-32		1053
Alabama	Escambia	4/16/2020	-15	1			-29		1053
Alabama	Escambia	4/17/2020	-26	-4			-33		1053
Alabama	Escambia	4/18/2020	-27	-7			-31		1053
Alabama	Escambia	4/19/2020	-31				-30		1053
Alabama	Escambia	4/20/2020	-21	-11			-28		1053
Alabama	Escambia	4/21/2020	-20	-1			-27		1053
Alabama	Escambia	4/22/2020	-16	-4			-30		1053
Alabama	Escambia	4/23/2020	-35	-20			-39		1053
Alabama	Escambia	4/24/2020	-20	-2			-29		1053
Alabama	Escambia	4/25/2020	-22	-2			-24		1053
Alabama	Escambia	4/26/2020	-19				-26		1053
Alabama	Etowah	2/15/2020	8	5		2	1	-2	1055
Alabama	Etowah	2/16/2020	1	1	0	-7	0	1	1055
Alabama	Etowah	2/17/2020	2	-3		-1	-15	4	1055
Alabama	Etowah	2/18/2020	-10	-14		-14	0	3	1055
Alabama	Etowah	2/19/2020	7	2		4	2	0	1055
Alabama	Etowah	2/20/2020	-7	-6		-6	0	4	1055
Alabama	Etowah	2/21/2020	3	-3		-2	1	1	1055
Alabama	Etowah	2/22/2020	3	4		2	3	-1	1055
Alabama	Etowah	2/23/2020	2	3		4	1	1	1055
Alabama	Etowah	2/24/2020	-4	-8		-5	1	3	1055
Alabama	Etowah	2/25/2020	9	2		-2	3	0	1055
Alabama	Etowah	2/26/2020	20	5		-2	3	-1	1055
Alabama	Etowah	2/27/2020	15	4		4	3	-1	1055
Alabama	Etowah	2/28/2020	15	2		7	1	-1	1055
Alabama	Etowah	2/29/2020	19	11		8	4	-3	1055
Alabama	Etowah	3/1/2020	21	13		7	4	-2	1055
Alabama	Etowah	3/2/2020	7	-5		-7	0	2	1055
Alabama	Etowah	3/3/2020	39	12		-5	4	-2	1055
Alabama	Etowah	3/4/2020	14	4		-1	1	0	1055
Alabama	Etowah	3/5/2020	8	3		-1	2	1	1055
Alabama	Etowah	3/6/2020	13	0		-2	2	-1	1055
Alabama	Etowah	3/7/2020	14	9		18	7	-3	1055
Alabama	Etowah	3/8/2020	16	12		15	1	-1	1055
Alabama	Etowah	3/9/2020	11	3		-5	3	-1	1055
Alabama	Etowah	3/10/2020	7	0		-6	0	1	1055
Alabama	Etowah	3/11/2020	11	8		-7	3	-1	1055
Alabama	Etowah	3/12/2020	9	25		-7	2	-1	1055
Alabama	Etowah	3/13/2020	4	28		-6	-1	0	1055
Alabama	Etowah	3/14/2020	4	31		-2	5	-2	1055
Alabama	Etowah	3/15/2020	-17	9	-21	-2	-5	3	1055
Alabama	Etowah	3/16/2020	-4	18		-8	-5	3	1055
Alabama	Etowah	3/17/2020	-14	11		-12	-11	5	1055
Alabama	Etowah	3/18/2020	-13	13		-17	-16	5	1055
Alabama	Etowah	3/19/2020	-21	16		-17	-17	8	1055
Alabama	Etowah	3/20/2020	-29	8		-10	-22	12	1055
Alabama	Etowah	3/21/2020	-36	6		-15	-15	6	1055
Alabama	Etowah	3/22/2020	-46	-4	-17	-24	-24	8	1055
Alabama	Etowah	3/23/2020	-38	-14		-29	-30	14	1055
Alabama	Etowah	3/24/2020	-29	-7		-21	-29	12	1055
Alabama	Etowah	3/25/2020	-24	-5		-22	-31	10	1055
Alabama	Etowah	3/26/2020	-31	-1		-23	-31	12	1055
Alabama	Etowah	3/27/2020	-32	-4		-28	-34	14	1055
Alabama	Etowah	3/28/2020	-39	-2		-23	-22	7	1055
Alabama	Etowah	3/29/2020	-47	-13	19	-27	-33	9	1055
Alabama	Etowah	3/30/2020	-33	-11		-19	-33	12	1055
Alabama	Etowah	3/31/2020	-38	-17		-36	-35	15	1055
Alabama	Etowah	4/1/2020	-20	6		-28	-35	12	1055
Alabama	Etowah	4/2/2020	-31	4		-26	-35	14	1055
Alabama	Etowah	4/3/2020	-29	15		-27	-36	13	1055
Alabama	Etowah	4/4/2020	-43	12		-37	-25	9	1055
Alabama	Etowah	4/5/2020	-58	-22	-23	-35	-36	11	1055
Alabama	Etowah	4/6/2020	-40	-17		-35	-38	15	1055
Alabama	Etowah	4/7/2020	-43	-18		-31	-40	16	1055
Alabama	Etowah	4/8/2020	-40	-11		-34	-40	14	1055
Alabama	Etowah	4/9/2020	-37	-6		-32	-40	15	1055
Alabama	Etowah	4/10/2020	-39	-9		-34	-46	18	1055
Alabama	Etowah	4/11/2020	-42	1		-37	-30	8	1055
Alabama	Etowah	4/12/2020	-67	-53	-60	-48	-43	11	1055
Alabama	Etowah	4/13/2020	-30	-13		-26	-39	12	1055
Alabama	Etowah	4/14/2020	-31	-12		-27	-37	12	1055
Alabama	Etowah	4/15/2020	-15	-1		-18	-38	11	1055
Alabama	Etowah	4/16/2020	-25	-2		-35	-36	14	1055
Alabama	Etowah	4/17/2020	-32	-12		-32	-37	15	1055
Alabama	Etowah	4/18/2020	-36	-3		-24	-22	7	1055
Alabama	Etowah	4/19/2020	-49	-24	-49	-47	-37	12	1055
Alabama	Etowah	4/20/2020	-25	-11		-23	-35	13	1055
Alabama	Etowah	4/21/2020	-25	-10		-23	-35	13	1055
Alabama	Etowah	4/22/2020	-22	-6		-25	-38	12	1055
Alabama	Etowah	4/23/2020	-32	-12		-29	-38	17	1055
Alabama	Etowah	4/24/2020	-28	-9		-26	-37	15	1055
Alabama	Etowah	4/25/2020	-33	-6		-18	-22	7	1055
Alabama	Etowah	4/26/2020	-34	-8	26	-28	-29	8	1055
Alabama	Fayette	2/15/2020	5						1057
Alabama	Fayette	2/16/2020	-10						1057
Alabama	Fayette	2/17/2020	-7				-17		1057
Alabama	Fayette	2/18/2020	-7				-4		1057
Alabama	Fayette	2/19/2020	1				-5		1057
Alabama	Fayette	2/20/2020	-7				-1		1057
Alabama	Fayette	2/21/2020	-4				3		1057
Alabama	Fayette	2/22/2020	2						1057
Alabama	Fayette	2/23/2020	-10						1057
Alabama	Fayette	2/24/2020	-8				0		1057
Alabama	Fayette	2/25/2020	8				-1		1057
Alabama	Fayette	2/26/2020	22				7		1057
Alabama	Fayette	2/27/2020	15				3		1057
Alabama	Fayette	2/28/2020	17				-4		1057
Alabama	Fayette	2/29/2020	13						1057
Alabama	Fayette	3/1/2020	21						1057
Alabama	Fayette	3/2/2020	5				0		1057
Alabama	Fayette	3/3/2020	31				-6		1057
Alabama	Fayette	3/4/2020	7				-2		1057
Alabama	Fayette	3/5/2020	11				-4		1057
Alabama	Fayette	3/6/2020	9				-1		1057
Alabama	Fayette	3/7/2020	4						1057
Alabama	Fayette	3/8/2020	15						1057
Alabama	Fayette	3/9/2020	7				1		1057
Alabama	Fayette	3/10/2020	9				-4		1057
Alabama	Fayette	3/11/2020	-1				-6		1057
[truncated: 188,637 more rows]
