# Supplementary material for: Effectiveness of COVID-19 shelter-in-place orders varied by state
Source: PLoS One. 2020 Dec 31;15(12):e0245008. doi: 10.1371/journal.pone.0245008 (PMC7775080; doi:10.1371/journal.pone.0245008)
Supplement: S1 File — (ZIP) [file pone.0245008.s008.zip › state_policy.csv]

state	state_emergency_date	state_closed_schools_date	state_closed_daycare_date	state_banned_nh_date	state_shelter_in_place_date	state_close_biz_date	state_rest_closed_date	state_gym_close_date
Alabama	3/13/2020	3/18/2020	3/20/2020	3/19/2020	4/4/2020	3/28/2020	3/19/2020	3/28/2020
Alaska	3/11/2020	3/16/2020	0	0	3/28/2020	3/28/2020	3/18/2020	3/18/2020
Arizona	3/11/2020	3/16/2020	0	0	3/31/2020	3/30/2020	3/20/2020	3/20/2020
Arkansas	3/11/2020	3/17/2020	0	3/13/2020	0	0	3/20/2020	3/20/2020
California	3/4/2020	0	0	0	3/19/2020	0	0	0
Colorado	3/11/2020	3/23/2020	0	3/12/2020	3/26/2020	3/26/2020	3/17/2020	3/17/2020
Connecticut	3/10/2020	3/17/2020	0	3/9/2020	0	3/23/2020	3/16/2020	3/16/2020
Delaware	3/13/2020	3/16/2020	4/6/2020	0	3/24/2020	3/24/2020	3/16/2020	3/19/2020
District of Columbia	3/11/2020	3/16/2020	0	0	4/1/2020	3/25/2020	3/16/2020	3/17/2020
Florida	3/9/2020	3/17/2020	0	3/15/2020	4/3/2020	0	3/20/2020	3/20/2020
Georgia	3/14/2020	3/18/2020	0	4/3/2020	4/3/2020	0	4/3/2020	4/3/2020
Hawaii	3/4/2020	3/16/2020	0	3/17/2020	3/25/2020	3/25/2020	3/17/2020	0
Idaho	3/13/2020	3/23/2020	0	0	3/25/2020	3/25/2020	3/25/2020	3/25/2020
Illinois	3/9/2020	3/17/2020	3/23/2020	0	3/21/2020	3/21/2020	3/16/2020	3/21/2020
Indiana	3/6/2020	3/19/2020	0	0	3/24/2020	3/24/2020	3/16/2020	3/24/2020
Iowa	3/17/2020	4/2/2020	0	0	0	3/26/2020	3/17/2020	3/17/2020
Kansas	3/12/2020	3/17/2020	0	0	3/30/2020	0	0	0
Kentucky	3/6/2020	3/16/2020	3/23/2020	0	0	3/26/2020	3/16/2020	3/18/2020
Louisiana	3/11/2020	3/16/2020	0	3/12/2020	3/23/2020	3/23/2020	3/17/2020	3/17/2020
Maine	3/15/2020	4/2/2020	0	0	4/2/2020	3/25/2020	3/18/2020	3/25/2020
Maryland	3/5/2020	3/16/2020	3/30/2020	4/5/2020	3/30/2020	3/23/2020	3/16/2020	3/16/2020
Massachusetts	3/10/2020	3/17/2020	3/23/2020	3/16/2020	3/24/2020	3/24/2020	3/17/2020	3/24/2020
Michigan	3/10/2020	3/16/2020	3/24/2020	3/14/2020	3/24/2020	3/24/2020	3/16/2020	3/16/2020
Minnesota	3/13/2020	3/18/2020	0	3/16/2020	3/27/2020	3/28/2020	3/17/2020	3/17/2020
Mississippi	3/14/2020	3/20/2020	0	3/24/2020	3/31/2020	0	3/24/2020	3/24/2020
Missouri	3/13/2020	3/23/2020	0	4/6/2020	4/6/2020	0	0	0
Montana	3/12/2020	3/16/2020	0	3/15/2020	3/28/2020	3/28/2020	3/20/2020	3/20/2020
Nebraska	3/13/2020	4/3/2020	0	0	0	0	4/3/2020	4/3/2020
Nevada	3/12/2020	3/16/2020	0	0	3/31/2020	3/21/2020	3/21/2020	3/21/2020
New Hampshire	3/13/2020	3/16/2020	0	3/15/2020	3/27/2020	3/27/2020	3/16/2020	3/27/2020
New Jersey	3/9/2020	3/18/2020	3/18/2020	0	3/21/2020	3/21/2020	3/16/2020	3/16/2020
New Mexico	3/11/2020	3/16/2020	0	3/13/2020	3/24/2020	3/24/2020	3/19/2020	3/19/2020
New York	3/7/2020	3/18/2020	0	3/13/2020	3/22/2020	3/22/2020	3/16/2020	3/16/2020
North Carolina	3/10/2020	3/16/2020	0	3/23/2020	3/30/2020	3/30/2020	3/17/2020	3/25/2020
North Dakota	3/13/2020	3/16/2020	0	4/6/2020	0	0	3/20/2020	3/20/2020
Ohio	3/9/2020	3/16/2020	3/26/2020	3/11/2020	3/24/2020	3/24/2020	3/15/2020	3/17/2020
Oklahoma	3/15/2020	3/17/2020	0	3/16/2020	0	4/1/2020	4/1/2020	4/1/2020
Oregon	3/8/2020	3/16/2020	3/25/2020	0	3/23/2020	3/24/2020	3/17/2020	3/24/2020
Pennsylvania	3/6/2020	3/16/2020	3/17/2020	3/17/2020	4/1/2020	3/19/2020	3/19/2020	3/19/2020
Rhode Island	3/9/2020	3/16/2020	3/16/2020	3/13/2020	3/28/2020	3/30/2020	3/17/2020	3/23/2020
South Carolina	3/13/2020	3/16/2020	0	3/15/2020	4/7/2020	4/1/2020	3/18/2020	4/1/2020
South Dakota	3/13/2020	3/16/2020	0	0	0	0	0	0
Tennessee	3/12/2020	3/20/2020	0	3/23/2020	4/2/2020	4/1/2020	3/23/2020	3/23/2020
Texas	3/19/2020	3/23/2020	0	3/21/2020	0	3/31/2020	3/21/2020	3/21/2020
Utah	3/6/2020	3/16/2020	0	4/1/2020	0	0	3/19/2020	0
Vermont	3/13/2020	3/18/2020	3/18/2020	3/13/2020	3/25/2020	3/25/2020	3/17/2020	3/23/2020
Virginia	3/12/2020	3/16/2020	0	0	3/30/2020	0	3/25/2020	3/25/2020
Washington	2/29/2020	3/17/2020	0	3/16/2020	3/23/2020	3/25/2020	3/16/2020	3/16/2020
West Virginia	3/16/2020	3/16/2020	3/26/2020	0	3/24/2020	3/24/2020	3/18/2020	3/19/2020
Wisconsin	3/12/2020	3/19/2020	0	0	3/25/2020	3/25/2020	3/17/2020	3/25/2020
Wyoming	3/13/2020	3/19/2020	3/19/2020	0	0	0	3/19/2020	3/19/2020
